# Supplementary material for: Transcriptomic analysis of two Chinese wheat landraces with contrasting Fusarium head blight resistance reveals miRNA-mediated defense mechanisms
Source: Front Plant Sci. 2025 Feb 28;16:1537605. doi: 10.3389/fpls.2025.1537605 (PMC11906714; doi:10.3389/fpls.2025.1537605)
Supplement: Supplementary file 1 [file DataSheet1.xlsx]

## Sheet: Sheet1
Supplementary TABLE 1 RT-qPCR primers.
Genes	Primer names	Sequences (5'-3')	Melting temperatures
TraesCS1B03G0240900	1B03G02-F	CGTGCACTGTACAGGTTAATCTTG	60
	1B03G02-R	GGAGAATTTGCGAATATTGCTGTAG
TraesCS2D03G0425900	2D03G04-F	CTTTGCTTGATATTGTAACAGCAGC	60
	2D03G04-R	GATTTGCCAGCGTCTACTGTTC
TraesCS3A03G0573700	3A03G05-F	CAGAAGATGTTCTTGGGGGTCAA	60
	3A03G05-R	ACAGTCTTGTGAAGAGGTCAGC
TraesCS2A03G0587000	2A03G05-F	GGAAGCAAGTATCCACCAGATAG	60
	2A03G05-R	TTCATCATCTCCACCTCGTATAGG
TraesCS2D03G0569400	2D03G05-F	GAATTTGCAGGGTTCCCAACG	60
	2D03G05-R	CGATTGCAACTGTTCTTTCATGA
TraesCS4B03G1000000	4B03G10-F	ATGGCGGGCATGATGAAGAA	60
	4B03G10-R	TCCTTGGCGTACTGGCAGAA
wGAPDH	wGAPDH-F	AACTGTTCATGCCATCACTGCCAC	60
	wGAPDH-R	AGGACATACCAGTGAGCTT
IAAOx	IAAOx-F	GACTTGTCATGGTAGATGCCTG	60
	IAAOx-R	CAGGACGAGCATAACCATTCTC
