# Supplementary material for: Transcriptomic analysis of two Chinese wheat landraces with contrasting Fusarium head blight resistance reveals miRNA-mediated defense mechanisms
Source: Front Plant Sci. 2025 Feb 28;16:1537605. doi: 10.3389/fpls.2025.1537605 (PMC11906714; doi:10.3389/fpls.2025.1537605)
Supplement: Supplementary file 2 [file DataSheet2.xlsx]

## Sheet: Sheet1
Supplementary TABLE 2 Analysis of the RNA-sequencing data.
Sample ID	Obtained Reads	Obtained Base (bp)	≥Q20 (%)	≥Q30 (%)	GC (%)
CS-0-1	59482992	17792277420	98.61	95.78	48.75
CS-0-2	56963940	17057985524	98.69	95.92	47.81
CS-0-3	54697734	16357432226	98.35	95.17	50.01
CS-3-1	57827225	17295695702	98.17	94.75	50.1
CS-3-2	54609178	16346320208	98.47	95.47	48.8
CS-3-3	55047689	16476324552	98.42	95.3	48.7
CS-5-1	57896199	17313261170	98.45	95.38	50.51
CS-5-2	56357897	16850388966	98.54	95.58	49.48
CS-5-3	56575341	16922616950	98.5	95.53	48.64
WY-0-1	66334542	19858174384	97.94	93.97	47.72
WY-0-2	60355408	18058208308	97.8	93.7	47.72
WY-0-3	55537394	16624629016	97.24	92.53	50.14
WY-3-1	62950882	18840256452	98.61	95.71	48.68
WY-3-2	55814707	16714121114	98.63	95.8	48.64
WY-3-3	53301608	15948006252	97.28	92.58	49.21
WY-5-1	54931195	16435772980	97.02	92.05	47.39
WY-5-2	61961266	18526147120	98.69	95.96	50.02
WY-5-3	55270555	16528991690	97.62	93.7	50.2
