# Supplementary material for: Transcriptomic analysis of two Chinese wheat landraces with contrasting Fusarium head blight resistance reveals miRNA-mediated defense mechanisms
Source: Front Plant Sci. 2025 Feb 28;16:1537605. doi: 10.3389/fpls.2025.1537605 (PMC11906714; doi:10.3389/fpls.2025.1537605)
Supplement: Supplementary file 3 [file DataSheet3.xlsx]

## Sheet: Table 3.xls
#ceRNA1	ceRNA2	miRNA_target_num1	miRNA_target_num2	overlap_miRNA_num	miRNA_target1_uniq	miRNA_target2_uniq	overlap_miRNA	pvalue	FDR	coexp_cor	coexp_pvalue
gene;TraesCS2A03G0449400LC	circRNA;Chr6B:36014532|36159663	9	42	8	novel_miR_262	novel_miR_241,novel_miR_95,novel_miR_342,novel_miR_54,novel_miR_63,tae-miR1139,novel_miR_498,novel_miR_494,tae-miR1127b-3p,tae-miR1127a,novel_miR_500,novel_miR_454,novel_miR_468,novel_miR_507,tae-miR164,novel_miR_50,novel_miR_200,novel_miR_133,novel_miR_140,novel_miR_478,tae-miR1133,novel_miR_391,tae-miR1118,novel_miR_323,novel_miR_246,tae-miR1137a,novel_miR_162,novel_miR_122,tae-miR1117,novel_mi…	novel_miR_300,novel_miR_404,novel_miR_341,novel_miR_309,novel_miR_155,novel_miR_477,novel_miR_462,novel_miR_267	2.22e-09	2.69e-09	0.904225	2.63e-07
gene;Triticum_aestivum_newGene_226175	circRNA;Chr7A:682243938|682283136	17	28	15	tae-miR1133,tae-miR1130a	tae-miR9780,novel_miR_331,tae-miR1117,tae-miR1125,novel_miR_415,novel_miR_323,tae-miR1118,tae-miR1122a,tae-miR9664-3p,novel_miR_223,novel_miR_245,tae-miR1122b-3p,novel_miR_410	tae-miR1120b-3p,novel_miR_228,novel_miR_47,novel_miR_418,tae-miR1122c-3p,novel_miR_131,novel_miR_161,tae-miR1130b-3p,novel_miR_142,novel_miR_13,novel_miR_39,novel_miR_501,novel_miR_117,novel_miR_111,novel_miR_213	0	0	0.941766	5.53e-09
gene;TraesCS1D03G0056700LC	circRNA;Chr3B:337379109|337401765	10	11	8	novel_miR_500,novel_miR_133	tae-miR1136,tae-miR1127b-3p,tae-miR1127a	novel_miR_155,novel_miR_477,novel_miR_267,novel_miR_462,novel_miR_341,novel_miR_309,novel_miR_300,novel_miR_404	1.62e-14	2.81e-14	1	0
gene;TraesCS7A03G1078100	circRNA;Chr3B:337379109|337401765	13	11	8	tae-miR1135,tae-miR5175-5p,novel_miR_500,novel_miR_133,tae-miR1122a	tae-miR1136,tae-miR1127a,tae-miR1127b-3p	novel_miR_477,novel_miR_155,novel_miR_462,novel_miR_267,novel_miR_300,novel_miR_404,novel_miR_309,novel_miR_341	4.57e-13	7.09e-13	0.905507	2.37e-07
gene;TraesCS6D03G0139600	circRNA;Chr3B:337379109|337401765	12	11	9	tae-miR1135,novel_miR_500,novel_miR_133	tae-miR1136,tae-miR1127a	novel_miR_477,novel_miR_155,novel_miR_267,novel_miR_462,novel_miR_300,novel_miR_404,tae-miR1127b-3p,novel_miR_309,novel_miR_341	4.44e-16	9.23e-16	0.97057	2.58e-11
gene;TraesCSU03G0302900	circRNA;Chr5D:437405284|437408938	6	16	6		novel_miR_164,novel_miR_44,novel_miR_344,novel_miR_430,novel_miR_99,novel_miR_372,novel_miR_149,novel_miR_412,novel_miR_394,novel_miR_26	novel_miR_365,novel_miR_337,novel_miR_171,novel_miR_87,novel_miR_266,novel_miR_146	1.15e-10	1.53e-10	1	0
gene;TraesCS6B03G0055100LC	circRNA;Chr6B:624344252|624351617	5	5	5			novel_miR_322,novel_miR_71,novel_miR_457,novel_miR_77,novel_miR_451	1.44e-12	2.14e-12	0.977947	2.63e-12
gene;TraesCS1B03G0645600LC	circRNA;Chr3A:630324138|630488383	6	15	5	novel_miR_262	tae-miR171b,tae-miR1137a,tae-miR9776,tae-miR1133,novel_miR_232,novel_miR_57,tae-miR1127a,novel_miR_498,novel_miR_494,novel_miR_251	novel_miR_43,novel_miR_173,novel_miR_144,novel_miR_471,novel_miR_461	2.57e-08	2.92e-08	1	0
gene;TraesCS6A03G0582800	circRNA;Chr3A:630324138|630488383	5	15	5		tae-miR171b,tae-miR9776,tae-miR1133,novel_miR_232,tae-miR1137a,tae-miR1127a,novel_miR_57,novel_miR_251,novel_miR_498,novel_miR_494	novel_miR_43,novel_miR_173,novel_miR_471,novel_miR_144,novel_miR_461	4.34e-09	5.17e-09	1	0
gene;TraesCSU03G0397100	circRNA;Chr3A:630324138|630488383	5	15	5		tae-miR1127a,novel_miR_57,novel_miR_251,novel_miR_494,novel_miR_498,tae-miR171b,tae-miR1133,novel_miR_232,tae-miR9776,tae-miR1137a	novel_miR_471,novel_miR_144,novel_miR_461,novel_miR_43,novel_miR_173	4.34e-09	5.17e-09	0.935431	1.24e-08
gene;TraesCS5B03G0570100	circRNA;Chr4A:503226440|503238700	15	23	14	tae-miR1120c-5p	novel_miR_173,tae-miR1121,novel_miR_262,novel_miR_43,novel_miR_47,novel_miR_461,tae-miR1127b-3p,novel_miR_471,novel_miR_144	novel_miR_142,novel_miR_13,tae-miR1130b-3p,novel_miR_39,novel_miR_131,novel_miR_161,novel_miR_228,tae-miR1120b-3p,novel_miR_418,tae-miR1122c-3p,novel_miR_213,novel_miR_117,novel_miR_111,novel_miR_501	0	0	0.988858	1.15e-14
gene;Triticum_aestivum_newGene_58307	circRNA;Chr4A:503226440|503238700	6	23	6		novel_miR_117,novel_miR_111,novel_miR_213,novel_miR_501,tae-miR1127b-3p,novel_miR_131,novel_miR_161,tae-miR1121,novel_miR_39,tae-miR1130b-3p,novel_miR_142,novel_miR_13,novel_miR_418,tae-miR1122c-3p,novel_miR_228,tae-miR1120b-3p,novel_miR_47	novel_miR_461,novel_miR_144,novel_miR_471,novel_miR_262,novel_miR_173,novel_miR_43	1.45e-09	1.78e-09	0.997051	0
gene;TraesCS6D03G0484600	circRNA;Chr4A:503226440|503238700	5	23	5		novel_miR_501,tae-miR1127b-3p,novel_miR_111,novel_miR_117,novel_miR_213,novel_miR_418,tae-miR1122c-3p,tae-miR1120b-3p,novel_miR_228,novel_miR_47,novel_miR_262,novel_miR_161,novel_miR_131,tae-miR1121,novel_miR_39,tae-miR1130b-3p,novel_miR_13,novel_miR_142	novel_miR_144,novel_miR_471,novel_miR_461,novel_miR_43,novel_miR_173	4.86e-08	5.42e-08	1	0
gene;TraesCS5D03G1149400	circRNA;Chr5D:437405284|437408382	6	6	6			novel_miR_146,novel_miR_266,novel_miR_87,novel_miR_171,novel_miR_337,novel_miR_365	1.43e-14	2.49e-14	1	0
gene;TraesCS1B03G0186500	circRNA;Chr2B:627484904|627674798	7	51	6	tae-miR9674a-5p	tae-miR1130a,novel_miR_228,tae-miR1120b-3p,novel_miR_47,novel_miR_347,tae-miR1122c-3p,novel_miR_418,novel_miR_116,novel_miR_159,novel_miR_304,novel_miR_375,novel_miR_161,novel_miR_131,novel_miR_492,novel_miR_62,tae-miR1130b-3p,novel_miR_13,novel_miR_142,tae-miR1133,novel_miR_39,novel_miR_3,novel_miR_475,novel_miR_501,novel_miR_493,novel_miR_333,tae-miR1120c-5p,tae-miR1139,tae-miR9673-5p,tae-miR16…	novel_miR_43,novel_miR_262,novel_miR_173,novel_miR_144,novel_miR_471,novel_miR_461	1.69e-06	1.76e-06	1	0
gene;TraesCS3B03G0785500LC	circRNA;Chr2B:627484904|627674798	6	51	6		novel_miR_501,novel_miR_475,novel_miR_96,novel_miR_460,novel_miR_499,novel_miR_512,novel_miR_342,novel_miR_283,tae-miR1122b-3p,novel_miR_213,novel_miR_30,novel_miR_111,novel_miR_224,novel_miR_407,novel_miR_494,novel_miR_117,tae-miR1120c-5p,novel_miR_333,tae-miR160,tae-miR1139,tae-miR9673-5p,tae-miR399,novel_miR_498,novel_miR_493,novel_miR_375,novel_miR_304,novel_miR_159,novel_miR_116,novel_miR_41…	novel_miR_471,novel_miR_144,novel_miR_461,novel_miR_43,novel_miR_173,novel_miR_262	2.58e-07	2.76e-07	1	0
gene;TraesCS1D03G0056700LC	circRNA;Chr3D:442172812|442313932	10	30	8	novel_miR_133,novel_miR_500	novel_miR_3,novel_miR_139,tae-miR1135,tae-miR1117,tae-miR9777,novel_miR_211,tae-miR5085,novel_miR_27,tae-miR1847-5p,tae-miR1134,novel_miR_207,novel_miR_448,tae-miR1122b-3p,tae-miR397-5p,novel_miR_72,novel_miR_370,tae-miR1127b-3p,tae-miR1127a,novel_miR_261,tae-miR164,tae-miR1122a,novel_miR_166	novel_miR_477,novel_miR_155,novel_miR_267,novel_miR_462,novel_miR_300,novel_miR_404,novel_miR_309,novel_miR_341	5.43e-10	6.95e-10	1	0
gene;TraesCS7A03G1078100	circRNA;Chr3D:442172812|442313932	13	30	10	novel_miR_133,novel_miR_500,tae-miR5175-5p	novel_miR_261,tae-miR164,novel_miR_166,novel_miR_370,tae-miR1127a,tae-miR1127b-3p,tae-miR1122b-3p,tae-miR397-5p,novel_miR_72,novel_miR_207,novel_miR_448,tae-miR1847-5p,tae-miR1134,tae-miR5085,novel_miR_211,novel_miR_27,tae-miR1117,tae-miR9777,novel_miR_3,novel_miR_139	novel_miR_309,novel_miR_341,tae-miR1122a,novel_miR_404,novel_miR_300,novel_miR_267,novel_miR_462,novel_miR_477,novel_miR_155,tae-miR1135	4.29e-12	6.26e-12	0.905507	2.37e-07
gene;TraesCS6D03G0139600	circRNA;Chr3D:442172812|442313932	12	30	10	novel_miR_133,novel_miR_500	novel_miR_448,novel_miR_207,novel_miR_72,tae-miR397-5p,tae-miR1122b-3p,tae-miR1127a,novel_miR_370,tae-miR1122a,novel_miR_166,tae-miR164,novel_miR_261,novel_miR_139,novel_miR_3,tae-miR1117,tae-miR9777,novel_miR_27,novel_miR_211,tae-miR5085,tae-miR1134,tae-miR1847-5p	novel_miR_300,novel_miR_404,tae-miR1127b-3p,novel_miR_341,novel_miR_309,tae-miR1135,novel_miR_155,novel_miR_477,novel_miR_462,novel_miR_267	1.02e-12	1.56e-12	0.97057	2.58e-11
gene;TraesCS2D03G1133700	circRNA;Chr1A:522092391|522147551	13	25	13		tae-miR1130a,tae-miR1133,tae-miR9777,novel_miR_500,tae-miR1127b-3p,tae-miR1127a,tae-miR9668-5p,novel_miR_356,novel_miR_133,novel_miR_332,novel_miR_197,novel_miR_460	novel_miR_228,tae-miR1120b-3p,novel_miR_418,tae-miR1122c-3p,novel_miR_13,tae-miR1130b-3p,novel_miR_39,novel_miR_131,novel_miR_501,tae-miR1120c-5p,novel_miR_213,novel_miR_117,novel_miR_111	0	0	0.937392	9.74e-09
gene;TraesCS5B03G1056800	circRNA;Chr1A:522092391|522147551	12	25	12		tae-miR1120c-5p,novel_miR_332,novel_miR_197,novel_miR_460,novel_miR_356,novel_miR_133,tae-miR1127a,tae-miR1127b-3p,novel_miR_500,tae-miR9668-5p,tae-miR9777,tae-miR1133,tae-miR1130a	novel_miR_213,novel_miR_117,novel_miR_111,novel_miR_501,novel_miR_131,novel_miR_13,tae-miR1130b-3p,novel_miR_39,novel_miR_228,tae-miR1120b-3p,novel_miR_418,tae-miR1122c-3p	0	0	0.98684	4.35e-14
gene;TraesCS1A03G0522000	circRNA;Chr7B:326770476|326779827	5	5	5			novel_miR_242,novel_miR_290,novel_miR_357,novel_miR_81,novel_miR_59	1.44e-12	2.14e-12	1	0
gene;TraesCS6A03G0142300LC	circRNA;Chr7B:326770476|326779827	6	5	5	novel_miR_390		novel_miR_242,novel_miR_357,novel_miR_290,novel_miR_81,novel_miR_59	8.67e-12	1.23e-11	1	0
gene;TraesCS5B03G1326500LC	circRNA;Chr7D:115001702|115185958	15	58	5	novel_miR_404,tae-miR1133,novel_miR_300,novel_miR_462,novel_miR_267,novel_miR_309,novel_miR_341,novel_miR_477,novel_miR_155,tae-miR1136	novel_miR_292,novel_miR_274,novel_miR_460,novel_miR_117,novel_miR_111,tae-miR6197-5p,novel_miR_213,tae-miR1122b-3p,novel_miR_275,tae-miR1139,tae-miR1120c-5p,novel_miR_130,novel_miR_46,novel_miR_288,novel_miR_318,novel_miR_223,novel_miR_151,novel_miR_285,novel_miR_200,novel_miR_501,tae-miR1122a,novel_miR_387,tae-miR164,novel_miR_50,novel_miR_33,novel_miR_3,novel_miR_39,novel_miR_371,novel_miR_11,t…	tae-miR1127b-3p,tae-miR1127a,novel_miR_500,novel_miR_133,tae-miR1135	0.0093453	0.00934901	0.978219	2.38e-12
gene;TraesCS2B03G0246800LC	circRNA;Chr1D:418527573|418531400	6	5	5	novel_miR_262		novel_miR_461,novel_miR_471,novel_miR_144,novel_miR_173,novel_miR_43	8.67e-12	1.23e-11	0.918099	7.85e-08
gene;TraesCS2B03G0266900	circRNA;Chr1D:2680650|2681288	6	13	6		novel_miR_70,novel_miR_77,novel_miR_451,novel_miR_457,novel_miR_322,novel_miR_325,novel_miR_71	novel_miR_7,novel_miR_18,novel_miR_32,novel_miR_308,novel_miR_35,novel_miR_385	2.46e-11	3.45e-11	0.993707	0
gene;TraesCS4B03G0549700LC	circRNA;Chr1D:2680650|2681288	5	13	5		novel_miR_385,novel_miR_35,novel_miR_325,novel_miR_308,novel_miR_32,novel_miR_18,novel_miR_70,novel_miR_7	novel_miR_71,novel_miR_322,novel_miR_457,novel_miR_451,novel_miR_77	1.86e-09	2.26e-09	1	0
gene;TraesCS1A03G0040800	circRNA;Chr1D:2680650|2681288	11	13	11		novel_miR_325,novel_miR_70	novel_miR_308,novel_miR_457,novel_miR_385,novel_miR_71,novel_miR_35,novel_miR_322,novel_miR_7,novel_miR_32,novel_miR_451,novel_miR_18,novel_miR_77	0	0	1	0
gene;TraesCS1A03G1007100	circRNA;Chr1B:1797087|1926561	16	39	16		novel_miR_4,novel_miR_124,tae-miR1117,novel_miR_66,novel_miR_188,tae-miR1133,novel_miR_289,novel_miR_270,novel_miR_259,tae-miR9778,novel_miR_403,novel_miR_216,novel_miR_466,tae-miR1120c-5p,novel_miR_485,tae-miR5384-3p,tae-miR1122b-3p,novel_miR_92,novel_miR_220,novel_miR_160,novel_miR_126,tae-miR1127b-3p,tae-miR5200	novel_miR_161,novel_miR_131,tae-miR1130b-3p,novel_miR_13,novel_miR_142,novel_miR_39,tae-miR1120b-3p,novel_miR_228,novel_miR_47,novel_miR_418,tae-miR1122c-3p,novel_miR_111,novel_miR_117,novel_miR_213,novel_miR_501,novel_miR_223	0	0	0.985636	8.7e-14
gene;TraesCS5D03G0137400	circRNA;Chr4B:653467611|653469441	16	17	14	novel_miR_47,tae-miR1130a	novel_miR_240,novel_miR_336,novel_miR_223	novel_miR_142,novel_miR_13,tae-miR1130b-3p,novel_miR_39,novel_miR_131,novel_miR_161,tae-miR1120b-3p,novel_miR_228,novel_miR_418,tae-miR1122c-3p,novel_miR_213,novel_miR_117,novel_miR_111,novel_miR_501	0	0	0.977661	2.91e-12
gene;TraesCS3D03G1069400	circRNA;Chr4B:653467611|653469441	14	17	13	novel_miR_47	novel_miR_223,tae-miR1122c-3p,novel_miR_336,novel_miR_240	novel_miR_501,novel_miR_111,novel_miR_117,novel_miR_213,novel_miR_418,novel_miR_228,tae-miR1120b-3p,novel_miR_161,novel_miR_131,novel_miR_39,tae-miR1130b-3p,novel_miR_13,novel_miR_142	0	0	0.995816	0
gene;TraesCS5D03G0977800	circRNA;Chr4B:653467611|653469441	9	17	9		novel_miR_223,tae-miR1120b-3p,tae-miR1122c-3p,tae-miR1130b-3p,novel_miR_240,novel_miR_142,novel_miR_336,novel_miR_161	novel_miR_501,novel_miR_117,novel_miR_111,novel_miR_213,novel_miR_228,novel_miR_418,novel_miR_13,novel_miR_39,novel_miR_131	7.77e-16	1.59e-15	0.94195	5.4e-09
gene;Triticum_aestivum_newGene_43577	circRNA;Chr4B:653467611|653469441	16	17	15	tae-miR1120c-5p	novel_miR_240,novel_miR_336	novel_miR_13,novel_miR_142,tae-miR1130b-3p,novel_miR_39,novel_miR_161,novel_miR_131,tae-miR1120b-3p,novel_miR_228,novel_miR_418,tae-miR1122c-3p,novel_miR_213,novel_miR_111,novel_miR_117,novel_miR_223,novel_miR_501	0	0	0.986759	4.57e-14
gene;TraesCS6A03G0727300LC	circRNA;Chr1A:32314648|32326331	16	16	13	novel_miR_181,tae-miR1122a,tae-miR1133	tae-miR1130a,tae-miR9655-3p,tae-miR1130b-3p	novel_miR_133,novel_miR_341,novel_miR_309,tae-miR1127b-3p,novel_miR_500,tae-miR1127a,novel_miR_404,novel_miR_300,novel_miR_267,novel_miR_462,novel_miR_477,novel_miR_155,tae-miR1135	0	0	0.999984	0
gene;TraesCS7B03G0067800	circRNA;Chr1A:32314648|32326331	15	16	12	tae-miR1133,tae-miR1122a,tae-miR1136	tae-miR1130a,tae-miR9655-3p,tae-miR1135,tae-miR1130b-3p	novel_miR_133,novel_miR_341,novel_miR_309,tae-miR1127b-3p,novel_miR_500,tae-miR1127a,novel_miR_404,novel_miR_300,novel_miR_462,novel_miR_267,novel_miR_477,novel_miR_155	0	0	1	0
gene;TraesCS7B03G0068000	circRNA;Chr1A:32314648|32326331	15	16	12	tae-miR1133,tae-miR1122a,tae-miR1136	tae-miR1130b-3p,tae-miR1135,tae-miR9655-3p,tae-miR1130a	novel_miR_300,novel_miR_404,tae-miR1127b-3p,novel_miR_500,tae-miR1127a,novel_miR_309,novel_miR_341,novel_miR_133,novel_miR_155,novel_miR_477,novel_miR_462,novel_miR_267	0	0	1	0
gene;TraesCS3A03G0105000LC	circRNA;Chr1A:32314648|32326331	8	16	8		novel_miR_133,novel_miR_500,tae-miR1127b-3p,tae-miR1127a,tae-miR1135,tae-miR1130b-3p,tae-miR1130a,tae-miR9655-3p	novel_miR_404,novel_miR_300,novel_miR_341,novel_miR_309,novel_miR_462,novel_miR_267,novel_miR_477,novel_miR_155	2.84e-14	4.79e-14	1	0
gene;TraesCS6B03G0323200	circRNA;Chr5D:416397585|416409145	9	7	5	tae-miR9674a-5p,tae-miR9674b-5p,novel_miR_512,novel_miR_262	novel_miR_285,tae-miR9668-5p	novel_miR_173,novel_miR_43,novel_miR_461,novel_miR_144,novel_miR_471	3.78e-09	4.54e-09	1	0
gene;TraesCS7D03G0067000LC	circRNA;Chr5D:416397585|416409145	6	7	5	novel_miR_262	tae-miR9668-5p,novel_miR_285	novel_miR_173,novel_miR_43,novel_miR_461,novel_miR_144,novel_miR_471	1.81e-10	2.37e-10	1	0
gene;TraesCS5B03G1326500LC	circRNA;Chr2B:527708473|527722270	15	15	5	novel_miR_300,novel_miR_404,tae-miR1135,novel_miR_155,tae-miR1136,novel_miR_477,novel_miR_309,novel_miR_341,novel_miR_462,novel_miR_267	novel_miR_150,novel_miR_235,novel_miR_280,novel_miR_442,novel_miR_426,tae-miR9677b,novel_miR_505,novel_miR_175,novel_miR_176,novel_miR_440	novel_miR_133,tae-miR1127b-3p,tae-miR1127a,novel_miR_500,tae-miR1133	1.13e-05	1.16e-05	0.978219	2.38e-12
gene;TraesCS4B03G0463700LC	circRNA;Chr7A:702007148|702087254	18	31	5	novel_miR_294,novel_miR_459,novel_miR_306,novel_miR_239,novel_miR_516,novel_miR_186,novel_miR_496,novel_miR_450,novel_miR_360,novel_miR_37,novel_miR_31,novel_miR_102,novel_miR_473	novel_miR_34,novel_miR_95,novel_miR_96,novel_miR_385,novel_miR_35,novel_miR_313,novel_miR_390,novel_miR_308,novel_miR_387,novel_miR_497,tae-miR531,novel_miR_160,novel_miR_217,novel_miR_377,tae-miR1133,tae-miR1118,novel_miR_32,tae-miR1121,novel_miR_162,novel_miR_73,tae-miR1117,novel_miR_18,tae-miR9780,novel_miR_7,novel_miR_216,novel_miR_110	novel_miR_71,novel_miR_322,novel_miR_457,novel_miR_451,novel_miR_77	0.00130764	0.00131272	0.959779	3.03e-10
gene;TraesCS1A03G0153300LC	circRNA;Chr7A:702007148|702087254	5	31	5		novel_miR_387,novel_miR_497,novel_miR_217,tae-miR531,novel_miR_160,novel_miR_308,novel_miR_35,novel_miR_313,novel_miR_390,novel_miR_34,novel_miR_95,novel_miR_385,novel_miR_96,novel_miR_7,novel_miR_216,novel_miR_110,tae-miR9780,novel_miR_162,tae-miR1121,novel_miR_73,tae-miR1117,novel_miR_18,novel_miR_377,novel_miR_32,tae-miR1118,tae-miR1133	novel_miR_457,novel_miR_322,novel_miR_71,novel_miR_451,novel_miR_77	2.45e-07	2.63e-07	0.988047	2.02e-14
gene;TraesCS4A03G0311300LC	circRNA;Chr7A:702007148|702087254	5	31	5		novel_miR_160,tae-miR531,novel_miR_217,novel_miR_497,novel_miR_387,novel_miR_308,novel_miR_390,novel_miR_313,novel_miR_35,novel_miR_96,novel_miR_385,novel_miR_95,novel_miR_34,novel_miR_110,novel_miR_216,novel_miR_7,tae-miR9780,novel_miR_18,tae-miR1117,tae-miR1121,novel_miR_162,novel_miR_73,tae-miR1133,tae-miR1118,novel_miR_32,novel_miR_377	novel_miR_457,novel_miR_322,novel_miR_71,novel_miR_77,novel_miR_451	2.45e-07	2.63e-07	1	0
gene;TraesCS5A03G0538200	circRNA;Chr7A:702007148|702087254	11	31	11		novel_miR_95,novel_miR_34,novel_miR_96,novel_miR_390,novel_miR_313,novel_miR_497,novel_miR_387,novel_miR_217,novel_miR_160,tae-miR531,novel_miR_377,tae-miR1118,tae-miR1133,tae-miR1117,novel_miR_162,novel_miR_73,tae-miR1121,tae-miR9780,novel_miR_110,novel_miR_216	novel_miR_71,novel_miR_385,novel_miR_35,novel_miR_322,novel_miR_308,novel_miR_457,novel_miR_32,novel_miR_451,novel_miR_18,novel_miR_77,novel_miR_7	8.88e-16	1.8e-15	0.998609	0
gene;TraesCS2A03G0280400	circRNA;Chr7A:702007148|702087254	5	31	5		novel_miR_35,novel_miR_313,novel_miR_390,novel_miR_34,novel_miR_95,novel_miR_385,novel_miR_96,novel_miR_387,novel_miR_497,novel_miR_217,tae-miR531,novel_miR_160,novel_miR_308,novel_miR_162,tae-miR1121,novel_miR_73,tae-miR1117,novel_miR_18,novel_miR_377,tae-miR1118,novel_miR_32,tae-miR1133,novel_miR_7,novel_miR_110,novel_miR_216,tae-miR9780	novel_miR_322,novel_miR_71,novel_miR_457,novel_miR_451,novel_miR_77	2.45e-07	2.63e-07	0.976571	4.24e-12
gene;TraesCS6D03G0371900LC	circRNA;Chr7A:702007148|702087254	11	31	11		novel_miR_313,novel_miR_390,novel_miR_34,novel_miR_95,novel_miR_96,novel_miR_497,novel_miR_387,novel_miR_217,tae-miR531,novel_miR_160,novel_miR_162,tae-miR1121,novel_miR_73,tae-miR1117,novel_miR_377,tae-miR1118,tae-miR1133,novel_miR_216,novel_miR_110,tae-miR9780	novel_miR_35,novel_miR_322,novel_miR_71,novel_miR_385,novel_miR_308,novel_miR_457,novel_miR_451,novel_miR_18,novel_miR_77,novel_miR_32,novel_miR_7	8.88e-16	1.8e-15	0.983047	3.26e-13
gene;TraesCS5D03G0663300	circRNA;Chr3A:700369678|700425207	16	20	15	tae-miR9780	tae-miR1120c-5p,novel_miR_325,novel_miR_223,tae-miR1130a,novel_miR_70	novel_miR_213,novel_miR_117,novel_miR_111,novel_miR_501,novel_miR_131,novel_miR_161,novel_miR_142,novel_miR_13,tae-miR1130b-3p,novel_miR_39,novel_miR_47,novel_miR_228,tae-miR1120b-3p,tae-miR1122c-3p,novel_miR_418	0	0	1	0
gene;TraesCS2B03G0173500LC	circRNA;Chr3A:700369678|700425207	16	20	15	tae-miR5049-3p	novel_miR_223,novel_miR_325,tae-miR1120c-5p,novel_miR_70,novel_miR_47	novel_miR_501,novel_miR_117,novel_miR_111,novel_miR_213,tae-miR1122c-3p,novel_miR_418,tae-miR1120b-3p,novel_miR_228,tae-miR1130a,novel_miR_39,tae-miR1130b-3p,novel_miR_142,novel_miR_13,novel_miR_131,novel_miR_161	0	0	1	0
gene;TraesCS5D03G0663300	circRNA;Chr2A:606784606|606786992	16	20	14	tae-miR9780,novel_miR_47	tae-miR1120c-5p,tae-miR5049-3p,novel_miR_468,tae-miR1133,tae-miR1137a,tae-miR1130a	novel_miR_117,novel_miR_111,novel_miR_213,novel_miR_501,tae-miR1130b-3p,novel_miR_142,novel_miR_13,novel_miR_39,novel_miR_131,novel_miR_161,novel_miR_228,tae-miR1120b-3p,novel_miR_418,tae-miR1122c-3p	0	0	1	0
gene;TraesCS2B03G0173500LC	circRNA;Chr2A:606784606|606786992	16	20	16		tae-miR1137a,tae-miR1133,tae-miR1120c-5p,novel_miR_468	novel_miR_161,novel_miR_131,novel_miR_13,novel_miR_142,tae-miR1130b-3p,novel_miR_39,tae-miR1130a,tae-miR1120b-3p,novel_miR_228,tae-miR1122c-3p,novel_miR_418,novel_miR_213,novel_miR_111,novel_miR_117,novel_miR_501,tae-miR5049-3p	0	0	1	0
gene;TraesCS5B03G0570100	circRNA;Chr4A:503228784|503237340	15	23	14	tae-miR1120c-5p	novel_miR_461,novel_miR_471,tae-miR1127b-3p,novel_miR_144,novel_miR_173,novel_miR_262,tae-miR1121,novel_miR_43,novel_miR_47	novel_miR_213,novel_miR_117,novel_miR_111,novel_miR_501,novel_miR_39,novel_miR_142,novel_miR_13,tae-miR1130b-3p,novel_miR_131,novel_miR_161,tae-miR1122c-3p,novel_miR_418,novel_miR_228,tae-miR1120b-3p	0	0	0.988858	1.15e-14
gene;Triticum_aestivum_newGene_58307	circRNA;Chr4A:503228784|503237340	6	23	6		novel_miR_501,tae-miR1127b-3p,novel_miR_213,novel_miR_111,novel_miR_117,tae-miR1122c-3p,novel_miR_418,novel_miR_47,novel_miR_228,tae-miR1120b-3p,tae-miR1121,novel_miR_161,novel_miR_131,novel_miR_39,novel_miR_13,novel_miR_142,tae-miR1130b-3p	novel_miR_144,novel_miR_471,novel_miR_461,novel_miR_43,novel_miR_262,novel_miR_173	1.45e-09	1.78e-09	0.997051	0
gene;TraesCS6D03G0484600	circRNA;Chr4A:503228784|503237340	5	23	5		novel_miR_47,novel_miR_228,tae-miR1120b-3p,tae-miR1122c-3p,novel_miR_418,novel_miR_13,novel_miR_142,tae-miR1130b-3p,novel_miR_39,tae-miR1121,novel_miR_161,novel_miR_131,novel_miR_262,tae-miR1127b-3p,novel_miR_501,novel_miR_213,novel_miR_111,novel_miR_117	novel_miR_43,novel_miR_173,novel_miR_471,novel_miR_144,novel_miR_461	4.86e-08	5.42e-08	1	0
gene;TraesCSU03G0102900	circRNA;Chr7B:14726802|14925475	6	28	6		novel_miR_296,novel_miR_13,novel_miR_41,tae-miR1133,novel_miR_39,novel_miR_131,novel_miR_228,tae-miR1130a,tae-miR7757-5p,novel_miR_418,tae-miR9673-5p,tae-miR5384-3p,novel_miR_498,tae-miR1120c-5p,novel_miR_117,novel_miR_494,novel_miR_111,novel_miR_213,tae-miR1122b-3p,novel_miR_387,tae-miR1122a,novel_miR_501	tae-miR1130b-3p,novel_miR_142,novel_miR_161,tae-miR1120b-3p,novel_miR_47,tae-miR1122c-3p	5.4e-09	6.42e-09	0.90961	1.68e-07
gene;TraesCSU03G0126900LC	circRNA;Chr5B:531711497|531714711	8	16	8		tae-miR1133,tae-miR1135,tae-miR1127b-3p,tae-miR1127a,novel_miR_500,tae-miR9668-5p,tae-miR1122a,novel_miR_133	novel_miR_155,novel_miR_477,novel_miR_462,novel_miR_267,novel_miR_300,novel_miR_404,novel_miR_309,novel_miR_341	2.84e-14	4.79e-14	1	0
gene;TraesCS7A03G1218600LC	circRNA;Chr5B:531711497|531714711	13	16	13		tae-miR1127a,tae-miR9668-5p,tae-miR1133	novel_miR_300,novel_miR_404,tae-miR1127b-3p,novel_miR_500,tae-miR1122a,novel_miR_341,novel_miR_309,novel_miR_133,tae-miR1135,novel_miR_155,novel_miR_477,novel_miR_462,novel_miR_267	0	0	1	0
gene;TraesCS5D03G0663300	circRNA;Chr6B:702503095|702691536	16	41	15	tae-miR9780	novel_miR_494,tae-miR1122b-3p,novel_miR_313,novel_miR_498,tae-miR9673-5p,tae-miR1120c-5p,tae-miR9654a-3p,novel_miR_34,novel_miR_217,novel_miR_133,novel_miR_57,novel_miR_500,tae-miR1117,tae-miR1137a,novel_miR_3,tae-miR5086,novel_miR_91,novel_miR_41,novel_miR_110,tae-miR408,tae-miR5050,tae-miR1134,tae-miR1131,novel_miR_424,tae-miR9654b-3p,tae-miR9655-3p	novel_miR_117,novel_miR_111,novel_miR_213,novel_miR_501,novel_miR_131,novel_miR_161,novel_miR_39,tae-miR1130b-3p,novel_miR_142,novel_miR_13,novel_miR_418,tae-miR1122c-3p,novel_miR_228,tae-miR1120b-3p,novel_miR_47	0	0	1	0
gene;TraesCS2B03G0173500LC	circRNA;Chr6B:702503095|702691536	16	41	14	tae-miR1130a,tae-miR5049-3p	novel_miR_57,novel_miR_133,novel_miR_217,novel_miR_500,tae-miR9673-5p,novel_miR_498,tae-miR1120c-5p,novel_miR_494,tae-miR1122b-3p,novel_miR_313,novel_miR_34,tae-miR9654a-3p,tae-miR5050,novel_miR_47,tae-miR1134,novel_miR_110,tae-miR408,tae-miR9655-3p,tae-miR9654b-3p,tae-miR1131,novel_miR_424,tae-miR1117,tae-miR1137a,novel_miR_91,tae-miR5086,novel_miR_41,novel_miR_3	novel_miR_501,novel_miR_117,novel_miR_111,novel_miR_213,novel_miR_228,tae-miR1120b-3p,novel_miR_418,tae-miR1122c-3p,novel_miR_131,novel_miR_161,tae-miR1130b-3p,novel_miR_142,novel_miR_13,novel_miR_39	4.44e-16	9.23e-16	1	0
gene;TraesCS6D03G0751500	circRNA;Chr7D:353606223|353615474	9	18	9		novel_miR_142,tae-miR1130b-3p,tae-miR1133,tae-miR1121,novel_miR_161,novel_miR_47,tae-miR1120b-3p,tae-miR1122c-3p,tae-miR1120c-5p	novel_miR_13,novel_miR_39,novel_miR_131,novel_miR_228,novel_miR_418,novel_miR_213,novel_miR_111,novel_miR_117,novel_miR_501	1.55e-15	3.05e-15	0.973793	1.03e-11
gene;TraesCS1D03G0582800	circRNA;Chr5B:481751452|481911716	5	47	5		tae-miR1120b-3p,novel_miR_228,novel_miR_47,novel_miR_403,novel_miR_418,tae-miR1122c-3p,novel_miR_424,novel_miR_28,novel_miR_505,novel_miR_131,novel_miR_161,novel_miR_124,novel_miR_162,novel_miR_128,novel_miR_66,tae-miR1130b-3p,novel_miR_142,novel_miR_13,novel_miR_41,tae-miR1133,novel_miR_39,novel_miR_387,tae-miR1122a,novel_miR_57,novel_miR_220,tae-miR9658-3p,novel_miR_501,tae-miR1127a,novel_miR_2…	novel_miR_81,novel_miR_59,novel_miR_242,novel_miR_357,novel_miR_290	2.22e-06	2.3e-06	0.947541	2.44e-09
gene;TraesCS7A03G0012400	circRNA;Chr5B:481751452|481911716	18	47	17	tae-miR9676-5p	novel_miR_290,tae-miR160,tae-miR399,tae-miR9673-5p,novel_miR_398,novel_miR_357,novel_miR_390,tae-miR1122b-3p,tae-miR1127a,tae-miR1127b-3p,novel_miR_285,tae-miR9672a-3p,tae-miR1122a,novel_miR_387,novel_miR_57,novel_miR_220,tae-miR9658-3p,novel_miR_242,novel_miR_41,tae-miR1133,novel_miR_505,novel_miR_59,novel_miR_124,novel_miR_162,novel_miR_128,novel_miR_66,novel_miR_81,novel_miR_424,novel_miR_28,n…	tae-miR1120c-5p,novel_miR_117,novel_miR_111,novel_miR_213,novel_miR_223,novel_miR_501,tae-miR1130b-3p,novel_miR_142,novel_miR_13,novel_miR_39,novel_miR_131,novel_miR_161,tae-miR1120b-3p,novel_miR_228,novel_miR_47,tae-miR1122c-3p,novel_miR_418	0	0	0.973237	1.22e-11
gene;Triticum_aestivum_newGene_236805	circRNA;Chr5B:481751452|481911716	17	47	16	tae-miR1137a	novel_miR_81,novel_miR_424,novel_miR_28,novel_miR_403,novel_miR_41,novel_miR_124,novel_miR_162,novel_miR_59,novel_miR_505,novel_miR_66,novel_miR_128,novel_miR_285,tae-miR1127b-3p,tae-miR1127a,novel_miR_223,tae-miR9672a-3p,novel_miR_220,novel_miR_57,tae-miR1122a,novel_miR_387,novel_miR_242,tae-miR9658-3p,novel_miR_290,novel_miR_398,tae-miR1120c-5p,tae-miR9673-5p,tae-miR399,tae-miR160,tae-miR1122b-…	novel_miR_47,novel_miR_228,tae-miR1120b-3p,tae-miR1122c-3p,novel_miR_418,novel_miR_13,novel_miR_142,tae-miR1130b-3p,novel_miR_39,tae-miR1133,novel_miR_161,novel_miR_131,novel_miR_501,novel_miR_213,novel_miR_111,novel_miR_117	0	0	0.987789	2.4e-14
gene;TraesCS7B03G0959200	circRNA;Chr5B:481751452|481911716	7	47	5	tae-miR9676-5p,novel_miR_157	novel_miR_128,novel_miR_66,novel_miR_131,novel_miR_505,novel_miR_161,novel_miR_124,novel_miR_162,tae-miR1133,novel_miR_39,tae-miR1130b-3p,novel_miR_142,novel_miR_13,novel_miR_41,novel_miR_418,novel_miR_403,tae-miR1122c-3p,tae-miR1120b-3p,novel_miR_228,novel_miR_47,novel_miR_424,novel_miR_28,novel_miR_117,novel_miR_111,novel_miR_390,novel_miR_213,tae-miR1122b-3p,tae-miR399,tae-miR9673-5p,tae-miR16…	novel_miR_59,novel_miR_81,novel_miR_357,novel_miR_290,novel_miR_242	4.13e-05	4.18e-05	0.974176	9.17e-12
gene;TraesCS6D03G0270400LC	circRNA;Chr5B:481751452|481911716	5	47	5		novel_miR_285,tae-miR1127a,novel_miR_223,tae-miR1127b-3p,tae-miR9672a-3p,novel_miR_220,novel_miR_57,tae-miR1122a,novel_miR_387,novel_miR_501,tae-miR9658-3p,tae-miR1120c-5p,novel_miR_398,tae-miR399,tae-miR160,tae-miR9673-5p,tae-miR1122b-3p,novel_miR_213,novel_miR_390,novel_miR_111,novel_miR_117,novel_miR_424,novel_miR_28,novel_miR_47,novel_miR_228,tae-miR1120b-3p,novel_miR_418,novel_miR_403,tae-mi…	novel_miR_242,novel_miR_290,novel_miR_357,novel_miR_81,novel_miR_59	2.22e-06	2.3e-06	0.994489	0
gene;TraesCS2D03G0669100LC	circRNA;Chr5B:481751452|481911716	7	47	6	novel_miR_207	novel_miR_66,novel_miR_128,novel_miR_162,novel_miR_124,novel_miR_131,novel_miR_505,novel_miR_161,novel_miR_39,tae-miR1133,novel_miR_142,novel_miR_41,novel_miR_13,tae-miR1130b-3p,novel_miR_418,novel_miR_403,tae-miR1122c-3p,novel_miR_47,tae-miR1120b-3p,novel_miR_228,novel_miR_424,novel_miR_28,novel_miR_213,tae-miR1122b-3p,novel_miR_117,novel_miR_111,tae-miR9673-5p,tae-miR399,tae-miR160,novel_miR_39…	novel_miR_59,novel_miR_81,novel_miR_390,novel_miR_357,novel_miR_290,novel_miR_242	1.01e-06	1.06e-06	0.940976	6.15e-09
gene;TraesCS6B03G1240100	circRNA;Chr5B:481751452|481911716	5	47	5		novel_miR_47,tae-miR1120b-3p,novel_miR_228,novel_miR_418,novel_miR_403,tae-miR1122c-3p,novel_miR_424,novel_miR_28,novel_miR_124,novel_miR_162,novel_miR_131,novel_miR_505,novel_miR_161,novel_miR_66,novel_miR_128,novel_miR_142,novel_miR_13,novel_miR_41,tae-miR1130b-3p,novel_miR_39,tae-miR1133,novel_miR_57,novel_miR_220,tae-miR1122a,novel_miR_387,novel_miR_501,tae-miR9658-3p,novel_miR_223,tae-miR112…	novel_miR_81,novel_miR_59,novel_miR_242,novel_miR_357,novel_miR_290	2.22e-06	2.3e-06	0.999146	0
gene;TraesCS1A03G0207200	circRNA;Chr3A:40539277|40738584	10	33	10		novel_miR_390,tae-miR1122b-3p,tae-miR397-5p,tae-miR9673-5p,novel_miR_493,novel_miR_235,tae-miR9664-3p,tae-miR156,novel_miR_285,novel_miR_426,novel_miR_200,novel_miR_442,novel_miR_50,tae-miR1122a,tae-miR1133,novel_miR_296,tae-miR1117,tae-miR1137a,novel_miR_162,novel_miR_383,novel_miR_440,tae-miR9779,tae-miR5050	novel_miR_408,novel_miR_143,novel_miR_112,novel_miR_15,novel_miR_192,novel_miR_247,novel_miR_114,novel_miR_464,novel_miR_427,novel_miR_276	5.07e-14	8.44e-14	0.912451	1.31e-07
gene;TraesCS5B03G0896000LC	circRNA;Chr5D:342080586|342085355	11	11	8	novel_miR_216,novel_miR_160,tae-miR6197-5p	novel_miR_47,tae-miR1121,tae-miR1130b-3p	novel_miR_387,novel_miR_442,novel_miR_426,novel_miR_235,novel_miR_150,novel_miR_440,novel_miR_175,novel_miR_176	5.92e-14	9.74e-14	1	0
gene;TraesCS5D03G1175300	circRNA;Chr6A:565925613|565931420	13	14	12	tae-miR1122a	tae-miR1127a,tae-miR1136	novel_miR_500,tae-miR1127b-3p,novel_miR_309,novel_miR_341,novel_miR_133,novel_miR_300,novel_miR_404,novel_miR_155,novel_miR_477,novel_miR_462,novel_miR_267,tae-miR1135	0	0	1	0
gene;TraesCS2D03G1295000LC	circRNA;Chr5A:601215707|601273332	13	26	10	tae-miR1122a,tae-miR1127a,tae-miR1136	tae-miR1120b-3p,tae-miR1119,novel_miR_424,novel_miR_77,novel_miR_451,tae-miR9666b-3p,tae-miR1130b-3p,tae-miR531,novel_miR_457,tae-miR1127b-3p,novel_miR_494,novel_miR_322,tae-miR1120c-5p,novel_miR_498,tae-miR5384-3p,novel_miR_71	novel_miR_462,novel_miR_267,novel_miR_477,novel_miR_155,tae-miR1135,tae-miR1133,novel_miR_341,novel_miR_309,novel_miR_404,novel_miR_300	7.73e-13	1.19e-12	0.959928	2.95e-10
gene;TraesCS4A03G0777300LC	circRNA;Chr5A:601215707|601273332	5	26	5		tae-miR1135,tae-miR1130b-3p,tae-miR9666b-3p,tae-miR1133,tae-miR1120b-3p,novel_miR_462,novel_miR_267,novel_miR_155,novel_miR_424,tae-miR1119,novel_miR_477,novel_miR_498,tae-miR5384-3p,tae-miR1120c-5p,novel_miR_404,novel_miR_494,novel_miR_300,novel_miR_309,novel_miR_341,tae-miR531,tae-miR1127b-3p	novel_miR_451,novel_miR_77,novel_miR_322,novel_miR_71,novel_miR_457	9.5e-08	1.04e-07	1	0
gene;TraesCS5A03G0233100LC	circRNA;Chr3D:487478274|487519609	5	14	5		tae-miR1137a,tae-miR1133,novel_miR_415,novel_miR_331,novel_miR_390,novel_miR_494,novel_miR_498,tae-miR9673-5p,novel_miR_49	novel_miR_59,novel_miR_81,novel_miR_357,novel_miR_290,novel_miR_242	2.89e-09	3.49e-09	0.951489	1.32e-09
gene;TraesCS6B03G0208000	circRNA;Chr3D:487478274|487519609	7	14	6	novel_miR_47	novel_miR_331,tae-miR1137a,novel_miR_415,tae-miR1133,novel_miR_49,tae-miR9673-5p,novel_miR_498,novel_miR_494	novel_miR_81,novel_miR_59,novel_miR_242,novel_miR_357,novel_miR_390,novel_miR_290	2.98e-10	3.86e-10	1	0
gene;TraesCS2A03G0377000	circRNA;Chr5A:177303303|177313468	11	5	5	novel_miR_308,novel_miR_7,novel_miR_32,novel_miR_385,novel_miR_18,novel_miR_35		novel_miR_71,novel_miR_322,novel_miR_457,novel_miR_77,novel_miR_451	6.67e-10	8.37e-10	1	0
gene;TraesCS5D03G0585300LC	circRNA;Chr5A:177303303|177313468	5	5	5			novel_miR_451,novel_miR_77,novel_miR_457,novel_miR_322,novel_miR_71	1.44e-12	2.14e-12	1	0
gene;TraesCS2A03G0705000LC	circRNA;Chr5A:177303303|177313468	5	5	5			novel_miR_457,novel_miR_71,novel_miR_322,novel_miR_451,novel_miR_77	1.44e-12	2.14e-12	1	0
gene;TraesCS3A03G1114900	circRNA;Chr4D:8772880|8775846	8	19	8		tae-miR1135,novel_miR_76,tae-miR1136,tae-miR5175-5p,tae-miR9652-3p,novel_miR_133,tae-miR1122a,tae-miR9668-5p,tae-miR1127a,novel_miR_500,tae-miR1127b-3p	novel_miR_267,novel_miR_462,novel_miR_477,novel_miR_155,novel_miR_404,novel_miR_300,novel_miR_309,novel_miR_341	1.67e-13	2.66e-13	0.984588	1.53e-13
gene;TraesCS6B03G0294600LC	circRNA;Chr2B:749332782|749441856	5	24	5		tae-miR1133,novel_miR_173,novel_miR_93,novel_miR_377,tae-miR1130b-3p,novel_miR_73,novel_miR_297,novel_miR_43,tae-miR1130a,tae-miR1120b-3p,novel_miR_490,novel_miR_461,tae-miR1120c-5p,novel_miR_471,tae-miR1127a,tae-miR1127b-3p,novel_miR_513,novel_miR_497,novel_miR_144	novel_miR_216,novel_miR_383,novel_miR_200,novel_miR_160,novel_miR_50	6.14e-08	6.8e-08	1	0
gene;TraesCS2D03G1010300LC	circRNA;Chr2B:749332782|749441856	5	24	5		novel_miR_50,novel_miR_497,novel_miR_200,novel_miR_513,novel_miR_160,tae-miR1127a,tae-miR1127b-3p,tae-miR1120c-5p,novel_miR_490,tae-miR1130a,tae-miR1120b-3p,novel_miR_216,novel_miR_383,novel_miR_297,novel_miR_73,novel_miR_377,tae-miR1130b-3p,novel_miR_93,tae-miR1133	novel_miR_144,novel_miR_471,novel_miR_461,novel_miR_43,novel_miR_173	6.14e-08	6.8e-08	1	0
gene;TraesCSU03G0359700	circRNA;Chr2B:749332782|749441856	5	24	5		tae-miR1127a,tae-miR1127b-3p,novel_miR_513,novel_miR_160,novel_miR_200,novel_miR_50,novel_miR_497,tae-miR1120c-5p,novel_miR_297,novel_miR_383,novel_miR_216,novel_miR_490,tae-miR1120b-3p,tae-miR1130a,novel_miR_93,tae-miR1133,tae-miR1130b-3p,novel_miR_377,novel_miR_73	novel_miR_471,novel_miR_144,novel_miR_461,novel_miR_43,novel_miR_173	6.14e-08	6.8e-08	0.932199	1.81e-08
gene;TraesCS6D03G0484000	circRNA;Chr2B:749332782|749441856	5	24	5		tae-miR1120c-5p,tae-miR1127b-3p,tae-miR1127a,novel_miR_513,novel_miR_160,novel_miR_200,novel_miR_50,novel_miR_497,novel_miR_93,tae-miR1133,tae-miR1130b-3p,novel_miR_377,novel_miR_73,novel_miR_297,novel_miR_383,novel_miR_216,novel_miR_490,tae-miR1120b-3p,tae-miR1130a	novel_miR_461,novel_miR_471,novel_miR_144,novel_miR_173,novel_miR_43	6.14e-08	6.8e-08	0.985885	7.59e-14
gene;TraesCS6D03G0484200	circRNA;Chr2B:749332782|749441856	5	24	5		novel_miR_297,novel_miR_490,tae-miR1130a,tae-miR1120b-3p,novel_miR_216,novel_miR_383,novel_miR_377,tae-miR1130b-3p,novel_miR_93,tae-miR1133,novel_miR_73,tae-miR1127a,tae-miR1127b-3p,novel_miR_50,novel_miR_497,novel_miR_200,novel_miR_160,novel_miR_513,tae-miR1120c-5p	novel_miR_43,novel_miR_173,novel_miR_471,novel_miR_144,novel_miR_461	6.14e-08	6.8e-08	0.941052	6.09e-09
gene;Triticum_aestivum_newGene_220270	circRNA;Chr3B:218842646|218845890	11	6	6	novel_miR_440,novel_miR_426,novel_miR_442,tae-miR1133,novel_miR_235		novel_miR_150,tae-miR6197-5p,novel_miR_387,tae-miR1121,novel_miR_175,novel_miR_176	6.62e-12	9.59e-12	1	0
gene;TraesCS5D03G0137400	circRNA;Chr6D:450589276|450592295	16	16	15	tae-miR1130a	tae-miR1120c-5p	novel_miR_39,novel_miR_13,novel_miR_142,tae-miR1130b-3p,novel_miR_161,novel_miR_131,tae-miR1122c-3p,novel_miR_418,novel_miR_47,novel_miR_228,tae-miR1120b-3p,novel_miR_213,novel_miR_111,novel_miR_117,novel_miR_501	0	0	0.977661	2.91e-12
gene;TraesCS3D03G1069400	circRNA;Chr6D:450589276|450592295	14	16	14		tae-miR1120c-5p,tae-miR1122c-3p	novel_miR_501,novel_miR_117,novel_miR_111,novel_miR_213,novel_miR_228,tae-miR1120b-3p,novel_miR_47,novel_miR_418,tae-miR1130b-3p,novel_miR_142,novel_miR_13,novel_miR_39,novel_miR_131,novel_miR_161	0	0	0.995816	0
gene;TraesCS5D03G0977800	circRNA;Chr6D:450589276|450592295	9	16	9		novel_miR_142,tae-miR1130b-3p,novel_miR_161,novel_miR_47,tae-miR1120b-3p,tae-miR1122c-3p,tae-miR1120c-5p	novel_miR_13,novel_miR_39,novel_miR_131,novel_miR_228,novel_miR_418,novel_miR_213,novel_miR_117,novel_miR_111,novel_miR_501	4.44e-16	9.23e-16	0.94195	5.4e-09
gene;Triticum_aestivum_newGene_43577	circRNA;Chr6D:450589276|450592295	16	16	15	novel_miR_223	novel_miR_47	novel_miR_501,tae-miR1120c-5p,novel_miR_213,novel_miR_111,novel_miR_117,tae-miR1120b-3p,novel_miR_228,tae-miR1122c-3p,novel_miR_418,novel_miR_13,novel_miR_142,tae-miR1130b-3p,novel_miR_39,novel_miR_161,novel_miR_131	0	0	0.986759	4.57e-14
gene;TraesCSU03G0102900	circRNA;Chr5B:692476918|692482277	6	18	5	novel_miR_47	tae-miR9674a-5p,tae-miR9783,novel_miR_418,novel_miR_228,novel_miR_39,novel_miR_13,novel_miR_131,novel_miR_162,tae-miR5049-3p,novel_miR_501,novel_miR_111,novel_miR_117,novel_miR_213	tae-miR1122c-3p,tae-miR1120b-3p,tae-miR1130b-3p,novel_miR_142,novel_miR_161	7.29e-08	8.05e-08	1	0
gene;TraesCS2D03G1310400LC	circRNA;Chr5B:692476918|692482277	20	18	14	tae-miR1125,tae-miR1120c-5p,tae-miR1118,novel_miR_410,novel_miR_47,tae-miR9780	novel_miR_162,tae-miR9783,tae-miR9674a-5p,tae-miR5049-3p	novel_miR_161,novel_miR_131,novel_miR_39,novel_miR_13,novel_miR_142,tae-miR1130b-3p,novel_miR_418,tae-miR1122c-3p,tae-miR1120b-3p,novel_miR_228,novel_miR_213,novel_miR_111,novel_miR_117,novel_miR_501	0	0	0.93353	1.55e-08
gene;TraesCSU03G0102900	circRNA;Chr2A:764952708|764981319	6	18	6		novel_miR_387,novel_miR_501,novel_miR_160,novel_miR_213,novel_miR_111,novel_miR_117,novel_miR_228,novel_miR_216,novel_miR_418,novel_miR_131,novel_miR_13,novel_miR_39	novel_miR_47,tae-miR1120b-3p,tae-miR1122c-3p,novel_miR_161,novel_miR_142,tae-miR1130b-3p	2.66e-10	3.45e-10	1	0
gene;TraesCS2D03G1310400LC	circRNA;Chr2A:764952708|764981319	20	18	15	tae-miR1120c-5p,tae-miR1125,tae-miR1118,novel_miR_410,tae-miR9780	novel_miR_160,novel_miR_387,novel_miR_216	novel_miR_501,novel_miR_213,novel_miR_117,novel_miR_111,tae-miR1122c-3p,novel_miR_418,novel_miR_47,tae-miR1120b-3p,novel_miR_228,novel_miR_39,novel_miR_142,novel_miR_13,tae-miR1130b-3p,novel_miR_131,novel_miR_161	0	0	0.93353	1.55e-08
gene;Triticum_aestivum_newGene_215518	circRNA;Chr7A:10712771|10856389	16	51	16		novel_miR_350,tae-miR9656-3p,novel_miR_301,novel_miR_54,tae-miR1120c-5p,tae-miR9673-5p,novel_miR_498,novel_miR_1,novel_miR_335,novel_miR_494,tae-miR1127b-3p,tae-miR1127a,novel_miR_500,novel_miR_49,novel_miR_286,novel_miR_55,novel_miR_140,novel_miR_133,novel_miR_246,tae-miR1121,novel_miR_172,tae-miR9777,novel_miR_388,novel_miR_484,novel_miR_231,novel_miR_221,tae-miR1135,novel_miR_68,novel_miR_278,…	novel_miR_213,novel_miR_111,novel_miR_117,novel_miR_223,novel_miR_501,novel_miR_13,novel_miR_142,tae-miR1130b-3p,novel_miR_39,novel_miR_161,novel_miR_131,novel_miR_47,novel_miR_228,tae-miR1120b-3p,novel_miR_418,tae-miR1122c-3p	0	0	0.966609	7e-11
gene;TraesCS4B03G0664900	circRNA;Chr7A:10712771|10856389	17	51	17		novel_miR_54,tae-miR9656-3p,novel_miR_213,novel_miR_111,novel_miR_494,novel_miR_117,tae-miR1120c-5p,tae-miR9673-5p,novel_miR_498,tae-miR1127a,tae-miR1127b-3p,novel_miR_223,novel_miR_500,novel_miR_49,novel_miR_501,novel_miR_140,novel_miR_133,novel_miR_39,novel_miR_246,novel_miR_13,novel_miR_142,tae-miR1130b-3p,tae-miR1135,tae-miR1121,tae-miR9777,novel_miR_161,novel_miR_131,novel_miR_424,novel_miR_…	novel_miR_301,novel_miR_350,novel_miR_1,novel_miR_335,novel_miR_55,novel_miR_286,novel_miR_68,novel_miR_172,novel_miR_484,novel_miR_388,novel_miR_221,novel_miR_231,novel_miR_278,novel_miR_393,novel_miR_79,novel_miR_100,novel_miR_236	0	0	0.919022	7.19e-08
gene;TraesCSU03G0126900LC	circRNA;Chr5D:501694120|501696323	8	15	8		tae-miR1133,tae-miR1135,tae-miR9668-5p,tae-miR1127a,tae-miR1127b-3p,novel_miR_500,novel_miR_133	novel_miR_477,novel_miR_155,novel_miR_462,novel_miR_267,novel_miR_300,novel_miR_404,novel_miR_341,novel_miR_309	1.42e-14	2.49e-14	1	0
gene;TraesCS7A03G1218600LC	circRNA;Chr5D:501694120|501696323	13	15	12	tae-miR1122a	tae-miR1133,tae-miR1127a,tae-miR9668-5p	novel_miR_462,novel_miR_267,novel_miR_155,novel_miR_477,tae-miR1135,novel_miR_341,novel_miR_309,novel_miR_133,novel_miR_500,tae-miR1127b-3p,novel_miR_404,novel_miR_300	0	0	1	0
gene;TraesCS5B03G0982100	circRNA;Chr6B:694970105|694974747	13	8	5	novel_miR_341,novel_miR_309,novel_miR_267,novel_miR_462,novel_miR_155,novel_miR_477,novel_miR_404,novel_miR_300	novel_miR_76,tae-miR1122a,tae-miR9668-5p	tae-miR1135,novel_miR_133,tae-miR1127b-3p,novel_miR_500,tae-miR1127a	1.01e-07	1.1e-07	0.912686	1.29e-07
gene;TraesCS6B03G0495800LC	circRNA;Chr6B:694970105|694974747	14	8	5	novel_miR_404,novel_miR_300,novel_miR_267,novel_miR_462,novel_miR_309,novel_miR_341,novel_miR_424,novel_miR_477,novel_miR_155	tae-miR1122a,tae-miR9668-5p,novel_miR_76	novel_miR_133,tae-miR1127a,tae-miR1127b-3p,novel_miR_500,tae-miR1135	1.56e-07	1.69e-07	1	0
gene;TraesCS2B03G0246800LC	circRNA;Chr3D:444193638|444320326	6	36	6		novel_miR_75,tae-miR1130b-3p,novel_miR_41,novel_miR_13,novel_miR_142,tae-miR1133,novel_miR_39,novel_miR_5,novel_miR_161,novel_miR_131,novel_miR_29,tae-miR9781,tae-miR1120b-3p,novel_miR_228,novel_miR_47,tae-miR1122c-3p,novel_miR_418,novel_miR_383,novel_miR_203,novel_miR_498,novel_miR_494,novel_miR_111,novel_miR_117,novel_miR_213,novel_miR_363,tae-miR156,novel_miR_118,novel_miR_50,novel_miR_200,nov…	novel_miR_173,novel_miR_262,novel_miR_43,novel_miR_461,novel_miR_471,novel_miR_144	2.79e-08	3.16e-08	0.918099	7.85e-08
gene;TraesCS5B03G0126800	lncRNA;MSTRG.112888.1	16	18	12	novel_miR_142,novel_miR_161,tae-miR5049-3p,novel_miR_47	novel_miR_403,tae-miR1130a,novel_miR_66,novel_miR_124,tae-miR1118,novel_miR_220	tae-miR1122c-3p,novel_miR_418,tae-miR1120b-3p,novel_miR_228,novel_miR_131,novel_miR_39,tae-miR1130b-3p,novel_miR_13,novel_miR_501,novel_miR_111,novel_miR_117,novel_miR_213	0	0	0.996808	0
gene;Triticum_aestivum_newGene_88476	lncRNA;MSTRG.23370.4	8	8	8			novel_miR_440,novel_miR_176,tae-miR1121,novel_miR_175,novel_miR_442,novel_miR_426,novel_miR_150,novel_miR_235	0	0	0.999164	0
gene;TraesCS1A03G1007100	lncRNA;MSTRG.304707.1	16	17	15	novel_miR_47	tae-miR1120c-5p,tae-miR1130a	novel_miR_213,novel_miR_117,novel_miR_111,novel_miR_501,novel_miR_223,novel_miR_131,novel_miR_161,novel_miR_142,novel_miR_13,tae-miR1130b-3p,novel_miR_39,tae-miR1120b-3p,novel_miR_228,novel_miR_418,tae-miR1122c-3p	0	0	0.985636	8.7e-14
gene;TraesCS2A03G0449400LC	lncRNA;MSTRG.311850.1	9	13	8	novel_miR_262	novel_miR_133,novel_miR_500,tae-miR1127b-3p,tae-miR1135,tae-miR1136	novel_miR_404,novel_miR_300,novel_miR_309,novel_miR_341,novel_miR_462,novel_miR_267,novel_miR_155,novel_miR_477	2.53e-14	4.32e-14	0.904225	2.63e-07
gene;TraesCS2B03G0731700LC	lncRNA;MSTRG.320339.11	6	6	6			novel_miR_266,novel_miR_146,novel_miR_87,novel_miR_337,novel_miR_365,novel_miR_171	1.43e-14	2.49e-14	1	0
gene;TraesCS5D03G0137400	lncRNA;MSTRG.234995.9	16	17	15	tae-miR1130a	tae-miR1120c-5p,novel_miR_223	novel_miR_39,tae-miR1130b-3p,novel_miR_13,novel_miR_142,novel_miR_161,novel_miR_131,tae-miR1122c-3p,novel_miR_418,tae-miR1120b-3p,novel_miR_228,novel_miR_47,novel_miR_111,novel_miR_117,novel_miR_213,novel_miR_501	0	0	0.977661	2.91e-12
gene;TraesCS3D03G1069400	lncRNA;MSTRG.234995.9	14	17	14		tae-miR1122c-3p,novel_miR_223,tae-miR1120c-5p	novel_miR_418,novel_miR_228,tae-miR1120b-3p,novel_miR_47,novel_miR_131,novel_miR_161,novel_miR_39,tae-miR1130b-3p,novel_miR_142,novel_miR_13,novel_miR_501,novel_miR_117,novel_miR_111,novel_miR_213	0	0	0.995816	0
gene;TraesCS5D03G0977800	lncRNA;MSTRG.234995.9	9	17	9		novel_miR_142,tae-miR1130b-3p,novel_miR_161,novel_miR_47,tae-miR1120b-3p,tae-miR1122c-3p,tae-miR1120c-5p,novel_miR_223	novel_miR_13,novel_miR_39,novel_miR_131,novel_miR_228,novel_miR_418,novel_miR_213,novel_miR_111,novel_miR_117,novel_miR_501	7.77e-16	1.59e-15	0.94195	5.4e-09
gene;Triticum_aestivum_newGene_43577	lncRNA;MSTRG.234995.9	16	17	16		novel_miR_47	tae-miR1130b-3p,novel_miR_142,novel_miR_13,novel_miR_39,novel_miR_131,novel_miR_161,tae-miR1120b-3p,novel_miR_228,novel_miR_418,tae-miR1122c-3p,tae-miR1120c-5p,novel_miR_117,novel_miR_111,novel_miR_213,novel_miR_223,novel_miR_501	0	0	0.986759	4.57e-14
gene;TraesCS4A03G0858900	lncRNA;MSTRG.221318.6	6	6	6			novel_miR_337,novel_miR_365,novel_miR_171,novel_miR_87,novel_miR_146,novel_miR_266	1.43e-14	2.49e-14	0.967008	6.36e-11
gene;TraesCS1A03G1007100	lncRNA;MSTRG.57016.14	16	17	15	novel_miR_223	tae-miR1120c-5p,tae-miR1130a	novel_miR_501,novel_miR_117,novel_miR_111,novel_miR_213,tae-miR1122c-3p,novel_miR_418,tae-miR1120b-3p,novel_miR_228,novel_miR_47,novel_miR_39,tae-miR1130b-3p,novel_miR_142,novel_miR_13,novel_miR_131,novel_miR_161	0	0	0.978631	2.04e-12
gene;Triticum_aestivum_newGene_17265	lncRNA;MSTRG.233762.20	13	14	13		tae-miR1130a	tae-miR1120c-5p,novel_miR_111,novel_miR_117,novel_miR_213,novel_miR_501,novel_miR_131,tae-miR1130b-3p,novel_miR_13,novel_miR_39,novel_miR_228,tae-miR1120b-3p,tae-miR1122c-3p,novel_miR_418	0	0	0.916544	9.08e-08
gene;Triticum_aestivum_newGene_233566	lncRNA;MSTRG.160583.2	12	16	12		novel_miR_424,tae-miR9668-5p,tae-miR1127a,tae-miR1122a	tae-miR1135,novel_miR_477,novel_miR_155,novel_miR_267,novel_miR_462,novel_miR_300,novel_miR_404,novel_miR_500,tae-miR1127b-3p,novel_miR_133,novel_miR_309,novel_miR_341	0	0	0.94622	2.97e-09
gene;Triticum_aestivum_newGene_177041	lncRNA;MSTRG.374074.18	13	11	10	novel_miR_200,novel_miR_383,novel_miR_50	tae-miR6197-5p	novel_miR_164,novel_miR_44,novel_miR_344,novel_miR_99,novel_miR_430,novel_miR_412,novel_miR_372,novel_miR_149,novel_miR_26,novel_miR_394	0	0	0.949335	1.86e-09
gene;TraesCS2D03G1010300LC	lncRNA;MSTRG.18904.10	5	6	5		novel_miR_262	novel_miR_471,novel_miR_144,novel_miR_461,novel_miR_43,novel_miR_173	8.67e-12	1.23e-11	0.98866	1.33e-14
gene;TraesCSU03G0359700	lncRNA;MSTRG.18904.10	5	6	5		novel_miR_262	novel_miR_144,novel_miR_471,novel_miR_461,novel_miR_43,novel_miR_173	8.67e-12	1.23e-11	0.919605	6.8e-08
gene;TraesCS6D03G0484000	lncRNA;MSTRG.18904.10	5	6	5		novel_miR_262	novel_miR_461,novel_miR_144,novel_miR_471,novel_miR_173,novel_miR_43	8.67e-12	1.23e-11	0.97158	1.96e-11
gene;TraesCS6D03G0484200	lncRNA;MSTRG.18904.10	5	6	5		novel_miR_262	novel_miR_461,novel_miR_144,novel_miR_471,novel_miR_173,novel_miR_43	8.67e-12	1.23e-11	0.924066	4.37e-08
gene;TraesCS5B03G0896000LC	lncRNA;MSTRG.315468.1	11	5	5	novel_miR_160,novel_miR_216,novel_miR_440,novel_miR_426,novel_miR_442,novel_miR_235		novel_miR_387,novel_miR_150,tae-miR6197-5p,novel_miR_175,novel_miR_176	6.67e-10	8.37e-10	1	0
gene;TraesCSU03G0126900LC	lncRNA;MSTRG.86828.6	8	10	8		tae-miR1135,tae-miR1127a	novel_miR_155,novel_miR_477,novel_miR_267,novel_miR_462,novel_miR_309,novel_miR_341,novel_miR_300,novel_miR_404	1.11e-16	2.42e-16	0.984029	2.03e-13
gene;TraesCS7A03G1218600LC	lncRNA;MSTRG.86828.6	13	10	9	novel_miR_133,tae-miR1122a,novel_miR_500,tae-miR1127b-3p	tae-miR1127a	tae-miR1135,novel_miR_477,novel_miR_155,novel_miR_462,novel_miR_267,novel_miR_300,novel_miR_404,novel_miR_341,novel_miR_309	2.22e-16	4.7e-16	0.984029	2.03e-13
gene;TraesCS6D03G0077600	lncRNA;MSTRG.413315.3	12	12	12			novel_miR_501,novel_miR_111,novel_miR_117,novel_miR_213,novel_miR_228,tae-miR1120b-3p,tae-miR1122c-3p,novel_miR_418,novel_miR_131,tae-miR1130b-3p,novel_miR_13,novel_miR_39	0	0	0.91397	1.15e-07
gene;TraesCS5D03G0137400	lncRNA;MSTRG.234995.8	16	17	15	tae-miR1130a	tae-miR1120c-5p,novel_miR_223	novel_miR_131,novel_miR_161,novel_miR_142,novel_miR_13,tae-miR1130b-3p,novel_miR_39,novel_miR_47,novel_miR_228,tae-miR1120b-3p,novel_miR_418,tae-miR1122c-3p,novel_miR_213,novel_miR_117,novel_miR_111,novel_miR_501	0	0	0.947406	2.49e-09
gene;TraesCS3D03G1069400	lncRNA;MSTRG.234995.8	14	17	14		tae-miR1122c-3p,novel_miR_223,tae-miR1120c-5p	novel_miR_47,tae-miR1120b-3p,novel_miR_228,novel_miR_418,novel_miR_161,novel_miR_131,novel_miR_13,novel_miR_142,tae-miR1130b-3p,novel_miR_39,novel_miR_501,novel_miR_213,novel_miR_111,novel_miR_117	0	0	0.967568	5.56e-11
gene;TraesCS5D03G0977800	lncRNA;MSTRG.234995.8	9	17	9		novel_miR_161,novel_miR_142,tae-miR1130b-3p,novel_miR_47,tae-miR1120b-3p,tae-miR1122c-3p,tae-miR1120c-5p,novel_miR_223	novel_miR_131,novel_miR_13,novel_miR_39,novel_miR_228,novel_miR_418,novel_miR_213,novel_miR_111,novel_miR_117,novel_miR_501	7.77e-16	1.59e-15	0.912229	1.34e-07
gene;Triticum_aestivum_newGene_43577	lncRNA;MSTRG.234995.8	16	17	16		novel_miR_47	novel_miR_111,novel_miR_117,novel_miR_213,tae-miR1120c-5p,novel_miR_223,novel_miR_501,novel_miR_39,tae-miR1130b-3p,novel_miR_13,novel_miR_142,novel_miR_161,novel_miR_131,novel_miR_418,tae-miR1122c-3p,tae-miR1120b-3p,novel_miR_228	0	0	0.957616	4.58e-10
gene;TraesCS1A03G1007100	lncRNA;MSTRG.57016.12	16	17	15	novel_miR_223	tae-miR1130a,tae-miR1120c-5p	novel_miR_228,tae-miR1120b-3p,novel_miR_47,novel_miR_418,tae-miR1122c-3p,tae-miR1130b-3p,novel_miR_142,novel_miR_13,novel_miR_39,novel_miR_131,novel_miR_161,novel_miR_501,novel_miR_117,novel_miR_111,novel_miR_213	0	0	0.985636	8.7e-14
gene;TraesCS3B03G1439300	lncRNA;MSTRG.234995.12	13	17	13		tae-miR1120b-3p,novel_miR_47,tae-miR1120c-5p,novel_miR_223	novel_miR_161,novel_miR_131,novel_miR_39,tae-miR1130b-3p,novel_miR_13,novel_miR_142,novel_miR_418,tae-miR1122c-3p,novel_miR_228,novel_miR_111,novel_miR_117,novel_miR_213,novel_miR_501	0	0	0.945366	3.36e-09
gene;TraesCS2B03G0003500LC	lncRNA;MSTRG.236709.5	6	6	6			novel_miR_87,novel_miR_365,novel_miR_337,novel_miR_171,novel_miR_266,novel_miR_146	1.43e-14	2.49e-14	0.97946	1.49e-12
gene;TraesCS3B03G1439300	lncRNA;MSTRG.234995.10	13	17	13		tae-miR1120c-5p,novel_miR_223,novel_miR_47,tae-miR1120b-3p	novel_miR_213,novel_miR_117,novel_miR_111,novel_miR_501,novel_miR_131,novel_miR_161,novel_miR_39,novel_miR_142,novel_miR_13,tae-miR1130b-3p,tae-miR1122c-3p,novel_miR_418,novel_miR_228	0	0	0.945366	3.36e-09
gene;TraesCS5B03G1175700LC	lncRNA;MSTRG.38820.21	5	8	5		tae-miR1130b-3p,novel_miR_437,novel_miR_12	novel_miR_71,novel_miR_322,novel_miR_457,novel_miR_451,novel_miR_77	8.09e-11	1.08e-10	0.915272	1.02e-07
gene;TraesCS5A03G0006900LC	lncRNA;MSTRG.10364.4	7	9	7		novel_miR_387,tae-miR1121	novel_miR_235,novel_miR_150,novel_miR_442,novel_miR_426,novel_miR_175,novel_miR_176,novel_miR_440	6e-15	1.12e-14	0.973	1.3e-11
gene;TraesCS7A03G0316200	lncRNA;MSTRG.10364.4	8	9	7	tae-miR9652-3p	novel_miR_387,tae-miR1121	novel_miR_426,novel_miR_442,novel_miR_150,novel_miR_235,novel_miR_440,novel_miR_175,novel_miR_176	4.77e-14	7.95e-14	0.947855	2.33e-09
gene;TraesCS3A03G1235200	lncRNA;MSTRG.88337.28	8	13	8		tae-miR1136,novel_miR_424,tae-miR1133,tae-miR1127b-3p,tae-miR1127a	novel_miR_155,novel_miR_477,novel_miR_267,novel_miR_462,novel_miR_341,novel_miR_309,novel_miR_300,novel_miR_404	2.89e-15	5.57e-15	0.990544	3.11e-15
gene;TraesCS7D03G0319100	lncRNA;MSTRG.112355.2	7	18	5	tae-miR1120c-5p,tae-miR5384-3p	novel_miR_501,novel_miR_213,novel_miR_117,novel_miR_111,tae-miR1122c-3p,tae-miR9772,novel_miR_418,novel_miR_228,tae-miR1130a,novel_miR_131,novel_miR_39,tae-miR1133,novel_miR_13	novel_miR_47,tae-miR1120b-3p,novel_miR_161,novel_miR_142,tae-miR1130b-3p	2.51e-07	2.68e-07	0.962425	1.78e-10
gene;TraesCS3B03G1439300	lncRNA;MSTRG.112355.2	13	18	13		tae-miR1133,tae-miR9772,novel_miR_47,tae-miR1120b-3p,tae-miR1130a	novel_miR_213,novel_miR_117,novel_miR_111,novel_miR_501,novel_miR_131,novel_miR_161,novel_miR_39,novel_miR_142,novel_miR_13,tae-miR1130b-3p,novel_miR_418,tae-miR1122c-3p,novel_miR_228	0	0	0.917653	8.19e-08
gene;TraesCS5D03G1149400	lncRNA;MSTRG.320339.12	6	6	6			novel_miR_365,novel_miR_337,novel_miR_171,novel_miR_87,novel_miR_266,novel_miR_146	1.43e-14	2.49e-14	1	0
gene;TraesCS6B03G0323200	lncRNA;MSTRG.189866.2	9	8	8	novel_miR_512		novel_miR_173,novel_miR_262,tae-miR9674a-5p,novel_miR_43,tae-miR9674b-5p,novel_miR_461,novel_miR_471,novel_miR_144	0	0	1	0
gene;TraesCS7D03G0067000LC	lncRNA;MSTRG.189866.2	6	8	6		tae-miR9674a-5p,tae-miR9674b-5p	novel_miR_262,novel_miR_173,novel_miR_43,novel_miR_461,novel_miR_144,novel_miR_471	4.01e-13	6.25e-13	1	0
gene;TraesCS5D03G1175300	lncRNA;MSTRG.230548.4	13	13	12	tae-miR1122a	tae-miR1127a	novel_miR_500,tae-miR1127b-3p,novel_miR_133,novel_miR_309,novel_miR_341,novel_miR_300,novel_miR_404,novel_miR_477,novel_miR_155,novel_miR_267,novel_miR_462,tae-miR1135	0	0	0.929687	2.41e-08
gene;TraesCS5A03G0006900LC	lncRNA;MSTRG.396781.7	7	7	7			novel_miR_176,novel_miR_175,novel_miR_440,novel_miR_150,novel_miR_235,novel_miR_426,novel_miR_442	2.22e-16	4.7e-16	0.973	1.3e-11
gene;TraesCS7A03G0316200	lncRNA;MSTRG.396781.7	8	7	7	tae-miR9652-3p		novel_miR_235,novel_miR_150,novel_miR_426,novel_miR_442,novel_miR_175,novel_miR_176,novel_miR_440	1.33e-15	2.64e-15	0.947855	2.33e-09
gene;TraesCS2B03G1195300	lncRNA;MSTRG.417818.1	6	8	5	novel_miR_296	novel_miR_262,novel_miR_158,novel_miR_204	novel_miR_144,novel_miR_471,novel_miR_461,novel_miR_43,novel_miR_173	4.83e-10	6.21e-10	0.921405	5.71e-08
gene;TraesCS3D03G0566700LC	lncRNA;MSTRG.417818.1	5	8	5		novel_miR_204,novel_miR_158,novel_miR_262	novel_miR_173,novel_miR_43,novel_miR_461,novel_miR_471,novel_miR_144	8.09e-11	1.08e-10	1	0
gene;TraesCS1A03G0135000	lncRNA;MSTRG.417818.1	7	8	6	novel_miR_512	novel_miR_158,novel_miR_204	novel_miR_461,novel_miR_471,novel_miR_144,novel_miR_173,novel_miR_262,novel_miR_43	2.8e-12	4.11e-12	1	0
gene;TraesCS7D03G0914600LC	lncRNA;MSTRG.417818.1	6	8	6		novel_miR_158,novel_miR_204	novel_miR_262,novel_miR_173,novel_miR_43,novel_miR_461,novel_miR_144,novel_miR_471	4.01e-13	6.25e-13	1	0
gene;TraesCS5B03G0896000LC	lncRNA;MSTRG.57463.1	11	10	9	novel_miR_216,novel_miR_160	tae-miR1121	novel_miR_150,novel_miR_235,tae-miR6197-5p,novel_miR_387,novel_miR_442,novel_miR_426,novel_miR_176,novel_miR_175,novel_miR_440	0	0	0.92738	3.09e-08
gene;TraesCS5B03G0896000LC	lncRNA;MSTRG.269246.1	11	5	5	novel_miR_426,novel_miR_216,novel_miR_440,novel_miR_160,novel_miR_442,novel_miR_235		novel_miR_387,novel_miR_150,tae-miR6197-5p,novel_miR_176,novel_miR_175	6.67e-10	8.37e-10	1	0
gene;TraesCS1A03G1007100	lncRNA;MSTRG.326590.9	16	17	16		tae-miR1120c-5p	novel_miR_418,tae-miR1122c-3p,novel_miR_47,tae-miR1120b-3p,novel_miR_228,novel_miR_39,novel_miR_142,novel_miR_13,tae-miR1130b-3p,novel_miR_131,novel_miR_161,novel_miR_223,novel_miR_501,novel_miR_213,novel_miR_117,novel_miR_111	0	0	0.985636	8.7e-14
lncRNA;MSTRG.311850.1	circRNA;Chr6B:36014532|36159663	13	42	11	tae-miR1136,tae-miR1135	novel_miR_468,tae-miR1127a,novel_miR_454,novel_miR_140,novel_miR_200,tae-miR164,novel_miR_50,novel_miR_507,novel_miR_63,novel_miR_54,novel_miR_342,novel_miR_241,novel_miR_95,novel_miR_494,novel_miR_498,tae-miR1139,novel_miR_424,novel_miR_304,tae-miR5085,novel_miR_383,tae-miR1122c-3p,tae-miR1118,novel_miR_391,novel_miR_323,novel_miR_246,tae-miR1133,novel_miR_478,novel_miR_162,tae-miR1137a,novel_mi…	novel_miR_500,tae-miR1127b-3p,novel_miR_133,novel_miR_341,novel_miR_309,novel_miR_300,novel_miR_404,novel_miR_477,novel_miR_155,novel_miR_462,novel_miR_267	3.04e-12	4.46e-12	1	0
lncRNA;MSTRG.178907.7	circRNA;Chr6B:36014532|36159663	5	42	5		novel_miR_122,tae-miR1117,novel_miR_162,tae-miR1137a,novel_miR_246,novel_miR_323,tae-miR1118,novel_miR_391,tae-miR1133,novel_miR_478,tae-miR1122c-3p,novel_miR_383,novel_miR_267,novel_miR_462,novel_miR_304,tae-miR5085,novel_miR_155,novel_miR_477,novel_miR_498,tae-miR1139,novel_miR_494,novel_miR_404,novel_miR_342,novel_miR_95,novel_miR_241,novel_miR_300,novel_miR_63,novel_miR_54,novel_miR_309,novel…	novel_miR_424,novel_miR_133,tae-miR1127a,novel_miR_500,tae-miR1127b-3p	1.23e-06	1.28e-06	0.999996	0
lncRNA;MSTRG.233762.33	circRNA;Chr5A:555030409|555047207	14	15	11	tae-miR1120c-5p,tae-miR1130a,tae-miR1122c-3p	novel_miR_47,novel_miR_142,novel_miR_161,tae-miR399	novel_miR_418,tae-miR1120b-3p,novel_miR_228,novel_miR_39,novel_miR_13,tae-miR1130b-3p,novel_miR_131,novel_miR_501,novel_miR_213,novel_miR_117,novel_miR_111	0	0	0.982129	4.95e-13
lncRNA;MSTRG.233762.20	circRNA;Chr5A:555030409|555047207	14	15	11	tae-miR1120c-5p,tae-miR1122c-3p,tae-miR1130a	tae-miR399,novel_miR_47,novel_miR_142,novel_miR_161	novel_miR_501,novel_miR_117,novel_miR_111,novel_miR_213,novel_miR_228,tae-miR1120b-3p,novel_miR_418,tae-miR1130b-3p,novel_miR_13,novel_miR_39,novel_miR_131	0	0	0.925782	3.66e-08
lncRNA;MSTRG.233762.23	circRNA;Chr5A:555030409|555047207	14	15	11	tae-miR1120c-5p,tae-miR1130a,tae-miR1122c-3p	novel_miR_47,novel_miR_142,novel_miR_161,tae-miR399	novel_miR_418,novel_miR_228,tae-miR1120b-3p,novel_miR_39,novel_miR_13,tae-miR1130b-3p,novel_miR_131,novel_miR_501,novel_miR_213,novel_miR_111,novel_miR_117	0	0	0.931315	2.01e-08
lncRNA;MSTRG.233762.33	circRNA;Chr6B:690216140|690271734	14	18	10	tae-miR1120c-5p,tae-miR1130a,tae-miR1120b-3p,tae-miR1122c-3p	tae-miR1117,tae-miR1121,novel_miR_330,novel_miR_296,tae-miR9654b-3p,tae-miR9660-5p,tae-miR9654a-3p,novel_miR_513	novel_miR_131,tae-miR1130b-3p,novel_miR_13,novel_miR_39,novel_miR_228,novel_miR_418,novel_miR_117,novel_miR_111,novel_miR_213,novel_miR_501	2.29e-14	3.91e-14	0.982129	4.95e-13
lncRNA;MSTRG.233762.20	circRNA;Chr6B:690216140|690271734	14	18	10	tae-miR1120c-5p,tae-miR1122c-3p,tae-miR1120b-3p,tae-miR1130a	novel_miR_513,tae-miR9654a-3p,tae-miR9654b-3p,tae-miR9660-5p,novel_miR_296,novel_miR_330,tae-miR1121,tae-miR1117	novel_miR_501,novel_miR_213,novel_miR_111,novel_miR_117,novel_miR_228,novel_miR_418,novel_miR_13,tae-miR1130b-3p,novel_miR_39,novel_miR_131	2.29e-14	3.91e-14	0.925782	3.66e-08
lncRNA;MSTRG.233762.23	circRNA;Chr6B:690216140|690271734	14	18	10	tae-miR1120c-5p,tae-miR1122c-3p,tae-miR1120b-3p,tae-miR1130a	tae-miR9654a-3p,novel_miR_513,tae-miR1117,tae-miR1121,novel_miR_296,novel_miR_330,tae-miR9654b-3p,tae-miR9660-5p	novel_miR_213,novel_miR_117,novel_miR_111,novel_miR_501,novel_miR_131,novel_miR_13,tae-miR1130b-3p,novel_miR_39,novel_miR_228,novel_miR_418	2.29e-14	3.91e-14	0.931315	2.01e-08
lncRNA;MSTRG.233762.33	circRNA;Chr7B:409685951|409699027	14	24	13	tae-miR1120c-5p	tae-miR6197-5p,novel_miR_235,novel_miR_150,novel_miR_426,novel_miR_442,novel_miR_387,novel_miR_176,tae-miR1133,novel_miR_175,tae-miR1121,novel_miR_440	novel_miR_213,novel_miR_111,novel_miR_117,novel_miR_501,novel_miR_39,novel_miR_13,tae-miR1130b-3p,novel_miR_131,novel_miR_418,tae-miR1122c-3p,tae-miR1130a,tae-miR1120b-3p,novel_miR_228	0	0	0.982129	4.95e-13
lncRNA;MSTRG.233762.20	circRNA;Chr7B:409685951|409699027	14	24	13	tae-miR1120c-5p	novel_miR_387,novel_miR_442,novel_miR_426,novel_miR_150,novel_miR_235,tae-miR6197-5p,novel_miR_440,tae-miR1121,novel_miR_175,novel_miR_176,tae-miR1133	novel_miR_501,novel_miR_111,novel_miR_117,novel_miR_213,tae-miR1130a,tae-miR1120b-3p,novel_miR_228,novel_miR_418,tae-miR1122c-3p,novel_miR_131,tae-miR1130b-3p,novel_miR_13,novel_miR_39	0	0	0.925782	3.66e-08
lncRNA;MSTRG.392684.7	circRNA;Chr7B:409685951|409699027	9	24	9		novel_miR_13,tae-miR1130b-3p,novel_miR_39,tae-miR1133,tae-miR1121,novel_miR_131,tae-miR1130a,novel_miR_228,tae-miR1120b-3p,novel_miR_418,tae-miR1122c-3p,novel_miR_213,novel_miR_111,novel_miR_117,novel_miR_501	novel_miR_176,novel_miR_175,novel_miR_440,novel_miR_235,novel_miR_150,tae-miR6197-5p,novel_miR_442,novel_miR_387,novel_miR_426	4.31e-14	7.23e-14	1	0
lncRNA;MSTRG.246429.1	circRNA;Chr7B:409685951|409699027	7	24	7		tae-miR1130b-3p,novel_miR_13,tae-miR1133,novel_miR_39,novel_miR_131,tae-miR1121,tae-miR1130a,tae-miR1120b-3p,novel_miR_228,novel_miR_418,tae-miR1122c-3p,tae-miR6197-5p,novel_miR_111,novel_miR_117,novel_miR_213,novel_miR_387,novel_miR_501	novel_miR_176,novel_miR_175,novel_miR_440,novel_miR_150,novel_miR_235,novel_miR_442,novel_miR_426	5.75e-11	7.87e-11	0.978903	1.85e-12
lncRNA;MSTRG.2471.22	circRNA;Chr7B:409685951|409699027	5	24	5		novel_miR_213,novel_miR_117,novel_miR_111,tae-miR6197-5p,novel_miR_150,novel_miR_501,novel_miR_39,tae-miR1133,novel_miR_176,novel_miR_13,tae-miR1130b-3p,novel_miR_175,tae-miR1121,novel_miR_131,novel_miR_418,tae-miR1122c-3p,novel_miR_228,tae-miR1120b-3p,tae-miR1130a	novel_miR_235,novel_miR_426,novel_miR_442,novel_miR_387,novel_miR_440	6.14e-08	6.8e-08	1	0
lncRNA;MSTRG.180869.11	circRNA;Chr7B:409685951|409699027	8	24	8		novel_miR_501,novel_miR_387,novel_miR_213,tae-miR6197-5p,novel_miR_111,novel_miR_117,novel_miR_418,tae-miR1122c-3p,tae-miR1130a,novel_miR_228,tae-miR1120b-3p,novel_miR_131,novel_miR_39,tae-miR1133,novel_miR_13,tae-miR1130b-3p	novel_miR_426,novel_miR_442,novel_miR_235,novel_miR_150,novel_miR_440,novel_miR_175,tae-miR1121,novel_miR_176	1.62e-12	2.4e-12	1	0
lncRNA;MSTRG.233762.23	circRNA;Chr7B:409685951|409699027	14	24	13	tae-miR1120c-5p	tae-miR1121,novel_miR_175,tae-miR1133,novel_miR_176,novel_miR_440,novel_miR_150,novel_miR_235,tae-miR6197-5p,novel_miR_387,novel_miR_442,novel_miR_426	novel_miR_131,tae-miR1130b-3p,novel_miR_13,novel_miR_39,novel_miR_228,tae-miR1120b-3p,tae-miR1130a,novel_miR_418,tae-miR1122c-3p,novel_miR_117,novel_miR_111,novel_miR_213,novel_miR_501	0	0	0.931315	2.01e-08
lncRNA;MSTRG.144385.5	circRNA;Chr5A:422192769|422194660	8	9	7	tae-miR1133	tae-miR5049-3p,tae-miR1121	novel_miR_442,novel_miR_426,novel_miR_235,novel_miR_150,novel_miR_440,novel_miR_176,novel_miR_175	4.77e-14	7.95e-14	1	0
lncRNA;MSTRG.392684.7	circRNA;Chr5D:485054195|485217382	9	49	9		tae-miR1135,tae-miR1125,novel_miR_343,novel_miR_62,tae-miR1117,tae-miR9777,novel_miR_492,novel_miR_162,tae-miR1137a,novel_miR_161,novel_miR_93,tae-miR1133,novel_miR_296,novel_miR_142,novel_miR_467,novel_miR_159,novel_miR_490,novel_miR_249,tae-miR9781,novel_miR_375,novel_miR_304,novel_miR_409,tae-miR9654b-3p,novel_miR_297,novel_miR_320,tae-miR1122b-3p,novel_miR_281,novel_miR_407,tae-miR1139,tae-mi…	novel_miR_175,novel_miR_176,novel_miR_440,tae-miR6197-5p,novel_miR_235,novel_miR_150,novel_miR_426,novel_miR_442,novel_miR_387	6.76e-11	9.24e-11	1	0
lncRNA;MSTRG.246429.1	circRNA;Chr5D:485054195|485217382	7	49	7		novel_miR_490,novel_miR_159,novel_miR_320,tae-miR9654b-3p,novel_miR_297,novel_miR_409,novel_miR_375,novel_miR_304,novel_miR_249,tae-miR9781,novel_miR_161,novel_miR_162,tae-miR1137a,tae-miR1117,tae-miR9777,novel_miR_492,novel_miR_343,tae-miR1125,novel_miR_62,tae-miR1135,novel_miR_467,novel_miR_142,novel_miR_296,tae-miR1133,novel_miR_93,novel_miR_387,tae-miR156,tae-miR1127b-3p,novel_miR_24,tae-miR1…	novel_miR_440,novel_miR_175,novel_miR_176,novel_miR_442,novel_miR_426,novel_miR_150,novel_miR_235	1.43e-08	1.64e-08	0.978903	1.85e-12
lncRNA;MSTRG.2471.22	circRNA;Chr5D:485054195|485217382	5	49	5		novel_miR_249,tae-miR9781,tae-miR9654b-3p,novel_miR_297,novel_miR_320,novel_miR_304,novel_miR_375,novel_miR_409,novel_miR_159,novel_miR_490,novel_miR_176,tae-miR1133,novel_miR_93,novel_miR_142,novel_miR_296,novel_miR_467,novel_miR_62,novel_miR_343,tae-miR1125,novel_miR_175,tae-miR1135,novel_miR_161,novel_miR_492,tae-miR9777,tae-miR1117,novel_miR_162,tae-miR1137a,novel_miR_24,tae-miR1127b-3p,tae-m…	novel_miR_440,novel_miR_426,novel_miR_387,novel_miR_442,novel_miR_235	2.75e-06	2.86e-06	1	0
lncRNA;MSTRG.180869.11	circRNA;Chr5D:485054195|485217382	8	49	7	tae-miR1121	novel_miR_490,novel_miR_159,novel_miR_304,novel_miR_375,novel_miR_409,novel_miR_297,tae-miR9654b-3p,novel_miR_320,novel_miR_249,tae-miR9781,tae-miR9777,novel_miR_492,tae-miR1117,tae-miR1137a,novel_miR_162,novel_miR_161,tae-miR1135,tae-miR1125,novel_miR_343,novel_miR_62,novel_miR_142,novel_miR_296,novel_miR_467,novel_miR_93,tae-miR1133,novel_miR_387,novel_miR_24,tae-miR1127b-3p,tae-miR1127a,tae-mi…	novel_miR_440,novel_miR_175,novel_miR_176,novel_miR_442,novel_miR_426,novel_miR_150,novel_miR_235	1.07e-07	1.17e-07	1	0
lncRNA;MSTRG.320339.12	circRNA;Chr5D:437405284|437408382	6	6	6			novel_miR_171,novel_miR_365,novel_miR_337,novel_miR_87,novel_miR_266,novel_miR_146	1.43e-14	2.49e-14	1	0
lncRNA;MSTRG.276279.1	circRNA;Chr2B:627484904|627674798	13	51	13		novel_miR_375,novel_miR_304,novel_miR_43,novel_miR_159,novel_miR_116,novel_miR_47,novel_miR_347,novel_miR_3,novel_miR_173,tae-miR1133,novel_miR_142,novel_miR_262,novel_miR_62,novel_miR_492,novel_miR_161,novel_miR_471,novel_miR_475,novel_miR_144,novel_miR_96,novel_miR_499,novel_miR_460,novel_miR_512,novel_miR_342,novel_miR_283,tae-miR1122b-3p,novel_miR_30,novel_miR_494,novel_miR_407,novel_miR_224,…	novel_miR_418,tae-miR1122c-3p,tae-miR1130a,novel_miR_228,tae-miR1120b-3p,novel_miR_39,novel_miR_13,tae-miR1130b-3p,novel_miR_131,novel_miR_501,novel_miR_213,novel_miR_111,novel_miR_117	2.11e-15	4.12e-15	1	0
lncRNA;MSTRG.365142.2	circRNA;Chr7D:5358786|5398732	7	19	5	novel_miR_76,novel_miR_285	tae-miR1121,tae-miR1117,novel_miR_174,tae-miR1130b-3p,novel_miR_291,novel_miR_429,novel_miR_424,tae-miR1122b-3p,novel_miR_95,novel_miR_448,novel_miR_166,novel_miR_261,novel_miR_468,novel_miR_370	tae-miR1135,novel_miR_133,novel_miR_500,tae-miR1127a,tae-miR1127b-3p	3.39e-07	3.61e-07	0.966124	7.84e-11
lncRNA;MSTRG.160583.2	circRNA;Chr7D:5358786|5398732	16	19	6	tae-miR9668-5p,novel_miR_477,novel_miR_155,novel_miR_462,novel_miR_267,novel_miR_341,novel_miR_309,tae-miR1122a,novel_miR_300,novel_miR_404	novel_miR_95,novel_miR_448,tae-miR1122b-3p,novel_miR_468,novel_miR_370,novel_miR_166,novel_miR_261,tae-miR1130b-3p,novel_miR_291,novel_miR_174,tae-miR1121,tae-miR1117,novel_miR_429	tae-miR1127b-3p,novel_miR_500,tae-miR1127a,novel_miR_133,tae-miR1135,novel_miR_424	2.58e-06	2.68e-06	1	0
lncRNA;MSTRG.212828.2	circRNA;Chr5D:342080586|342084565	11	11	9	tae-miR6197-5p,tae-miR1133	tae-miR1130b-3p,novel_miR_47	novel_miR_176,tae-miR1121,novel_miR_175,novel_miR_440,novel_miR_150,novel_miR_235,novel_miR_387,novel_miR_442,novel_miR_426	1.11e-16	2.42e-16	1	0
lncRNA;MSTRG.105853.2	circRNA;Chr4B:326992864|327001460	7	11	7		tae-miR1121,tae-miR6197-5p,novel_miR_387,tae-miR5049-3p	novel_miR_175,novel_miR_176,novel_miR_440,novel_miR_235,novel_miR_150,novel_miR_442,novel_miR_426	5.48e-14	9.05e-14	1	0
lncRNA;MSTRG.276279.1	circRNA;Chr4A:619981306|620027031	13	25	13		tae-miR531,novel_miR_151,novel_miR_223,tae-miR1120c-5p,novel_miR_36,novel_miR_47,novel_miR_161,novel_miR_362,novel_miR_142,novel_miR_296,novel_miR_11,novel_miR_33	novel_miR_501,novel_miR_213,novel_miR_111,novel_miR_117,tae-miR1130a,tae-miR1120b-3p,novel_miR_228,novel_miR_418,tae-miR1122c-3p,novel_miR_131,novel_miR_13,tae-miR1130b-3p,novel_miR_39	0	0	1	0
lncRNA;MSTRG.276279.1	circRNA;Chr2D:625327882|625456618	13	51	13		novel_miR_200,novel_miR_272,novel_miR_242,novel_miR_50,novel_miR_222,novel_miR_472,novel_miR_25,tae-miR9662b-3p,tae-miR1127a,tae-miR5049-3p,novel_miR_357,tae-miR444a,novel_miR_398,tae-miR1120c-5p,novel_miR_509,novel_miR_290,novel_miR_383,tae-miR9783,tae-miR171b,novel_miR_12,novel_miR_437,novel_miR_413,tae-miR9674a-5p,novel_miR_439,tae-miR9781,novel_miR_470,novel_miR_81,novel_miR_405,novel_miR_107…	novel_miR_501,novel_miR_117,novel_miR_111,novel_miR_213,tae-miR1122c-3p,novel_miR_418,tae-miR1120b-3p,novel_miR_228,tae-miR1130a,novel_miR_131,novel_miR_39,tae-miR1130b-3p,novel_miR_13	2.11e-15	4.12e-15	1	0
lncRNA;MSTRG.276279.1	circRNA;Chr3D:444311357|444320326	13	17	12	tae-miR1130a	novel_miR_47,tae-miR9781,novel_miR_161,novel_miR_142,tae-miR1133	novel_miR_501,novel_miR_111,novel_miR_117,novel_miR_213,tae-miR1120b-3p,novel_miR_228,tae-miR1122c-3p,novel_miR_418,novel_miR_131,tae-miR1130b-3p,novel_miR_13,novel_miR_39	0	0	1	0
lncRNA;MSTRG.392684.7	circRNA;Chr7A:510431724|510438641	9	14	9		novel_miR_162,novel_miR_424,tae-miR9668-5p,tae-miR1127b-3p,tae-miR1127a	novel_miR_175,novel_miR_176,novel_miR_440,tae-miR6197-5p,novel_miR_150,novel_miR_235,novel_miR_426,novel_miR_442,novel_miR_387	0	0	0.971101	2.23e-11
lncRNA;MSTRG.246429.1	circRNA;Chr7A:510431724|510438641	7	14	7		tae-miR9668-5p,tae-miR1127a,tae-miR1127b-3p,novel_miR_387,tae-miR6197-5p,novel_miR_424,novel_miR_162	novel_miR_426,novel_miR_442,novel_miR_235,novel_miR_150,novel_miR_440,novel_miR_176,novel_miR_175	5.7e-13	8.82e-13	0.942869	4.77e-09
lncRNA;MSTRG.2471.22	circRNA;Chr7A:510431724|510438641	5	14	5		novel_miR_424,novel_miR_176,novel_miR_162,novel_miR_175,tae-miR1127b-3p,tae-miR1127a,tae-miR9668-5p,novel_miR_150,tae-miR6197-5p	novel_miR_440,novel_miR_442,novel_miR_387,novel_miR_426,novel_miR_235	2.89e-09	3.49e-09	0.971101	2.23e-11
lncRNA;MSTRG.180869.11	circRNA;Chr7A:510431724|510438641	8	14	7	tae-miR1121	tae-miR6197-5p,tae-miR1127a,tae-miR1127b-3p,tae-miR9668-5p,novel_miR_387,novel_miR_162,novel_miR_424	novel_miR_235,novel_miR_150,novel_miR_442,novel_miR_426,novel_miR_176,novel_miR_175,novel_miR_440	4.51e-12	6.58e-12	0.971101	2.23e-11
lncRNA;MSTRG.304707.1	circRNA;Chr1B:1797087|1926561	17	39	16	tae-miR1130a	novel_miR_66,novel_miR_4,tae-miR1117,novel_miR_124,novel_miR_289,tae-miR1133,novel_miR_188,novel_miR_403,novel_miR_216,novel_miR_466,novel_miR_259,novel_miR_270,tae-miR9778,novel_miR_47,tae-miR1122b-3p,tae-miR5384-3p,novel_miR_485,novel_miR_92,novel_miR_160,novel_miR_126,novel_miR_220,tae-miR5200,tae-miR1127b-3p	novel_miR_131,novel_miR_161,novel_miR_39,tae-miR1130b-3p,novel_miR_142,novel_miR_13,tae-miR1122c-3p,novel_miR_418,tae-miR1120b-3p,novel_miR_228,novel_miR_117,novel_miR_111,novel_miR_213,tae-miR1120c-5p,novel_miR_501,novel_miR_223	0	0	1	0
lncRNA;MSTRG.57016.14	circRNA;Chr1B:1797087|1926561	17	39	16	tae-miR1130a	tae-miR1122b-3p,novel_miR_485,tae-miR5384-3p,novel_miR_92,novel_miR_160,novel_miR_126,novel_miR_220,tae-miR5200,tae-miR1127b-3p,novel_miR_223,novel_miR_66,novel_miR_4,novel_miR_124,tae-miR1117,tae-miR1133,novel_miR_289,novel_miR_188,novel_miR_403,novel_miR_216,novel_miR_466,novel_miR_270,novel_miR_259,tae-miR9778	novel_miR_111,novel_miR_117,novel_miR_213,tae-miR1120c-5p,novel_miR_501,novel_miR_161,novel_miR_131,novel_miR_39,tae-miR1130b-3p,novel_miR_13,novel_miR_142,novel_miR_418,tae-miR1122c-3p,novel_miR_228,tae-miR1120b-3p,novel_miR_47	0	0	0.994253	0
lncRNA;MSTRG.57016.12	circRNA;Chr1B:1797087|1926561	17	39	16	tae-miR1130a	novel_miR_403,novel_miR_216,novel_miR_466,novel_miR_270,novel_miR_259,tae-miR9778,novel_miR_66,novel_miR_4,novel_miR_124,tae-miR1117,tae-miR1133,novel_miR_289,novel_miR_188,novel_miR_160,novel_miR_126,novel_miR_220,tae-miR5200,novel_miR_223,tae-miR1127b-3p,tae-miR1122b-3p,novel_miR_485,tae-miR5384-3p,novel_miR_92	novel_miR_418,tae-miR1122c-3p,tae-miR1120b-3p,novel_miR_228,novel_miR_47,novel_miR_161,novel_miR_131,novel_miR_39,tae-miR1130b-3p,novel_miR_13,novel_miR_142,novel_miR_501,novel_miR_111,novel_miR_117,novel_miR_213,tae-miR1120c-5p	0	0	1	0
lncRNA;MSTRG.326590.9	circRNA;Chr1B:1797087|1926561	17	39	17		tae-miR5384-3p,novel_miR_485,tae-miR1122b-3p,novel_miR_92,novel_miR_220,novel_miR_126,novel_miR_160,tae-miR1127b-3p,tae-miR5200,novel_miR_124,tae-miR1117,novel_miR_4,novel_miR_66,novel_miR_188,tae-miR1133,novel_miR_289,tae-miR9778,novel_miR_270,novel_miR_259,novel_miR_466,novel_miR_403,novel_miR_216	tae-miR1120c-5p,novel_miR_213,novel_miR_111,novel_miR_117,novel_miR_501,novel_miR_223,novel_miR_161,novel_miR_131,novel_miR_13,novel_miR_142,tae-miR1130b-3p,novel_miR_39,novel_miR_47,tae-miR1120b-3p,novel_miR_228,novel_miR_418,tae-miR1122c-3p	0	0	1	0
lncRNA;MSTRG.234995.9	circRNA;Chr4B:653467611|653469441	17	17	15	tae-miR1120c-5p,novel_miR_47	novel_miR_336,novel_miR_240	novel_miR_501,novel_miR_223,novel_miR_111,novel_miR_117,novel_miR_213,tae-miR1122c-3p,novel_miR_418,novel_miR_228,tae-miR1120b-3p,novel_miR_161,novel_miR_131,novel_miR_39,tae-miR1130b-3p,novel_miR_13,novel_miR_142	0	0	1	0
lncRNA;MSTRG.234995.8	circRNA;Chr4B:653467611|653469441	17	17	15	novel_miR_47,tae-miR1120c-5p	novel_miR_240,novel_miR_336	novel_miR_223,novel_miR_501,novel_miR_213,novel_miR_117,novel_miR_111,novel_miR_228,tae-miR1120b-3p,novel_miR_418,tae-miR1122c-3p,novel_miR_142,novel_miR_13,tae-miR1130b-3p,novel_miR_39,novel_miR_131,novel_miR_161	0	0	0.973539	1.11e-11
lncRNA;MSTRG.189866.2	circRNA;Chr5D:416397585|416409145	8	7	5	novel_miR_262,tae-miR9674b-5p,tae-miR9674a-5p	tae-miR9668-5p,novel_miR_285	novel_miR_144,novel_miR_471,novel_miR_461,novel_miR_43,novel_miR_173	1.68e-09	2.07e-09	1	0
lncRNA;MSTRG.378608.2	circRNA;Chr7B:552651281|552653500	5	10	5		tae-miR1121,novel_miR_440,novel_miR_235,novel_miR_426,novel_miR_442	novel_miR_175,novel_miR_176,tae-miR6197-5p,novel_miR_150,novel_miR_387	3.64e-10	4.69e-10	1	0
lncRNA;MSTRG.234995.12	circRNA;Chr1D:228052211|228066501	17	12	5	novel_miR_223,novel_miR_47,novel_miR_228,novel_miR_501,novel_miR_418,novel_miR_13,novel_miR_39,tae-miR1120c-5p,novel_miR_131,novel_miR_213,novel_miR_111,novel_miR_117	tae-miR1133,tae-miR1135,novel_miR_424,tae-miR1136,tae-miR1130a,tae-miR1127a,tae-miR1127b-3p	novel_miR_142,tae-miR1130b-3p,novel_miR_161,tae-miR1122c-3p,tae-miR1120b-3p	6.3e-06	6.46e-06	1	0
lncRNA;MSTRG.234995.10	circRNA;Chr1D:228052211|228066501	17	12	5	novel_miR_223,novel_miR_501,novel_miR_418,novel_miR_47,novel_miR_228,novel_miR_39,novel_miR_13,novel_miR_213,novel_miR_117,novel_miR_111,tae-miR1120c-5p,novel_miR_131	tae-miR1127a,tae-miR1127b-3p,tae-miR1136,novel_miR_424,tae-miR1130a,tae-miR1133,tae-miR1135	tae-miR1120b-3p,tae-miR1122c-3p,novel_miR_142,tae-miR1130b-3p,novel_miR_161	6.3e-06	6.46e-06	1	0
lncRNA;MSTRG.86828.6	circRNA;Chr5B:531711497|531714711	10	16	10		tae-miR1133,tae-miR1127b-3p,novel_miR_500,tae-miR9668-5p,tae-miR1122a,novel_miR_133	tae-miR1135,novel_miR_155,novel_miR_477,novel_miR_462,novel_miR_267,novel_miR_300,novel_miR_404,tae-miR1127a,novel_miR_341,novel_miR_309	0	0	0.984029	2.03e-13
lncRNA;MSTRG.233762.33	circRNA;Chr5B:172419055|172455347	14	16	13	tae-miR1130a	tae-miR9654a-3p,tae-miR1139,tae-miR9662b-3p	novel_miR_13,tae-miR1130b-3p,novel_miR_39,novel_miR_131,tae-miR1120b-3p,novel_miR_228,novel_miR_418,tae-miR1122c-3p,tae-miR1120c-5p,novel_miR_213,novel_miR_111,novel_miR_117,novel_miR_501	0	0	0.982129	4.95e-13
lncRNA;MSTRG.233762.20	circRNA;Chr5B:172419055|172455347	14	16	13	tae-miR1130a	tae-miR9662b-3p,tae-miR9654a-3p,tae-miR1139	tae-miR1120b-3p,novel_miR_228,novel_miR_418,tae-miR1122c-3p,novel_miR_13,tae-miR1130b-3p,novel_miR_39,novel_miR_131,novel_miR_501,tae-miR1120c-5p,novel_miR_213,novel_miR_111,novel_miR_117	0	0	0.925782	3.66e-08
lncRNA;MSTRG.233762.23	circRNA;Chr5B:172419055|172455347	14	16	13	tae-miR1130a	tae-miR9654a-3p,tae-miR1139,tae-miR9662b-3p	novel_miR_39,novel_miR_13,tae-miR1130b-3p,novel_miR_131,novel_miR_418,tae-miR1122c-3p,tae-miR1120b-3p,novel_miR_228,novel_miR_213,novel_miR_111,novel_miR_117,tae-miR1120c-5p,novel_miR_501	0	0	0.931315	2.01e-08
lncRNA;MSTRG.66616.1	circRNA;Chr5A:604643006|604645893	18	15	15	novel_miR_47,novel_miR_161,novel_miR_142		novel_miR_501,tae-miR1120c-5p,novel_miR_117,novel_miR_111,novel_miR_213,novel_miR_228,tae-miR1120b-3p,tae-miR1130a,novel_miR_418,tae-miR1122c-3p,tae-miR1130b-3p,novel_miR_13,tae-miR1133,novel_miR_39,novel_miR_131	0	0	1	0
lncRNA;MSTRG.234995.11	circRNA;Chr5A:604643006|604645893	17	15	13	novel_miR_142,novel_miR_161,novel_miR_223,novel_miR_47	tae-miR1130a,tae-miR1133	tae-miR1120b-3p,novel_miR_228,tae-miR1122c-3p,novel_miR_418,novel_miR_131,novel_miR_13,tae-miR1130b-3p,novel_miR_39,novel_miR_501,tae-miR1120c-5p,novel_miR_213,novel_miR_111,novel_miR_117	0	0	0.997132	0
lncRNA;MSTRG.57463.1	circRNA;Chr5D:342080586|342085355	10	11	9	tae-miR6197-5p	tae-miR1130b-3p,novel_miR_47	novel_miR_150,novel_miR_235,novel_miR_426,novel_miR_442,novel_miR_387,novel_miR_175,tae-miR1121,novel_miR_176,novel_miR_440	0	0	0.92738	3.09e-08
lncRNA;MSTRG.230548.4	circRNA;Chr6A:565925613|565931420	13	14	13		tae-miR1136	novel_miR_462,novel_miR_267,novel_miR_477,novel_miR_155,tae-miR1135,novel_miR_133,novel_miR_341,novel_miR_309,novel_miR_500,tae-miR1127a,tae-miR1127b-3p,novel_miR_404,novel_miR_300	0	0	0.929687	2.41e-08
lncRNA;MSTRG.66616.1	circRNA;Chr7D:221789819|221795163	18	19	17	tae-miR1133	tae-miR1122b-3p,novel_miR_223	novel_miR_131,novel_miR_161,novel_miR_142,novel_miR_13,tae-miR1130b-3p,novel_miR_39,novel_miR_47,tae-miR1120b-3p,novel_miR_228,tae-miR1130a,novel_miR_418,tae-miR1122c-3p,tae-miR1120c-5p,novel_miR_213,novel_miR_117,novel_miR_111,novel_miR_501	0	0	1	0
lncRNA;MSTRG.234995.11	circRNA;Chr7D:221789819|221795163	17	19	17		tae-miR1130a,tae-miR1122b-3p	novel_miR_47,novel_miR_228,tae-miR1120b-3p,tae-miR1122c-3p,novel_miR_418,novel_miR_161,novel_miR_131,novel_miR_13,novel_miR_142,tae-miR1130b-3p,novel_miR_39,novel_miR_501,novel_miR_223,tae-miR1120c-5p,novel_miR_213,novel_miR_111,novel_miR_117	0	0	0.997132	0
lncRNA;MSTRG.233762.33	circRNA;Chr5A:555030409|555064402	14	16	11	tae-miR1130a,tae-miR1122c-3p,tae-miR1120c-5p	novel_miR_47,novel_miR_161,novel_miR_142,tae-miR9652-3p,tae-miR399	novel_miR_418,tae-miR1120b-3p,novel_miR_228,novel_miR_131,novel_miR_39,tae-miR1130b-3p,novel_miR_13,novel_miR_501,novel_miR_117,novel_miR_111,novel_miR_213	0	0	0.982129	4.95e-13
lncRNA;MSTRG.233762.20	circRNA;Chr5A:555030409|555064402	14	16	11	tae-miR1120c-5p,tae-miR1122c-3p,tae-miR1130a	novel_miR_47,novel_miR_142,novel_miR_161,tae-miR9652-3p,tae-miR399	novel_miR_228,tae-miR1120b-3p,novel_miR_418,tae-miR1130b-3p,novel_miR_13,novel_miR_39,novel_miR_131,novel_miR_501,novel_miR_117,novel_miR_111,novel_miR_213	0	0	0.925782	3.66e-08
lncRNA;MSTRG.233762.23	circRNA;Chr5A:555030409|555064402	14	16	11	tae-miR1120c-5p,tae-miR1122c-3p,tae-miR1130a	novel_miR_161,novel_miR_142,novel_miR_47,tae-miR9652-3p,tae-miR399	novel_miR_131,tae-miR1130b-3p,novel_miR_13,novel_miR_39,novel_miR_228,tae-miR1120b-3p,novel_miR_418,novel_miR_117,novel_miR_111,novel_miR_213,novel_miR_501	0	0	0.931315	2.01e-08
lncRNA;MSTRG.18904.10	circRNA;Chr2B:749332782|749441856	6	24	5	novel_miR_262	novel_miR_297,novel_miR_216,novel_miR_383,novel_miR_490,tae-miR1120b-3p,tae-miR1130a,novel_miR_93,tae-miR1133,tae-miR1130b-3p,novel_miR_377,novel_miR_73,tae-miR1127a,tae-miR1127b-3p,novel_miR_160,novel_miR_513,novel_miR_200,novel_miR_50,novel_miR_497,tae-miR1120c-5p	novel_miR_43,novel_miR_173,novel_miR_471,novel_miR_144,novel_miR_461	3.59e-07	3.81e-07	0.98866	1.33e-14
lncRNA;MSTRG.234995.9	circRNA;Chr6D:450589276|450592295	17	16	16	novel_miR_223		novel_miR_47,tae-miR1120b-3p,novel_miR_228,tae-miR1122c-3p,novel_miR_418,novel_miR_142,novel_miR_13,tae-miR1130b-3p,novel_miR_39,novel_miR_131,novel_miR_161,novel_miR_501,tae-miR1120c-5p,novel_miR_213,novel_miR_117,novel_miR_111	0	0	1	0
lncRNA;MSTRG.234995.8	circRNA;Chr6D:450589276|450592295	17	16	16	novel_miR_223		tae-miR1122c-3p,novel_miR_418,tae-miR1120b-3p,novel_miR_228,novel_miR_47,novel_miR_161,novel_miR_131,novel_miR_39,tae-miR1130b-3p,novel_miR_13,novel_miR_142,novel_miR_501,novel_miR_111,novel_miR_117,novel_miR_213,tae-miR1120c-5p	0	0	0.973539	1.11e-11
lncRNA;MSTRG.233762.33	circRNA;Chr6B:569275194|569398051	14	24	14		novel_miR_229,novel_miR_142,novel_miR_161,tae-miR1117,novel_miR_162,novel_miR_90,novel_miR_411,novel_miR_327,novel_miR_47,novel_miR_482	novel_miR_39,tae-miR1130b-3p,novel_miR_13,novel_miR_131,tae-miR1122c-3p,novel_miR_418,novel_miR_228,tae-miR1120b-3p,tae-miR1130a,novel_miR_117,novel_miR_111,novel_miR_213,tae-miR1120c-5p,novel_miR_501	0	0	0.924749	4.08e-08
lncRNA;MSTRG.86828.6	circRNA;Chr5D:501694120|501696323	10	15	10		tae-miR1133,tae-miR9668-5p,tae-miR1127b-3p,novel_miR_500,novel_miR_133	tae-miR1135,novel_miR_477,novel_miR_155,novel_miR_462,novel_miR_267,novel_miR_300,novel_miR_404,tae-miR1127a,novel_miR_341,novel_miR_309	0	0	0.984029	2.03e-13
lncRNA;MSTRG.233762.33	circRNA;Chr7D:607091892|607178590	14	29	12	tae-miR1130a,tae-miR1120c-5p	novel_miR_96,tae-miR6197-5p,novel_miR_494,novel_miR_498,novel_miR_235,novel_miR_150,tae-miR9664-3p,tae-miR5049-3p,novel_miR_426,novel_miR_442,novel_miR_387,tae-miR1118,novel_miR_176,novel_miR_106,novel_miR_175,novel_miR_440,tae-miR9783	novel_miR_213,novel_miR_117,novel_miR_111,novel_miR_501,novel_miR_39,novel_miR_13,tae-miR1130b-3p,novel_miR_131,novel_miR_418,tae-miR1122c-3p,novel_miR_228,tae-miR1120b-3p	8.88e-16	1.8e-15	0.967483	5.67e-11
lncRNA;MSTRG.233762.20	circRNA;Chr7D:607091892|607178590	14	29	12	tae-miR1120c-5p,tae-miR1130a	novel_miR_426,novel_miR_442,novel_miR_387,tae-miR5049-3p,tae-miR9664-3p,tae-miR6197-5p,novel_miR_494,novel_miR_498,novel_miR_235,novel_miR_150,novel_miR_96,tae-miR9783,novel_miR_440,novel_miR_175,tae-miR1118,novel_miR_176,novel_miR_106	novel_miR_501,novel_miR_213,novel_miR_111,novel_miR_117,novel_miR_418,tae-miR1122c-3p,novel_miR_228,tae-miR1120b-3p,novel_miR_131,novel_miR_39,novel_miR_13,tae-miR1130b-3p	8.88e-16	1.8e-15	0.91767	8.18e-08
lncRNA;MSTRG.392684.7	circRNA;Chr7D:607091892|607178590	9	29	9		tae-miR9783,novel_miR_418,tae-miR1122c-3p,tae-miR1120b-3p,novel_miR_228,novel_miR_131,novel_miR_39,tae-miR1118,tae-miR1130b-3p,novel_miR_13,novel_miR_106,novel_miR_501,tae-miR5049-3p,tae-miR9664-3p,novel_miR_111,novel_miR_494,novel_miR_117,novel_miR_213,novel_miR_498,novel_miR_96	novel_miR_440,novel_miR_175,novel_miR_176,novel_miR_426,novel_miR_387,novel_miR_442,tae-miR6197-5p,novel_miR_150,novel_miR_235	3.3e-13	5.19e-13	0.931158	2.04e-08
lncRNA;MSTRG.246429.1	circRNA;Chr7D:607091892|607178590	7	29	7		novel_miR_387,novel_miR_501,tae-miR9664-3p,tae-miR5049-3p,novel_miR_498,novel_miR_117,novel_miR_111,tae-miR6197-5p,novel_miR_494,novel_miR_213,novel_miR_96,novel_miR_228,tae-miR1120b-3p,novel_miR_418,tae-miR1122c-3p,tae-miR9783,novel_miR_131,tae-miR1130b-3p,novel_miR_106,novel_miR_13,tae-miR1118,novel_miR_39	novel_miR_442,novel_miR_426,novel_miR_235,novel_miR_150,novel_miR_440,novel_miR_175,novel_miR_176	2.59e-10	3.37e-10	0.910621	1.54e-07
lncRNA;MSTRG.2471.22	circRNA;Chr7D:607091892|607178590	5	29	5		tae-miR5049-3p,tae-miR9664-3p,novel_miR_501,novel_miR_96,novel_miR_213,novel_miR_494,novel_miR_111,tae-miR6197-5p,novel_miR_117,novel_miR_498,novel_miR_150,tae-miR9783,novel_miR_418,tae-miR1122c-3p,tae-miR1120b-3p,novel_miR_228,tae-miR1118,novel_miR_39,novel_miR_176,novel_miR_13,novel_miR_106,tae-miR1130b-3p,novel_miR_175,novel_miR_131	novel_miR_426,novel_miR_442,novel_miR_387,novel_miR_235,novel_miR_440	1.72e-07	1.85e-07	0.931158	2.04e-08
lncRNA;MSTRG.180869.11	circRNA;Chr7D:607091892|607178590	8	29	7	tae-miR1121	tae-miR9664-3p,tae-miR5049-3p,novel_miR_501,novel_miR_387,novel_miR_96,novel_miR_117,tae-miR6197-5p,novel_miR_111,novel_miR_494,novel_miR_213,novel_miR_498,novel_miR_418,tae-miR1122c-3p,tae-miR9783,novel_miR_228,tae-miR1120b-3p,tae-miR1118,novel_miR_39,tae-miR1130b-3p,novel_miR_106,novel_miR_13,novel_miR_131	novel_miR_426,novel_miR_442,novel_miR_150,novel_miR_235,novel_miR_440,novel_miR_176,novel_miR_175	2.01e-09	2.44e-09	0.931158	2.04e-08
lncRNA;MSTRG.378288.7	circRNA;Chr3D:444193638|444320326	15	36	14	novel_miR_223	novel_miR_144,novel_miR_118,novel_miR_50,novel_miR_200,tae-miR156,novel_miR_471,novel_miR_461,novel_miR_203,novel_miR_498,novel_miR_494,novel_miR_363,novel_miR_47,novel_miR_383,novel_miR_43,novel_miR_29,tae-miR9781,novel_miR_262,novel_miR_75,novel_miR_41,tae-miR1133,novel_miR_173,novel_miR_5	novel_miR_501,novel_miR_111,novel_miR_117,novel_miR_213,tae-miR1120b-3p,novel_miR_228,novel_miR_418,tae-miR1122c-3p,novel_miR_161,novel_miR_131,tae-miR1130b-3p,novel_miR_13,novel_miR_142,novel_miR_39	0	0	0.990734	2.66e-15
lncRNA;MSTRG.86053.2	circRNA;Chr3D:444193638|444320326	7	36	6	tae-miR1130a	novel_miR_144,novel_miR_118,novel_miR_50,novel_miR_200,novel_miR_501,tae-miR156,novel_miR_471,novel_miR_461,novel_miR_203,novel_miR_498,novel_miR_111,novel_miR_494,novel_miR_117,novel_miR_363,novel_miR_213,novel_miR_228,novel_miR_418,novel_miR_383,novel_miR_29,novel_miR_43,tae-miR9781,novel_miR_131,novel_miR_262,novel_miR_75,novel_miR_41,novel_miR_13,novel_miR_173,tae-miR1133,novel_miR_39,novel_m…	tae-miR1120b-3p,novel_miR_47,tae-miR1122c-3p,novel_miR_161,tae-miR1130b-3p,novel_miR_142	1.87e-07	2.02e-07	0.906843	2.12e-07
