# Supplementary material for: Transcriptomic analysis of two Chinese wheat landraces with contrasting Fusarium head blight resistance reveals miRNA-mediated defense mechanisms
Source: Front Plant Sci. 2025 Feb 28;16:1537605. doi: 10.3389/fpls.2025.1537605 (PMC11906714; doi:10.3389/fpls.2025.1537605)
Supplement: Supplementary file 4 [file DataSheet4.xlsx]

## Sheet: CS-0_vs_CS-3
#miRNAID	CS-0-1	CS-0-2	CS-0-3	CS-3-1	CS-3-2	CS-3-3	FDR_miR	log2FC_miR	miR_regulate	Tar_mRNAID	CS-0-1_FPKM	CS-0-2_FPKM	CS-0-3_FPKM	CS-3-1_FPKM	CS-3-2_FPKM	CS-3-3_FPKM	Pvalue	DESeq2_log2FC	CS-0-1_CS-0-2_CS-0-3_vs_CS-3-1_CS-3-2_CS-3-3_DESeq2_(Pvalue_0.01_FC_1.5)_regulated	Tar_regulate
novel_miR_153	88.4817	142.48	77.968	47.423	66.1481	19.9354	0.0267958	-1.39136	down	TraesCS5D03G0582700	1.04925	1.10446	1.40532	1.55472	1.07817	0.382944	0.613372	-0.28471	normal	Normal
novel_miR_157	0	4.07087	0	725.572	3.89107	192.709	0.000381222	8.14341	up	TraesCS1A03G0444900	4.40078	4.2392	4.90268	4.56543	4.33164	3.97675	0.487756	-0.127584	normal	Normal
novel_miR_157	0	4.07087	0	725.572	3.89107	192.709	0.000381222	8.14341	up	TraesCS1A03G0837600	12.469	10.819	8.15945	7.87218	6.93383	6.83969	0.00602342	-0.609707	down	down
novel_miR_157	0	4.07087	0	725.572	3.89107	192.709	0.000381222	8.14341	up	TraesCS1B03G0153400	1.39855	0.810474	1.69321	1.92506	1.82176	1.73942	0.270686	0.440994	normal	Normal
novel_miR_157	0	4.07087	0	725.572	3.89107	192.709	0.000381222	8.14341	up	TraesCS1B03G0433300	7.52955	7.56075	7.35477	7.37149	6.0012	7.16238	0.359592	-0.166174	normal	Normal
novel_miR_157	0	4.07087	0	725.572	3.89107	192.709	0.000381222	8.14341	up	TraesCS1B03G0487700LC	2.51917	2.90985	1.47836	2.94587	2.10991	2.02308	0.909259	-0.0434654	normal	Normal
novel_miR_157	0	4.07087	0	725.572	3.89107	192.709	0.000381222	8.14341	up	TraesCS1B03G0961400	10.5827	9.49397	7.00714	6.16114	8.03435	6.86639	0.0732785	-0.427437	normal	Normal
novel_miR_157	0	4.07087	0	725.572	3.89107	192.709	0.000381222	8.14341	up	TraesCS1D03G0332600LC	5.45303	5.23808	5.67765	4.82341	4.37726	5.545	0.26188	-0.210032	normal	Normal
novel_miR_157	0	4.07087	0	725.572	3.89107	192.709	0.000381222	8.14341	up	TraesCS1D03G0805800	22.2928	16.5234	13.5887	11.5153	14.3722	11.7653	0.023918	-0.541838	normal	Normal
novel_miR_157	0	4.07087	0	725.572	3.89107	192.709	0.000381222	8.14341	up	TraesCS2A03G0120300	1.01702	0.722305	0.931131	0.783961	0.423889	1.10637	0.558597	-0.275861	normal	Normal
novel_miR_157	0	4.07087	0	725.572	3.89107	192.709	0.000381222	8.14341	up	TraesCS2A03G0466200	1.05826	1.31389	0.889839	1.20684	1.37874	1.42687	0.473961	0.231106	normal	Normal
novel_miR_157	0	4.07087	0	725.572	3.89107	192.709	0.000381222	8.14341	up	TraesCS2A03G0550000	19.6798	24.0249	19.2191	16.7155	18.1808	18.0009	0.0802442	-0.310897	normal	Normal
novel_miR_157	0	4.07087	0	725.572	3.89107	192.709	0.000381222	8.14341	up	TraesCS2A03G0568500	8.81707	9.54117	11.6877	9.98347	6.42315	8.43929	0.128225	-0.331623	normal	Normal
novel_miR_157	0	4.07087	0	725.572	3.89107	192.709	0.000381222	8.14341	up	TraesCS2A03G0752000	4.23268	5.04183	4.1884	4.32189	3.4849	4.61723	0.479653	-0.156088	normal	Normal
novel_miR_157	0	4.07087	0	725.572	3.89107	192.709	0.000381222	8.14341	up	TraesCS2A03G0924500	4.46241	3.95109	4.25464	5.55048	7.57527	5.44117	0.038487	0.498841	normal	Normal
novel_miR_157	0	4.07087	0	725.572	3.89107	192.709	0.000381222	8.14341	up	TraesCS2B03G0050700	4.89599	6.12218	8.0132	6.26846	6.58904	7.45348	0.814385	0.0482507	normal	Normal
novel_miR_157	0	4.07087	0	725.572	3.89107	192.709	0.000381222	8.14341	up	TraesCS2B03G0587900	0.94561	0.821321	0.968831	1.08573	1.51573	1.49713	0.100679	0.529113	normal	Normal
novel_miR_157	0	4.07087	0	725.572	3.89107	192.709	0.000381222	8.14341	up	TraesCS2B03G0617500	7.30621	8.44959	7.32345	7.81199	7.62444	6.36007	0.498132	-0.141332	normal	Normal
novel_miR_157	0	4.07087	0	725.572	3.89107	192.709	0.000381222	8.14341	up	TraesCS2B03G0617700	12.6245	13.8874	12.3848	8.84676	9.50478	9.67534	0.00116371	-0.550587	normal	Normal
novel_miR_157	0	4.07087	0	725.572	3.89107	192.709	0.000381222	8.14341	up	TraesCS2B03G0721000LC	3.56358	2.32112	2.7854	4.36377	2.12821	2.22628	0.869737	-0.0640398	normal	Normal
novel_miR_157	0	4.07087	0	725.572	3.89107	192.709	0.000381222	8.14341	up	TraesCS2B03G0829100	3.42125	2.05836	2.9758	3.70695	2.19014	4.17835	0.554528	0.18684	normal	Normal
novel_miR_157	0	4.07087	0	725.572	3.89107	192.709	0.000381222	8.14341	up	TraesCS2D03G0033800	2.6131	3.03778	4.2238	3.25052	3.72366	4.12141	0.709024	0.0904163	normal	Normal
novel_miR_157	0	4.07087	0	725.572	3.89107	192.709	0.000381222	8.14341	up	TraesCS2D03G0476900	0.832613	0.914922	1.00311	0.753612	1.36959	1.53367	0.344816	0.361642	normal	Normal
novel_miR_157	0	4.07087	0	725.572	3.89107	192.709	0.000381222	8.14341	up	TraesCS2D03G0510700	15.0867	15.6934	14.1283	10.9435	12.544	11.6924	0.020018	-0.406564	normal	Normal
novel_miR_157	0	4.07087	0	725.572	3.89107	192.709	0.000381222	8.14341	up	TraesCS2D03G0552600	6.74953	5.69949	7.14603	6.50398	6.30576	6.40222	0.6586	-0.0847699	normal	Normal
novel_miR_157	0	4.07087	0	725.572	3.89107	192.709	0.000381222	8.14341	up	TraesCS2D03G0604200	3.9881	3.69198	4.19388	4.96262	3.10749	3.94308	0.832221	-0.0462965	normal	Normal
novel_miR_157	0	4.07087	0	725.572	3.89107	192.709	0.000381222	8.14341	up	TraesCS2D03G0695200	2.84348	2.65024	3.01506	2.61959	3.41688	3.28357	0.544776	0.148306	normal	Normal
novel_miR_157	0	4.07087	0	725.572	3.89107	192.709	0.000381222	8.14341	up	TraesCS2D03G0870300	1.72698	1.96815	2.33168	3.88406	2.78175	3.65674	0.0122153	0.719967	normal	Normal
novel_miR_157	0	4.07087	0	725.572	3.89107	192.709	0.000381222	8.14341	up	TraesCS2D03G0899300	7.17579	7.32883	6.98739	4.79074	6.7964	6.49239	0.196928	-0.301153	normal	Normal
novel_miR_157	0	4.07087	0	725.572	3.89107	192.709	0.000381222	8.14341	up	TraesCS3A03G0052000	12.5614	14.1965	14.8594	13.0136	10.6386	13.2702	0.143489	-0.231808	normal	Normal
novel_miR_157	0	4.07087	0	725.572	3.89107	192.709	0.000381222	8.14341	up	TraesCS3A03G0211600	3.92035	2.7543	3.32671	3.62515	3.34907	3.87353	0.841286	0.0544147	normal	Normal
novel_miR_157	0	4.07087	0	725.572	3.89107	192.709	0.000381222	8.14341	up	TraesCS3A03G0659300	0.163191	0.138746	0.237261	3.97446	20.3716	17.759	4.45939e-19	6.24615	up	up
novel_miR_157	0	4.07087	0	725.572	3.89107	192.709	0.000381222	8.14341	up	TraesCS3A03G0938500	1.34664	1.53775	1.01697	2.07879	1.176	2.18773	0.261961	0.400812	normal	Normal
novel_miR_157	0	4.07087	0	725.572	3.89107	192.709	0.000381222	8.14341	up	TraesCS3B03G0254600	2.74934	2.08079	2.72628	3.26242	2.72891	2.54339	0.68151	0.116457	normal	Normal
novel_miR_157	0	4.07087	0	725.572	3.89107	192.709	0.000381222	8.14341	up	TraesCS3B03G0748100	0.030062	0.054607	0.08571	4.56334	13.0658	11.8414	4.74638e-61	7.3706	up	up
novel_miR_157	0	4.07087	0	725.572	3.89107	192.709	0.000381222	8.14341	up	TraesCS3B03G1068200	1.02131	1.86009	1.67458	1.29567	1.2253	0.993244	0.215207	-0.425387	normal	Normal
novel_miR_157	0	4.07087	0	725.572	3.89107	192.709	0.000381222	8.14341	up	TraesCS3D03G0034800	14.9274	13.3682	15.5535	11.2208	18.731	14.7291	0.974665	-0.00727217	normal	Normal
novel_miR_157	0	4.07087	0	725.572	3.89107	192.709	0.000381222	8.14341	up	TraesCS3D03G0178900	10.5814	10.1436	9.55412	10.7666	10.8559	11.3383	0.731201	0.0609102	normal	Normal
novel_miR_157	0	4.07087	0	725.572	3.89107	192.709	0.000381222	8.14341	up	TraesCS3D03G0192000	3.51486	3.69914	3.65158	5.54121	4.16129	4.78449	0.164256	0.351152	normal	Normal
novel_miR_157	0	4.07087	0	725.572	3.89107	192.709	0.000381222	8.14341	up	TraesCS3D03G0602100	0.352295	0.052378	0.201553	5.70425	24.986	15.5872	6.83777e-12	6.20312	up	up
novel_miR_157	0	4.07087	0	725.572	3.89107	192.709	0.000381222	8.14341	up	TraesCS3D03G0870700	1.64386	1.27129	1.24578	1.34034	1.12385	1.47794	0.634208	-0.146892	normal	Normal
novel_miR_157	0	4.07087	0	725.572	3.89107	192.709	0.000381222	8.14341	up	TraesCS4A03G1071200	3.15691	3.44245	3.48401	6.48292	3.9644	5.32186	0.0161583	0.579719	normal	Normal
novel_miR_157	0	4.07087	0	725.572	3.89107	192.709	0.000381222	8.14341	up	TraesCS5A03G0177300	8.05292	7.64311	5.35911	5.56776	10.01	7.6701	0.768524	0.0827115	normal	Normal
novel_miR_157	0	4.07087	0	725.572	3.89107	192.709	0.000381222	8.14341	up	TraesCS5A03G0213000	12.7598	13.5739	14.7342	10.9784	16.9784	14.075	0.871198	0.0349037	normal	Normal
novel_miR_157	0	4.07087	0	725.572	3.89107	192.709	0.000381222	8.14341	up	TraesCS5A03G0346000	1.53052	2.02166	2.49633	1.72574	2.22613	2.03075	0.82847	-0.0592751	normal	Normal
novel_miR_157	0	4.07087	0	725.572	3.89107	192.709	0.000381222	8.14341	up	TraesCS5A03G0423200	0.453641	1.18853	1.07155	0.757708	0.735195	1.53888	0.831955	0.105847	normal	Normal
novel_miR_157	0	4.07087	0	725.572	3.89107	192.709	0.000381222	8.14341	up	TraesCS5A03G1038400	2.93858	3.61094	4.17896	4.42093	4.1014	3.56034	0.580096	0.1221	normal	Normal
novel_miR_157	0	4.07087	0	725.572	3.89107	192.709	0.000381222	8.14341	up	TraesCS5B03G0065700	0.561313	0.403156	0.539373	0.888918	0.540175	0.875712	0.276423	0.546757	normal	Normal
novel_miR_157	0	4.07087	0	725.572	3.89107	192.709	0.000381222	8.14341	up	TraesCS5B03G0188100	7.40218	7.62429	5.1136	3.52018	7.93763	6.90357	0.552843	-0.192957	normal	Normal
novel_miR_157	0	4.07087	0	725.572	3.89107	192.709	0.000381222	8.14341	up	TraesCS5B03G0338500	1.29546	1.21266	2.00861	2.01598	1.69959	1.46509	0.585781	0.153623	normal	Normal
novel_miR_157	0	4.07087	0	725.572	3.89107	192.709	0.000381222	8.14341	up	TraesCS5B03G0419200	1.68583	2.03972	1.83953	2.1208	1.18425	1.33771	0.31828	-0.326454	normal	Normal
novel_miR_157	0	4.07087	0	725.572	3.89107	192.709	0.000381222	8.14341	up	TraesCS5B03G0510500LC	2.52445	2.79921	3.57864	3.96464	2.3781	3.55545	0.717784	0.0947582	normal	Normal
novel_miR_157	0	4.07087	0	725.572	3.89107	192.709	0.000381222	8.14341	up	TraesCS5B03G0525100LC	14.221	20.5753	21.1509	19.1623	18.9204	15.9556	0.593468	-0.12663	normal	Normal
novel_miR_157	0	4.07087	0	725.572	3.89107	192.709	0.000381222	8.14341	up	TraesCS5B03G1090800	4.55661	4.77798	4.70747	3.88767	4.24865	5.4882	0.636738	-0.103156	normal	Normal
novel_miR_157	0	4.07087	0	725.572	3.89107	192.709	0.000381222	8.14341	up	TraesCS5D03G0195700	9.11223	9.12242	6.32372	6.22223	11.6572	8.87102	0.821192	0.0641703	normal	Normal
novel_miR_157	0	4.07087	0	725.572	3.89107	192.709	0.000381222	8.14341	up	TraesCS5D03G0332300	1.48608	1.54075	2.04215	1.56954	1.79042	2.1454	0.780384	0.0697319	normal	Normal
novel_miR_157	0	4.07087	0	725.572	3.89107	192.709	0.000381222	8.14341	up	TraesCS5D03G0392100	1.38001	2.72579	3.17071	3.06606	1.94153	2.98051	0.825347	0.083298	normal	Normal
novel_miR_157	0	4.07087	0	725.572	3.89107	192.709	0.000381222	8.14341	up	TraesCS5D03G0453700	3.28929	3.25967	4.13441	5.4518	3.15832	4.15232	0.559034	0.199201	normal	Normal
novel_miR_157	0	4.07087	0	725.572	3.89107	192.709	0.000381222	8.14341	up	TraesCS5D03G0983200	2.40237	3.00379	3.80594	4.34864	4.24631	3.15982	0.231755	0.30652	normal	Normal
novel_miR_157	0	4.07087	0	725.572	3.89107	192.709	0.000381222	8.14341	up	TraesCS6A03G0277300LC	0.089531	0.030332	1.58651	2.146	0.407769	3.63528	0.218669	1.85777	normal	Normal
novel_miR_157	0	4.07087	0	725.572	3.89107	192.709	0.000381222	8.14341	up	TraesCS6A03G0559000	2.11139	2.28341	2.56177	2.07152	1.46524	2.50885	0.266203	-0.284868	normal	Normal
novel_miR_157	0	4.07087	0	725.572	3.89107	192.709	0.000381222	8.14341	up	TraesCS6B03G0366500	0.071536	0.203453	0.197017	2.18459	3.64612	3.5146	4.00043e-23	4.2422	up	up
novel_miR_157	0	4.07087	0	725.572	3.89107	192.709	0.000381222	8.14341	up	TraesCS6B03G0683800	2.3969	2.88421	3.12088	2.16871	2.41112	2.57444	0.175188	-0.285514	normal	Normal
novel_miR_157	0	4.07087	0	725.572	3.89107	192.709	0.000381222	8.14341	up	TraesCS6D03G0474100	3.46866	3.43182	4.27864	3.29144	2.1786	3.32544	0.070862	-0.405432	normal	Normal
novel_miR_157	0	4.07087	0	725.572	3.89107	192.709	0.000381222	8.14341	up	TraesCS7A03G0456300	4.27048	5.19477	7.10623	3.9116	4.15552	4.5981	0.0681974	-0.437977	normal	Normal
novel_miR_157	0	4.07087	0	725.572	3.89107	192.709	0.000381222	8.14341	up	TraesCS7A03G0554300	0.985459	0.713974	1.13507	0.920756	1.0875	0.475604	0.618947	-0.22944	normal	Normal
novel_miR_157	0	4.07087	0	725.572	3.89107	192.709	0.000381222	8.14341	up	TraesCS7B03G0372700	0.683909	0.801926	1.36454	1.50771	1.20592	1.2972	0.229844	0.449683	normal	Normal
novel_miR_157	0	4.07087	0	725.572	3.89107	192.709	0.000381222	8.14341	up	TraesCS7B03G0492200LC	4.51278	3.30204	6.08094	2.62404	1.66169	1.88959	0.00523105	-1.21591	down	down
novel_miR_157	0	4.07087	0	725.572	3.89107	192.709	0.000381222	8.14341	up	TraesCS7D03G0441200	2.76524	2.24104	3.0731	2.94191	2.12336	2.8127	0.710028	-0.0939059	normal	Normal
novel_miR_157	0	4.07087	0	725.572	3.89107	192.709	0.000381222	8.14341	up	TraesCS7D03G0537100	0.951382	0.723118	1.3889	0.780748	0.919672	0.973237	0.555824	-0.235796	normal	Normal
novel_miR_157	0	4.07087	0	725.572	3.89107	192.709	0.000381222	8.14341	up	Triticum_aestivum_newGene_254617	2.32375	3.29549	3.84722	3.31216	3.60508	3.10316	0.898754	0.0349232	normal	Normal
novel_miR_157	0	4.07087	0	725.572	3.89107	192.709	0.000381222	8.14341	up	Triticum_aestivum_newGene_34465	1.48051	1.83315	3.0588	1.50142	1.6377	1.24811	0.595765	-0.14571	normal	Normal
novel_miR_16	149.504	81.4173	269.344	1365.78	171.207	1010.06	0.00167448	2.23443	up	TraesCS1A03G0233500	1.06215	1.503	1.1198	1.42337	0.456274	1.68024	0.801888	-0.131296	normal	Normal
novel_miR_16	149.504	81.4173	269.344	1365.78	171.207	1010.06	0.00167448	2.23443	up	TraesCS1D03G0224700LC	1.23014	1.29219	1.16976	0.908007	1.18507	1.18696	0.399966	-0.229132	normal	Normal
novel_miR_16	149.504	81.4173	269.344	1365.78	171.207	1010.06	0.00167448	2.23443	up	TraesCS2B03G0177800	1.55287	1.00852	0.960125	2.28556	1.24029	0.951838	0.5604	0.272106	normal	Normal
novel_miR_16	149.504	81.4173	269.344	1365.78	171.207	1010.06	0.00167448	2.23443	up	TraesCS2D03G0859700	0.539297	0.525216	0.44855	0.838643	1.01955	1.20706	0.0427847	0.953843	normal	Normal
novel_miR_16	149.504	81.4173	269.344	1365.78	171.207	1010.06	0.00167448	2.23443	up	TraesCS2D03G0988800	0.397065	0.285119	0.413774	0.37316	0.345222	0.364669	0.80977	-0.0736368	normal	Normal
novel_miR_16	149.504	81.4173	269.344	1365.78	171.207	1010.06	0.00167448	2.23443	up	TraesCS3A03G0970500LC	2.53029	2.43166	3.01373	2.82711	2.49538	2.47611	0.630399	-0.0862869	normal	Normal
novel_miR_16	149.504	81.4173	269.344	1365.78	171.207	1010.06	0.00167448	2.23443	up	TraesCS4A03G0488500	0.906011	0.743906	0.571321	0.718838	1.0088	0.934188	0.686027	0.195226	normal	Normal
novel_miR_16	149.504	81.4173	269.344	1365.78	171.207	1010.06	0.00167448	2.23443	up	TraesCS4B03G0325100	0.799541	0.642726	1.00382	0.682657	0.714803	0.192132	0.250625	-0.657093	normal	Normal
novel_miR_16	149.504	81.4173	269.344	1365.78	171.207	1010.06	0.00167448	2.23443	up	TraesCS4B03G0974100LC	0.975445	0.976688	1.08173	1.33531	0.776214	0.811632	0.83403	-0.112096	normal	Normal
novel_miR_16	149.504	81.4173	269.344	1365.78	171.207	1010.06	0.00167448	2.23443	up	TraesCS5D03G0160000	6.96073	7.27821	8.04105	8.44076	7.54041	9.28977	0.394123	0.123882	normal	Normal
novel_miR_16	149.504	81.4173	269.344	1365.78	171.207	1010.06	0.00167448	2.23443	up	TraesCS7B03G0843200	5.8953	9.7862	6.07417	7.47601	8.40626	9.82206	0.53627	0.171115	normal	Normal
novel_miR_16	149.504	81.4173	269.344	1365.78	171.207	1010.06	0.00167448	2.23443	up	TraesCS7D03G0019300	6.24971	6.87374	8.13545	8.61094	6.35332	7.36409	0.954019	0.00978823	normal	Normal
novel_miR_16	149.504	81.4173	269.344	1365.78	171.207	1010.06	0.00167448	2.23443	up	TraesCS7D03G0957900	8.81614	8.77451	9.84962	8.54471	10.0765	6.56228	0.497359	-0.174006	normal	Normal
novel_miR_16	149.504	81.4173	269.344	1365.78	171.207	1010.06	0.00167448	2.23443	up	Triticum_aestivum_newGene_159902	0.421587	1.80664	1.55707	1.03696	0.456759	0.349314	0.0497701	-1.0582	normal	Normal
novel_miR_16	149.504	81.4173	269.344	1365.78	171.207	1010.06	0.00167448	2.23443	up	Triticum_aestivum_newGene_192652	0.048165	0.532937	0.671935	0.553659	0.90095	0.186955	0.757917	0.224933	normal	Normal
novel_miR_16	149.504	81.4173	269.344	1365.78	171.207	1010.06	0.00167448	2.23443	up	Triticum_aestivum_newGene_246927	0.426099	0.659821	0.732335	0.92178	0.905616	1.57583	0.086162	0.814407	normal	Normal
novel_miR_16	149.504	81.4173	269.344	1365.78	171.207	1010.06	0.00167448	2.23443	up	Triticum_aestivum_newGene_63322	1.23399	0.494634	0.483471	0.57311	0.876182	1.30736	0.393596	0.421925	normal	Normal
novel_miR_181	152.555	256.465	226.816	625.984	455.255	634.611	0.00459389	1.36524	up	TraesCS1A03G0845600	41.2767	16.4806	13.7055	1.00067	30.6243	12.1997	0.533212	-0.751662	normal	Normal
novel_miR_181	152.555	256.465	226.816	625.984	455.255	634.611	0.00459389	1.36524	up	TraesCS1A03G1082000	15.2849	26.3908	25.5314	15.1873	15.6895	13.4136	0.00480235	-0.650129	down	down
novel_miR_181	152.555	256.465	226.816	625.984	455.255	634.611	0.00459389	1.36524	up	TraesCS1B03G1279500	19.6523	41.8477	40.0017	34.5215	33.3612	39.7246	0.892986	0.0344613	normal	Normal
novel_miR_181	152.555	256.465	226.816	625.984	455.255	634.611	0.00459389	1.36524	up	TraesCS1D03G0244200	24.138	22.2095	29.2861	119.751	33.687	74.8774	4.0789e-06	1.52398	up	up
novel_miR_181	152.555	256.465	226.816	625.984	455.255	634.611	0.00459389	1.36524	up	TraesCS1D03G0813700	35.5777	15.9759	11.7906	1.4037	24.495	8.56878	0.400012	-0.925891	normal	Normal
novel_miR_181	152.555	256.465	226.816	625.984	455.255	634.611	0.00459389	1.36524	up	TraesCS1D03G1043200	22.8588	31.2835	33.8243	23.4764	27.0146	22.0284	0.0900392	-0.325425	normal	Normal
novel_miR_181	152.555	256.465	226.816	625.984	455.255	634.611	0.00459389	1.36524	up	TraesCS2A03G0431900	0.127831	0.401844	0.230857	0.558015	0.64399	0.692872	0.0405407	1.26019	normal	Normal
novel_miR_181	152.555	256.465	226.816	625.984	455.255	634.611	0.00459389	1.36524	up	TraesCS2A03G0752800	7.09091	7.4675	11.6884	17.3682	7.965	13.003	0.0798525	0.491036	normal	Normal
novel_miR_181	152.555	256.465	226.816	625.984	455.255	634.611	0.00459389	1.36524	up	TraesCS2A03G1357600	9.23202	9.52262	9.46954	9.67863	8.35985	10.1447	0.673176	-0.0637208	normal	Normal
novel_miR_181	152.555	256.465	226.816	625.984	455.255	634.611	0.00459389	1.36524	up	TraesCS2B03G0181000	0.761943	0.830553	0.821451	1.20245	1.62611	1.18819	0.0191561	0.682595	normal	Normal
novel_miR_181	152.555	256.465	226.816	625.984	455.255	634.611	0.00459389	1.36524	up	TraesCS2B03G0184200	0.210983	0.01914	0.28032	0.108019	0.193034	0.295015	0.831122	0.193727	normal	Normal
novel_miR_181	152.555	256.465	226.816	625.984	455.255	634.611	0.00459389	1.36524	up	TraesCS2B03G0830000	9.13679	5.75406	10.9942	21.7393	9.91134	13.8026	0.0125008	0.753285	normal	Normal
novel_miR_181	152.555	256.465	226.816	625.984	455.255	634.611	0.00459389	1.36524	up	TraesCS2B03G1081800	0.659328	0.552857	0.471203	0.853762	0.619476	0.540743	0.669946	0.182497	normal	Normal
novel_miR_181	152.555	256.465	226.816	625.984	455.255	634.611	0.00459389	1.36524	up	TraesCS2D03G0696100	6.24846	7.27375	8.8945	16.8854	7.78522	10.8599	0.024299	0.603799	normal	Normal
novel_miR_181	152.555	256.465	226.816	625.984	455.255	634.611	0.00459389	1.36524	up	TraesCS2D03G1329800	5.733	6.51747	5.87507	6.32294	5.58161	5.78149	0.571449	-0.0963992	normal	Normal
novel_miR_181	152.555	256.465	226.816	625.984	455.255	634.611	0.00459389	1.36524	up	TraesCS3A03G0318600	5.77647	5.40794	3.51402	2.58336	6.31185	3.90542	0.498377	-0.256379	normal	Normal
novel_miR_181	152.555	256.465	226.816	625.984	455.255	634.611	0.00459389	1.36524	up	TraesCS3A03G0945100	11.9091	13.7477	18.6537	25.3167	24.0577	29.431	3.49447e-05	0.781952	up	up
novel_miR_181	152.555	256.465	226.816	625.984	455.255	634.611	0.00459389	1.36524	up	TraesCS3A03G1029900	2.57991	2.36333	3.32216	4.1638	3.3665	4.46559	0.0448762	0.482104	normal	Normal
novel_miR_181	152.555	256.465	226.816	625.984	455.255	634.611	0.00459389	1.36524	up	TraesCS3B03G0398000	2.14955	1.81981	0.894768	0.775646	2.16573	1.80261	0.838301	-0.103965	normal	Normal
novel_miR_181	152.555	256.465	226.816	625.984	455.255	634.611	0.00459389	1.36524	up	TraesCS3B03G0749000	0.542382	0.731106	0.657464	0.11952	0.134414	0.277592	5.28786e-05	-1.91998	down	down
novel_miR_181	152.555	256.465	226.816	625.984	455.255	634.611	0.00459389	1.36524	up	TraesCS3B03G1166100	0.688152	0.813686	0.861986	1.2012	1.41848	1.13392	0.0389685	0.616618	normal	Normal
novel_miR_181	152.555	256.465	226.816	625.984	455.255	634.611	0.00459389	1.36524	up	TraesCS3B03G1180000	3.2169	2.52449	3.79176	4.10055	3.31901	5.22336	0.188231	0.351235	normal	Normal
novel_miR_181	152.555	256.465	226.816	625.984	455.255	634.611	0.00459389	1.36524	up	TraesCS3D03G0316300	0.623146	0.531423	1.09396	0.360681	0.620244	0.130568	0.12744	-1.02652	normal	Normal
novel_miR_181	152.555	256.465	226.816	625.984	455.255	634.611	0.00459389	1.36524	up	TraesCS3D03G0602700	3.44613	4.0417	2.59417	1.60095	2.38792	1.97601	0.00391746	-0.80404	down	down
novel_miR_181	152.555	256.465	226.816	625.984	455.255	634.611	0.00459389	1.36524	up	TraesCS3D03G0878700	0.656671	0.118802	0.357921	0.579947	0.464098	0.110857	0.99894	-0.00114244	normal	Normal
novel_miR_181	152.555	256.465	226.816	625.984	455.255	634.611	0.00459389	1.36524	up	TraesCS3D03G0946500	1.4403	1.68018	1.90052	1.74777	2.85127	1.68093	0.288326	0.328778	normal	Normal
novel_miR_181	152.555	256.465	226.816	625.984	455.255	634.611	0.00459389	1.36524	up	TraesCS3D03G0958700	2.93294	2.12527	2.95294	3.65539	3.68323	4.08452	0.0646984	0.456552	normal	Normal
novel_miR_181	152.555	256.465	226.816	625.984	455.255	634.611	0.00459389	1.36524	up	TraesCS4A03G0146800	1.62269	1.20831	1.69844	1.60969	1.27031	1.71202	0.89163	-0.0382805	normal	Normal
novel_miR_181	152.555	256.465	226.816	625.984	455.255	634.611	0.00459389	1.36524	up	TraesCS4A03G0223100	3.4631	3.00026	4.49442	2.24505	2.51619	2.16012	0.00975431	-0.706493	down	down
novel_miR_181	152.555	256.465	226.816	625.984	455.255	634.611	0.00459389	1.36524	up	TraesCS4A03G0705900	1.60306	1.90829	2.76769	2.96831	2.22712	3.80316	0.119171	0.468044	normal	Normal
novel_miR_181	152.555	256.465	226.816	625.984	455.255	634.611	0.00459389	1.36524	up	TraesCS4A03G1010500	13.2718	13.2535	13.6626	19.1137	21.79	18.6869	0.000967317	0.512599	normal	Normal
novel_miR_181	152.555	256.465	226.816	625.984	455.255	634.611	0.00459389	1.36524	up	TraesCS4B03G0799700	11.055	11.2699	11.4523	13.4064	15.2725	15.1765	0.0382347	0.318186	normal	Normal
novel_miR_181	152.555	256.465	226.816	625.984	455.255	634.611	0.00459389	1.36524	up	TraesCS4D03G0327000LC	1.89465	1.59561	1.59137	1.87247	1.57429	1.90283	0.974203	0.0125845	normal	Normal
novel_miR_181	152.555	256.465	226.816	625.984	455.255	634.611	0.00459389	1.36524	up	TraesCS4D03G0555800	1.09099	0.750789	0.968589	0.964856	1.06132	0.912412	0.982202	0.00730527	normal	Normal
novel_miR_181	152.555	256.465	226.816	625.984	455.255	634.611	0.00459389	1.36524	up	TraesCS4D03G0718100	13.5164	14.1568	13.4874	17.4279	18.9849	16.7977	0.0381588	0.311676	normal	Normal
novel_miR_181	152.555	256.465	226.816	625.984	455.255	634.611	0.00459389	1.36524	up	TraesCS5A03G0278200	11.4721	11.5744	10.729	10.7285	10.7587	8.78282	0.23319	-0.217166	normal	Normal
novel_miR_181	152.555	256.465	226.816	625.984	455.255	634.611	0.00459389	1.36524	up	TraesCS5A03G0639700	2.82319	1.28853	2.12292	0.787156	1.52846	1.25439	0.0507092	-0.851293	normal	Normal
novel_miR_181	152.555	256.465	226.816	625.984	455.255	634.611	0.00459389	1.36524	up	TraesCS5A03G0670200	0.454446	0.553953	0.464355	0.374693	0.449054	0.419536	0.459192	-0.307052	normal	Normal
novel_miR_181	152.555	256.465	226.816	625.984	455.255	634.611	0.00459389	1.36524	up	TraesCS5A03G0708400	2.30865	2.06377	3.21064	1.96787	1.82366	1.45979	0.0592814	-0.57237	normal	Normal
novel_miR_181	152.555	256.465	226.816	625.984	455.255	634.611	0.00459389	1.36524	up	TraesCS5A03G1127700	133.263	137.662	152.614	102.035	137.328	122.056	0.0960994	-0.279052	normal	Normal
novel_miR_181	152.555	256.465	226.816	625.984	455.255	634.611	0.00459389	1.36524	up	TraesCS5B03G0291400	10.7499	8.66921	12.778	11.0666	11.2851	11.6503	0.889237	0.0246401	normal	Normal
novel_miR_181	152.555	256.465	226.816	625.984	455.255	634.611	0.00459389	1.36524	up	TraesCS5B03G0665100	0.543186	0.62873	0.572945	1.2099	0.64775	0.382378	0.588388	0.304378	normal	Normal
novel_miR_181	152.555	256.465	226.816	625.984	455.255	634.611	0.00459389	1.36524	up	TraesCS5B03G1138200	6.79225	6.95824	4.92357	10.3047	4.09024	5.68457	0.945826	0.0240802	normal	Normal
novel_miR_181	152.555	256.465	226.816	625.984	455.255	634.611	0.00459389	1.36524	up	TraesCS5B03G1195500	212.672	224.543	247.969	173.101	215.468	181.483	0.0441481	-0.315689	normal	Normal
novel_miR_181	152.555	256.465	226.816	625.984	455.255	634.611	0.00459389	1.36524	up	TraesCS5B03G1266700	3.84468	5.45444	4.07995	3.5677	4.64743	4.01632	0.370178	-0.213809	normal	Normal
novel_miR_181	152.555	256.465	226.816	625.984	455.255	634.611	0.00459389	1.36524	up	TraesCS5D03G0275600	11.67	13.771	13.1723	10.6183	11.0607	14.0075	0.355026	-0.167137	normal	Normal
novel_miR_181	152.555	256.465	226.816	625.984	455.255	634.611	0.00459389	1.36524	up	TraesCS5D03G0607800	2.36	0.713841	0.816888	1.20521	1.2254	1.11394	0.692178	-0.211474	normal	Normal
novel_miR_181	152.555	256.465	226.816	625.984	455.255	634.611	0.00459389	1.36524	up	TraesCS5D03G0677300	2.6848	1.64832	4.12335	3.5725	3.59934	2.62667	0.604448	0.187212	normal	Normal
novel_miR_181	152.555	256.465	226.816	625.984	455.255	634.611	0.00459389	1.36524	up	TraesCS5D03G1081100	135.822	150.367	167.862	118.583	143.087	129.802	0.0817945	-0.264093	normal	Normal
novel_miR_181	152.555	256.465	226.816	625.984	455.255	634.611	0.00459389	1.36524	up	TraesCS6A03G0200500	0.96614	1.23051	2.03197	1.1078	1.14981	0.860064	0.350064	-0.469921	normal	Normal
novel_miR_181	152.555	256.465	226.816	625.984	455.255	634.611	0.00459389	1.36524	up	TraesCS6A03G0430800	4.3812	2.1371	2.02344	2.31273	3.04371	3.35682	0.908994	-0.0452837	normal	Normal
novel_miR_181	152.555	256.465	226.816	625.984	455.255	634.611	0.00459389	1.36524	up	TraesCS6B03G0268600	2.94304	4.36488	5.09028	2.20944	5.90463	3.78381	0.828058	-0.092285	normal	Normal
novel_miR_181	152.555	256.465	226.816	625.984	455.255	634.611	0.00459389	1.36524	up	TraesCS6B03G1177600	5.47423	4.2927	6.37318	5.16508	4.95821	4.95133	0.441567	-0.149886	normal	Normal
novel_miR_181	152.555	256.465	226.816	625.984	455.255	634.611	0.00459389	1.36524	up	TraesCS7A03G0542400	2.03765	1.03898	1.05969	0.875405	1.33719	1.4966	0.583243	-0.226035	normal	Normal
novel_miR_181	152.555	256.465	226.816	625.984	455.255	634.611	0.00459389	1.36524	up	TraesCS7B03G0357700	1.07181	1.01833	1.07218	0.945132	1.36648	0.907275	0.937141	-0.0252201	normal	Normal
novel_miR_181	152.555	256.465	226.816	625.984	455.255	634.611	0.00459389	1.36524	up	TraesCS7D03G0519300	2.33497	1.91807	2.4556	1.76465	1.91256	1.7084	0.136247	-0.37025	normal	Normal
novel_miR_181	152.555	256.465	226.816	625.984	455.255	634.611	0.00459389	1.36524	up	TraesCS7D03G1084500	0.633888	0.468582	0.16331	0.015159	0.3412	0.128207	0.132825	-1.41382	normal	Normal
novel_miR_181	152.555	256.465	226.816	625.984	455.255	634.611	0.00459389	1.36524	up	Triticum_aestivum_newGene_143578	0.767713	0.901348	1.3136	1.65723	1.18792	0.707337	0.508792	0.261639	normal	Normal
novel_miR_181	152.555	256.465	226.816	625.984	455.255	634.611	0.00459389	1.36524	up	Triticum_aestivum_newGene_2736	0.666364	0.818348	0.485796	2.02896	1.20513	1.24101	0.0258036	1.01366	normal	Normal
novel_miR_181	152.555	256.465	226.816	625.984	455.255	634.611	0.00459389	1.36524	up	Triticum_aestivum_newGene_5324	0.131828	0.355709	0.222221	0.191931	0.215483	0.356179	0.91894	0.0632926	normal	Normal
novel_miR_181	152.555	256.465	226.816	625.984	455.255	634.611	0.00459389	1.36524	up	Triticum_aestivum_newGene_78857	24.8704	27.5884	28.0788	25.6071	23.4334	23.7458	0.62705	-0.0939573	normal	Normal
novel_miR_197	122.044	293.102	272.888	422.065	630.353	342.225	0.047922	0.949441	up	TraesCS1A03G0215400	6.31886	6.27884	7.72521	6.64791	6.94679	9.33757	0.587719	0.118955	normal	Normal
novel_miR_197	122.044	293.102	272.888	422.065	630.353	342.225	0.047922	0.949441	up	TraesCS1A03G0504200	1.72114	0.517174	0.496257	0.673605	0.384155	1.04212	0.494909	-0.470486	normal	Normal
novel_miR_197	122.044	293.102	272.888	422.065	630.353	342.225	0.047922	0.949441	up	TraesCS1A03G0561500LC	2.73533	2.43844	3.65966	3.11424	3.06891	2.19041	0.71818	-0.122892	normal	Normal
novel_miR_197	122.044	293.102	272.888	422.065	630.353	342.225	0.047922	0.949441	up	TraesCS1A03G0636200	2.1181	2.14263	3.09935	2.94677	2.51969	3.35289	0.948423	0.0139301	normal	Normal
novel_miR_197	122.044	293.102	272.888	422.065	630.353	342.225	0.047922	0.949441	up	TraesCS1B03G0774700	2.25059	2.51612	2.82351	2.29603	2.69002	2.67459	0.876492	-0.0392276	normal	Normal
novel_miR_197	122.044	293.102	272.888	422.065	630.353	342.225	0.047922	0.949441	up	TraesCS1B03G0841300LC	4.44099	6.06173	5.83956	5.22314	6.18119	6.21858	0.798893	0.0570379	normal	Normal
novel_miR_197	122.044	293.102	272.888	422.065	630.353	342.225	0.047922	0.949441	up	TraesCS1B03G1244600	3.38897	4.53211	4.46073	4.32555	3.62949	4.49934	0.81915	-0.0438599	normal	Normal
novel_miR_197	122.044	293.102	272.888	422.065	630.353	342.225	0.047922	0.949441	up	TraesCS1D03G0458900LC	0.528754	0.415293	0.035857	0.345193	0.605834	0.704881	0.421288	0.660285	normal	Normal
novel_miR_197	122.044	293.102	272.888	422.065	630.353	342.225	0.047922	0.949441	up	TraesCS1D03G0540200	3.11359	4.23674	4.80466	4.23465	4.02352	4.5081	0.943668	0.0192817	normal	Normal
novel_miR_197	122.044	293.102	272.888	422.065	630.353	342.225	0.047922	0.949441	up	TraesCS1D03G0644800	2.11195	1.83193	2.68683	1.37269	2.25081	1.36687	0.215001	-0.445762	normal	Normal
novel_miR_197	122.044	293.102	272.888	422.065	630.353	342.225	0.047922	0.949441	up	TraesCS2A03G1044300	4.12395	2.45972	4.67927	3.33156	3.0557	4.03159	0.548413	-0.170451	normal	Normal
novel_miR_197	122.044	293.102	272.888	422.065	630.353	342.225	0.047922	0.949441	up	TraesCS3A03G0343200	1.85657	2.01756	2.47506	4.04509	1.01337	3.32316	0.468101	0.328487	normal	Normal
novel_miR_197	122.044	293.102	272.888	422.065	630.353	342.225	0.047922	0.949441	up	TraesCS3A03G0631500	4.43636	3.9307	4.40275	5.30447	5.4979	5.4784	0.072492	0.293304	normal	Normal
novel_miR_197	122.044	293.102	272.888	422.065	630.353	342.225	0.047922	0.949441	up	TraesCS3A03G1024100	22.0182	22.7843	30.1799	37.8101	27.361	33.2581	0.0512152	0.338181	normal	Normal
novel_miR_197	122.044	293.102	272.888	422.065	630.353	342.225	0.047922	0.949441	up	TraesCS3A03G1025100	7.75532	5.28812	6.16915	7.76693	13.2638	13.9949	0.00591268	0.809061	up	up
novel_miR_197	122.044	293.102	272.888	422.065	630.353	342.225	0.047922	0.949441	up	TraesCS3B03G0093000	3.66515	4.35689	2.52965	1.80362	4.27298	1.68606	0.21351	-0.521278	normal	Normal
novel_miR_197	122.044	293.102	272.888	422.065	630.353	342.225	0.047922	0.949441	up	TraesCS3B03G0496800	3.53613	2.03726	3.35695	7.59002	5.11231	10.0416	0.0010059	1.28164	up	up
novel_miR_197	122.044	293.102	272.888	422.065	630.353	342.225	0.047922	0.949441	up	TraesCS3B03G0708400	3.44594	3.25677	3.56092	4.14732	5.96041	4.15685	0.0599262	0.425373	normal	Normal
novel_miR_197	122.044	293.102	272.888	422.065	630.353	342.225	0.047922	0.949441	up	TraesCS3B03G0798600	3.22323	1.8171	1.44376	2.33558	1.86861	2.57805	0.964067	-0.0158446	normal	Normal
novel_miR_197	122.044	293.102	272.888	422.065	630.353	342.225	0.047922	0.949441	up	TraesCS3B03G0838700LC	26.1301	30.0998	35.2871	26.589	29.47	25.9764	0.27593	-0.205888	normal	Normal
novel_miR_197	122.044	293.102	272.888	422.065	630.353	342.225	0.047922	0.949441	up	TraesCS3B03G1172600	18.4816	20.8547	26.3308	35.1341	32.1259	27.2636	0.00765829	0.47665	normal	Normal
novel_miR_197	122.044	293.102	272.888	422.065	630.353	342.225	0.047922	0.949441	up	TraesCS3B03G1173600	5.05668	4.70846	3.6088	5.32802	6.82482	5.75322	0.159985	0.356816	normal	Normal
novel_miR_197	122.044	293.102	272.888	422.065	630.353	342.225	0.047922	0.949441	up	TraesCS3B03G1479100	4.31259	5.47222	6.12118	5.75047	5.48815	3.56854	0.594584	-0.151103	normal	Normal
novel_miR_197	122.044	293.102	272.888	422.065	630.353	342.225	0.047922	0.949441	up	TraesCS3D03G0395100	0.871383	0.768938	0.954109	2.02855	1.20455	1.71146	0.00225708	0.866847	up	up
novel_miR_197	122.044	293.102	272.888	422.065	630.353	342.225	0.047922	0.949441	up	TraesCS3D03G0578500	3.91726	3.38504	4.00264	4.05339	5.81438	4.59328	0.159803	0.305567	normal	Normal
novel_miR_197	122.044	293.102	272.888	422.065	630.353	342.225	0.047922	0.949441	up	TraesCS3D03G0593100	6.29183	4.62887	5.66217	7.15894	5.17081	7.2832	0.498239	0.176915	normal	Normal
novel_miR_197	122.044	293.102	272.888	422.065	630.353	342.225	0.047922	0.949441	up	TraesCS3D03G0642900	3.83998	3.42568	3.9572	3.82427	3.75948	3.90498	0.90773	-0.022973	normal	Normal
novel_miR_197	122.044	293.102	272.888	422.065	630.353	342.225	0.047922	0.949441	up	TraesCS3D03G0952300	14.2875	16.0927	19.8775	24.2899	17.3853	18.4416	0.2751	0.204279	normal	Normal
novel_miR_197	122.044	293.102	272.888	422.065	630.353	342.225	0.047922	0.949441	up	TraesCS4A03G0022000LC	7.25491	6.66644	8.8293	9.09798	5.51471	6.79211	0.606693	-0.144909	normal	Normal
novel_miR_197	122.044	293.102	272.888	422.065	630.353	342.225	0.047922	0.949441	up	TraesCS4B03G0381200LC	5.58907	7.71255	6.75192	6.83783	6.03578	7.10394	0.787344	-0.0656716	normal	Normal
novel_miR_197	122.044	293.102	272.888	422.065	630.353	342.225	0.047922	0.949441	up	TraesCS4D03G0234100	5.49539	6.41886	6.29188	9.51412	5.59265	5.77202	0.594921	0.134162	normal	Normal
novel_miR_197	122.044	293.102	272.888	422.065	630.353	342.225	0.047922	0.949441	up	TraesCS4D03G0270400	2.61728	3.87528	3.40109	2.86686	3.97951	3.54288	0.936525	0.0201226	normal	Normal
novel_miR_197	122.044	293.102	272.888	422.065	630.353	342.225	0.047922	0.949441	up	TraesCS5A03G0432100	2.28613	1.75902	1.77529	1.42926	1.43332	1.43958	0.113674	-0.499375	normal	Normal
novel_miR_197	122.044	293.102	272.888	422.065	630.353	342.225	0.047922	0.949441	up	TraesCS5A03G0609100	3.31063	2.46044	5.08555	4.36473	3.88116	3.71899	0.81376	-0.0632542	normal	Normal
novel_miR_197	122.044	293.102	272.888	422.065	630.353	342.225	0.047922	0.949441	up	TraesCS5A03G0640400	2.14387	1.75828	2.15915	3.04451	1.98078	3.11458	0.20208	0.362115	normal	Normal
novel_miR_197	122.044	293.102	272.888	422.065	630.353	342.225	0.047922	0.949441	up	TraesCS5A03G1233600	3.2343	2.60613	3.12525	2.01601	3.19121	3.10918	0.541592	-0.160534	normal	Normal
novel_miR_197	122.044	293.102	272.888	422.065	630.353	342.225	0.047922	0.949441	up	TraesCS5B03G0320600LC	28.7265	31.2845	39.7652	36.4175	28.505	32.8789	0.65796	-0.0819608	normal	Normal
novel_miR_197	122.044	293.102	272.888	422.065	630.353	342.225	0.047922	0.949441	up	TraesCS5B03G0428000	0.277557	0.597226	0.569479	0.544807	1.09329	0.789266	0.20362	0.709956	normal	Normal
novel_miR_197	122.044	293.102	272.888	422.065	630.353	342.225	0.047922	0.949441	up	TraesCS5B03G0665800	3.32222	3.32696	2.68216	4.40952	3.12477	3.35305	0.554883	0.152549	normal	Normal
novel_miR_197	122.044	293.102	272.888	422.065	630.353	342.225	0.047922	0.949441	up	TraesCS5D03G0037700	11.6611	11.3626	12.6402	9.98219	12.1555	12.437	0.562305	-0.0986959	normal	Normal
novel_miR_197	122.044	293.102	272.888	422.065	630.353	342.225	0.047922	0.949441	up	TraesCS5D03G0572200	3.42076	2.52738	4.43737	5.51545	3.49117	5.08167	0.170199	0.384613	normal	Normal
novel_miR_197	122.044	293.102	272.888	422.065	630.353	342.225	0.047922	0.949441	up	TraesCS5D03G0608800	1.61459	2.05645	1.80725	1.9944	3.08271	2.54846	0.152491	0.426062	normal	Normal
novel_miR_197	122.044	293.102	272.888	422.065	630.353	342.225	0.047922	0.949441	up	TraesCS6A03G0153200	1.21455	1.01578	1.52136	1.50784	1.18211	1.39889	0.808675	0.0722658	normal	Normal
novel_miR_197	122.044	293.102	272.888	422.065	630.353	342.225	0.047922	0.949441	up	TraesCS6A03G0393900	9.20997	12.0314	9.86446	12.427	8.87428	12.4405	0.807629	0.0512946	normal	Normal
novel_miR_197	122.044	293.102	272.888	422.065	630.353	342.225	0.047922	0.949441	up	TraesCS6A03G0929800	3.58843	4.94533	3.06812	1.70279	3.40505	2.81094	0.0898429	-0.607394	normal	Normal
novel_miR_197	122.044	293.102	272.888	422.065	630.353	342.225	0.047922	0.949441	up	TraesCS6B03G0382900	4.6383	6.47172	6.1336	7.19831	6.56184	7.98937	0.160476	0.275236	normal	Normal
novel_miR_197	122.044	293.102	272.888	422.065	630.353	342.225	0.047922	0.949441	up	TraesCS6B03G0485500	10.9412	11.1795	11.2831	14.2733	8.84595	12.7196	0.865148	0.0351391	normal	Normal
novel_miR_197	122.044	293.102	272.888	422.065	630.353	342.225	0.047922	0.949441	up	TraesCS6B03G1223900	3.11512	2.2129	3.56332	2.84123	2.38715	3.16839	0.716471	-0.11307	normal	Normal
novel_miR_197	122.044	293.102	272.888	422.065	630.353	342.225	0.047922	0.949441	up	TraesCS6D03G0333400	5.906	7.91799	6.97441	8.657	7.35964	8.48992	0.368621	0.176293	normal	Normal
novel_miR_197	122.044	293.102	272.888	422.065	630.353	342.225	0.047922	0.949441	up	TraesCS7A03G0377400	3.27728	3.77883	3.83588	3.44437	2.75585	5.13786	0.987442	-0.00498683	normal	Normal
novel_miR_197	122.044	293.102	272.888	422.065	630.353	342.225	0.047922	0.949441	up	TraesCS7B03G0576500LC	0.734857	0.924659	0.732731	0.257815	0.761757	1.12983	0.674152	-0.213682	normal	Normal
novel_miR_197	122.044	293.102	272.888	422.065	630.353	342.225	0.047922	0.949441	up	TraesCS7D03G0639900	4.64952	3.26414	4.151	4.52127	4.41642	3.46294	0.947233	-0.0169853	normal	Normal
novel_miR_197	122.044	293.102	272.888	422.065	630.353	342.225	0.047922	0.949441	up	Triticum_aestivum_newGene_124204	9.43843	4.84667	8.06744	7.35378	9.27353	11.2454	0.270177	0.289664	normal	Normal
novel_miR_197	122.044	293.102	272.888	422.065	630.353	342.225	0.047922	0.949441	up	Triticum_aestivum_newGene_126512	1.47166	1.50972	1.96102	1.68359	1.53286	2.59486	0.515987	-0.168154	normal	Normal
novel_miR_197	122.044	293.102	272.888	422.065	630.353	342.225	0.047922	0.949441	up	Triticum_aestivum_newGene_190517	0.82139	0.413021	0.342505	0.382751	0.538549	0.503454	0.992913	-0.00440207	normal	Normal
novel_miR_197	122.044	293.102	272.888	422.065	630.353	342.225	0.047922	0.949441	up	Triticum_aestivum_newGene_19415	2.22271	2.30721	3.57433	2.27756	2.01924	2.64109	0.43616	-0.210864	normal	Normal
novel_miR_197	122.044	293.102	272.888	422.065	630.353	342.225	0.047922	0.949441	up	Triticum_aestivum_newGene_196963	0.41125	0.65458	0.59013	0.679518	0.863494	0.439804	0.937199	-0.0344833	normal	Normal
novel_miR_197	122.044	293.102	272.888	422.065	630.353	342.225	0.047922	0.949441	up	Triticum_aestivum_newGene_197008	3.38147	5.01121	4.5409	4.46192	4.09976	6.11365	0.792632	0.0632184	normal	Normal
novel_miR_197	122.044	293.102	272.888	422.065	630.353	342.225	0.047922	0.949441	up	Triticum_aestivum_newGene_204815	14.5565	15.6927	14.213	14.564	8.92713	10.2073	0.0335821	-0.394115	normal	Normal
novel_miR_197	122.044	293.102	272.888	422.065	630.353	342.225	0.047922	0.949441	up	Triticum_aestivum_newGene_209980	1.0961	1.0998	1.56375	1.65592	1.38129	2.1147	0.411641	0.219325	normal	Normal
novel_miR_197	122.044	293.102	272.888	422.065	630.353	342.225	0.047922	0.949441	up	Triticum_aestivum_newGene_23446	2.05266	1.53373	2.42568	3.00384	1.9978	1.51951	0.440073	0.223966	normal	Normal
novel_miR_197	122.044	293.102	272.888	422.065	630.353	342.225	0.047922	0.949441	up	Triticum_aestivum_newGene_239220	1.12102	0.813198	1.23029	1.11425	1.07696	0.781469	0.67319	-0.138911	normal	Normal
novel_miR_197	122.044	293.102	272.888	422.065	630.353	342.225	0.047922	0.949441	up	Triticum_aestivum_newGene_28539	1.20557	1.60691	1.33667	2.00672	0.747148	1.32678	0.769918	-0.107434	normal	Normal
novel_miR_197	122.044	293.102	272.888	422.065	630.353	342.225	0.047922	0.949441	up	Triticum_aestivum_newGene_77701	2.16451	2.59294	2.37544	1.69462	2.93766	2.70852	0.810451	-0.0729864	normal	Normal
novel_miR_197	122.044	293.102	272.888	422.065	630.353	342.225	0.047922	0.949441	up	Triticum_aestivum_newGene_94184	0.262366	0.68581	0.62495	0.400553	0.607317	0.371906	0.655127	-0.226287	normal	Normal
novel_miR_202	189.168	166.905	166.568	365.157	276.266	754.223	0.0275229	1.30402	up	TraesCS1B03G0249700	0.838544	0.21759	0.601066	0.527618	0.167916	1.43799	0.713192	0.281802	normal	Normal
novel_miR_202	189.168	166.905	166.568	365.157	276.266	754.223	0.0275229	1.30402	up	TraesCS2A03G0030200	3.63039	3.51112	4.58641	6.67302	5.6089	5.9945	0.00227948	0.586665	up	up
novel_miR_202	189.168	166.905	166.568	365.157	276.266	754.223	0.0275229	1.30402	up	TraesCS2A03G0231000LC	3.02602	3.71483	5.83682	3.74394	4.57529	3.4723	0.669944	-0.129844	normal	Normal
novel_miR_202	189.168	166.905	166.568	365.157	276.266	754.223	0.0275229	1.30402	up	TraesCS2A03G0290700	3.08784	2.34864	2.60885	1.29932	1.86663	2.09902	0.0343224	-0.668702	normal	Normal
novel_miR_202	189.168	166.905	166.568	365.157	276.266	754.223	0.0275229	1.30402	up	TraesCS2A03G0608600	1.58038	1.67275	1.89684	1.63664	1.41132	1.54146	0.254444	-0.219438	normal	Normal
novel_miR_202	189.168	166.905	166.568	365.157	276.266	754.223	0.0275229	1.30402	up	TraesCS2B03G0198600	2.52362	2.42731	3.13722	2.58267	2.05184	3.39026	0.786694	-0.0701425	normal	Normal
novel_miR_202	189.168	166.905	166.568	365.157	276.266	754.223	0.0275229	1.30402	up	TraesCS2B03G0408800	0.912344	0.697484	1.03821	0.673636	0.355254	0.291242	0.0493694	-1.05979	normal	Normal
novel_miR_202	189.168	166.905	166.568	365.157	276.266	754.223	0.0275229	1.30402	up	TraesCS2B03G0698500	1.06753	1.07667	1.74804	1.28629	0.842759	1.30515	0.426035	-0.230313	normal	Normal
novel_miR_202	189.168	166.905	166.568	365.157	276.266	754.223	0.0275229	1.30402	up	TraesCS2D03G0584400	1.62528	1.7314	1.68263	1.5403	1.56032	2.0529	0.912137	-0.02441	normal	Normal
novel_miR_202	189.168	166.905	166.568	365.157	276.266	754.223	0.0275229	1.30402	up	TraesCS3A03G0451800	1.53996	1.77021	2.07396	2.42271	1.23981	3.02788	0.536825	0.247701	normal	Normal
novel_miR_202	189.168	166.905	166.568	365.157	276.266	754.223	0.0275229	1.30402	up	TraesCS3B03G0392100	1.41013	1.18763	0.98552	1.00025	0.7906	0.608423	0.0984857	-0.67791	normal	Normal
novel_miR_202	189.168	166.905	166.568	365.157	276.266	754.223	0.0275229	1.30402	up	TraesCS3B03G0528200	3.16732	3.00863	3.8772	3.01918	2.94381	4.34515	0.943739	-0.0199271	normal	Normal
novel_miR_202	189.168	166.905	166.568	365.157	276.266	754.223	0.0275229	1.30402	up	TraesCS3D03G0311900	1.49967	2.11221	2.33704	1.71485	1.00137	1.37699	0.0812042	-0.590373	normal	Normal
novel_miR_202	189.168	166.905	166.568	365.157	276.266	754.223	0.0275229	1.30402	up	TraesCS3D03G0418000	0.291977	1.19212	1.44013	1.20994	0.91032	0.939469	0.96581	0.0262414	normal	Normal
novel_miR_202	189.168	166.905	166.568	365.157	276.266	754.223	0.0275229	1.30402	up	TraesCS4A03G0876300	7.7531	7.96436	8.18042	6.57058	5.44955	6.0779	0.0114868	-0.460361	normal	Normal
novel_miR_202	189.168	166.905	166.568	365.157	276.266	754.223	0.0275229	1.30402	up	TraesCS5A03G0686200LC	8.09331	7.23908	9.2802	8.65686	7.55545	6.93956	0.539459	-0.141766	normal	Normal
novel_miR_202	189.168	166.905	166.568	365.157	276.266	754.223	0.0275229	1.30402	up	TraesCS5B03G0367700LC	2.93757	1.52948	1.38684	1.73473	1.10155	1.97859	0.355136	-0.364319	normal	Normal
novel_miR_202	189.168	166.905	166.568	365.157	276.266	754.223	0.0275229	1.30402	up	TraesCS5B03G1259800	4.55061	4.17855	4.50178	4.18904	2.69402	4.24351	0.186905	-0.317163	normal	Normal
novel_miR_202	189.168	166.905	166.568	365.157	276.266	754.223	0.0275229	1.30402	up	TraesCS5B03G1381500	9.7553	9.41419	14.6871	16.4035	9.72506	14.2965	0.538728	0.153771	normal	Normal
novel_miR_202	189.168	166.905	166.568	365.157	276.266	754.223	0.0275229	1.30402	up	TraesCS5D03G0610300	0.363394	0.355223	0.306248	0.912852	0.530143	0.105273	0.477626	0.52927	normal	Normal
novel_miR_202	189.168	166.905	166.568	365.157	276.266	754.223	0.0275229	1.30402	up	TraesCS5D03G0959700	5.38477	5.59207	7.62087	7.34832	5.91134	7.6961	0.58694	0.119458	normal	Normal
novel_miR_202	189.168	166.905	166.568	365.157	276.266	754.223	0.0275229	1.30402	up	TraesCS5D03G1129400	6.67882	7.34568	5.92957	5.34809	4.96891	4.88778	0.0249615	-0.452239	normal	Normal
novel_miR_202	189.168	166.905	166.568	365.157	276.266	754.223	0.0275229	1.30402	up	TraesCS5D03G1236300	17.5441	14.9356	17.6515	15.4392	15.404	15.2721	0.30058	-0.176559	normal	Normal
novel_miR_202	189.168	166.905	166.568	365.157	276.266	754.223	0.0275229	1.30402	up	TraesCS6A03G0437700	3.1149	3.59575	4.15886	3.97239	3.41443	4.1718	0.854237	0.0339991	normal	Normal
novel_miR_202	189.168	166.905	166.568	365.157	276.266	754.223	0.0275229	1.30402	up	TraesCS6A03G0962700	1.32558	1.45028	2.17619	1.92041	1.02022	1.44076	0.473591	-0.228844	normal	Normal
novel_miR_202	189.168	166.905	166.568	365.157	276.266	754.223	0.0275229	1.30402	up	TraesCS6B03G1177500	1.18132	1.33573	1.50138	2.06155	1.24596	1.69983	0.365684	0.257504	normal	Normal
novel_miR_202	189.168	166.905	166.568	365.157	276.266	754.223	0.0275229	1.30402	up	TraesCS6D03G0842500	1.1544	1.09366	1.45477	0.88661	0.885591	1.57751	0.545233	-0.203438	normal	Normal
novel_miR_202	189.168	166.905	166.568	365.157	276.266	754.223	0.0275229	1.30402	up	TraesCS6D03G0886300LC	23.7251	24.8707	30.706	34.0148	27.4156	28.3361	0.442377	0.124749	normal	Normal
novel_miR_202	189.168	166.905	166.568	365.157	276.266	754.223	0.0275229	1.30402	up	TraesCS7A03G0310100	2.17944	2.1754	4.27022	6.13893	3.08978	3.34267	0.25062	0.49959	normal	Normal
novel_miR_202	189.168	166.905	166.568	365.157	276.266	754.223	0.0275229	1.30402	up	TraesCS7B03G0001000	2.62662	3.26162	3.09987	3.97626	3.25628	1.86947	0.922912	-0.0358996	normal	Normal
novel_miR_202	189.168	166.905	166.568	365.157	276.266	754.223	0.0275229	1.30402	up	TraesCS7B03G1218000	1.80647	1.97513	4.21524	3.1962	2.86588	2.46685	0.866046	0.0597161	normal	Normal
novel_miR_202	189.168	166.905	166.568	365.157	276.266	754.223	0.0275229	1.30402	up	TraesCS7D03G0523500	0.393324	0.618501	0.124939	0.605591	0.151591	0.45721	0.992699	-0.00751423	normal	Normal
novel_miR_202	189.168	166.905	166.568	365.157	276.266	754.223	0.0275229	1.30402	up	TraesCS7D03G0673500LC	2.80685	2.94	1.98387	1.41374	2.59167	2.65733	0.495625	-0.275576	normal	Normal
novel_miR_202	189.168	166.905	166.568	365.157	276.266	754.223	0.0275229	1.30402	up	TraesCS7D03G0856000	0.869503	0.837476	0.976491	1.00812	0.841672	1.33309	0.656873	0.182703	normal	Normal
novel_miR_202	189.168	166.905	166.568	365.157	276.266	754.223	0.0275229	1.30402	up	TraesCS7D03G1231800	1.88114	1.82385	2.3338	1.87663	2.8052	1.79533	0.855637	0.0585951	normal	Normal
novel_miR_202	189.168	166.905	166.568	365.157	276.266	754.223	0.0275229	1.30402	up	TraesCSU03G0432300LC	4.86681	5.82248	5.36071	3.18797	4.8599	5.31056	0.301707	-0.319958	normal	Normal
novel_miR_202	189.168	166.905	166.568	365.157	276.266	754.223	0.0275229	1.30402	up	TraesCSU03G0484000LC	4.04571	3.93241	4.26607	2.67169	4.01029	4.01959	0.443702	-0.248812	normal	Normal
novel_miR_202	189.168	166.905	166.568	365.157	276.266	754.223	0.0275229	1.30402	up	Triticum_aestivum_newGene_116722	2.8133	0	7.81976	5.42876	2.91273	3.83887	0.928854	0.183578	normal	Normal
novel_miR_202	189.168	166.905	166.568	365.157	276.266	754.223	0.0275229	1.30402	up	Triticum_aestivum_newGene_125340	0.883704	1.16006	0.541796	1.61068	2.01369	1.0156	0.249052	0.570218	normal	Normal
novel_miR_202	189.168	166.905	166.568	365.157	276.266	754.223	0.0275229	1.30402	up	Triticum_aestivum_newGene_196439	0.595199	0.665735	0.390073	0.911655	1.08906	0.588648	0.402211	0.433409	normal	Normal
novel_miR_202	189.168	166.905	166.568	365.157	276.266	754.223	0.0275229	1.30402	up	Triticum_aestivum_newGene_196466	0.309286	0.603631	0.619793	0.62172	0.940272	0.414772	0.345695	0.465809	normal	Normal
novel_miR_202	189.168	166.905	166.568	365.157	276.266	754.223	0.0275229	1.30402	up	Triticum_aestivum_newGene_202243	4.37446	5.28141	5.62279	3.85691	4.97423	5.86036	0.671652	-0.100528	normal	Normal
novel_miR_202	189.168	166.905	166.568	365.157	276.266	754.223	0.0275229	1.30402	up	Triticum_aestivum_newGene_243261	1.71385	0.49657	0.566583	0.734827	0.710378	0.991792	0.969013	-0.0232566	normal	Normal
novel_miR_202	189.168	166.905	166.568	365.157	276.266	754.223	0.0275229	1.30402	up	Triticum_aestivum_newGene_27589	0.784831	0.745088	0.565631	1.03951	0.690001	0.30272	0.574191	0.306066	normal	Normal
novel_miR_211	0	0	0	9.48461	15.5643	6.64514	0.0196928	4.19222	up	TraesCS1A03G0370700	43.6996	39.9605	40.6092	45.8619	41.1436	44.0073	0.918472	0.0145832	normal	Normal
novel_miR_211	0	0	0	9.48461	15.5643	6.64514	0.0196928	4.19222	up	TraesCS1B03G0413600	44.6088	32.5316	36.5178	39.8343	33.4659	39.9016	0.699234	-0.0707717	normal	Normal
novel_miR_211	0	0	0	9.48461	15.5643	6.64514	0.0196928	4.19222	up	TraesCS2A03G0475300	1.67693	1.78794	3.56428	2.15477	1.36808	1.77701	0.196691	-0.448204	normal	Normal
novel_miR_211	0	0	0	9.48461	15.5643	6.64514	0.0196928	4.19222	up	TraesCS2A03G1218900	0.775353	1.20386	1.09187	1.86808	1.70541	2.60765	0.00647515	0.947629	up	up
novel_miR_211	0	0	0	9.48461	15.5643	6.64514	0.0196928	4.19222	up	TraesCS2B03G0597200	2.04312	2.65953	3.17015	2.02171	2.41928	3.32332	0.809872	-0.0693286	normal	Normal
novel_miR_211	0	0	0	9.48461	15.5643	6.64514	0.0196928	4.19222	up	TraesCS2B03G0956500	1.93111	1.50694	1.93178	3.40317	2.70215	1.74952	0.276617	0.488393	normal	Normal
novel_miR_211	0	0	0	9.48461	15.5643	6.64514	0.0196928	4.19222	up	TraesCS2B03G1195400LC	1.36878	1.36282	0.805944	0.46465	0.892911	0.52433	0.00906998	-0.96992	down	down
novel_miR_211	0	0	0	9.48461	15.5643	6.64514	0.0196928	4.19222	up	TraesCS2D03G0481600	2.9441	2.06764	3.04618	1.91241	2.14154	1.76457	0.062653	-0.518391	normal	Normal
novel_miR_211	0	0	0	9.48461	15.5643	6.64514	0.0196928	4.19222	up	TraesCS2D03G1340600LC	2.94085	3.66209	2.46575	7.51228	3.07455	6.53119	0.0728314	0.83264	normal	Normal
novel_miR_211	0	0	0	9.48461	15.5643	6.64514	0.0196928	4.19222	up	TraesCS3A03G0043200	5.2974	6.81224	5.85697	5.27379	6.0267	5.86622	0.50993	-0.122888	normal	Normal
novel_miR_211	0	0	0	9.48461	15.5643	6.64514	0.0196928	4.19222	up	TraesCS3A03G0055600	1.25923	1.42334	1.60825	1.35389	1.06379	0.954204	0.174079	-0.412925	normal	Normal
novel_miR_211	0	0	0	9.48461	15.5643	6.64514	0.0196928	4.19222	up	TraesCS3B03G0039200	0.671291	0.873382	0.604386	0.560111	0.31581	0.887329	0.43955	-0.362968	normal	Normal
novel_miR_211	0	0	0	9.48461	15.5643	6.64514	0.0196928	4.19222	up	TraesCS3B03G0056500	5.92528	6.82386	6.07391	5.35382	6.41251	6.27584	0.513154	-0.11878	normal	Normal
novel_miR_211	0	0	0	9.48461	15.5643	6.64514	0.0196928	4.19222	up	TraesCS3B03G0780200	6.34065	6.13011	6.97519	7.02086	5.01193	6.85305	0.576267	-0.10376	normal	Normal
novel_miR_211	0	0	0	9.48461	15.5643	6.64514	0.0196928	4.19222	up	TraesCS3D03G0032200	0.534041	0.521448	0.854983	0.678645	0.473669	0.643014	0.728904	-0.139416	normal	Normal
novel_miR_211	0	0	0	9.48461	15.5643	6.64514	0.0196928	4.19222	up	TraesCS3D03G0045600	5.54608	5.87544	6.53417	5.62898	5.76297	5.81617	0.446095	-0.115298	normal	Normal
novel_miR_211	0	0	0	9.48461	15.5643	6.64514	0.0196928	4.19222	up	TraesCS4A03G0223800	3.3245	3.22708	1.67893	2.05032	2.94976	4.16267	0.865961	0.0769663	normal	Normal
novel_miR_211	0	0	0	9.48461	15.5643	6.64514	0.0196928	4.19222	up	TraesCS4A03G0990700	4.12172	4.25563	4.96307	5.22633	3.52332	3.71839	0.540986	-0.147944	normal	Normal
novel_miR_211	0	0	0	9.48461	15.5643	6.64514	0.0196928	4.19222	up	TraesCS5B03G0055600LC	3.84233	4.0447	4.08298	3.69992	2.69038	4.56679	0.677786	-0.187515	normal	Normal
novel_miR_211	0	0	0	9.48461	15.5643	6.64514	0.0196928	4.19222	up	TraesCS5B03G0863800	1.02588	1.66365	1.83081	1.47429	2.56584	1.80047	0.329959	0.331827	normal	Normal
novel_miR_211	0	0	0	9.48461	15.5643	6.64514	0.0196928	4.19222	up	TraesCS5B03G1256100LC	2.09191	3.22379	2.43478	2.78317	3.96924	3.64329	0.367075	0.441632	normal	Normal
novel_miR_211	0	0	0	9.48461	15.5643	6.64514	0.0196928	4.19222	up	TraesCS5D03G0939000	0.65764	0.55633	0.630614	0.589483	0.792933	0.89767	0.614333	0.252105	normal	Normal
novel_miR_211	0	0	0	9.48461	15.5643	6.64514	0.0196928	4.19222	up	TraesCS6B03G0558700	1.50852	1.52376	1.29113	1.44964	2.13319	1.57728	0.482405	0.199328	normal	Normal
novel_miR_211	0	0	0	9.48461	15.5643	6.64514	0.0196928	4.19222	up	TraesCS6B03G1241700	3.97383	4.62977	3.23252	2.86425	3.00331	3.16145	0.0476162	-0.456925	normal	Normal
novel_miR_211	0	0	0	9.48461	15.5643	6.64514	0.0196928	4.19222	up	TraesCS6D03G0042600	1.534	0.964797	1.32647	1.42069	1.5539	1.87636	0.477712	0.280431	normal	Normal
novel_miR_211	0	0	0	9.48461	15.5643	6.64514	0.0196928	4.19222	up	TraesCS6D03G0043000	1.65808	1.5825	2.49647	1.9224	1.52838	1.18339	0.260115	-0.353329	normal	Normal
novel_miR_211	0	0	0	9.48461	15.5643	6.64514	0.0196928	4.19222	up	TraesCS6D03G0375700	1.66632	1.80268	0.998295	1.65204	2.44403	2.01985	0.239588	0.381778	normal	Normal
novel_miR_211	0	0	0	9.48461	15.5643	6.64514	0.0196928	4.19222	up	TraesCS7A03G0237400	2.0523	2.18265	2.35394	2.45211	1.57691	2.35718	0.693203	-0.1077	normal	Normal
novel_miR_211	0	0	0	9.48461	15.5643	6.64514	0.0196928	4.19222	up	TraesCS7B03G0350300	4.6154	5.25448	5.88336	5.95169	5.16977	5.74558	0.794371	0.050963	normal	Normal
novel_miR_211	0	0	0	9.48461	15.5643	6.64514	0.0196928	4.19222	up	TraesCS7B03G0476500	11.8934	10.9776	10.1719	12.5335	8.90187	11.6182	0.73762	-0.0668387	normal	Normal
novel_miR_211	0	0	0	9.48461	15.5643	6.64514	0.0196928	4.19222	up	TraesCS7B03G0689800	3.34979	3.38498	4.24754	3.96763	2.81791	3.1028	0.37003	-0.207061	normal	Normal
novel_miR_211	0	0	0	9.48461	15.5643	6.64514	0.0196928	4.19222	up	TraesCS7B03G1022100LC	4.97765	2.84275	3.81356	4.77108	3.44353	4.1539	0.989744	-0.00435765	normal	Normal
novel_miR_211	0	0	0	9.48461	15.5643	6.64514	0.0196928	4.19222	up	TraesCS7D03G0989900	0.709541	0.685229	0.596145	2.74411	1.61897	4.50669	7.48289e-08	2.07689	up	up
novel_miR_211	0	0	0	9.48461	15.5643	6.64514	0.0196928	4.19222	up	Triticum_aestivum_newGene_108348	1.29115	1.00531	1.79624	1.20677	1.36201	1.56293	0.880726	-0.0437754	normal	Normal
novel_miR_211	0	0	0	9.48461	15.5643	6.64514	0.0196928	4.19222	up	Triticum_aestivum_newGene_112653	0.904799	0.631944	1.08417	0.424442	0.387972	1.22965	0.513014	-0.410215	normal	Normal
novel_miR_211	0	0	0	9.48461	15.5643	6.64514	0.0196928	4.19222	up	Triticum_aestivum_newGene_154414	0.596617	0.98375	0.802341	0.80372	0.740352	0.714948	0.753017	-0.113513	normal	Normal
novel_miR_211	0	0	0	9.48461	15.5643	6.64514	0.0196928	4.19222	up	Triticum_aestivum_newGene_156826	0.685492	0.936817	0.962713	0.533817	0.896663	0.725985	0.552839	-0.333679	normal	Normal
novel_miR_211	0	0	0	9.48461	15.5643	6.64514	0.0196928	4.19222	up	Triticum_aestivum_newGene_160965	0.851285	0.689801	1.17527	1.00933	0.726396	1.12671	0.77176	0.104017	normal	Normal
novel_miR_211	0	0	0	9.48461	15.5643	6.64514	0.0196928	4.19222	up	Triticum_aestivum_newGene_237408	2.0816	2.60846	2.71916	1.46291	1.00871	1.05338	0.00208612	-0.928696	down	down
novel_miR_211	0	0	0	9.48461	15.5643	6.64514	0.0196928	4.19222	up	Triticum_aestivum_newGene_4666	0.299601	0.407445	0.137591	0.278934	0.104484	0.377121	0.730635	-0.254667	normal	Normal
novel_miR_211	0	0	0	9.48461	15.5643	6.64514	0.0196928	4.19222	up	Triticum_aestivum_newGene_61185	1.1483	0.943729	1.17853	1.0696	1.4483	1.55959	0.588529	0.141518	normal	Normal
novel_miR_211	0	0	0	9.48461	15.5643	6.64514	0.0196928	4.19222	up	Triticum_aestivum_newGene_6275	1.92555	0.732656	0.995858	1.94043	2.61083	4.02035	8.75208e-08	2.34701	up	up
novel_miR_211	0	0	0	9.48461	15.5643	6.64514	0.0196928	4.19222	up	Triticum_aestivum_newGene_80766	1.65754	0	0	1.60789	1.26132	0	0.85426	0.684375	normal	Normal
novel_miR_211	0	0	0	9.48461	15.5643	6.64514	0.0196928	4.19222	up	Triticum_aestivum_newGene_8731	0.705641	0.755949	0.692583	0.714795	0.217432	0.216225	0.0280388	-1.24577	normal	Normal
novel_miR_211	0	0	0	9.48461	15.5643	6.64514	0.0196928	4.19222	up	Triticum_aestivum_newGene_92235	2.09227	1.85771	2.17173	1.68667	2.55424	2.47842	0.745933	0.0909293	normal	Normal
novel_miR_218	233.409	244.252	396.928	730.315	408.562	847.255	0.0395101	1.1014	up	TraesCS1A03G0136900	0.660701	0.634678	0.685973	1.34593	0.699973	0.304726	0.738003	0.188974	normal	Normal
novel_miR_218	233.409	244.252	396.928	730.315	408.562	847.255	0.0395101	1.1014	up	TraesCS1A03G0817000	2.43609	2.30831	3.07922	2.63983	1.71802	2.57911	0.297232	-0.255872	normal	Normal
novel_miR_218	233.409	244.252	396.928	730.315	408.562	847.255	0.0395101	1.1014	up	TraesCS1A03G0864900	1.61956	2.81566	1.73525	2.56877	2.69532	3.24129	0.221572	0.409514	normal	Normal
novel_miR_218	233.409	244.252	396.928	730.315	408.562	847.255	0.0395101	1.1014	up	TraesCS1A03G0886300	75.6981	75.9904	108.729	110.174	82.5981	116.935	0.298952	0.196879	normal	Normal
novel_miR_218	233.409	244.252	396.928	730.315	408.562	847.255	0.0395101	1.1014	up	TraesCS1A03G0945100	2.75226	3.6833	3.78666	2.92361	2.69119	3.57648	0.323397	-0.209526	normal	Normal
novel_miR_218	233.409	244.252	396.928	730.315	408.562	847.255	0.0395101	1.1014	up	TraesCS1B03G0246500	0.262674	0.378464	0.271534	0.254656	0.10304	0.223222	0.242487	-0.714636	normal	Normal
novel_miR_218	233.409	244.252	396.928	730.315	408.562	847.255	0.0395101	1.1014	up	TraesCS1B03G0896600	1.49706	2.24636	2.01921	2.15896	2.37901	2.52688	0.351686	0.237854	normal	Normal
novel_miR_218	233.409	244.252	396.928	730.315	408.562	847.255	0.0395101	1.1014	up	TraesCS1B03G1036500	87.997	101.115	148.157	151.785	118.318	137.041	0.247336	0.223885	normal	Normal
novel_miR_218	233.409	244.252	396.928	730.315	408.562	847.255	0.0395101	1.1014	up	TraesCS1B03G1119000	3.45883	4.56455	4.80931	4.72481	5.24755	4.76809	0.456599	0.150893	normal	Normal
novel_miR_218	233.409	244.252	396.928	730.315	408.562	847.255	0.0395101	1.1014	up	TraesCS1D03G0552900	1.10408	1.3	0.830324	1.64959	2.12283	1.52935	0.112615	0.648315	normal	Normal
novel_miR_218	233.409	244.252	396.928	730.315	408.562	847.255	0.0395101	1.1014	up	TraesCS1D03G0851400	1.6135	0.77559	1.0311	0.606804	0.865559	0.819443	0.0602688	-0.638984	normal	Normal
novel_miR_218	233.409	244.252	396.928	730.315	408.562	847.255	0.0395101	1.1014	up	TraesCS1D03G0861400	98.5465	89.0032	134.101	146.529	109.347	130.932	0.232621	0.213691	normal	Normal
novel_miR_218	233.409	244.252	396.928	730.315	408.562	847.255	0.0395101	1.1014	up	TraesCS1D03G0919700	3.03349	3.16854	2.90035	3.27366	2.69083	4.24148	0.709473	0.0874286	normal	Normal
novel_miR_218	233.409	244.252	396.928	730.315	408.562	847.255	0.0395101	1.1014	up	TraesCS2A03G0381500	0.574533	0.3626	0.561994	0.316004	0.272922	0.459761	0.191106	-0.575021	normal	Normal
novel_miR_218	233.409	244.252	396.928	730.315	408.562	847.255	0.0395101	1.1014	up	TraesCS2A03G1188900	3.24873	3.92321	4.24813	3.16208	3.4988	3.0015	0.278535	-0.289551	normal	Normal
novel_miR_218	233.409	244.252	396.928	730.315	408.562	847.255	0.0395101	1.1014	up	TraesCS2A03G1216800	2.39494	2.33882	3.07679	2.05879	2.6193	2.72608	0.622228	-0.12471	normal	Normal
novel_miR_218	233.409	244.252	396.928	730.315	408.562	847.255	0.0395101	1.1014	up	TraesCS2B03G0020000	9.5733	10.3684	9.02702	10.6527	11.1371	10.8783	0.47378	0.112712	normal	Normal
novel_miR_218	233.409	244.252	396.928	730.315	408.562	847.255	0.0395101	1.1014	up	TraesCS2B03G0426400	3.36624	3.99667	5.52356	4.58577	3.32671	3.60344	0.384339	-0.21084	normal	Normal
novel_miR_218	233.409	244.252	396.928	730.315	408.562	847.255	0.0395101	1.1014	up	TraesCS2B03G1082400	0.858508	1.08133	1.70749	0.965037	0.842249	1.29482	0.347362	-0.278173	normal	Normal
novel_miR_218	233.409	244.252	396.928	730.315	408.562	847.255	0.0395101	1.1014	up	TraesCS2B03G1181600	0.476314	1.24892	0.839919	0.894211	0.772948	1.24494	0.798544	0.122401	normal	Normal
novel_miR_218	233.409	244.252	396.928	730.315	408.562	847.255	0.0395101	1.1014	up	TraesCS2B03G1233500	1.51929	0.712215	1.46378	0.952173	1.59672	1.1483	0.919835	-0.0431242	normal	Normal
novel_miR_218	233.409	244.252	396.928	730.315	408.562	847.255	0.0395101	1.1014	up	TraesCS2B03G1352900	9.57688	8.20661	8.52226	8.93641	9.22566	12.2464	0.546678	0.129323	normal	Normal
novel_miR_218	233.409	244.252	396.928	730.315	408.562	847.255	0.0395101	1.1014	up	TraesCS2D03G0725300	5.65445	9.50005	6.26403	7.42508	7.83351	8.1369	0.798126	0.0637674	normal	Normal
novel_miR_218	233.409	244.252	396.928	730.315	408.562	847.255	0.0395101	1.1014	up	TraesCS2D03G0997500	0.548999	0.927689	0.629962	0.688831	0.842289	1.42182	0.375826	0.422004	normal	Normal
novel_miR_218	233.409	244.252	396.928	730.315	408.562	847.255	0.0395101	1.1014	up	TraesCS2D03G1141900LC	4.20417	4.14591	6.667	7.45662	6.00256	5.00015	0.388407	0.253407	normal	Normal
novel_miR_218	233.409	244.252	396.928	730.315	408.562	847.255	0.0395101	1.1014	up	TraesCS2D03G1174900	1.54619	2.31191	2.42919	2.06887	2.22006	2.40233	0.884634	0.039444	normal	Normal
novel_miR_218	233.409	244.252	396.928	730.315	408.562	847.255	0.0395101	1.1014	up	TraesCS2D03G1294200	2.77357	4.78419	5.68148	6.09968	4.65035	3.4847	0.908016	0.0551713	normal	Normal
novel_miR_218	233.409	244.252	396.928	730.315	408.562	847.255	0.0395101	1.1014	up	TraesCS3A03G0202200	0.845604	0.827334	0.616534	0.847506	0.678133	0.510081	0.58396	-0.238601	normal	Normal
novel_miR_218	233.409	244.252	396.928	730.315	408.562	847.255	0.0395101	1.1014	up	TraesCS3A03G0426000	6.33466	5.74578	5.52403	4.74618	7.65641	5.03564	0.750219	-0.0856641	normal	Normal
novel_miR_218	233.409	244.252	396.928	730.315	408.562	847.255	0.0395101	1.1014	up	TraesCS3A03G0550300	5.98356	6.76633	7.24466	5.65552	7.16784	7.00411	0.756373	-0.0656404	normal	Normal
novel_miR_218	233.409	244.252	396.928	730.315	408.562	847.255	0.0395101	1.1014	up	TraesCS3A03G0649200	42.5636	47.0071	63.8	71.7353	40.4612	61.8631	0.576032	0.125873	normal	Normal
novel_miR_218	233.409	244.252	396.928	730.315	408.562	847.255	0.0395101	1.1014	up	TraesCS3A03G0904700	6.19942	4.74511	6.06693	6.26926	6.49859	5.99387	0.67525	0.0872254	normal	Normal
novel_miR_218	233.409	244.252	396.928	730.315	408.562	847.255	0.0395101	1.1014	up	TraesCS3A03G0919300	3.80574	3.40872	3.32637	3.53653	1.9671	3.5797	0.323382	-0.277869	normal	Normal
novel_miR_218	233.409	244.252	396.928	730.315	408.562	847.255	0.0395101	1.1014	up	TraesCS3A03G1104400	0.458167	0.319654	0.29954	0.289835	0.308374	0.136126	0.240578	-0.612053	normal	Normal
novel_miR_218	233.409	244.252	396.928	730.315	408.562	847.255	0.0395101	1.1014	up	TraesCS3B03G0501300	1.72153	1.09815	1.39716	1.14315	1.99917	1.17354	0.968197	-0.0158715	normal	Normal
novel_miR_218	233.409	244.252	396.928	730.315	408.562	847.255	0.0395101	1.1014	up	TraesCS3B03G0633000	6.14833	7.36366	7.10004	7.15834	5.15158	6.28252	0.310904	-0.210473	normal	Normal
novel_miR_218	233.409	244.252	396.928	730.315	408.562	847.255	0.0395101	1.1014	up	TraesCS3B03G0645300	1.0321	0.695297	1.00934	0.597133	0.692577	0.61214	0.229139	-0.578152	normal	Normal
novel_miR_218	233.409	244.252	396.928	730.315	408.562	847.255	0.0395101	1.1014	up	TraesCS3B03G0732200	57.7182	55.0184	78.619	83.8298	58.2833	69.6901	0.618367	0.0927501	normal	Normal
novel_miR_218	233.409	244.252	396.928	730.315	408.562	847.255	0.0395101	1.1014	up	TraesCS3B03G0857400	6.58265	6.11035	6.33196	5.59604	5.31264	2.90586	0.0686582	-0.516483	normal	Normal
novel_miR_218	233.409	244.252	396.928	730.315	408.562	847.255	0.0395101	1.1014	up	TraesCS3B03G1027900	5.02628	3.10108	4.47543	3.12087	4.13161	5.50798	0.895986	-0.0386052	normal	Normal
novel_miR_218	233.409	244.252	396.928	730.315	408.562	847.255	0.0395101	1.1014	up	TraesCS3B03G1040800	5.01383	4.75941	5.89096	5.33398	3.92731	5.11893	0.374416	-0.181501	normal	Normal
novel_miR_218	233.409	244.252	396.928	730.315	408.562	847.255	0.0395101	1.1014	up	TraesCS3B03G1459800	1.426	0.780876	1.66687	0.929094	1.10516	1.51369	0.707861	-0.14821	normal	Normal
novel_miR_218	233.409	244.252	396.928	730.315	408.562	847.255	0.0395101	1.1014	up	TraesCS3D03G0181400	0.521573	0.334154	0.407467	0.753296	0.235843	0.316913	0.958552	-0.0319737	normal	Normal
novel_miR_218	233.409	244.252	396.928	730.315	408.562	847.255	0.0395101	1.1014	up	TraesCS3D03G0288900	36.994	39.8057	46.9176	53.7421	53.257	62.7866	0.00576299	0.4029	normal	Normal
novel_miR_218	233.409	244.252	396.928	730.315	408.562	847.255	0.0395101	1.1014	up	TraesCS3D03G0395900	2.5105	1.99951	3.11794	2.79851	3.42933	2.92709	0.32949	0.265897	normal	Normal
novel_miR_218	233.409	244.252	396.928	730.315	408.562	847.255	0.0395101	1.1014	up	TraesCS3D03G0512000	6.85853	7.85265	10.4246	8.47317	6.58896	7.88261	0.400372	-0.177264	normal	Normal
novel_miR_218	233.409	244.252	396.928	730.315	408.562	847.255	0.0395101	1.1014	up	TraesCS3D03G0593700	60.4445	63.5839	91.1896	96.4323	70.6275	90.9402	0.269282	0.209846	normal	Normal
novel_miR_218	233.409	244.252	396.928	730.315	408.562	847.255	0.0395101	1.1014	up	TraesCS3D03G0691000	4.16729	5.02137	3.29228	5.31134	2.09513	4.66724	0.715653	-0.129009	normal	Normal
novel_miR_218	233.409	244.252	396.928	730.315	408.562	847.255	0.0395101	1.1014	up	TraesCS3D03G0845200	0.621304	0.505314	0.173469	0.277315	0.201057	0.613752	0.637681	-0.346614	normal	Normal
novel_miR_218	233.409	244.252	396.928	730.315	408.562	847.255	0.0395101	1.1014	up	TraesCS3D03G0845400	4.99297	3.53149	3.01638	4.07613	3.26643	3.93649	0.698825	-0.106211	normal	Normal
novel_miR_218	233.409	244.252	396.928	730.315	408.562	847.255	0.0395101	1.1014	up	TraesCS3D03G1097800	9.66385	8.30353	8.0333	7.84661	7.73233	9.98744	0.749589	-0.0888014	normal	Normal
novel_miR_218	233.409	244.252	396.928	730.315	408.562	847.255	0.0395101	1.1014	up	TraesCS3D03G1159000	1.19021	1.36039	1.38101	1.80196	1.37188	1.85739	0.386774	0.290666	normal	Normal
novel_miR_218	233.409	244.252	396.928	730.315	408.562	847.255	0.0395101	1.1014	up	TraesCS4A03G0040800	9.25772	7.2069	10.55	8.59363	6.96818	10.6162	0.669927	-0.0909189	normal	Normal
novel_miR_218	233.409	244.252	396.928	730.315	408.562	847.255	0.0395101	1.1014	up	TraesCS4A03G0112500	14.1849	16.3698	17.587	14.7369	14.5699	15.2358	0.175591	-0.211364	normal	Normal
novel_miR_218	233.409	244.252	396.928	730.315	408.562	847.255	0.0395101	1.1014	up	TraesCS4A03G0400400	13.1195	4.55133	4.12666	1.21618	6.14711	2.78171	0.231874	-0.978377	normal	Normal
novel_miR_218	233.409	244.252	396.928	730.315	408.562	847.255	0.0395101	1.1014	up	TraesCS4A03G0448700	17.4134	16.5213	19.6271	20.827	14.7811	18.5568	0.808242	-0.0437644	normal	Normal
novel_miR_218	233.409	244.252	396.928	730.315	408.562	847.255	0.0395101	1.1014	up	TraesCS4A03G0651400	5.39087	5.97846	5.86476	5.49531	5.75925	6.37945	0.88327	-0.0247759	normal	Normal
novel_miR_218	233.409	244.252	396.928	730.315	408.562	847.255	0.0395101	1.1014	up	TraesCS4B03G0148200	3.50787	4.91832	5.07612	4.2664	5.14511	4.77673	0.696743	0.0799538	normal	Normal
novel_miR_218	233.409	244.252	396.928	730.315	408.562	847.255	0.0395101	1.1014	up	TraesCS4B03G0187400	3.46373	1.45805	1.69685	0.967871	1.3559	2.0603	0.117153	-0.668736	normal	Normal
novel_miR_218	233.409	244.252	396.928	730.315	408.562	847.255	0.0395101	1.1014	up	TraesCS4B03G0389300	17.6423	7.82848	8.01693	8.10439	10.0109	9.8539	0.300197	-0.331882	normal	Normal
novel_miR_218	233.409	244.252	396.928	730.315	408.562	847.255	0.0395101	1.1014	up	TraesCS4B03G0454300	13.5189	14.5921	17.4575	16.6111	15.7041	16.1664	0.838936	0.0300728	normal	Normal
novel_miR_218	233.409	244.252	396.928	730.315	408.562	847.255	0.0395101	1.1014	up	TraesCS4B03G0669300	15.0234	18.8657	17.7406	14.0196	14.1233	16.6445	0.165318	-0.212103	normal	Normal
novel_miR_218	233.409	244.252	396.928	730.315	408.562	847.255	0.0395101	1.1014	up	TraesCS4B03G0743700	11.7459	6.84677	12.6772	14.5789	12.3923	14.5906	0.120454	0.356667	normal	Normal
novel_miR_218	233.409	244.252	396.928	730.315	408.562	847.255	0.0395101	1.1014	up	TraesCS4B03G0883900	2.17277	1.34765	1.58389	2.18884	2.18326	1.44672	0.682195	0.129148	normal	Normal
novel_miR_218	233.409	244.252	396.928	730.315	408.562	847.255	0.0395101	1.1014	up	TraesCS4D03G0132900	3.04992	2.26578	3.80095	3.3434	2.29648	1.90101	0.368305	-0.30535	normal	Normal
novel_miR_218	233.409	244.252	396.928	730.315	408.562	847.255	0.0395101	1.1014	up	TraesCS4D03G0319600	19.3963	20.4563	23.645	23.9058	18.187	22.2045	0.807698	-0.0384935	normal	Normal
novel_miR_218	233.409	244.252	396.928	730.315	408.562	847.255	0.0395101	1.1014	up	TraesCS4D03G0394100	14.9574	6.90665	6.83374	3.99224	9.02089	7.07064	0.121105	-0.578032	normal	Normal
novel_miR_218	233.409	244.252	396.928	730.315	408.562	847.255	0.0395101	1.1014	up	TraesCS4D03G0401900LC	3.78541	5.74377	4.67989	8.1717	2.58963	2.74273	0.769767	-0.144951	normal	Normal
novel_miR_218	233.409	244.252	396.928	730.315	408.562	847.255	0.0395101	1.1014	up	TraesCS4D03G0592600	6.53727	8.93034	10.0751	8.17943	7.76395	8.93863	0.647852	-0.0913712	normal	Normal
novel_miR_218	233.409	244.252	396.928	730.315	408.562	847.255	0.0395101	1.1014	up	TraesCS4D03G0663100	7.86972	7.1688	10.1609	7.87172	8.13526	7.38041	0.367053	-0.160877	normal	Normal
novel_miR_218	233.409	244.252	396.928	730.315	408.562	847.255	0.0395101	1.1014	up	TraesCS4D03G0781900	1.81638	1.36446	1.55506	2.85177	2.11047	2.47982	0.0185546	0.585653	normal	Normal
novel_miR_218	233.409	244.252	396.928	730.315	408.562	847.255	0.0395101	1.1014	up	TraesCS5A03G0259600	6.2734	6.64188	7.76292	5.94236	6.86351	6.58954	0.612291	-0.142855	normal	Normal
novel_miR_218	233.409	244.252	396.928	730.315	408.562	847.255	0.0395101	1.1014	up	TraesCS5A03G0396500	1.37342	1.26853	1.58978	0.955264	1.56831	1.63786	0.831223	-0.0727787	normal	Normal
novel_miR_218	233.409	244.252	396.928	730.315	408.562	847.255	0.0395101	1.1014	up	TraesCS5A03G1196600	2.46682	2.42307	2.55747	2.80694	2.73413	2.70688	0.655527	0.0895619	normal	Normal
novel_miR_218	233.409	244.252	396.928	730.315	408.562	847.255	0.0395101	1.1014	up	TraesCS5B03G0391800	1.56352	1.59654	2.33363	2.41631	2.81528	2.7281	0.0647292	0.490592	normal	Normal
novel_miR_218	233.409	244.252	396.928	730.315	408.562	847.255	0.0395101	1.1014	up	TraesCS5D03G0038100	0.717071	0.441511	0.390114	0.33052	0.085575	0.681113	0.417431	-0.583768	normal	Normal
novel_miR_218	233.409	244.252	396.928	730.315	408.562	847.255	0.0395101	1.1014	up	TraesCS5D03G0372300	0.85231	0.605583	1.20454	1.0565	0.888705	1.40938	0.465737	0.287738	normal	Normal
novel_miR_218	233.409	244.252	396.928	730.315	408.562	847.255	0.0395101	1.1014	up	TraesCS6A03G0196500	0.609024	1.01415	0.969481	0.609879	0.783702	0.4873	0.273552	-0.505911	normal	Normal
novel_miR_218	233.409	244.252	396.928	730.315	408.562	847.255	0.0395101	1.1014	up	TraesCS6A03G0593400	14.388	15.8055	21.3026	28.7803	15.2264	22.8658	0.170266	0.319351	normal	Normal
novel_miR_218	233.409	244.252	396.928	730.315	408.562	847.255	0.0395101	1.1014	up	TraesCS6A03G0607600	6.49614	6.75533	6.80686	6.33173	5.02419	5.96689	0.0724101	-0.273263	normal	Normal
novel_miR_218	233.409	244.252	396.928	730.315	408.562	847.255	0.0395101	1.1014	up	TraesCS6A03G0785900	11.2571	10.5122	12.8272	12.1244	11.4264	10.5423	0.6373	-0.0750071	normal	Normal
novel_miR_218	233.409	244.252	396.928	730.315	408.562	847.255	0.0395101	1.1014	up	TraesCS6A03G0960000	1.27251	2.29644	3.47775	4.59312	3.22261	4.08501	0.0491806	0.714451	normal	Normal
novel_miR_218	233.409	244.252	396.928	730.315	408.562	847.255	0.0395101	1.1014	up	TraesCS6A03G1001600	2.70629	2.46631	3.27732	3.29273	4.1217	2.79089	0.346081	0.227331	normal	Normal
novel_miR_218	233.409	244.252	396.928	730.315	408.562	847.255	0.0395101	1.1014	up	TraesCS6B03G0724600	4.77489	4.84235	6.05642	8.15593	4.58314	8.08251	0.175373	0.347138	normal	Normal
novel_miR_218	233.409	244.252	396.928	730.315	408.562	847.255	0.0395101	1.1014	up	TraesCS6B03G0763800	3.94474	4.03837	3.08936	3.44427	3.28101	3.33324	0.312071	-0.205392	normal	Normal
novel_miR_218	233.409	244.252	396.928	730.315	408.562	847.255	0.0395101	1.1014	up	TraesCS6B03G0817600LC	4.75155	5.57007	4.01394	4.43719	3.80244	4.22741	0.202999	-0.269297	normal	Normal
novel_miR_218	233.409	244.252	396.928	730.315	408.562	847.255	0.0395101	1.1014	up	TraesCS6B03G0932400	9.7293	11.1472	11.0254	11.8025	9.8024	11.8598	0.952275	0.00955326	normal	Normal
novel_miR_218	233.409	244.252	396.928	730.315	408.562	847.255	0.0395101	1.1014	up	TraesCS6B03G1171300	3.60665	5.90387	6.65658	10.7818	9.26782	10.4352	0.00048939	0.865132	up	up
novel_miR_218	233.409	244.252	396.928	730.315	408.562	847.255	0.0395101	1.1014	up	TraesCS6B03G1171400	1.6004	2.0227	3.33659	4.09303	2.00005	2.8856	0.392215	0.319212	normal	Normal
novel_miR_218	233.409	244.252	396.928	730.315	408.562	847.255	0.0395101	1.1014	up	TraesCS6B03G1171600	1.45363	1.52578	2.70001	1.66622	1.56882	1.92404	0.62612	-0.182147	normal	Normal
novel_miR_218	233.409	244.252	396.928	730.315	408.562	847.255	0.0395101	1.1014	up	TraesCS6D03G0370900	2.00459	1.27995	1.83438	1.33542	1.10602	1.85003	0.29054	-0.317389	normal	Normal
novel_miR_218	233.409	244.252	396.928	730.315	408.562	847.255	0.0395101	1.1014	up	TraesCS6D03G0495100	7.2722	8.33047	12.6285	14.2264	6.38028	10.8714	0.703648	0.113684	normal	Normal
novel_miR_218	233.409	244.252	396.928	730.315	408.562	847.255	0.0395101	1.1014	up	TraesCS6D03G0503300LC	6.78071	7.58618	6.72012	6.9185	6.87557	8.40272	0.956766	0.0118762	normal	Normal
novel_miR_218	233.409	244.252	396.928	730.315	408.562	847.255	0.0395101	1.1014	up	TraesCS6D03G0664700	8.09772	7.90942	6.32069	9.24302	7.26949	6.58957	0.933956	-0.018623	normal	Normal
novel_miR_218	233.409	244.252	396.928	730.315	408.562	847.255	0.0395101	1.1014	up	TraesCS6D03G0838100	3.50288	4.37346	5.95206	8.88416	4.56433	4.80045	0.2592	0.347094	normal	Normal
novel_miR_218	233.409	244.252	396.928	730.315	408.562	847.255	0.0395101	1.1014	up	TraesCS7A03G0016500	0.144223	0.246228	0.247324	0.076617	0.238235	0.344592	0.998316	0.00133065	normal	Normal
novel_miR_218	233.409	244.252	396.928	730.315	408.562	847.255	0.0395101	1.1014	up	TraesCS7A03G0263900	10.9445	10.3947	11.2508	10.2136	9.74009	11.198	0.436424	-0.124519	normal	Normal
novel_miR_218	233.409	244.252	396.928	730.315	408.562	847.255	0.0395101	1.1014	up	TraesCS7A03G0267700LC	1.42507	1.14285	0.889333	0.94296	0.558564	0.426876	0.0945305	-0.90477	normal	Normal
novel_miR_218	233.409	244.252	396.928	730.315	408.562	847.255	0.0395101	1.1014	up	TraesCS7A03G0395600	0.799122	1.01445	2.1315	2.38374	1.69725	2.23718	0.0847215	0.644372	normal	Normal
novel_miR_218	233.409	244.252	396.928	730.315	408.562	847.255	0.0395101	1.1014	up	TraesCS7A03G0413100	6.75821	6.33751	6.54744	3.42237	5.86162	3.57278	0.0146833	-0.659141	normal	Normal
novel_miR_218	233.409	244.252	396.928	730.315	408.562	847.255	0.0395101	1.1014	up	TraesCS7A03G1224500	4.68266	7.2486	10.3225	7.87948	7.06326	7.45294	0.901622	-0.0318988	normal	Normal
novel_miR_218	233.409	244.252	396.928	730.315	408.562	847.255	0.0395101	1.1014	up	TraesCS7B03G0196100	0.556403	0.608015	1.1908	1.35326	1.18038	1.20306	0.0889487	0.627808	normal	Normal
novel_miR_218	233.409	244.252	396.928	730.315	408.562	847.255	0.0395101	1.1014	up	TraesCS7B03G0217600	4.19539	3.64921	3.74824	2.35975	2.90761	3.03834	0.0177278	-0.539335	normal	Normal
novel_miR_218	233.409	244.252	396.928	730.315	408.562	847.255	0.0395101	1.1014	up	TraesCS7B03G1250600	2.8096	1.73666	2.48597	2.75071	2.69245	2.46936	0.761173	0.111396	normal	Normal
novel_miR_218	233.409	244.252	396.928	730.315	408.562	847.255	0.0395101	1.1014	up	TraesCS7D03G0381400	0.771467	0.762497	1.1061	1.57041	0.910339	1.47257	0.129188	0.523011	normal	Normal
novel_miR_218	233.409	244.252	396.928	730.315	408.562	847.255	0.0395101	1.1014	up	TraesCS7D03G0400100	3.91548	4.51877	3.78551	2.51136	3.70684	2.91987	0.058871	-0.474269	normal	Normal
novel_miR_218	233.409	244.252	396.928	730.315	408.562	847.255	0.0395101	1.1014	up	TraesCS7D03G0558500	0.862641	0.548843	0.482042	1.50821	0.731019	1.28493	0.151616	0.767742	normal	Normal
novel_miR_218	233.409	244.252	396.928	730.315	408.562	847.255	0.0395101	1.1014	up	TraesCS7D03G1163700	4.09191	5.47252	5.6484	6.97415	4.92758	5.80686	0.475509	0.160977	normal	Normal
novel_miR_218	233.409	244.252	396.928	730.315	408.562	847.255	0.0395101	1.1014	up	TraesCS7D03G1245200	4.06433	3.06591	3.68542	4.56531	3.22718	4.59364	0.686744	0.113877	normal	Normal
novel_miR_218	233.409	244.252	396.928	730.315	408.562	847.255	0.0395101	1.1014	up	TraesCSU03G0026000	10.0759	9.59757	9.94422	11.2487	9.69477	11.2975	0.696764	0.0610681	normal	Normal
novel_miR_218	233.409	244.252	396.928	730.315	408.562	847.255	0.0395101	1.1014	up	TraesCSU03G0273700	1.55982	1.60076	2.34384	2.38266	2.81642	2.75847	0.0715996	0.486731	normal	Normal
novel_miR_218	233.409	244.252	396.928	730.315	408.562	847.255	0.0395101	1.1014	up	Triticum_aestivum_newGene_156518	4.05387	2.12152	4.6726	5.35349	6.0215	4.89771	0.117079	0.676035	normal	Normal
novel_miR_218	233.409	244.252	396.928	730.315	408.562	847.255	0.0395101	1.1014	up	Triticum_aestivum_newGene_219308	2.83402	2.92725	2.77592	2.76805	2.61522	3.08008	0.643456	-0.099305	normal	Normal
novel_miR_237	231.883	244.252	396.928	730.315	408.562	847.255	0.0388408	1.10492	up	TraesCS1A03G0136900	0.660701	0.634678	0.685973	1.34593	0.699973	0.304726	0.738003	0.188974	normal	Normal
novel_miR_237	231.883	244.252	396.928	730.315	408.562	847.255	0.0388408	1.10492	up	TraesCS1A03G0817000	2.43609	2.30831	3.07922	2.63983	1.71802	2.57911	0.297232	-0.255872	normal	Normal
novel_miR_237	231.883	244.252	396.928	730.315	408.562	847.255	0.0388408	1.10492	up	TraesCS1A03G0864900	1.61956	2.81566	1.73525	2.56877	2.69532	3.24129	0.221572	0.409514	normal	Normal
novel_miR_237	231.883	244.252	396.928	730.315	408.562	847.255	0.0388408	1.10492	up	TraesCS1A03G0886300	75.6981	75.9904	108.729	110.174	82.5981	116.935	0.298952	0.196879	normal	Normal
novel_miR_237	231.883	244.252	396.928	730.315	408.562	847.255	0.0388408	1.10492	up	TraesCS1A03G0945100	2.75226	3.6833	3.78666	2.92361	2.69119	3.57648	0.323397	-0.209526	normal	Normal
novel_miR_237	231.883	244.252	396.928	730.315	408.562	847.255	0.0388408	1.10492	up	TraesCS1B03G0246500	0.262674	0.378464	0.271534	0.254656	0.10304	0.223222	0.242487	-0.714636	normal	Normal
novel_miR_237	231.883	244.252	396.928	730.315	408.562	847.255	0.0388408	1.10492	up	TraesCS1B03G0896600	1.49706	2.24636	2.01921	2.15896	2.37901	2.52688	0.351686	0.237854	normal	Normal
novel_miR_237	231.883	244.252	396.928	730.315	408.562	847.255	0.0388408	1.10492	up	TraesCS1B03G1036500	87.997	101.115	148.157	151.785	118.318	137.041	0.247336	0.223885	normal	Normal
novel_miR_237	231.883	244.252	396.928	730.315	408.562	847.255	0.0388408	1.10492	up	TraesCS1B03G1119000	3.45883	4.56455	4.80931	4.72481	5.24755	4.76809	0.456599	0.150893	normal	Normal
novel_miR_237	231.883	244.252	396.928	730.315	408.562	847.255	0.0388408	1.10492	up	TraesCS1D03G0552900	1.10408	1.3	0.830324	1.64959	2.12283	1.52935	0.112615	0.648315	normal	Normal
novel_miR_237	231.883	244.252	396.928	730.315	408.562	847.255	0.0388408	1.10492	up	TraesCS1D03G0851400	1.6135	0.77559	1.0311	0.606804	0.865559	0.819443	0.0602688	-0.638984	normal	Normal
novel_miR_237	231.883	244.252	396.928	730.315	408.562	847.255	0.0388408	1.10492	up	TraesCS1D03G0861400	98.5465	89.0032	134.101	146.529	109.347	130.932	0.232621	0.213691	normal	Normal
novel_miR_237	231.883	244.252	396.928	730.315	408.562	847.255	0.0388408	1.10492	up	TraesCS1D03G0919700	3.03349	3.16854	2.90035	3.27366	2.69083	4.24148	0.709473	0.0874286	normal	Normal
novel_miR_237	231.883	244.252	396.928	730.315	408.562	847.255	0.0388408	1.10492	up	TraesCS2A03G0381500	0.574533	0.3626	0.561994	0.316004	0.272922	0.459761	0.191106	-0.575021	normal	Normal
novel_miR_237	231.883	244.252	396.928	730.315	408.562	847.255	0.0388408	1.10492	up	TraesCS2A03G1188900	3.24873	3.92321	4.24813	3.16208	3.4988	3.0015	0.278535	-0.289551	normal	Normal
novel_miR_237	231.883	244.252	396.928	730.315	408.562	847.255	0.0388408	1.10492	up	TraesCS2A03G1216800	2.39494	2.33882	3.07679	2.05879	2.6193	2.72608	0.622228	-0.12471	normal	Normal
novel_miR_237	231.883	244.252	396.928	730.315	408.562	847.255	0.0388408	1.10492	up	TraesCS2B03G0020000	9.5733	10.3684	9.02702	10.6527	11.1371	10.8783	0.47378	0.112712	normal	Normal
novel_miR_237	231.883	244.252	396.928	730.315	408.562	847.255	0.0388408	1.10492	up	TraesCS2B03G0426400	3.36624	3.99667	5.52356	4.58577	3.32671	3.60344	0.384339	-0.21084	normal	Normal
novel_miR_237	231.883	244.252	396.928	730.315	408.562	847.255	0.0388408	1.10492	up	TraesCS2B03G1082400	0.858508	1.08133	1.70749	0.965037	0.842249	1.29482	0.347362	-0.278173	normal	Normal
novel_miR_237	231.883	244.252	396.928	730.315	408.562	847.255	0.0388408	1.10492	up	TraesCS2B03G1181600	0.476314	1.24892	0.839919	0.894211	0.772948	1.24494	0.798544	0.122401	normal	Normal
novel_miR_237	231.883	244.252	396.928	730.315	408.562	847.255	0.0388408	1.10492	up	TraesCS2B03G1233500	1.51929	0.712215	1.46378	0.952173	1.59672	1.1483	0.919835	-0.0431242	normal	Normal
novel_miR_237	231.883	244.252	396.928	730.315	408.562	847.255	0.0388408	1.10492	up	TraesCS2B03G1352900	9.57688	8.20661	8.52226	8.93641	9.22566	12.2464	0.546678	0.129323	normal	Normal
novel_miR_237	231.883	244.252	396.928	730.315	408.562	847.255	0.0388408	1.10492	up	TraesCS2D03G0725300	5.65445	9.50005	6.26403	7.42508	7.83351	8.1369	0.798126	0.0637674	normal	Normal
novel_miR_237	231.883	244.252	396.928	730.315	408.562	847.255	0.0388408	1.10492	up	TraesCS2D03G0997500	0.548999	0.927689	0.629962	0.688831	0.842289	1.42182	0.375826	0.422004	normal	Normal
novel_miR_237	231.883	244.252	396.928	730.315	408.562	847.255	0.0388408	1.10492	up	TraesCS2D03G1141900LC	4.20417	4.14591	6.667	7.45662	6.00256	5.00015	0.388407	0.253407	normal	Normal
novel_miR_237	231.883	244.252	396.928	730.315	408.562	847.255	0.0388408	1.10492	up	TraesCS2D03G1174900	1.54619	2.31191	2.42919	2.06887	2.22006	2.40233	0.884634	0.039444	normal	Normal
novel_miR_237	231.883	244.252	396.928	730.315	408.562	847.255	0.0388408	1.10492	up	TraesCS2D03G1294200	2.77357	4.78419	5.68148	6.09968	4.65035	3.4847	0.908016	0.0551713	normal	Normal
novel_miR_237	231.883	244.252	396.928	730.315	408.562	847.255	0.0388408	1.10492	up	TraesCS3A03G0202200	0.845604	0.827334	0.616534	0.847506	0.678133	0.510081	0.58396	-0.238601	normal	Normal
novel_miR_237	231.883	244.252	396.928	730.315	408.562	847.255	0.0388408	1.10492	up	TraesCS3A03G0426000	6.33466	5.74578	5.52403	4.74618	7.65641	5.03564	0.750219	-0.0856641	normal	Normal
novel_miR_237	231.883	244.252	396.928	730.315	408.562	847.255	0.0388408	1.10492	up	TraesCS3A03G0550300	5.98356	6.76633	7.24466	5.65552	7.16784	7.00411	0.756373	-0.0656404	normal	Normal
novel_miR_237	231.883	244.252	396.928	730.315	408.562	847.255	0.0388408	1.10492	up	TraesCS3A03G0649200	42.5636	47.0071	63.8	71.7353	40.4612	61.8631	0.576032	0.125873	normal	Normal
novel_miR_237	231.883	244.252	396.928	730.315	408.562	847.255	0.0388408	1.10492	up	TraesCS3A03G0904700	6.19942	4.74511	6.06693	6.26926	6.49859	5.99387	0.67525	0.0872254	normal	Normal
novel_miR_237	231.883	244.252	396.928	730.315	408.562	847.255	0.0388408	1.10492	up	TraesCS3A03G0919300	3.80574	3.40872	3.32637	3.53653	1.9671	3.5797	0.323382	-0.277869	normal	Normal
novel_miR_237	231.883	244.252	396.928	730.315	408.562	847.255	0.0388408	1.10492	up	TraesCS3A03G1104400	0.458167	0.319654	0.29954	0.289835	0.308374	0.136126	0.240578	-0.612053	normal	Normal
novel_miR_237	231.883	244.252	396.928	730.315	408.562	847.255	0.0388408	1.10492	up	TraesCS3B03G0501300	1.72153	1.09815	1.39716	1.14315	1.99917	1.17354	0.968197	-0.0158715	normal	Normal
novel_miR_237	231.883	244.252	396.928	730.315	408.562	847.255	0.0388408	1.10492	up	TraesCS3B03G0633000	6.14833	7.36366	7.10004	7.15834	5.15158	6.28252	0.310904	-0.210473	normal	Normal
novel_miR_237	231.883	244.252	396.928	730.315	408.562	847.255	0.0388408	1.10492	up	TraesCS3B03G0645300	1.0321	0.695297	1.00934	0.597133	0.692577	0.61214	0.229139	-0.578152	normal	Normal
novel_miR_237	231.883	244.252	396.928	730.315	408.562	847.255	0.0388408	1.10492	up	TraesCS3B03G0732200	57.7182	55.0184	78.619	83.8298	58.2833	69.6901	0.618367	0.0927501	normal	Normal
novel_miR_237	231.883	244.252	396.928	730.315	408.562	847.255	0.0388408	1.10492	up	TraesCS3B03G0857400	6.58265	6.11035	6.33196	5.59604	5.31264	2.90586	0.0686582	-0.516483	normal	Normal
novel_miR_237	231.883	244.252	396.928	730.315	408.562	847.255	0.0388408	1.10492	up	TraesCS3B03G1027900	5.02628	3.10108	4.47543	3.12087	4.13161	5.50798	0.895986	-0.0386052	normal	Normal
novel_miR_237	231.883	244.252	396.928	730.315	408.562	847.255	0.0388408	1.10492	up	TraesCS3B03G1040800	5.01383	4.75941	5.89096	5.33398	3.92731	5.11893	0.374416	-0.181501	normal	Normal
novel_miR_237	231.883	244.252	396.928	730.315	408.562	847.255	0.0388408	1.10492	up	TraesCS3B03G1459800	1.426	0.780876	1.66687	0.929094	1.10516	1.51369	0.707861	-0.14821	normal	Normal
novel_miR_237	231.883	244.252	396.928	730.315	408.562	847.255	0.0388408	1.10492	up	TraesCS3D03G0181400	0.521573	0.334154	0.407467	0.753296	0.235843	0.316913	0.958552	-0.0319737	normal	Normal
novel_miR_237	231.883	244.252	396.928	730.315	408.562	847.255	0.0388408	1.10492	up	TraesCS3D03G0288900	36.994	39.8057	46.9176	53.7421	53.257	62.7866	0.00576299	0.4029	normal	Normal
novel_miR_237	231.883	244.252	396.928	730.315	408.562	847.255	0.0388408	1.10492	up	TraesCS3D03G0395900	2.5105	1.99951	3.11794	2.79851	3.42933	2.92709	0.32949	0.265897	normal	Normal
novel_miR_237	231.883	244.252	396.928	730.315	408.562	847.255	0.0388408	1.10492	up	TraesCS3D03G0512000	6.85853	7.85265	10.4246	8.47317	6.58896	7.88261	0.400372	-0.177264	normal	Normal
novel_miR_237	231.883	244.252	396.928	730.315	408.562	847.255	0.0388408	1.10492	up	TraesCS3D03G0593700	60.4445	63.5839	91.1896	96.4323	70.6275	90.9402	0.269282	0.209846	normal	Normal
novel_miR_237	231.883	244.252	396.928	730.315	408.562	847.255	0.0388408	1.10492	up	TraesCS3D03G0691000	4.16729	5.02137	3.29228	5.31134	2.09513	4.66724	0.715653	-0.129009	normal	Normal
novel_miR_237	231.883	244.252	396.928	730.315	408.562	847.255	0.0388408	1.10492	up	TraesCS3D03G0845200	0.621304	0.505314	0.173469	0.277315	0.201057	0.613752	0.637681	-0.346614	normal	Normal
novel_miR_237	231.883	244.252	396.928	730.315	408.562	847.255	0.0388408	1.10492	up	TraesCS3D03G0845400	4.99297	3.53149	3.01638	4.07613	3.26643	3.93649	0.698825	-0.106211	normal	Normal
novel_miR_237	231.883	244.252	396.928	730.315	408.562	847.255	0.0388408	1.10492	up	TraesCS3D03G1097800	9.66385	8.30353	8.0333	7.84661	7.73233	9.98744	0.749589	-0.0888014	normal	Normal
novel_miR_237	231.883	244.252	396.928	730.315	408.562	847.255	0.0388408	1.10492	up	TraesCS3D03G1159000	1.19021	1.36039	1.38101	1.80196	1.37188	1.85739	0.386774	0.290666	normal	Normal
novel_miR_237	231.883	244.252	396.928	730.315	408.562	847.255	0.0388408	1.10492	up	TraesCS4A03G0040800	9.25772	7.2069	10.55	8.59363	6.96818	10.6162	0.669927	-0.0909189	normal	Normal
novel_miR_237	231.883	244.252	396.928	730.315	408.562	847.255	0.0388408	1.10492	up	TraesCS4A03G0112500	14.1849	16.3698	17.587	14.7369	14.5699	15.2358	0.175591	-0.211364	normal	Normal
novel_miR_237	231.883	244.252	396.928	730.315	408.562	847.255	0.0388408	1.10492	up	TraesCS4A03G0400400	13.1195	4.55133	4.12666	1.21618	6.14711	2.78171	0.231874	-0.978377	normal	Normal
novel_miR_237	231.883	244.252	396.928	730.315	408.562	847.255	0.0388408	1.10492	up	TraesCS4A03G0448700	17.4134	16.5213	19.6271	20.827	14.7811	18.5568	0.808242	-0.0437644	normal	Normal
novel_miR_237	231.883	244.252	396.928	730.315	408.562	847.255	0.0388408	1.10492	up	TraesCS4A03G0651400	5.39087	5.97846	5.86476	5.49531	5.75925	6.37945	0.88327	-0.0247759	normal	Normal
novel_miR_237	231.883	244.252	396.928	730.315	408.562	847.255	0.0388408	1.10492	up	TraesCS4B03G0148200	3.50787	4.91832	5.07612	4.2664	5.14511	4.77673	0.696743	0.0799538	normal	Normal
novel_miR_237	231.883	244.252	396.928	730.315	408.562	847.255	0.0388408	1.10492	up	TraesCS4B03G0187400	3.46373	1.45805	1.69685	0.967871	1.3559	2.0603	0.117153	-0.668736	normal	Normal
novel_miR_237	231.883	244.252	396.928	730.315	408.562	847.255	0.0388408	1.10492	up	TraesCS4B03G0389300	17.6423	7.82848	8.01693	8.10439	10.0109	9.8539	0.300197	-0.331882	normal	Normal
novel_miR_237	231.883	244.252	396.928	730.315	408.562	847.255	0.0388408	1.10492	up	TraesCS4B03G0454300	13.5189	14.5921	17.4575	16.6111	15.7041	16.1664	0.838936	0.0300728	normal	Normal
novel_miR_237	231.883	244.252	396.928	730.315	408.562	847.255	0.0388408	1.10492	up	TraesCS4B03G0669300	15.0234	18.8657	17.7406	14.0196	14.1233	16.6445	0.165318	-0.212103	normal	Normal
novel_miR_237	231.883	244.252	396.928	730.315	408.562	847.255	0.0388408	1.10492	up	TraesCS4B03G0743700	11.7459	6.84677	12.6772	14.5789	12.3923	14.5906	0.120454	0.356667	normal	Normal
novel_miR_237	231.883	244.252	396.928	730.315	408.562	847.255	0.0388408	1.10492	up	TraesCS4B03G0883900	2.17277	1.34765	1.58389	2.18884	2.18326	1.44672	0.682195	0.129148	normal	Normal
novel_miR_237	231.883	244.252	396.928	730.315	408.562	847.255	0.0388408	1.10492	up	TraesCS4D03G0132900	3.04992	2.26578	3.80095	3.3434	2.29648	1.90101	0.368305	-0.30535	normal	Normal
novel_miR_237	231.883	244.252	396.928	730.315	408.562	847.255	0.0388408	1.10492	up	TraesCS4D03G0319600	19.3963	20.4563	23.645	23.9058	18.187	22.2045	0.807698	-0.0384935	normal	Normal
novel_miR_237	231.883	244.252	396.928	730.315	408.562	847.255	0.0388408	1.10492	up	TraesCS4D03G0394100	14.9574	6.90665	6.83374	3.99224	9.02089	7.07064	0.121105	-0.578032	normal	Normal
novel_miR_237	231.883	244.252	396.928	730.315	408.562	847.255	0.0388408	1.10492	up	TraesCS4D03G0401900LC	3.78541	5.74377	4.67989	8.1717	2.58963	2.74273	0.769767	-0.144951	normal	Normal
novel_miR_237	231.883	244.252	396.928	730.315	408.562	847.255	0.0388408	1.10492	up	TraesCS4D03G0592600	6.53727	8.93034	10.0751	8.17943	7.76395	8.93863	0.647852	-0.0913712	normal	Normal
novel_miR_237	231.883	244.252	396.928	730.315	408.562	847.255	0.0388408	1.10492	up	TraesCS4D03G0663100	7.86972	7.1688	10.1609	7.87172	8.13526	7.38041	0.367053	-0.160877	normal	Normal
novel_miR_237	231.883	244.252	396.928	730.315	408.562	847.255	0.0388408	1.10492	up	TraesCS4D03G0781900	1.81638	1.36446	1.55506	2.85177	2.11047	2.47982	0.0185546	0.585653	normal	Normal
novel_miR_237	231.883	244.252	396.928	730.315	408.562	847.255	0.0388408	1.10492	up	TraesCS5A03G0259600	6.2734	6.64188	7.76292	5.94236	6.86351	6.58954	0.612291	-0.142855	normal	Normal
novel_miR_237	231.883	244.252	396.928	730.315	408.562	847.255	0.0388408	1.10492	up	TraesCS5A03G0396500	1.37342	1.26853	1.58978	0.955264	1.56831	1.63786	0.831223	-0.0727787	normal	Normal
novel_miR_237	231.883	244.252	396.928	730.315	408.562	847.255	0.0388408	1.10492	up	TraesCS5A03G1196600	2.46682	2.42307	2.55747	2.80694	2.73413	2.70688	0.655527	0.0895619	normal	Normal
novel_miR_237	231.883	244.252	396.928	730.315	408.562	847.255	0.0388408	1.10492	up	TraesCS5B03G0391800	1.56352	1.59654	2.33363	2.41631	2.81528	2.7281	0.0647292	0.490592	normal	Normal
novel_miR_237	231.883	244.252	396.928	730.315	408.562	847.255	0.0388408	1.10492	up	TraesCS5D03G0038100	0.717071	0.441511	0.390114	0.33052	0.085575	0.681113	0.417431	-0.583768	normal	Normal
novel_miR_237	231.883	244.252	396.928	730.315	408.562	847.255	0.0388408	1.10492	up	TraesCS5D03G0372300	0.85231	0.605583	1.20454	1.0565	0.888705	1.40938	0.465737	0.287738	normal	Normal
novel_miR_237	231.883	244.252	396.928	730.315	408.562	847.255	0.0388408	1.10492	up	TraesCS6A03G0196500	0.609024	1.01415	0.969481	0.609879	0.783702	0.4873	0.273552	-0.505911	normal	Normal
novel_miR_237	231.883	244.252	396.928	730.315	408.562	847.255	0.0388408	1.10492	up	TraesCS6A03G0593400	14.388	15.8055	21.3026	28.7803	15.2264	22.8658	0.170266	0.319351	normal	Normal
novel_miR_237	231.883	244.252	396.928	730.315	408.562	847.255	0.0388408	1.10492	up	TraesCS6A03G0607600	6.49614	6.75533	6.80686	6.33173	5.02419	5.96689	0.0724101	-0.273263	normal	Normal
novel_miR_237	231.883	244.252	396.928	730.315	408.562	847.255	0.0388408	1.10492	up	TraesCS6A03G0785900	11.2571	10.5122	12.8272	12.1244	11.4264	10.5423	0.6373	-0.0750071	normal	Normal
novel_miR_237	231.883	244.252	396.928	730.315	408.562	847.255	0.0388408	1.10492	up	TraesCS6A03G0960000	1.27251	2.29644	3.47775	4.59312	3.22261	4.08501	0.0491806	0.714451	normal	Normal
novel_miR_237	231.883	244.252	396.928	730.315	408.562	847.255	0.0388408	1.10492	up	TraesCS6A03G1001600	2.70629	2.46631	3.27732	3.29273	4.1217	2.79089	0.346081	0.227331	normal	Normal
novel_miR_237	231.883	244.252	396.928	730.315	408.562	847.255	0.0388408	1.10492	up	TraesCS6B03G0724600	4.77489	4.84235	6.05642	8.15593	4.58314	8.08251	0.175373	0.347138	normal	Normal
novel_miR_237	231.883	244.252	396.928	730.315	408.562	847.255	0.0388408	1.10492	up	TraesCS6B03G0763800	3.94474	4.03837	3.08936	3.44427	3.28101	3.33324	0.312071	-0.205392	normal	Normal
novel_miR_237	231.883	244.252	396.928	730.315	408.562	847.255	0.0388408	1.10492	up	TraesCS6B03G0817600LC	4.75155	5.57007	4.01394	4.43719	3.80244	4.22741	0.202999	-0.269297	normal	Normal
novel_miR_237	231.883	244.252	396.928	730.315	408.562	847.255	0.0388408	1.10492	up	TraesCS6B03G0932400	9.7293	11.1472	11.0254	11.8025	9.8024	11.8598	0.952275	0.00955326	normal	Normal
novel_miR_237	231.883	244.252	396.928	730.315	408.562	847.255	0.0388408	1.10492	up	TraesCS6B03G1171300	3.60665	5.90387	6.65658	10.7818	9.26782	10.4352	0.00048939	0.865132	up	up
novel_miR_237	231.883	244.252	396.928	730.315	408.562	847.255	0.0388408	1.10492	up	TraesCS6B03G1171400	1.6004	2.0227	3.33659	4.09303	2.00005	2.8856	0.392215	0.319212	normal	Normal
novel_miR_237	231.883	244.252	396.928	730.315	408.562	847.255	0.0388408	1.10492	up	TraesCS6B03G1171600	1.45363	1.52578	2.70001	1.66622	1.56882	1.92404	0.62612	-0.182147	normal	Normal
novel_miR_237	231.883	244.252	396.928	730.315	408.562	847.255	0.0388408	1.10492	up	TraesCS6D03G0370900	2.00459	1.27995	1.83438	1.33542	1.10602	1.85003	0.29054	-0.317389	normal	Normal
novel_miR_237	231.883	244.252	396.928	730.315	408.562	847.255	0.0388408	1.10492	up	TraesCS6D03G0495100	7.2722	8.33047	12.6285	14.2264	6.38028	10.8714	0.703648	0.113684	normal	Normal
novel_miR_237	231.883	244.252	396.928	730.315	408.562	847.255	0.0388408	1.10492	up	TraesCS6D03G0503300LC	6.78071	7.58618	6.72012	6.9185	6.87557	8.40272	0.956766	0.0118762	normal	Normal
novel_miR_237	231.883	244.252	396.928	730.315	408.562	847.255	0.0388408	1.10492	up	TraesCS6D03G0664700	8.09772	7.90942	6.32069	9.24302	7.26949	6.58957	0.933956	-0.018623	normal	Normal
novel_miR_237	231.883	244.252	396.928	730.315	408.562	847.255	0.0388408	1.10492	up	TraesCS6D03G0838100	3.50288	4.37346	5.95206	8.88416	4.56433	4.80045	0.2592	0.347094	normal	Normal
novel_miR_237	231.883	244.252	396.928	730.315	408.562	847.255	0.0388408	1.10492	up	TraesCS7A03G0016500	0.144223	0.246228	0.247324	0.076617	0.238235	0.344592	0.998316	0.00133065	normal	Normal
novel_miR_237	231.883	244.252	396.928	730.315	408.562	847.255	0.0388408	1.10492	up	TraesCS7A03G0263900	10.9445	10.3947	11.2508	10.2136	9.74009	11.198	0.436424	-0.124519	normal	Normal
novel_miR_237	231.883	244.252	396.928	730.315	408.562	847.255	0.0388408	1.10492	up	TraesCS7A03G0267700LC	1.42507	1.14285	0.889333	0.94296	0.558564	0.426876	0.0945305	-0.90477	normal	Normal
novel_miR_237	231.883	244.252	396.928	730.315	408.562	847.255	0.0388408	1.10492	up	TraesCS7A03G0395600	0.799122	1.01445	2.1315	2.38374	1.69725	2.23718	0.0847215	0.644372	normal	Normal
novel_miR_237	231.883	244.252	396.928	730.315	408.562	847.255	0.0388408	1.10492	up	TraesCS7A03G0413100	6.75821	6.33751	6.54744	3.42237	5.86162	3.57278	0.0146833	-0.659141	normal	Normal
novel_miR_237	231.883	244.252	396.928	730.315	408.562	847.255	0.0388408	1.10492	up	TraesCS7A03G1224500	4.68266	7.2486	10.3225	7.87948	7.06326	7.45294	0.901622	-0.0318988	normal	Normal
novel_miR_237	231.883	244.252	396.928	730.315	408.562	847.255	0.0388408	1.10492	up	TraesCS7B03G0196100	0.556403	0.608015	1.1908	1.35326	1.18038	1.20306	0.0889487	0.627808	normal	Normal
novel_miR_237	231.883	244.252	396.928	730.315	408.562	847.255	0.0388408	1.10492	up	TraesCS7B03G0217600	4.19539	3.64921	3.74824	2.35975	2.90761	3.03834	0.0177278	-0.539335	normal	Normal
novel_miR_237	231.883	244.252	396.928	730.315	408.562	847.255	0.0388408	1.10492	up	TraesCS7B03G1250600	2.8096	1.73666	2.48597	2.75071	2.69245	2.46936	0.761173	0.111396	normal	Normal
novel_miR_237	231.883	244.252	396.928	730.315	408.562	847.255	0.0388408	1.10492	up	TraesCS7D03G0381400	0.771467	0.762497	1.1061	1.57041	0.910339	1.47257	0.129188	0.523011	normal	Normal
novel_miR_237	231.883	244.252	396.928	730.315	408.562	847.255	0.0388408	1.10492	up	TraesCS7D03G0400100	3.91548	4.51877	3.78551	2.51136	3.70684	2.91987	0.058871	-0.474269	normal	Normal
novel_miR_237	231.883	244.252	396.928	730.315	408.562	847.255	0.0388408	1.10492	up	TraesCS7D03G0558500	0.862641	0.548843	0.482042	1.50821	0.731019	1.28493	0.151616	0.767742	normal	Normal
novel_miR_237	231.883	244.252	396.928	730.315	408.562	847.255	0.0388408	1.10492	up	TraesCS7D03G1163700	4.09191	5.47252	5.6484	6.97415	4.92758	5.80686	0.475509	0.160977	normal	Normal
novel_miR_237	231.883	244.252	396.928	730.315	408.562	847.255	0.0388408	1.10492	up	TraesCS7D03G1245200	4.06433	3.06591	3.68542	4.56531	3.22718	4.59364	0.686744	0.113877	normal	Normal
novel_miR_237	231.883	244.252	396.928	730.315	408.562	847.255	0.0388408	1.10492	up	TraesCSU03G0026000	10.0759	9.59757	9.94422	11.2487	9.69477	11.2975	0.696764	0.0610681	normal	Normal
novel_miR_237	231.883	244.252	396.928	730.315	408.562	847.255	0.0388408	1.10492	up	TraesCSU03G0273700	1.55982	1.60076	2.34384	2.38266	2.81642	2.75847	0.0715996	0.486731	normal	Normal
novel_miR_237	231.883	244.252	396.928	730.315	408.562	847.255	0.0388408	1.10492	up	Triticum_aestivum_newGene_156518	4.05387	2.12152	4.6726	5.35349	6.0215	4.89771	0.117079	0.676035	normal	Normal
novel_miR_237	231.883	244.252	396.928	730.315	408.562	847.255	0.0388408	1.10492	up	Triticum_aestivum_newGene_219308	2.83402	2.92725	2.77592	2.76805	2.61522	3.08008	0.643456	-0.099305	normal	Normal
novel_miR_287	16.781	8.14173	14.176	2432.8	112.841	518.321	6.93043e-12	6.00266	up	TraesCS7A03G1003100	0.433071	0	0.589046	0.85374	0.574618	0.530846	0.417316	0.895159	normal	Normal
novel_miR_332	122.044	293.102	272.888	422.065	630.353	342.225	0.047922	0.949441	up	TraesCS1A03G0215400	6.31886	6.27884	7.72521	6.64791	6.94679	9.33757	0.587719	0.118955	normal	Normal
novel_miR_332	122.044	293.102	272.888	422.065	630.353	342.225	0.047922	0.949441	up	TraesCS1A03G0504200	1.72114	0.517174	0.496257	0.673605	0.384155	1.04212	0.494909	-0.470486	normal	Normal
novel_miR_332	122.044	293.102	272.888	422.065	630.353	342.225	0.047922	0.949441	up	TraesCS1A03G0561500LC	2.73533	2.43844	3.65966	3.11424	3.06891	2.19041	0.71818	-0.122892	normal	Normal
novel_miR_332	122.044	293.102	272.888	422.065	630.353	342.225	0.047922	0.949441	up	TraesCS1A03G0636200	2.1181	2.14263	3.09935	2.94677	2.51969	3.35289	0.948423	0.0139301	normal	Normal
novel_miR_332	122.044	293.102	272.888	422.065	630.353	342.225	0.047922	0.949441	up	TraesCS1B03G0774700	2.25059	2.51612	2.82351	2.29603	2.69002	2.67459	0.876492	-0.0392276	normal	Normal
novel_miR_332	122.044	293.102	272.888	422.065	630.353	342.225	0.047922	0.949441	up	TraesCS1B03G0841300LC	4.44099	6.06173	5.83956	5.22314	6.18119	6.21858	0.798893	0.0570379	normal	Normal
novel_miR_332	122.044	293.102	272.888	422.065	630.353	342.225	0.047922	0.949441	up	TraesCS1B03G1244600	3.38897	4.53211	4.46073	4.32555	3.62949	4.49934	0.81915	-0.0438599	normal	Normal
novel_miR_332	122.044	293.102	272.888	422.065	630.353	342.225	0.047922	0.949441	up	TraesCS1D03G0458900LC	0.528754	0.415293	0.035857	0.345193	0.605834	0.704881	0.421288	0.660285	normal	Normal
novel_miR_332	122.044	293.102	272.888	422.065	630.353	342.225	0.047922	0.949441	up	TraesCS1D03G0540200	3.11359	4.23674	4.80466	4.23465	4.02352	4.5081	0.943668	0.0192817	normal	Normal
novel_miR_332	122.044	293.102	272.888	422.065	630.353	342.225	0.047922	0.949441	up	TraesCS1D03G0644800	2.11195	1.83193	2.68683	1.37269	2.25081	1.36687	0.215001	-0.445762	normal	Normal
novel_miR_332	122.044	293.102	272.888	422.065	630.353	342.225	0.047922	0.949441	up	TraesCS2A03G1044300	4.12395	2.45972	4.67927	3.33156	3.0557	4.03159	0.548413	-0.170451	normal	Normal
novel_miR_332	122.044	293.102	272.888	422.065	630.353	342.225	0.047922	0.949441	up	TraesCS3A03G0343200	1.85657	2.01756	2.47506	4.04509	1.01337	3.32316	0.468101	0.328487	normal	Normal
novel_miR_332	122.044	293.102	272.888	422.065	630.353	342.225	0.047922	0.949441	up	TraesCS3A03G0631500	4.43636	3.9307	4.40275	5.30447	5.4979	5.4784	0.072492	0.293304	normal	Normal
novel_miR_332	122.044	293.102	272.888	422.065	630.353	342.225	0.047922	0.949441	up	TraesCS3A03G1024100	22.0182	22.7843	30.1799	37.8101	27.361	33.2581	0.0512152	0.338181	normal	Normal
novel_miR_332	122.044	293.102	272.888	422.065	630.353	342.225	0.047922	0.949441	up	TraesCS3A03G1025100	7.75532	5.28812	6.16915	7.76693	13.2638	13.9949	0.00591268	0.809061	up	up
novel_miR_332	122.044	293.102	272.888	422.065	630.353	342.225	0.047922	0.949441	up	TraesCS3B03G0093000	3.66515	4.35689	2.52965	1.80362	4.27298	1.68606	0.21351	-0.521278	normal	Normal
novel_miR_332	122.044	293.102	272.888	422.065	630.353	342.225	0.047922	0.949441	up	TraesCS3B03G0496800	3.53613	2.03726	3.35695	7.59002	5.11231	10.0416	0.0010059	1.28164	up	up
novel_miR_332	122.044	293.102	272.888	422.065	630.353	342.225	0.047922	0.949441	up	TraesCS3B03G0708400	3.44594	3.25677	3.56092	4.14732	5.96041	4.15685	0.0599262	0.425373	normal	Normal
novel_miR_332	122.044	293.102	272.888	422.065	630.353	342.225	0.047922	0.949441	up	TraesCS3B03G0798600	3.22323	1.8171	1.44376	2.33558	1.86861	2.57805	0.964067	-0.0158446	normal	Normal
novel_miR_332	122.044	293.102	272.888	422.065	630.353	342.225	0.047922	0.949441	up	TraesCS3B03G0838700LC	26.1301	30.0998	35.2871	26.589	29.47	25.9764	0.27593	-0.205888	normal	Normal
novel_miR_332	122.044	293.102	272.888	422.065	630.353	342.225	0.047922	0.949441	up	TraesCS3B03G1172600	18.4816	20.8547	26.3308	35.1341	32.1259	27.2636	0.00765829	0.47665	normal	Normal
novel_miR_332	122.044	293.102	272.888	422.065	630.353	342.225	0.047922	0.949441	up	TraesCS3B03G1173600	5.05668	4.70846	3.6088	5.32802	6.82482	5.75322	0.159985	0.356816	normal	Normal
novel_miR_332	122.044	293.102	272.888	422.065	630.353	342.225	0.047922	0.949441	up	TraesCS3B03G1479100	4.31259	5.47222	6.12118	5.75047	5.48815	3.56854	0.594584	-0.151103	normal	Normal
novel_miR_332	122.044	293.102	272.888	422.065	630.353	342.225	0.047922	0.949441	up	TraesCS3D03G0395100	0.871383	0.768938	0.954109	2.02855	1.20455	1.71146	0.00225708	0.866847	up	up
novel_miR_332	122.044	293.102	272.888	422.065	630.353	342.225	0.047922	0.949441	up	TraesCS3D03G0578500	3.91726	3.38504	4.00264	4.05339	5.81438	4.59328	0.159803	0.305567	normal	Normal
novel_miR_332	122.044	293.102	272.888	422.065	630.353	342.225	0.047922	0.949441	up	TraesCS3D03G0593100	6.29183	4.62887	5.66217	7.15894	5.17081	7.2832	0.498239	0.176915	normal	Normal
novel_miR_332	122.044	293.102	272.888	422.065	630.353	342.225	0.047922	0.949441	up	TraesCS3D03G0642900	3.83998	3.42568	3.9572	3.82427	3.75948	3.90498	0.90773	-0.022973	normal	Normal
novel_miR_332	122.044	293.102	272.888	422.065	630.353	342.225	0.047922	0.949441	up	TraesCS3D03G0952300	14.2875	16.0927	19.8775	24.2899	17.3853	18.4416	0.2751	0.204279	normal	Normal
novel_miR_332	122.044	293.102	272.888	422.065	630.353	342.225	0.047922	0.949441	up	TraesCS4A03G0022000LC	7.25491	6.66644	8.8293	9.09798	5.51471	6.79211	0.606693	-0.144909	normal	Normal
novel_miR_332	122.044	293.102	272.888	422.065	630.353	342.225	0.047922	0.949441	up	TraesCS4B03G0381200LC	5.58907	7.71255	6.75192	6.83783	6.03578	7.10394	0.787344	-0.0656716	normal	Normal
novel_miR_332	122.044	293.102	272.888	422.065	630.353	342.225	0.047922	0.949441	up	TraesCS4D03G0234100	5.49539	6.41886	6.29188	9.51412	5.59265	5.77202	0.594921	0.134162	normal	Normal
novel_miR_332	122.044	293.102	272.888	422.065	630.353	342.225	0.047922	0.949441	up	TraesCS4D03G0270400	2.61728	3.87528	3.40109	2.86686	3.97951	3.54288	0.936525	0.0201226	normal	Normal
novel_miR_332	122.044	293.102	272.888	422.065	630.353	342.225	0.047922	0.949441	up	TraesCS5A03G0432100	2.28613	1.75902	1.77529	1.42926	1.43332	1.43958	0.113674	-0.499375	normal	Normal
novel_miR_332	122.044	293.102	272.888	422.065	630.353	342.225	0.047922	0.949441	up	TraesCS5A03G0609100	3.31063	2.46044	5.08555	4.36473	3.88116	3.71899	0.81376	-0.0632542	normal	Normal
novel_miR_332	122.044	293.102	272.888	422.065	630.353	342.225	0.047922	0.949441	up	TraesCS5A03G0640400	2.14387	1.75828	2.15915	3.04451	1.98078	3.11458	0.20208	0.362115	normal	Normal
novel_miR_332	122.044	293.102	272.888	422.065	630.353	342.225	0.047922	0.949441	up	TraesCS5A03G1233600	3.2343	2.60613	3.12525	2.01601	3.19121	3.10918	0.541592	-0.160534	normal	Normal
novel_miR_332	122.044	293.102	272.888	422.065	630.353	342.225	0.047922	0.949441	up	TraesCS5B03G0320600LC	28.7265	31.2845	39.7652	36.4175	28.505	32.8789	0.65796	-0.0819608	normal	Normal
novel_miR_332	122.044	293.102	272.888	422.065	630.353	342.225	0.047922	0.949441	up	TraesCS5B03G0428000	0.277557	0.597226	0.569479	0.544807	1.09329	0.789266	0.20362	0.709956	normal	Normal
novel_miR_332	122.044	293.102	272.888	422.065	630.353	342.225	0.047922	0.949441	up	TraesCS5B03G0665800	3.32222	3.32696	2.68216	4.40952	3.12477	3.35305	0.554883	0.152549	normal	Normal
novel_miR_332	122.044	293.102	272.888	422.065	630.353	342.225	0.047922	0.949441	up	TraesCS5D03G0037700	11.6611	11.3626	12.6402	9.98219	12.1555	12.437	0.562305	-0.0986959	normal	Normal
novel_miR_332	122.044	293.102	272.888	422.065	630.353	342.225	0.047922	0.949441	up	TraesCS5D03G0572200	3.42076	2.52738	4.43737	5.51545	3.49117	5.08167	0.170199	0.384613	normal	Normal
novel_miR_332	122.044	293.102	272.888	422.065	630.353	342.225	0.047922	0.949441	up	TraesCS5D03G0608800	1.61459	2.05645	1.80725	1.9944	3.08271	2.54846	0.152491	0.426062	normal	Normal
novel_miR_332	122.044	293.102	272.888	422.065	630.353	342.225	0.047922	0.949441	up	TraesCS6A03G0153200	1.21455	1.01578	1.52136	1.50784	1.18211	1.39889	0.808675	0.0722658	normal	Normal
novel_miR_332	122.044	293.102	272.888	422.065	630.353	342.225	0.047922	0.949441	up	TraesCS6A03G0393900	9.20997	12.0314	9.86446	12.427	8.87428	12.4405	0.807629	0.0512946	normal	Normal
novel_miR_332	122.044	293.102	272.888	422.065	630.353	342.225	0.047922	0.949441	up	TraesCS6A03G0929800	3.58843	4.94533	3.06812	1.70279	3.40505	2.81094	0.0898429	-0.607394	normal	Normal
novel_miR_332	122.044	293.102	272.888	422.065	630.353	342.225	0.047922	0.949441	up	TraesCS6B03G0382900	4.6383	6.47172	6.1336	7.19831	6.56184	7.98937	0.160476	0.275236	normal	Normal
novel_miR_332	122.044	293.102	272.888	422.065	630.353	342.225	0.047922	0.949441	up	TraesCS6B03G0485500	10.9412	11.1795	11.2831	14.2733	8.84595	12.7196	0.865148	0.0351391	normal	Normal
novel_miR_332	122.044	293.102	272.888	422.065	630.353	342.225	0.047922	0.949441	up	TraesCS6B03G1223900	3.11512	2.2129	3.56332	2.84123	2.38715	3.16839	0.716471	-0.11307	normal	Normal
novel_miR_332	122.044	293.102	272.888	422.065	630.353	342.225	0.047922	0.949441	up	TraesCS6D03G0333400	5.906	7.91799	6.97441	8.657	7.35964	8.48992	0.368621	0.176293	normal	Normal
novel_miR_332	122.044	293.102	272.888	422.065	630.353	342.225	0.047922	0.949441	up	TraesCS7A03G0377400	3.27728	3.77883	3.83588	3.44437	2.75585	5.13786	0.987442	-0.00498683	normal	Normal
novel_miR_332	122.044	293.102	272.888	422.065	630.353	342.225	0.047922	0.949441	up	TraesCS7B03G0576500LC	0.734857	0.924659	0.732731	0.257815	0.761757	1.12983	0.674152	-0.213682	normal	Normal
novel_miR_332	122.044	293.102	272.888	422.065	630.353	342.225	0.047922	0.949441	up	TraesCS7D03G0639900	4.64952	3.26414	4.151	4.52127	4.41642	3.46294	0.947233	-0.0169853	normal	Normal
novel_miR_332	122.044	293.102	272.888	422.065	630.353	342.225	0.047922	0.949441	up	Triticum_aestivum_newGene_124204	9.43843	4.84667	8.06744	7.35378	9.27353	11.2454	0.270177	0.289664	normal	Normal
novel_miR_332	122.044	293.102	272.888	422.065	630.353	342.225	0.047922	0.949441	up	Triticum_aestivum_newGene_126512	1.47166	1.50972	1.96102	1.68359	1.53286	2.59486	0.515987	-0.168154	normal	Normal
novel_miR_332	122.044	293.102	272.888	422.065	630.353	342.225	0.047922	0.949441	up	Triticum_aestivum_newGene_190517	0.82139	0.413021	0.342505	0.382751	0.538549	0.503454	0.992913	-0.00440207	normal	Normal
novel_miR_332	122.044	293.102	272.888	422.065	630.353	342.225	0.047922	0.949441	up	Triticum_aestivum_newGene_19415	2.22271	2.30721	3.57433	2.27756	2.01924	2.64109	0.43616	-0.210864	normal	Normal
novel_miR_332	122.044	293.102	272.888	422.065	630.353	342.225	0.047922	0.949441	up	Triticum_aestivum_newGene_196963	0.41125	0.65458	0.59013	0.679518	0.863494	0.439804	0.937199	-0.0344833	normal	Normal
novel_miR_332	122.044	293.102	272.888	422.065	630.353	342.225	0.047922	0.949441	up	Triticum_aestivum_newGene_197008	3.38147	5.01121	4.5409	4.46192	4.09976	6.11365	0.792632	0.0632184	normal	Normal
novel_miR_332	122.044	293.102	272.888	422.065	630.353	342.225	0.047922	0.949441	up	Triticum_aestivum_newGene_204815	14.5565	15.6927	14.213	14.564	8.92713	10.2073	0.0335821	-0.394115	normal	Normal
novel_miR_332	122.044	293.102	272.888	422.065	630.353	342.225	0.047922	0.949441	up	Triticum_aestivum_newGene_209980	1.0961	1.0998	1.56375	1.65592	1.38129	2.1147	0.411641	0.219325	normal	Normal
novel_miR_332	122.044	293.102	272.888	422.065	630.353	342.225	0.047922	0.949441	up	Triticum_aestivum_newGene_23446	2.05266	1.53373	2.42568	3.00384	1.9978	1.51951	0.440073	0.223966	normal	Normal
novel_miR_332	122.044	293.102	272.888	422.065	630.353	342.225	0.047922	0.949441	up	Triticum_aestivum_newGene_239220	1.12102	0.813198	1.23029	1.11425	1.07696	0.781469	0.67319	-0.138911	normal	Normal
novel_miR_332	122.044	293.102	272.888	422.065	630.353	342.225	0.047922	0.949441	up	Triticum_aestivum_newGene_28539	1.20557	1.60691	1.33667	2.00672	0.747148	1.32678	0.769918	-0.107434	normal	Normal
novel_miR_332	122.044	293.102	272.888	422.065	630.353	342.225	0.047922	0.949441	up	Triticum_aestivum_newGene_77701	2.16451	2.59294	2.37544	1.69462	2.93766	2.70852	0.810451	-0.0729864	normal	Normal
novel_miR_332	122.044	293.102	272.888	422.065	630.353	342.225	0.047922	0.949441	up	Triticum_aestivum_newGene_94184	0.262366	0.68581	0.62495	0.400553	0.607317	0.371906	0.655127	-0.226287	normal	Normal
novel_miR_356	122.044	293.102	272.888	422.065	630.353	342.225	0.047922	0.949441	up	TraesCS1A03G0215400	6.31886	6.27884	7.72521	6.64791	6.94679	9.33757	0.587719	0.118955	normal	Normal
novel_miR_356	122.044	293.102	272.888	422.065	630.353	342.225	0.047922	0.949441	up	TraesCS1A03G0504200	1.72114	0.517174	0.496257	0.673605	0.384155	1.04212	0.494909	-0.470486	normal	Normal
novel_miR_356	122.044	293.102	272.888	422.065	630.353	342.225	0.047922	0.949441	up	TraesCS1A03G0561500LC	2.73533	2.43844	3.65966	3.11424	3.06891	2.19041	0.71818	-0.122892	normal	Normal
novel_miR_356	122.044	293.102	272.888	422.065	630.353	342.225	0.047922	0.949441	up	TraesCS1A03G0636200	2.1181	2.14263	3.09935	2.94677	2.51969	3.35289	0.948423	0.0139301	normal	Normal
novel_miR_356	122.044	293.102	272.888	422.065	630.353	342.225	0.047922	0.949441	up	TraesCS1B03G0774700	2.25059	2.51612	2.82351	2.29603	2.69002	2.67459	0.876492	-0.0392276	normal	Normal
novel_miR_356	122.044	293.102	272.888	422.065	630.353	342.225	0.047922	0.949441	up	TraesCS1B03G0841300LC	4.44099	6.06173	5.83956	5.22314	6.18119	6.21858	0.798893	0.0570379	normal	Normal
novel_miR_356	122.044	293.102	272.888	422.065	630.353	342.225	0.047922	0.949441	up	TraesCS1B03G1244600	3.38897	4.53211	4.46073	4.32555	3.62949	4.49934	0.81915	-0.0438599	normal	Normal
novel_miR_356	122.044	293.102	272.888	422.065	630.353	342.225	0.047922	0.949441	up	TraesCS1D03G0458900LC	0.528754	0.415293	0.035857	0.345193	0.605834	0.704881	0.421288	0.660285	normal	Normal
novel_miR_356	122.044	293.102	272.888	422.065	630.353	342.225	0.047922	0.949441	up	TraesCS1D03G0540200	3.11359	4.23674	4.80466	4.23465	4.02352	4.5081	0.943668	0.0192817	normal	Normal
novel_miR_356	122.044	293.102	272.888	422.065	630.353	342.225	0.047922	0.949441	up	TraesCS1D03G0644800	2.11195	1.83193	2.68683	1.37269	2.25081	1.36687	0.215001	-0.445762	normal	Normal
novel_miR_356	122.044	293.102	272.888	422.065	630.353	342.225	0.047922	0.949441	up	TraesCS2A03G1044300	4.12395	2.45972	4.67927	3.33156	3.0557	4.03159	0.548413	-0.170451	normal	Normal
novel_miR_356	122.044	293.102	272.888	422.065	630.353	342.225	0.047922	0.949441	up	TraesCS3A03G0343200	1.85657	2.01756	2.47506	4.04509	1.01337	3.32316	0.468101	0.328487	normal	Normal
novel_miR_356	122.044	293.102	272.888	422.065	630.353	342.225	0.047922	0.949441	up	TraesCS3A03G0631500	4.43636	3.9307	4.40275	5.30447	5.4979	5.4784	0.072492	0.293304	normal	Normal
novel_miR_356	122.044	293.102	272.888	422.065	630.353	342.225	0.047922	0.949441	up	TraesCS3A03G1024100	22.0182	22.7843	30.1799	37.8101	27.361	33.2581	0.0512152	0.338181	normal	Normal
novel_miR_356	122.044	293.102	272.888	422.065	630.353	342.225	0.047922	0.949441	up	TraesCS3A03G1025100	7.75532	5.28812	6.16915	7.76693	13.2638	13.9949	0.00591268	0.809061	up	up
novel_miR_356	122.044	293.102	272.888	422.065	630.353	342.225	0.047922	0.949441	up	TraesCS3B03G0093000	3.66515	4.35689	2.52965	1.80362	4.27298	1.68606	0.21351	-0.521278	normal	Normal
novel_miR_356	122.044	293.102	272.888	422.065	630.353	342.225	0.047922	0.949441	up	TraesCS3B03G0496800	3.53613	2.03726	3.35695	7.59002	5.11231	10.0416	0.0010059	1.28164	up	up
novel_miR_356	122.044	293.102	272.888	422.065	630.353	342.225	0.047922	0.949441	up	TraesCS3B03G0708400	3.44594	3.25677	3.56092	4.14732	5.96041	4.15685	0.0599262	0.425373	normal	Normal
novel_miR_356	122.044	293.102	272.888	422.065	630.353	342.225	0.047922	0.949441	up	TraesCS3B03G0798600	3.22323	1.8171	1.44376	2.33558	1.86861	2.57805	0.964067	-0.0158446	normal	Normal
novel_miR_356	122.044	293.102	272.888	422.065	630.353	342.225	0.047922	0.949441	up	TraesCS3B03G0838700LC	26.1301	30.0998	35.2871	26.589	29.47	25.9764	0.27593	-0.205888	normal	Normal
novel_miR_356	122.044	293.102	272.888	422.065	630.353	342.225	0.047922	0.949441	up	TraesCS3B03G1172600	18.4816	20.8547	26.3308	35.1341	32.1259	27.2636	0.00765829	0.47665	normal	Normal
novel_miR_356	122.044	293.102	272.888	422.065	630.353	342.225	0.047922	0.949441	up	TraesCS3B03G1173600	5.05668	4.70846	3.6088	5.32802	6.82482	5.75322	0.159985	0.356816	normal	Normal
novel_miR_356	122.044	293.102	272.888	422.065	630.353	342.225	0.047922	0.949441	up	TraesCS3B03G1479100	4.31259	5.47222	6.12118	5.75047	5.48815	3.56854	0.594584	-0.151103	normal	Normal
novel_miR_356	122.044	293.102	272.888	422.065	630.353	342.225	0.047922	0.949441	up	TraesCS3D03G0395100	0.871383	0.768938	0.954109	2.02855	1.20455	1.71146	0.00225708	0.866847	up	up
novel_miR_356	122.044	293.102	272.888	422.065	630.353	342.225	0.047922	0.949441	up	TraesCS3D03G0578500	3.91726	3.38504	4.00264	4.05339	5.81438	4.59328	0.159803	0.305567	normal	Normal
novel_miR_356	122.044	293.102	272.888	422.065	630.353	342.225	0.047922	0.949441	up	TraesCS3D03G0593100	6.29183	4.62887	5.66217	7.15894	5.17081	7.2832	0.498239	0.176915	normal	Normal
novel_miR_356	122.044	293.102	272.888	422.065	630.353	342.225	0.047922	0.949441	up	TraesCS3D03G0642900	3.83998	3.42568	3.9572	3.82427	3.75948	3.90498	0.90773	-0.022973	normal	Normal
novel_miR_356	122.044	293.102	272.888	422.065	630.353	342.225	0.047922	0.949441	up	TraesCS3D03G0952300	14.2875	16.0927	19.8775	24.2899	17.3853	18.4416	0.2751	0.204279	normal	Normal
novel_miR_356	122.044	293.102	272.888	422.065	630.353	342.225	0.047922	0.949441	up	TraesCS4A03G0022000LC	7.25491	6.66644	8.8293	9.09798	5.51471	6.79211	0.606693	-0.144909	normal	Normal
novel_miR_356	122.044	293.102	272.888	422.065	630.353	342.225	0.047922	0.949441	up	TraesCS4B03G0381200LC	5.58907	7.71255	6.75192	6.83783	6.03578	7.10394	0.787344	-0.0656716	normal	Normal
novel_miR_356	122.044	293.102	272.888	422.065	630.353	342.225	0.047922	0.949441	up	TraesCS4D03G0234100	5.49539	6.41886	6.29188	9.51412	5.59265	5.77202	0.594921	0.134162	normal	Normal
novel_miR_356	122.044	293.102	272.888	422.065	630.353	342.225	0.047922	0.949441	up	TraesCS4D03G0270400	2.61728	3.87528	3.40109	2.86686	3.97951	3.54288	0.936525	0.0201226	normal	Normal
novel_miR_356	122.044	293.102	272.888	422.065	630.353	342.225	0.047922	0.949441	up	TraesCS5A03G0432100	2.28613	1.75902	1.77529	1.42926	1.43332	1.43958	0.113674	-0.499375	normal	Normal
novel_miR_356	122.044	293.102	272.888	422.065	630.353	342.225	0.047922	0.949441	up	TraesCS5A03G0609100	3.31063	2.46044	5.08555	4.36473	3.88116	3.71899	0.81376	-0.0632542	normal	Normal
novel_miR_356	122.044	293.102	272.888	422.065	630.353	342.225	0.047922	0.949441	up	TraesCS5A03G0640400	2.14387	1.75828	2.15915	3.04451	1.98078	3.11458	0.20208	0.362115	normal	Normal
novel_miR_356	122.044	293.102	272.888	422.065	630.353	342.225	0.047922	0.949441	up	TraesCS5A03G1233600	3.2343	2.60613	3.12525	2.01601	3.19121	3.10918	0.541592	-0.160534	normal	Normal
novel_miR_356	122.044	293.102	272.888	422.065	630.353	342.225	0.047922	0.949441	up	TraesCS5B03G0320600LC	28.7265	31.2845	39.7652	36.4175	28.505	32.8789	0.65796	-0.0819608	normal	Normal
novel_miR_356	122.044	293.102	272.888	422.065	630.353	342.225	0.047922	0.949441	up	TraesCS5B03G0428000	0.277557	0.597226	0.569479	0.544807	1.09329	0.789266	0.20362	0.709956	normal	Normal
novel_miR_356	122.044	293.102	272.888	422.065	630.353	342.225	0.047922	0.949441	up	TraesCS5B03G0665800	3.32222	3.32696	2.68216	4.40952	3.12477	3.35305	0.554883	0.152549	normal	Normal
novel_miR_356	122.044	293.102	272.888	422.065	630.353	342.225	0.047922	0.949441	up	TraesCS5D03G0037700	11.6611	11.3626	12.6402	9.98219	12.1555	12.437	0.562305	-0.0986959	normal	Normal
novel_miR_356	122.044	293.102	272.888	422.065	630.353	342.225	0.047922	0.949441	up	TraesCS5D03G0572200	3.42076	2.52738	4.43737	5.51545	3.49117	5.08167	0.170199	0.384613	normal	Normal
novel_miR_356	122.044	293.102	272.888	422.065	630.353	342.225	0.047922	0.949441	up	TraesCS5D03G0608800	1.61459	2.05645	1.80725	1.9944	3.08271	2.54846	0.152491	0.426062	normal	Normal
novel_miR_356	122.044	293.102	272.888	422.065	630.353	342.225	0.047922	0.949441	up	TraesCS6A03G0153200	1.21455	1.01578	1.52136	1.50784	1.18211	1.39889	0.808675	0.0722658	normal	Normal
novel_miR_356	122.044	293.102	272.888	422.065	630.353	342.225	0.047922	0.949441	up	TraesCS6A03G0393900	9.20997	12.0314	9.86446	12.427	8.87428	12.4405	0.807629	0.0512946	normal	Normal
novel_miR_356	122.044	293.102	272.888	422.065	630.353	342.225	0.047922	0.949441	up	TraesCS6A03G0929800	3.58843	4.94533	3.06812	1.70279	3.40505	2.81094	0.0898429	-0.607394	normal	Normal
novel_miR_356	122.044	293.102	272.888	422.065	630.353	342.225	0.047922	0.949441	up	TraesCS6B03G0382900	4.6383	6.47172	6.1336	7.19831	6.56184	7.98937	0.160476	0.275236	normal	Normal
novel_miR_356	122.044	293.102	272.888	422.065	630.353	342.225	0.047922	0.949441	up	TraesCS6B03G0485500	10.9412	11.1795	11.2831	14.2733	8.84595	12.7196	0.865148	0.0351391	normal	Normal
novel_miR_356	122.044	293.102	272.888	422.065	630.353	342.225	0.047922	0.949441	up	TraesCS6B03G1223900	3.11512	2.2129	3.56332	2.84123	2.38715	3.16839	0.716471	-0.11307	normal	Normal
novel_miR_356	122.044	293.102	272.888	422.065	630.353	342.225	0.047922	0.949441	up	TraesCS6D03G0333400	5.906	7.91799	6.97441	8.657	7.35964	8.48992	0.368621	0.176293	normal	Normal
novel_miR_356	122.044	293.102	272.888	422.065	630.353	342.225	0.047922	0.949441	up	TraesCS7A03G0377400	3.27728	3.77883	3.83588	3.44437	2.75585	5.13786	0.987442	-0.00498683	normal	Normal
novel_miR_356	122.044	293.102	272.888	422.065	630.353	342.225	0.047922	0.949441	up	TraesCS7B03G0576500LC	0.734857	0.924659	0.732731	0.257815	0.761757	1.12983	0.674152	-0.213682	normal	Normal
novel_miR_356	122.044	293.102	272.888	422.065	630.353	342.225	0.047922	0.949441	up	TraesCS7D03G0639900	4.64952	3.26414	4.151	4.52127	4.41642	3.46294	0.947233	-0.0169853	normal	Normal
novel_miR_356	122.044	293.102	272.888	422.065	630.353	342.225	0.047922	0.949441	up	Triticum_aestivum_newGene_124204	9.43843	4.84667	8.06744	7.35378	9.27353	11.2454	0.270177	0.289664	normal	Normal
novel_miR_356	122.044	293.102	272.888	422.065	630.353	342.225	0.047922	0.949441	up	Triticum_aestivum_newGene_126512	1.47166	1.50972	1.96102	1.68359	1.53286	2.59486	0.515987	-0.168154	normal	Normal
novel_miR_356	122.044	293.102	272.888	422.065	630.353	342.225	0.047922	0.949441	up	Triticum_aestivum_newGene_190517	0.82139	0.413021	0.342505	0.382751	0.538549	0.503454	0.992913	-0.00440207	normal	Normal
novel_miR_356	122.044	293.102	272.888	422.065	630.353	342.225	0.047922	0.949441	up	Triticum_aestivum_newGene_19415	2.22271	2.30721	3.57433	2.27756	2.01924	2.64109	0.43616	-0.210864	normal	Normal
novel_miR_356	122.044	293.102	272.888	422.065	630.353	342.225	0.047922	0.949441	up	Triticum_aestivum_newGene_196963	0.41125	0.65458	0.59013	0.679518	0.863494	0.439804	0.937199	-0.0344833	normal	Normal
novel_miR_356	122.044	293.102	272.888	422.065	630.353	342.225	0.047922	0.949441	up	Triticum_aestivum_newGene_197008	3.38147	5.01121	4.5409	4.46192	4.09976	6.11365	0.792632	0.0632184	normal	Normal
novel_miR_356	122.044	293.102	272.888	422.065	630.353	342.225	0.047922	0.949441	up	Triticum_aestivum_newGene_204815	14.5565	15.6927	14.213	14.564	8.92713	10.2073	0.0335821	-0.394115	normal	Normal
novel_miR_356	122.044	293.102	272.888	422.065	630.353	342.225	0.047922	0.949441	up	Triticum_aestivum_newGene_209980	1.0961	1.0998	1.56375	1.65592	1.38129	2.1147	0.411641	0.219325	normal	Normal
novel_miR_356	122.044	293.102	272.888	422.065	630.353	342.225	0.047922	0.949441	up	Triticum_aestivum_newGene_23446	2.05266	1.53373	2.42568	3.00384	1.9978	1.51951	0.440073	0.223966	normal	Normal
novel_miR_356	122.044	293.102	272.888	422.065	630.353	342.225	0.047922	0.949441	up	Triticum_aestivum_newGene_239220	1.12102	0.813198	1.23029	1.11425	1.07696	0.781469	0.67319	-0.138911	normal	Normal
novel_miR_356	122.044	293.102	272.888	422.065	630.353	342.225	0.047922	0.949441	up	Triticum_aestivum_newGene_28539	1.20557	1.60691	1.33667	2.00672	0.747148	1.32678	0.769918	-0.107434	normal	Normal
novel_miR_356	122.044	293.102	272.888	422.065	630.353	342.225	0.047922	0.949441	up	Triticum_aestivum_newGene_77701	2.16451	2.59294	2.37544	1.69462	2.93766	2.70852	0.810451	-0.0729864	normal	Normal
novel_miR_356	122.044	293.102	272.888	422.065	630.353	342.225	0.047922	0.949441	up	Triticum_aestivum_newGene_94184	0.262366	0.68581	0.62495	0.400553	0.607317	0.371906	0.655127	-0.226287	normal	Normal
novel_miR_361	25.9343	40.7087	31.896	75.8769	89.4945	126.258	0.0173508	1.49309	up	TraesCS1A03G0514800	2.8254	2.27973	2.85432	3.2012	3.06462	3.92542	0.291284	0.296542	normal	Normal
novel_miR_361	25.9343	40.7087	31.896	75.8769	89.4945	126.258	0.0173508	1.49309	up	TraesCS1A03G0763500	0.411524	0.545276	1.14825	0.452627	0.593953	0.761946	0.62049	-0.250372	normal	Normal
novel_miR_361	25.9343	40.7087	31.896	75.8769	89.4945	126.258	0.0173508	1.49309	up	TraesCS1B03G0873100	0.656154	0.921263	0.874661	1.01047	0.582923	0.609984	0.598201	-0.216239	normal	Normal
novel_miR_361	25.9343	40.7087	31.896	75.8769	89.4945	126.258	0.0173508	1.49309	up	TraesCS1D03G0055200	1.16165	1.50192	0.67034	0.857233	0.687239	0.837168	0.15211	-0.562769	normal	Normal
novel_miR_361	25.9343	40.7087	31.896	75.8769	89.4945	126.258	0.0173508	1.49309	up	TraesCS1D03G0685500	35.5809	38.3131	37.0066	36.564	32.6461	30.6706	0.15139	-0.210212	normal	Normal
novel_miR_361	25.9343	40.7087	31.896	75.8769	89.4945	126.258	0.0173508	1.49309	up	TraesCS1D03G0730700	1.35746	0.720617	0.982713	0.96091	1.33377	1.0316	0.87263	0.0628269	normal	Normal
novel_miR_361	25.9343	40.7087	31.896	75.8769	89.4945	126.258	0.0173508	1.49309	up	TraesCS2A03G0128200	11.3903	10.9484	10.6569	10.274	12.2333	12.4976	0.870554	0.0269036	normal	Normal
novel_miR_361	25.9343	40.7087	31.896	75.8769	89.4945	126.258	0.0173508	1.49309	up	TraesCS2A03G0359200LC	6.71407	6.61256	6.08129	5.98713	6.33636	7.30374	0.842172	-0.046015	normal	Normal
novel_miR_361	25.9343	40.7087	31.896	75.8769	89.4945	126.258	0.0173508	1.49309	up	TraesCS2B03G0172000	15.9006	15.46	14.7581	12.846	16.2713	14.7249	0.462516	-0.127583	normal	Normal
novel_miR_361	25.9343	40.7087	31.896	75.8769	89.4945	126.258	0.0173508	1.49309	up	TraesCS2D03G0124400LC	11.4121	11.1378	10.6691	9.68449	10.8416	10.4812	0.309386	-0.158198	normal	Normal
novel_miR_361	25.9343	40.7087	31.896	75.8769	89.4945	126.258	0.0173508	1.49309	up	TraesCS2D03G0691600LC	1.32086	1.09716	0.832929	1.25615	1.32351	1.43371	0.522594	0.229597	normal	Normal
novel_miR_361	25.9343	40.7087	31.896	75.8769	89.4945	126.258	0.0173508	1.49309	up	TraesCS3A03G0160300	2.3437	2.03229	1.40255	4.29305	5.07515	4.96891	1.11804e-05	1.23986	up	up
novel_miR_361	25.9343	40.7087	31.896	75.8769	89.4945	126.258	0.0173508	1.49309	up	TraesCS3A03G0892500	1.92496	2.32743	1.91954	2.82472	2.68127	2.73682	0.188404	0.3532	normal	Normal
novel_miR_361	25.9343	40.7087	31.896	75.8769	89.4945	126.258	0.0173508	1.49309	up	TraesCS3A03G0893000	1.17093	1.38321	1.34388	1.13503	0.766549	0.984791	0.181986	-0.49521	normal	Normal
novel_miR_361	25.9343	40.7087	31.896	75.8769	89.4945	126.258	0.0173508	1.49309	up	TraesCS3B03G0201700	2.56081	2.1186	1.27223	6.13052	4.85778	4.83019	1.84866e-05	1.33073	up	up
novel_miR_361	25.9343	40.7087	31.896	75.8769	89.4945	126.258	0.0173508	1.49309	up	TraesCS3B03G0207800	9.15365	10.3973	10.4605	11.5397	8.14474	7.97764	0.397274	-0.177429	normal	Normal
novel_miR_361	25.9343	40.7087	31.896	75.8769	89.4945	126.258	0.0173508	1.49309	up	TraesCS3B03G1019100	1.18173	1.76113	0.919766	1.07064	1.82111	1.26624	0.848089	0.0937327	normal	Normal
novel_miR_361	25.9343	40.7087	31.896	75.8769	89.4945	126.258	0.0173508	1.49309	up	TraesCS3D03G0142800	3.25143	2.33575	2.5325	9.2058	8.6934	8.54161	1.91076e-14	1.63912	up	up
novel_miR_361	25.9343	40.7087	31.896	75.8769	89.4945	126.258	0.0173508	1.49309	up	TraesCS3D03G0820300	0.824154	0.712115	1.05473	0.377204	0.815916	0.574056	0.344782	-0.575439	normal	Normal
novel_miR_361	25.9343	40.7087	31.896	75.8769	89.4945	126.258	0.0173508	1.49309	up	TraesCS4A03G0717500LC	8.79293	8.9147	12.2492	11.5491	11.4878	10.1951	0.57365	0.102574	normal	Normal
novel_miR_361	25.9343	40.7087	31.896	75.8769	89.4945	126.258	0.0173508	1.49309	up	TraesCS4A03G0928600	1.363	1.40057	1.14596	1.47987	1.09117	2.01338	0.66216	0.158008	normal	Normal
novel_miR_361	25.9343	40.7087	31.896	75.8769	89.4945	126.258	0.0173508	1.49309	up	TraesCS4B03G0025600	32.0576	36.5045	31.6237	33.562	46.5948	43.3498	0.20962	0.248264	normal	Normal
novel_miR_361	25.9343	40.7087	31.896	75.8769	89.4945	126.258	0.0173508	1.49309	up	TraesCS4B03G0877200	0.923769	0.989542	0.30342	1.50647	0.315415	0.481023	0.951183	-0.0472327	normal	Normal
novel_miR_361	25.9343	40.7087	31.896	75.8769	89.4945	126.258	0.0173508	1.49309	up	TraesCS4B03G0952500	1.81739	1.98588	2.77362	2.42402	2.34866	3.44769	0.359108	0.270476	normal	Normal
novel_miR_361	25.9343	40.7087	31.896	75.8769	89.4945	126.258	0.0173508	1.49309	up	TraesCS4D03G0772900	1.78314	2.245	3.80215	1.72124	1.99163	3.02396	0.525575	-0.254596	normal	Normal
novel_miR_361	25.9343	40.7087	31.896	75.8769	89.4945	126.258	0.0173508	1.49309	up	TraesCS4D03G0828300	2.4825	2.30383	3.47824	3.27536	2.5598	3.01685	0.835496	0.0487732	normal	Normal
novel_miR_361	25.9343	40.7087	31.896	75.8769	89.4945	126.258	0.0173508	1.49309	up	TraesCS5A03G0358200	69.4731	70.2881	56.4109	47.4045	54.8041	55.1707	0.0391431	-0.379613	normal	Normal
novel_miR_361	25.9343	40.7087	31.896	75.8769	89.4945	126.258	0.0173508	1.49309	up	TraesCS5A03G1083400	3.43173	3.62112	3.77447	4.66977	3.19085	3.37716	0.977128	-0.0071379	normal	Normal
novel_miR_361	25.9343	40.7087	31.896	75.8769	89.4945	126.258	0.0173508	1.49309	up	TraesCS5B03G1145500	1.02714	1.06104	1.73186	1.47253	0.752092	1.9725	0.874034	0.0764145	normal	Normal
novel_miR_361	25.9343	40.7087	31.896	75.8769	89.4945	126.258	0.0173508	1.49309	up	TraesCS5D03G1035100	0.964285	0.929485	0.93031	1.12727	0.629401	1.84477	0.577589	0.274552	normal	Normal
novel_miR_361	25.9343	40.7087	31.896	75.8769	89.4945	126.258	0.0173508	1.49309	up	TraesCS5D03G1125100	2.11125	2.62503	1.49815	1.36319	1.79243	1.05643	0.157708	-0.622423	normal	Normal
novel_miR_361	25.9343	40.7087	31.896	75.8769	89.4945	126.258	0.0173508	1.49309	up	TraesCS6A03G0142800	1.99523	1.88288	3.64468	2.13998	2.02467	2.0769	0.377575	-0.305596	normal	Normal
novel_miR_361	25.9343	40.7087	31.896	75.8769	89.4945	126.258	0.0173508	1.49309	up	TraesCS6B03G0082900	4.51685	4.70549	4.99636	4.84659	5.50074	4.48006	0.969446	0.0074812	normal	Normal
novel_miR_361	25.9343	40.7087	31.896	75.8769	89.4945	126.258	0.0173508	1.49309	up	TraesCS6B03G0174200	0.67752	0.981049	1.32089	0.917817	1.34987	0.462699	0.773992	-0.153173	normal	Normal
novel_miR_361	25.9343	40.7087	31.896	75.8769	89.4945	126.258	0.0173508	1.49309	up	TraesCS6B03G0175200	2.20871	2.22512	2.26715	2.60377	2.09172	1.7848	0.716296	-0.106809	normal	Normal
novel_miR_361	25.9343	40.7087	31.896	75.8769	89.4945	126.258	0.0173508	1.49309	up	TraesCS6B03G0198600	3.10124	2.14506	2.54885	2.58422	2.15799	1.42447	0.258404	-0.396796	normal	Normal
novel_miR_361	25.9343	40.7087	31.896	75.8769	89.4945	126.258	0.0173508	1.49309	up	TraesCS6B03G0203300	3.1033	3.32344	4.00948	2.21731	1.61063	3.8961	0.163143	-0.496025	normal	Normal
novel_miR_361	25.9343	40.7087	31.896	75.8769	89.4945	126.258	0.0173508	1.49309	up	TraesCS6B03G0240500	0.472704	1.14892	0.985386	0.958678	1.03044	0.549819	0.888777	-0.0748949	normal	Normal
novel_miR_361	25.9343	40.7087	31.896	75.8769	89.4945	126.258	0.0173508	1.49309	up	TraesCS6B03G0240600	0.967016	0.596332	0.387543	1.87897	0.278096	0.762734	0.336307	0.7051	normal	Normal
novel_miR_361	25.9343	40.7087	31.896	75.8769	89.4945	126.258	0.0173508	1.49309	up	TraesCS6B03G0241100	1.36381	2.05259	2.47573	2.21057	1.85686	2.24154	0.880336	0.0495719	normal	Normal
novel_miR_361	25.9343	40.7087	31.896	75.8769	89.4945	126.258	0.0173508	1.49309	up	TraesCS6B03G0877300	6.90906	7.76415	8.00994	8.71025	8.77399	8.91511	0.267581	0.163524	normal	Normal
novel_miR_361	25.9343	40.7087	31.896	75.8769	89.4945	126.258	0.0173508	1.49309	up	TraesCS6D03G0061000	1.54453	2.07206	2.13712	1.50088	1.6275	1.6978	0.164257	-0.305318	normal	Normal
novel_miR_361	25.9343	40.7087	31.896	75.8769	89.4945	126.258	0.0173508	1.49309	up	TraesCS6D03G0115900	0.270548	1.29757	0.834055	1.08708	1.2468	1.17487	0.385231	0.495864	normal	Normal
novel_miR_361	25.9343	40.7087	31.896	75.8769	89.4945	126.258	0.0173508	1.49309	up	TraesCS6D03G0131600	0.640395	0.846534	0.869248	0.78636	1.33372	0.581825	0.76987	0.152509	normal	Normal
novel_miR_361	25.9343	40.7087	31.896	75.8769	89.4945	126.258	0.0173508	1.49309	up	TraesCS7A03G0303600	0.627969	0.314068	0.569428	0.686925	0.700558	0.804245	0.228759	0.483629	normal	Normal
novel_miR_361	25.9343	40.7087	31.896	75.8769	89.4945	126.258	0.0173508	1.49309	up	TraesCS7D03G0286200	0.804516	1.0963	1.10813	1.14911	0.83007	0.815918	0.608031	-0.163796	normal	Normal
novel_miR_361	25.9343	40.7087	31.896	75.8769	89.4945	126.258	0.0173508	1.49309	up	TraesCSU03G0113000LC	1.33015	1.21165	2.47084	2.21773	1.78679	3.11396	0.271691	0.461634	normal	Normal
novel_miR_361	25.9343	40.7087	31.896	75.8769	89.4945	126.258	0.0173508	1.49309	up	Triticum_aestivum_newGene_113473	2.28318	1.68495	1.2534	2.44199	1.76946	1.86069	0.895402	0.0372663	normal	Normal
novel_miR_361	25.9343	40.7087	31.896	75.8769	89.4945	126.258	0.0173508	1.49309	up	Triticum_aestivum_newGene_167932	1.18215	0.63999	0.930532	0.549514	0.64079	0.587946	0.0760492	-0.60157	normal	Normal
novel_miR_361	25.9343	40.7087	31.896	75.8769	89.4945	126.258	0.0173508	1.49309	up	Triticum_aestivum_newGene_168216	0.600791	0.515266	0.864587	0.885265	0.659935	0.361358	0.35567	-0.377636	normal	Normal
novel_miR_361	25.9343	40.7087	31.896	75.8769	89.4945	126.258	0.0173508	1.49309	up	Triticum_aestivum_newGene_168224	0.279652	0.956749	0.68812	0.602006	0.382411	1.05453	0.969856	0.0251363	normal	Normal
novel_miR_361	25.9343	40.7087	31.896	75.8769	89.4945	126.258	0.0173508	1.49309	up	Triticum_aestivum_newGene_208885	0.888099	0.553791	0.030956	0.006665	1.13956	0	0.87799	-0.389598	normal	Normal
novel_miR_361	25.9343	40.7087	31.896	75.8769	89.4945	126.258	0.0173508	1.49309	up	Triticum_aestivum_newGene_32933	0.393986	0.704141	0.578144	1.06845	1.5754	2.57163	0.000136256	1.58985	up	up
novel_miR_380	233.409	244.252	396.928	730.315	408.562	847.255	0.0395101	1.1014	up	TraesCS1A03G0136900	0.660701	0.634678	0.685973	1.34593	0.699973	0.304726	0.738003	0.188974	normal	Normal
novel_miR_380	233.409	244.252	396.928	730.315	408.562	847.255	0.0395101	1.1014	up	TraesCS1A03G0817000	2.43609	2.30831	3.07922	2.63983	1.71802	2.57911	0.297232	-0.255872	normal	Normal
novel_miR_380	233.409	244.252	396.928	730.315	408.562	847.255	0.0395101	1.1014	up	TraesCS1A03G0864900	1.61956	2.81566	1.73525	2.56877	2.69532	3.24129	0.221572	0.409514	normal	Normal
novel_miR_380	233.409	244.252	396.928	730.315	408.562	847.255	0.0395101	1.1014	up	TraesCS1A03G0886300	75.6981	75.9904	108.729	110.174	82.5981	116.935	0.298952	0.196879	normal	Normal
novel_miR_380	233.409	244.252	396.928	730.315	408.562	847.255	0.0395101	1.1014	up	TraesCS1A03G0945100	2.75226	3.6833	3.78666	2.92361	2.69119	3.57648	0.323397	-0.209526	normal	Normal
novel_miR_380	233.409	244.252	396.928	730.315	408.562	847.255	0.0395101	1.1014	up	TraesCS1B03G0246500	0.262674	0.378464	0.271534	0.254656	0.10304	0.223222	0.242487	-0.714636	normal	Normal
novel_miR_380	233.409	244.252	396.928	730.315	408.562	847.255	0.0395101	1.1014	up	TraesCS1B03G0896600	1.49706	2.24636	2.01921	2.15896	2.37901	2.52688	0.351686	0.237854	normal	Normal
novel_miR_380	233.409	244.252	396.928	730.315	408.562	847.255	0.0395101	1.1014	up	TraesCS1B03G1036500	87.997	101.115	148.157	151.785	118.318	137.041	0.247336	0.223885	normal	Normal
novel_miR_380	233.409	244.252	396.928	730.315	408.562	847.255	0.0395101	1.1014	up	TraesCS1B03G1119000	3.45883	4.56455	4.80931	4.72481	5.24755	4.76809	0.456599	0.150893	normal	Normal
novel_miR_380	233.409	244.252	396.928	730.315	408.562	847.255	0.0395101	1.1014	up	TraesCS1D03G0552900	1.10408	1.3	0.830324	1.64959	2.12283	1.52935	0.112615	0.648315	normal	Normal
novel_miR_380	233.409	244.252	396.928	730.315	408.562	847.255	0.0395101	1.1014	up	TraesCS1D03G0851400	1.6135	0.77559	1.0311	0.606804	0.865559	0.819443	0.0602688	-0.638984	normal	Normal
novel_miR_380	233.409	244.252	396.928	730.315	408.562	847.255	0.0395101	1.1014	up	TraesCS1D03G0861400	98.5465	89.0032	134.101	146.529	109.347	130.932	0.232621	0.213691	normal	Normal
novel_miR_380	233.409	244.252	396.928	730.315	408.562	847.255	0.0395101	1.1014	up	TraesCS1D03G0919700	3.03349	3.16854	2.90035	3.27366	2.69083	4.24148	0.709473	0.0874286	normal	Normal
novel_miR_380	233.409	244.252	396.928	730.315	408.562	847.255	0.0395101	1.1014	up	TraesCS2A03G0381500	0.574533	0.3626	0.561994	0.316004	0.272922	0.459761	0.191106	-0.575021	normal	Normal
novel_miR_380	233.409	244.252	396.928	730.315	408.562	847.255	0.0395101	1.1014	up	TraesCS2A03G1188900	3.24873	3.92321	4.24813	3.16208	3.4988	3.0015	0.278535	-0.289551	normal	Normal
novel_miR_380	233.409	244.252	396.928	730.315	408.562	847.255	0.0395101	1.1014	up	TraesCS2A03G1216800	2.39494	2.33882	3.07679	2.05879	2.6193	2.72608	0.622228	-0.12471	normal	Normal
novel_miR_380	233.409	244.252	396.928	730.315	408.562	847.255	0.0395101	1.1014	up	TraesCS2B03G0020000	9.5733	10.3684	9.02702	10.6527	11.1371	10.8783	0.47378	0.112712	normal	Normal
novel_miR_380	233.409	244.252	396.928	730.315	408.562	847.255	0.0395101	1.1014	up	TraesCS2B03G0426400	3.36624	3.99667	5.52356	4.58577	3.32671	3.60344	0.384339	-0.21084	normal	Normal
novel_miR_380	233.409	244.252	396.928	730.315	408.562	847.255	0.0395101	1.1014	up	TraesCS2B03G1082400	0.858508	1.08133	1.70749	0.965037	0.842249	1.29482	0.347362	-0.278173	normal	Normal
novel_miR_380	233.409	244.252	396.928	730.315	408.562	847.255	0.0395101	1.1014	up	TraesCS2B03G1181600	0.476314	1.24892	0.839919	0.894211	0.772948	1.24494	0.798544	0.122401	normal	Normal
novel_miR_380	233.409	244.252	396.928	730.315	408.562	847.255	0.0395101	1.1014	up	TraesCS2B03G1233500	1.51929	0.712215	1.46378	0.952173	1.59672	1.1483	0.919835	-0.0431242	normal	Normal
novel_miR_380	233.409	244.252	396.928	730.315	408.562	847.255	0.0395101	1.1014	up	TraesCS2B03G1352900	9.57688	8.20661	8.52226	8.93641	9.22566	12.2464	0.546678	0.129323	normal	Normal
novel_miR_380	233.409	244.252	396.928	730.315	408.562	847.255	0.0395101	1.1014	up	TraesCS2D03G0725300	5.65445	9.50005	6.26403	7.42508	7.83351	8.1369	0.798126	0.0637674	normal	Normal
novel_miR_380	233.409	244.252	396.928	730.315	408.562	847.255	0.0395101	1.1014	up	TraesCS2D03G0997500	0.548999	0.927689	0.629962	0.688831	0.842289	1.42182	0.375826	0.422004	normal	Normal
novel_miR_380	233.409	244.252	396.928	730.315	408.562	847.255	0.0395101	1.1014	up	TraesCS2D03G1141900LC	4.20417	4.14591	6.667	7.45662	6.00256	5.00015	0.388407	0.253407	normal	Normal
novel_miR_380	233.409	244.252	396.928	730.315	408.562	847.255	0.0395101	1.1014	up	TraesCS2D03G1174900	1.54619	2.31191	2.42919	2.06887	2.22006	2.40233	0.884634	0.039444	normal	Normal
novel_miR_380	233.409	244.252	396.928	730.315	408.562	847.255	0.0395101	1.1014	up	TraesCS2D03G1294200	2.77357	4.78419	5.68148	6.09968	4.65035	3.4847	0.908016	0.0551713	normal	Normal
novel_miR_380	233.409	244.252	396.928	730.315	408.562	847.255	0.0395101	1.1014	up	TraesCS3A03G0202200	0.845604	0.827334	0.616534	0.847506	0.678133	0.510081	0.58396	-0.238601	normal	Normal
novel_miR_380	233.409	244.252	396.928	730.315	408.562	847.255	0.0395101	1.1014	up	TraesCS3A03G0426000	6.33466	5.74578	5.52403	4.74618	7.65641	5.03564	0.750219	-0.0856641	normal	Normal
novel_miR_380	233.409	244.252	396.928	730.315	408.562	847.255	0.0395101	1.1014	up	TraesCS3A03G0550300	5.98356	6.76633	7.24466	5.65552	7.16784	7.00411	0.756373	-0.0656404	normal	Normal
novel_miR_380	233.409	244.252	396.928	730.315	408.562	847.255	0.0395101	1.1014	up	TraesCS3A03G0649200	42.5636	47.0071	63.8	71.7353	40.4612	61.8631	0.576032	0.125873	normal	Normal
novel_miR_380	233.409	244.252	396.928	730.315	408.562	847.255	0.0395101	1.1014	up	TraesCS3A03G0904700	6.19942	4.74511	6.06693	6.26926	6.49859	5.99387	0.67525	0.0872254	normal	Normal
novel_miR_380	233.409	244.252	396.928	730.315	408.562	847.255	0.0395101	1.1014	up	TraesCS3A03G0919300	3.80574	3.40872	3.32637	3.53653	1.9671	3.5797	0.323382	-0.277869	normal	Normal
novel_miR_380	233.409	244.252	396.928	730.315	408.562	847.255	0.0395101	1.1014	up	TraesCS3A03G1104400	0.458167	0.319654	0.29954	0.289835	0.308374	0.136126	0.240578	-0.612053	normal	Normal
novel_miR_380	233.409	244.252	396.928	730.315	408.562	847.255	0.0395101	1.1014	up	TraesCS3B03G0501300	1.72153	1.09815	1.39716	1.14315	1.99917	1.17354	0.968197	-0.0158715	normal	Normal
novel_miR_380	233.409	244.252	396.928	730.315	408.562	847.255	0.0395101	1.1014	up	TraesCS3B03G0633000	6.14833	7.36366	7.10004	7.15834	5.15158	6.28252	0.310904	-0.210473	normal	Normal
novel_miR_380	233.409	244.252	396.928	730.315	408.562	847.255	0.0395101	1.1014	up	TraesCS3B03G0645300	1.0321	0.695297	1.00934	0.597133	0.692577	0.61214	0.229139	-0.578152	normal	Normal
novel_miR_380	233.409	244.252	396.928	730.315	408.562	847.255	0.0395101	1.1014	up	TraesCS3B03G0732200	57.7182	55.0184	78.619	83.8298	58.2833	69.6901	0.618367	0.0927501	normal	Normal
novel_miR_380	233.409	244.252	396.928	730.315	408.562	847.255	0.0395101	1.1014	up	TraesCS3B03G0857400	6.58265	6.11035	6.33196	5.59604	5.31264	2.90586	0.0686582	-0.516483	normal	Normal
novel_miR_380	233.409	244.252	396.928	730.315	408.562	847.255	0.0395101	1.1014	up	TraesCS3B03G1027900	5.02628	3.10108	4.47543	3.12087	4.13161	5.50798	0.895986	-0.0386052	normal	Normal
novel_miR_380	233.409	244.252	396.928	730.315	408.562	847.255	0.0395101	1.1014	up	TraesCS3B03G1040800	5.01383	4.75941	5.89096	5.33398	3.92731	5.11893	0.374416	-0.181501	normal	Normal
novel_miR_380	233.409	244.252	396.928	730.315	408.562	847.255	0.0395101	1.1014	up	TraesCS3B03G1459800	1.426	0.780876	1.66687	0.929094	1.10516	1.51369	0.707861	-0.14821	normal	Normal
novel_miR_380	233.409	244.252	396.928	730.315	408.562	847.255	0.0395101	1.1014	up	TraesCS3D03G0181400	0.521573	0.334154	0.407467	0.753296	0.235843	0.316913	0.958552	-0.0319737	normal	Normal
novel_miR_380	233.409	244.252	396.928	730.315	408.562	847.255	0.0395101	1.1014	up	TraesCS3D03G0288900	36.994	39.8057	46.9176	53.7421	53.257	62.7866	0.00576299	0.4029	normal	Normal
novel_miR_380	233.409	244.252	396.928	730.315	408.562	847.255	0.0395101	1.1014	up	TraesCS3D03G0395900	2.5105	1.99951	3.11794	2.79851	3.42933	2.92709	0.32949	0.265897	normal	Normal
novel_miR_380	233.409	244.252	396.928	730.315	408.562	847.255	0.0395101	1.1014	up	TraesCS3D03G0512000	6.85853	7.85265	10.4246	8.47317	6.58896	7.88261	0.400372	-0.177264	normal	Normal
novel_miR_380	233.409	244.252	396.928	730.315	408.562	847.255	0.0395101	1.1014	up	TraesCS3D03G0593700	60.4445	63.5839	91.1896	96.4323	70.6275	90.9402	0.269282	0.209846	normal	Normal
novel_miR_380	233.409	244.252	396.928	730.315	408.562	847.255	0.0395101	1.1014	up	TraesCS3D03G0691000	4.16729	5.02137	3.29228	5.31134	2.09513	4.66724	0.715653	-0.129009	normal	Normal
novel_miR_380	233.409	244.252	396.928	730.315	408.562	847.255	0.0395101	1.1014	up	TraesCS3D03G0845200	0.621304	0.505314	0.173469	0.277315	0.201057	0.613752	0.637681	-0.346614	normal	Normal
novel_miR_380	233.409	244.252	396.928	730.315	408.562	847.255	0.0395101	1.1014	up	TraesCS3D03G0845400	4.99297	3.53149	3.01638	4.07613	3.26643	3.93649	0.698825	-0.106211	normal	Normal
novel_miR_380	233.409	244.252	396.928	730.315	408.562	847.255	0.0395101	1.1014	up	TraesCS3D03G1097800	9.66385	8.30353	8.0333	7.84661	7.73233	9.98744	0.749589	-0.0888014	normal	Normal
novel_miR_380	233.409	244.252	396.928	730.315	408.562	847.255	0.0395101	1.1014	up	TraesCS3D03G1159000	1.19021	1.36039	1.38101	1.80196	1.37188	1.85739	0.386774	0.290666	normal	Normal
novel_miR_380	233.409	244.252	396.928	730.315	408.562	847.255	0.0395101	1.1014	up	TraesCS4A03G0040800	9.25772	7.2069	10.55	8.59363	6.96818	10.6162	0.669927	-0.0909189	normal	Normal
novel_miR_380	233.409	244.252	396.928	730.315	408.562	847.255	0.0395101	1.1014	up	TraesCS4A03G0112500	14.1849	16.3698	17.587	14.7369	14.5699	15.2358	0.175591	-0.211364	normal	Normal
novel_miR_380	233.409	244.252	396.928	730.315	408.562	847.255	0.0395101	1.1014	up	TraesCS4A03G0400400	13.1195	4.55133	4.12666	1.21618	6.14711	2.78171	0.231874	-0.978377	normal	Normal
novel_miR_380	233.409	244.252	396.928	730.315	408.562	847.255	0.0395101	1.1014	up	TraesCS4A03G0448700	17.4134	16.5213	19.6271	20.827	14.7811	18.5568	0.808242	-0.0437644	normal	Normal
novel_miR_380	233.409	244.252	396.928	730.315	408.562	847.255	0.0395101	1.1014	up	TraesCS4A03G0651400	5.39087	5.97846	5.86476	5.49531	5.75925	6.37945	0.88327	-0.0247759	normal	Normal
novel_miR_380	233.409	244.252	396.928	730.315	408.562	847.255	0.0395101	1.1014	up	TraesCS4B03G0148200	3.50787	4.91832	5.07612	4.2664	5.14511	4.77673	0.696743	0.0799538	normal	Normal
novel_miR_380	233.409	244.252	396.928	730.315	408.562	847.255	0.0395101	1.1014	up	TraesCS4B03G0187400	3.46373	1.45805	1.69685	0.967871	1.3559	2.0603	0.117153	-0.668736	normal	Normal
novel_miR_380	233.409	244.252	396.928	730.315	408.562	847.255	0.0395101	1.1014	up	TraesCS4B03G0389300	17.6423	7.82848	8.01693	8.10439	10.0109	9.8539	0.300197	-0.331882	normal	Normal
novel_miR_380	233.409	244.252	396.928	730.315	408.562	847.255	0.0395101	1.1014	up	TraesCS4B03G0454300	13.5189	14.5921	17.4575	16.6111	15.7041	16.1664	0.838936	0.0300728	normal	Normal
novel_miR_380	233.409	244.252	396.928	730.315	408.562	847.255	0.0395101	1.1014	up	TraesCS4B03G0669300	15.0234	18.8657	17.7406	14.0196	14.1233	16.6445	0.165318	-0.212103	normal	Normal
novel_miR_380	233.409	244.252	396.928	730.315	408.562	847.255	0.0395101	1.1014	up	TraesCS4B03G0743700	11.7459	6.84677	12.6772	14.5789	12.3923	14.5906	0.120454	0.356667	normal	Normal
novel_miR_380	233.409	244.252	396.928	730.315	408.562	847.255	0.0395101	1.1014	up	TraesCS4B03G0883900	2.17277	1.34765	1.58389	2.18884	2.18326	1.44672	0.682195	0.129148	normal	Normal
novel_miR_380	233.409	244.252	396.928	730.315	408.562	847.255	0.0395101	1.1014	up	TraesCS4D03G0132900	3.04992	2.26578	3.80095	3.3434	2.29648	1.90101	0.368305	-0.30535	normal	Normal
novel_miR_380	233.409	244.252	396.928	730.315	408.562	847.255	0.0395101	1.1014	up	TraesCS4D03G0319600	19.3963	20.4563	23.645	23.9058	18.187	22.2045	0.807698	-0.0384935	normal	Normal
novel_miR_380	233.409	244.252	396.928	730.315	408.562	847.255	0.0395101	1.1014	up	TraesCS4D03G0394100	14.9574	6.90665	6.83374	3.99224	9.02089	7.07064	0.121105	-0.578032	normal	Normal
novel_miR_380	233.409	244.252	396.928	730.315	408.562	847.255	0.0395101	1.1014	up	TraesCS4D03G0401900LC	3.78541	5.74377	4.67989	8.1717	2.58963	2.74273	0.769767	-0.144951	normal	Normal
novel_miR_380	233.409	244.252	396.928	730.315	408.562	847.255	0.0395101	1.1014	up	TraesCS4D03G0592600	6.53727	8.93034	10.0751	8.17943	7.76395	8.93863	0.647852	-0.0913712	normal	Normal
novel_miR_380	233.409	244.252	396.928	730.315	408.562	847.255	0.0395101	1.1014	up	TraesCS4D03G0663100	7.86972	7.1688	10.1609	7.87172	8.13526	7.38041	0.367053	-0.160877	normal	Normal
novel_miR_380	233.409	244.252	396.928	730.315	408.562	847.255	0.0395101	1.1014	up	TraesCS4D03G0781900	1.81638	1.36446	1.55506	2.85177	2.11047	2.47982	0.0185546	0.585653	normal	Normal
novel_miR_380	233.409	244.252	396.928	730.315	408.562	847.255	0.0395101	1.1014	up	TraesCS5A03G0259600	6.2734	6.64188	7.76292	5.94236	6.86351	6.58954	0.612291	-0.142855	normal	Normal
novel_miR_380	233.409	244.252	396.928	730.315	408.562	847.255	0.0395101	1.1014	up	TraesCS5A03G0396500	1.37342	1.26853	1.58978	0.955264	1.56831	1.63786	0.831223	-0.0727787	normal	Normal
novel_miR_380	233.409	244.252	396.928	730.315	408.562	847.255	0.0395101	1.1014	up	TraesCS5A03G1196600	2.46682	2.42307	2.55747	2.80694	2.73413	2.70688	0.655527	0.0895619	normal	Normal
novel_miR_380	233.409	244.252	396.928	730.315	408.562	847.255	0.0395101	1.1014	up	TraesCS5B03G0391800	1.56352	1.59654	2.33363	2.41631	2.81528	2.7281	0.0647292	0.490592	normal	Normal
novel_miR_380	233.409	244.252	396.928	730.315	408.562	847.255	0.0395101	1.1014	up	TraesCS5D03G0038100	0.717071	0.441511	0.390114	0.33052	0.085575	0.681113	0.417431	-0.583768	normal	Normal
novel_miR_380	233.409	244.252	396.928	730.315	408.562	847.255	0.0395101	1.1014	up	TraesCS5D03G0372300	0.85231	0.605583	1.20454	1.0565	0.888705	1.40938	0.465737	0.287738	normal	Normal
novel_miR_380	233.409	244.252	396.928	730.315	408.562	847.255	0.0395101	1.1014	up	TraesCS6A03G0196500	0.609024	1.01415	0.969481	0.609879	0.783702	0.4873	0.273552	-0.505911	normal	Normal
novel_miR_380	233.409	244.252	396.928	730.315	408.562	847.255	0.0395101	1.1014	up	TraesCS6A03G0593400	14.388	15.8055	21.3026	28.7803	15.2264	22.8658	0.170266	0.319351	normal	Normal
novel_miR_380	233.409	244.252	396.928	730.315	408.562	847.255	0.0395101	1.1014	up	TraesCS6A03G0607600	6.49614	6.75533	6.80686	6.33173	5.02419	5.96689	0.0724101	-0.273263	normal	Normal
novel_miR_380	233.409	244.252	396.928	730.315	408.562	847.255	0.0395101	1.1014	up	TraesCS6A03G0785900	11.2571	10.5122	12.8272	12.1244	11.4264	10.5423	0.6373	-0.0750071	normal	Normal
novel_miR_380	233.409	244.252	396.928	730.315	408.562	847.255	0.0395101	1.1014	up	TraesCS6A03G0960000	1.27251	2.29644	3.47775	4.59312	3.22261	4.08501	0.0491806	0.714451	normal	Normal
novel_miR_380	233.409	244.252	396.928	730.315	408.562	847.255	0.0395101	1.1014	up	TraesCS6A03G1001600	2.70629	2.46631	3.27732	3.29273	4.1217	2.79089	0.346081	0.227331	normal	Normal
novel_miR_380	233.409	244.252	396.928	730.315	408.562	847.255	0.0395101	1.1014	up	TraesCS6B03G0724600	4.77489	4.84235	6.05642	8.15593	4.58314	8.08251	0.175373	0.347138	normal	Normal
novel_miR_380	233.409	244.252	396.928	730.315	408.562	847.255	0.0395101	1.1014	up	TraesCS6B03G0763800	3.94474	4.03837	3.08936	3.44427	3.28101	3.33324	0.312071	-0.205392	normal	Normal
novel_miR_380	233.409	244.252	396.928	730.315	408.562	847.255	0.0395101	1.1014	up	TraesCS6B03G0817600LC	4.75155	5.57007	4.01394	4.43719	3.80244	4.22741	0.202999	-0.269297	normal	Normal
novel_miR_380	233.409	244.252	396.928	730.315	408.562	847.255	0.0395101	1.1014	up	TraesCS6B03G0932400	9.7293	11.1472	11.0254	11.8025	9.8024	11.8598	0.952275	0.00955326	normal	Normal
novel_miR_380	233.409	244.252	396.928	730.315	408.562	847.255	0.0395101	1.1014	up	TraesCS6B03G1171300	3.60665	5.90387	6.65658	10.7818	9.26782	10.4352	0.00048939	0.865132	up	up
novel_miR_380	233.409	244.252	396.928	730.315	408.562	847.255	0.0395101	1.1014	up	TraesCS6B03G1171400	1.6004	2.0227	3.33659	4.09303	2.00005	2.8856	0.392215	0.319212	normal	Normal
novel_miR_380	233.409	244.252	396.928	730.315	408.562	847.255	0.0395101	1.1014	up	TraesCS6B03G1171600	1.45363	1.52578	2.70001	1.66622	1.56882	1.92404	0.62612	-0.182147	normal	Normal
novel_miR_380	233.409	244.252	396.928	730.315	408.562	847.255	0.0395101	1.1014	up	TraesCS6D03G0370900	2.00459	1.27995	1.83438	1.33542	1.10602	1.85003	0.29054	-0.317389	normal	Normal
novel_miR_380	233.409	244.252	396.928	730.315	408.562	847.255	0.0395101	1.1014	up	TraesCS6D03G0495100	7.2722	8.33047	12.6285	14.2264	6.38028	10.8714	0.703648	0.113684	normal	Normal
novel_miR_380	233.409	244.252	396.928	730.315	408.562	847.255	0.0395101	1.1014	up	TraesCS6D03G0503300LC	6.78071	7.58618	6.72012	6.9185	6.87557	8.40272	0.956766	0.0118762	normal	Normal
novel_miR_380	233.409	244.252	396.928	730.315	408.562	847.255	0.0395101	1.1014	up	TraesCS6D03G0664700	8.09772	7.90942	6.32069	9.24302	7.26949	6.58957	0.933956	-0.018623	normal	Normal
novel_miR_380	233.409	244.252	396.928	730.315	408.562	847.255	0.0395101	1.1014	up	TraesCS6D03G0838100	3.50288	4.37346	5.95206	8.88416	4.56433	4.80045	0.2592	0.347094	normal	Normal
novel_miR_380	233.409	244.252	396.928	730.315	408.562	847.255	0.0395101	1.1014	up	TraesCS7A03G0016500	0.144223	0.246228	0.247324	0.076617	0.238235	0.344592	0.998316	0.00133065	normal	Normal
novel_miR_380	233.409	244.252	396.928	730.315	408.562	847.255	0.0395101	1.1014	up	TraesCS7A03G0263900	10.9445	10.3947	11.2508	10.2136	9.74009	11.198	0.436424	-0.124519	normal	Normal
novel_miR_380	233.409	244.252	396.928	730.315	408.562	847.255	0.0395101	1.1014	up	TraesCS7A03G0267700LC	1.42507	1.14285	0.889333	0.94296	0.558564	0.426876	0.0945305	-0.90477	normal	Normal
novel_miR_380	233.409	244.252	396.928	730.315	408.562	847.255	0.0395101	1.1014	up	TraesCS7A03G0395600	0.799122	1.01445	2.1315	2.38374	1.69725	2.23718	0.0847215	0.644372	normal	Normal
novel_miR_380	233.409	244.252	396.928	730.315	408.562	847.255	0.0395101	1.1014	up	TraesCS7A03G0413100	6.75821	6.33751	6.54744	3.42237	5.86162	3.57278	0.0146833	-0.659141	normal	Normal
novel_miR_380	233.409	244.252	396.928	730.315	408.562	847.255	0.0395101	1.1014	up	TraesCS7A03G1224500	4.68266	7.2486	10.3225	7.87948	7.06326	7.45294	0.901622	-0.0318988	normal	Normal
novel_miR_380	233.409	244.252	396.928	730.315	408.562	847.255	0.0395101	1.1014	up	TraesCS7B03G0196100	0.556403	0.608015	1.1908	1.35326	1.18038	1.20306	0.0889487	0.627808	normal	Normal
novel_miR_380	233.409	244.252	396.928	730.315	408.562	847.255	0.0395101	1.1014	up	TraesCS7B03G0217600	4.19539	3.64921	3.74824	2.35975	2.90761	3.03834	0.0177278	-0.539335	normal	Normal
novel_miR_380	233.409	244.252	396.928	730.315	408.562	847.255	0.0395101	1.1014	up	TraesCS7B03G1250600	2.8096	1.73666	2.48597	2.75071	2.69245	2.46936	0.761173	0.111396	normal	Normal
novel_miR_380	233.409	244.252	396.928	730.315	408.562	847.255	0.0395101	1.1014	up	TraesCS7D03G0381400	0.771467	0.762497	1.1061	1.57041	0.910339	1.47257	0.129188	0.523011	normal	Normal
novel_miR_380	233.409	244.252	396.928	730.315	408.562	847.255	0.0395101	1.1014	up	TraesCS7D03G0400100	3.91548	4.51877	3.78551	2.51136	3.70684	2.91987	0.058871	-0.474269	normal	Normal
novel_miR_380	233.409	244.252	396.928	730.315	408.562	847.255	0.0395101	1.1014	up	TraesCS7D03G0558500	0.862641	0.548843	0.482042	1.50821	0.731019	1.28493	0.151616	0.767742	normal	Normal
novel_miR_380	233.409	244.252	396.928	730.315	408.562	847.255	0.0395101	1.1014	up	TraesCS7D03G1163700	4.09191	5.47252	5.6484	6.97415	4.92758	5.80686	0.475509	0.160977	normal	Normal
novel_miR_380	233.409	244.252	396.928	730.315	408.562	847.255	0.0395101	1.1014	up	TraesCS7D03G1245200	4.06433	3.06591	3.68542	4.56531	3.22718	4.59364	0.686744	0.113877	normal	Normal
novel_miR_380	233.409	244.252	396.928	730.315	408.562	847.255	0.0395101	1.1014	up	TraesCSU03G0026000	10.0759	9.59757	9.94422	11.2487	9.69477	11.2975	0.696764	0.0610681	normal	Normal
novel_miR_380	233.409	244.252	396.928	730.315	408.562	847.255	0.0395101	1.1014	up	TraesCSU03G0273700	1.55982	1.60076	2.34384	2.38266	2.81642	2.75847	0.0715996	0.486731	normal	Normal
novel_miR_380	233.409	244.252	396.928	730.315	408.562	847.255	0.0395101	1.1014	up	Triticum_aestivum_newGene_156518	4.05387	2.12152	4.6726	5.35349	6.0215	4.89771	0.117079	0.676035	normal	Normal
novel_miR_380	233.409	244.252	396.928	730.315	408.562	847.255	0.0395101	1.1014	up	Triticum_aestivum_newGene_219308	2.83402	2.92725	2.77592	2.76805	2.61522	3.08008	0.643456	-0.099305	normal	Normal
novel_miR_381	189.168	166.905	166.568	365.157	276.266	754.223	0.0275229	1.30402	up	TraesCS1B03G0249700	0.838544	0.21759	0.601066	0.527618	0.167916	1.43799	0.713192	0.281802	normal	Normal
novel_miR_381	189.168	166.905	166.568	365.157	276.266	754.223	0.0275229	1.30402	up	TraesCS2A03G0030200	3.63039	3.51112	4.58641	6.67302	5.6089	5.9945	0.00227948	0.586665	up	up
novel_miR_381	189.168	166.905	166.568	365.157	276.266	754.223	0.0275229	1.30402	up	TraesCS2A03G0231000LC	3.02602	3.71483	5.83682	3.74394	4.57529	3.4723	0.669944	-0.129844	normal	Normal
novel_miR_381	189.168	166.905	166.568	365.157	276.266	754.223	0.0275229	1.30402	up	TraesCS2A03G0290700	3.08784	2.34864	2.60885	1.29932	1.86663	2.09902	0.0343224	-0.668702	normal	Normal
novel_miR_381	189.168	166.905	166.568	365.157	276.266	754.223	0.0275229	1.30402	up	TraesCS2A03G0608600	1.58038	1.67275	1.89684	1.63664	1.41132	1.54146	0.254444	-0.219438	normal	Normal
novel_miR_381	189.168	166.905	166.568	365.157	276.266	754.223	0.0275229	1.30402	up	TraesCS2B03G0198600	2.52362	2.42731	3.13722	2.58267	2.05184	3.39026	0.786694	-0.0701425	normal	Normal
novel_miR_381	189.168	166.905	166.568	365.157	276.266	754.223	0.0275229	1.30402	up	TraesCS2B03G0408800	0.912344	0.697484	1.03821	0.673636	0.355254	0.291242	0.0493694	-1.05979	normal	Normal
novel_miR_381	189.168	166.905	166.568	365.157	276.266	754.223	0.0275229	1.30402	up	TraesCS2B03G0698500	1.06753	1.07667	1.74804	1.28629	0.842759	1.30515	0.426035	-0.230313	normal	Normal
novel_miR_381	189.168	166.905	166.568	365.157	276.266	754.223	0.0275229	1.30402	up	TraesCS2D03G0584400	1.62528	1.7314	1.68263	1.5403	1.56032	2.0529	0.912137	-0.02441	normal	Normal
novel_miR_381	189.168	166.905	166.568	365.157	276.266	754.223	0.0275229	1.30402	up	TraesCS3A03G0451800	1.53996	1.77021	2.07396	2.42271	1.23981	3.02788	0.536825	0.247701	normal	Normal
novel_miR_381	189.168	166.905	166.568	365.157	276.266	754.223	0.0275229	1.30402	up	TraesCS3B03G0392100	1.41013	1.18763	0.98552	1.00025	0.7906	0.608423	0.0984857	-0.67791	normal	Normal
novel_miR_381	189.168	166.905	166.568	365.157	276.266	754.223	0.0275229	1.30402	up	TraesCS3B03G0528200	3.16732	3.00863	3.8772	3.01918	2.94381	4.34515	0.943739	-0.0199271	normal	Normal
novel_miR_381	189.168	166.905	166.568	365.157	276.266	754.223	0.0275229	1.30402	up	TraesCS3D03G0311900	1.49967	2.11221	2.33704	1.71485	1.00137	1.37699	0.0812042	-0.590373	normal	Normal
novel_miR_381	189.168	166.905	166.568	365.157	276.266	754.223	0.0275229	1.30402	up	TraesCS3D03G0418000	0.291977	1.19212	1.44013	1.20994	0.91032	0.939469	0.96581	0.0262414	normal	Normal
novel_miR_381	189.168	166.905	166.568	365.157	276.266	754.223	0.0275229	1.30402	up	TraesCS4A03G0876300	7.7531	7.96436	8.18042	6.57058	5.44955	6.0779	0.0114868	-0.460361	normal	Normal
novel_miR_381	189.168	166.905	166.568	365.157	276.266	754.223	0.0275229	1.30402	up	TraesCS5A03G0686200LC	8.09331	7.23908	9.2802	8.65686	7.55545	6.93956	0.539459	-0.141766	normal	Normal
novel_miR_381	189.168	166.905	166.568	365.157	276.266	754.223	0.0275229	1.30402	up	TraesCS5B03G0367700LC	2.93757	1.52948	1.38684	1.73473	1.10155	1.97859	0.355136	-0.364319	normal	Normal
novel_miR_381	189.168	166.905	166.568	365.157	276.266	754.223	0.0275229	1.30402	up	TraesCS5B03G1259800	4.55061	4.17855	4.50178	4.18904	2.69402	4.24351	0.186905	-0.317163	normal	Normal
novel_miR_381	189.168	166.905	166.568	365.157	276.266	754.223	0.0275229	1.30402	up	TraesCS5B03G1381500	9.7553	9.41419	14.6871	16.4035	9.72506	14.2965	0.538728	0.153771	normal	Normal
novel_miR_381	189.168	166.905	166.568	365.157	276.266	754.223	0.0275229	1.30402	up	TraesCS5D03G0610300	0.363394	0.355223	0.306248	0.912852	0.530143	0.105273	0.477626	0.52927	normal	Normal
novel_miR_381	189.168	166.905	166.568	365.157	276.266	754.223	0.0275229	1.30402	up	TraesCS5D03G0959700	5.38477	5.59207	7.62087	7.34832	5.91134	7.6961	0.58694	0.119458	normal	Normal
novel_miR_381	189.168	166.905	166.568	365.157	276.266	754.223	0.0275229	1.30402	up	TraesCS5D03G1129400	6.67882	7.34568	5.92957	5.34809	4.96891	4.88778	0.0249615	-0.452239	normal	Normal
novel_miR_381	189.168	166.905	166.568	365.157	276.266	754.223	0.0275229	1.30402	up	TraesCS5D03G1236300	17.5441	14.9356	17.6515	15.4392	15.404	15.2721	0.30058	-0.176559	normal	Normal
novel_miR_381	189.168	166.905	166.568	365.157	276.266	754.223	0.0275229	1.30402	up	TraesCS6A03G0437700	3.1149	3.59575	4.15886	3.97239	3.41443	4.1718	0.854237	0.0339991	normal	Normal
novel_miR_381	189.168	166.905	166.568	365.157	276.266	754.223	0.0275229	1.30402	up	TraesCS6A03G0962700	1.32558	1.45028	2.17619	1.92041	1.02022	1.44076	0.473591	-0.228844	normal	Normal
novel_miR_381	189.168	166.905	166.568	365.157	276.266	754.223	0.0275229	1.30402	up	TraesCS6B03G1177500	1.18132	1.33573	1.50138	2.06155	1.24596	1.69983	0.365684	0.257504	normal	Normal
novel_miR_381	189.168	166.905	166.568	365.157	276.266	754.223	0.0275229	1.30402	up	TraesCS6D03G0842500	1.1544	1.09366	1.45477	0.88661	0.885591	1.57751	0.545233	-0.203438	normal	Normal
novel_miR_381	189.168	166.905	166.568	365.157	276.266	754.223	0.0275229	1.30402	up	TraesCS6D03G0886300LC	23.7251	24.8707	30.706	34.0148	27.4156	28.3361	0.442377	0.124749	normal	Normal
novel_miR_381	189.168	166.905	166.568	365.157	276.266	754.223	0.0275229	1.30402	up	TraesCS7A03G0310100	2.17944	2.1754	4.27022	6.13893	3.08978	3.34267	0.25062	0.49959	normal	Normal
novel_miR_381	189.168	166.905	166.568	365.157	276.266	754.223	0.0275229	1.30402	up	TraesCS7B03G0001000	2.62662	3.26162	3.09987	3.97626	3.25628	1.86947	0.922912	-0.0358996	normal	Normal
novel_miR_381	189.168	166.905	166.568	365.157	276.266	754.223	0.0275229	1.30402	up	TraesCS7B03G1218000	1.80647	1.97513	4.21524	3.1962	2.86588	2.46685	0.866046	0.0597161	normal	Normal
novel_miR_381	189.168	166.905	166.568	365.157	276.266	754.223	0.0275229	1.30402	up	TraesCS7D03G0523500	0.393324	0.618501	0.124939	0.605591	0.151591	0.45721	0.992699	-0.00751423	normal	Normal
novel_miR_381	189.168	166.905	166.568	365.157	276.266	754.223	0.0275229	1.30402	up	TraesCS7D03G0673500LC	2.80685	2.94	1.98387	1.41374	2.59167	2.65733	0.495625	-0.275576	normal	Normal
novel_miR_381	189.168	166.905	166.568	365.157	276.266	754.223	0.0275229	1.30402	up	TraesCS7D03G0856000	0.869503	0.837476	0.976491	1.00812	0.841672	1.33309	0.656873	0.182703	normal	Normal
novel_miR_381	189.168	166.905	166.568	365.157	276.266	754.223	0.0275229	1.30402	up	TraesCS7D03G1231800	1.88114	1.82385	2.3338	1.87663	2.8052	1.79533	0.855637	0.0585951	normal	Normal
novel_miR_381	189.168	166.905	166.568	365.157	276.266	754.223	0.0275229	1.30402	up	TraesCSU03G0432300LC	4.86681	5.82248	5.36071	3.18797	4.8599	5.31056	0.301707	-0.319958	normal	Normal
novel_miR_381	189.168	166.905	166.568	365.157	276.266	754.223	0.0275229	1.30402	up	TraesCSU03G0484000LC	4.04571	3.93241	4.26607	2.67169	4.01029	4.01959	0.443702	-0.248812	normal	Normal
novel_miR_381	189.168	166.905	166.568	365.157	276.266	754.223	0.0275229	1.30402	up	Triticum_aestivum_newGene_116722	2.8133	0	7.81976	5.42876	2.91273	3.83887	0.928854	0.183578	normal	Normal
novel_miR_381	189.168	166.905	166.568	365.157	276.266	754.223	0.0275229	1.30402	up	Triticum_aestivum_newGene_125340	0.883704	1.16006	0.541796	1.61068	2.01369	1.0156	0.249052	0.570218	normal	Normal
novel_miR_381	189.168	166.905	166.568	365.157	276.266	754.223	0.0275229	1.30402	up	Triticum_aestivum_newGene_196439	0.595199	0.665735	0.390073	0.911655	1.08906	0.588648	0.402211	0.433409	normal	Normal
novel_miR_381	189.168	166.905	166.568	365.157	276.266	754.223	0.0275229	1.30402	up	Triticum_aestivum_newGene_196466	0.309286	0.603631	0.619793	0.62172	0.940272	0.414772	0.345695	0.465809	normal	Normal
novel_miR_381	189.168	166.905	166.568	365.157	276.266	754.223	0.0275229	1.30402	up	Triticum_aestivum_newGene_202243	4.37446	5.28141	5.62279	3.85691	4.97423	5.86036	0.671652	-0.100528	normal	Normal
novel_miR_381	189.168	166.905	166.568	365.157	276.266	754.223	0.0275229	1.30402	up	Triticum_aestivum_newGene_243261	1.71385	0.49657	0.566583	0.734827	0.710378	0.991792	0.969013	-0.0232566	normal	Normal
novel_miR_381	189.168	166.905	166.568	365.157	276.266	754.223	0.0275229	1.30402	up	Triticum_aestivum_newGene_27589	0.784831	0.745088	0.565631	1.03951	0.690001	0.30272	0.574191	0.306066	normal	Normal
novel_miR_396	7.62773	8.14173	3.544	365.157	23.3464	212.644	3.42468e-07	4.7533	up	TraesCS1A03G0539600	4.67315	4.78249	4.94334	10.9712	5.68018	10.039	0.00136534	0.821427	up	up
novel_miR_396	7.62773	8.14173	3.544	365.157	23.3464	212.644	3.42468e-07	4.7533	up	TraesCS1B03G0628500	7.85346	6.66707	9.53828	18.8986	9.90434	13.5658	0.00205511	0.755824	up	up
novel_miR_396	7.62773	8.14173	3.544	365.157	23.3464	212.644	3.42468e-07	4.7533	up	TraesCS1D03G0519600	4.87517	5.22929	8.4917	14.2489	7.86707	12.6441	0.00167996	0.850617	up	up
novel_miR_396	7.62773	8.14173	3.544	365.157	23.3464	212.644	3.42468e-07	4.7533	up	TraesCS2A03G0931200	4.05605	4.1166	6.64268	5.77516	4.18381	6.07655	0.828165	0.0655789	normal	Normal
novel_miR_396	7.62773	8.14173	3.544	365.157	23.3464	212.644	3.42468e-07	4.7533	up	TraesCS2A03G1090600	1.49181	0.659653	1.40301	1.72919	1.95643	2.46622	0.0514594	0.736197	normal	Normal
novel_miR_396	7.62773	8.14173	3.544	365.157	23.3464	212.644	3.42468e-07	4.7533	up	TraesCS2B03G1022500	2.43341	1.2125	1.21324	0.924149	0.865536	0.865117	0.094149	-0.937763	normal	Normal
novel_miR_396	7.62773	8.14173	3.544	365.157	23.3464	212.644	3.42468e-07	4.7533	up	TraesCS2D03G0052800	1.63978	0.584821	0.410949	0.04686	1.65545	0.294636	0.633935	-0.440992	normal	Normal
novel_miR_396	7.62773	8.14173	3.544	365.157	23.3464	212.644	3.42468e-07	4.7533	up	TraesCS2D03G0870100	4.81443	3.59695	4.54567	4.67896	2.73378	4.81073	0.653724	-0.149333	normal	Normal
novel_miR_396	7.62773	8.14173	3.544	365.157	23.3464	212.644	3.42468e-07	4.7533	up	TraesCS2D03G1034300	1.45364	0.820882	1.71502	1.22143	1.95671	1.56009	0.556858	0.210591	normal	Normal
novel_miR_396	7.62773	8.14173	3.544	365.157	23.3464	212.644	3.42468e-07	4.7533	up	TraesCS3B03G0647300	5.59095	5.64216	5.52658	5.71722	5.47384	5.52524	0.711672	-0.0632139	normal	Normal
novel_miR_396	7.62773	8.14173	3.544	365.157	23.3464	212.644	3.42468e-07	4.7533	up	TraesCS3D03G0523100	4.73854	5.1708	7.24853	5.50082	4.32577	5.26741	0.245611	-0.234991	normal	Normal
novel_miR_398	736.839	871.165	446.544	308.25	326.85	282.418	0.00851941	-1.33834	down	TraesCS1A03G0029700	1.3706	1.49529	2.49392	1.18082	0.738413	0.764945	0.0085551	-1.04047	down	down
novel_miR_398	736.839	871.165	446.544	308.25	326.85	282.418	0.00851941	-1.33834	down	TraesCS1A03G0270200	8.83406	7.69902	10.6215	8.89124	8.4337	8.35796	0.429415	-0.132195	normal	Normal
novel_miR_398	736.839	871.165	446.544	308.25	326.85	282.418	0.00851941	-1.33834	down	TraesCS1A03G0279700	7.87173	6.8746	7.84363	6.56817	7.6433	7.72905	0.598975	-0.0981383	normal	Normal
novel_miR_398	736.839	871.165	446.544	308.25	326.85	282.418	0.00851941	-1.33834	down	TraesCS1B03G0358500	8.46812	7.04697	9.00323	9.17008	6.67509	8.75964	0.763994	-0.0551914	normal	Normal
novel_miR_398	736.839	871.165	446.544	308.25	326.85	282.418	0.00851941	-1.33834	down	TraesCS1B03G0489000	1.50923	0.73083	1.00167	1.16259	0.885481	1.06723	0.789087	-0.12696	normal	Normal
novel_miR_398	736.839	871.165	446.544	308.25	326.85	282.418	0.00851941	-1.33834	down	TraesCS1D03G0267800	6.89353	5.28136	7.70139	7.86181	5.7687	8.37854	0.67399	0.0881316	normal	Normal
novel_miR_398	736.839	871.165	446.544	308.25	326.85	282.418	0.00851941	-1.33834	down	TraesCS1D03G1026100	3.5651	3.58156	4.00283	3.81416	3.21213	4.06959	0.703991	-0.0654821	normal	Normal
novel_miR_398	736.839	871.165	446.544	308.25	326.85	282.418	0.00851941	-1.33834	down	TraesCS2A03G0284800	0.208986	0.031028	0.125235	3.21858	0.471518	2.31365	2.93166e-08	3.93982	up	up
novel_miR_398	736.839	871.165	446.544	308.25	326.85	282.418	0.00851941	-1.33834	down	TraesCS2A03G0358700LC	5.76304	7.43094	5.99919	4.59119	4.75821	7.04685	0.33763	-0.291053	normal	Normal
novel_miR_398	736.839	871.165	446.544	308.25	326.85	282.418	0.00851941	-1.33834	down	TraesCS2A03G0522600	4.17545	4.49891	4.43101	3.61379	4.63755	3.85336	0.394731	-0.167055	normal	Normal
novel_miR_398	736.839	871.165	446.544	308.25	326.85	282.418	0.00851941	-1.33834	down	TraesCS2A03G0858100	1.29459	0.507407	0.787557	0.93816	0.691593	0.325388	0.368094	-0.467323	normal	Normal
novel_miR_398	736.839	871.165	446.544	308.25	326.85	282.418	0.00851941	-1.33834	down	TraesCS2A03G0894200	0.823501	0.552258	1.18498	0.594985	0.725047	0.585832	0.430383	-0.417781	normal	Normal
novel_miR_398	736.839	871.165	446.544	308.25	326.85	282.418	0.00851941	-1.33834	down	TraesCS2A03G1015500	1.74871	1.26427	2.06112	1.10939	0.955084	1.35862	0.0418792	-0.619545	normal	Normal
novel_miR_398	736.839	871.165	446.544	308.25	326.85	282.418	0.00851941	-1.33834	down	TraesCS2B03G0478700	2.7649	3.59209	2.90807	2.13018	3.34084	3.4998	0.753253	-0.104206	normal	Normal
novel_miR_398	736.839	871.165	446.544	308.25	326.85	282.418	0.00851941	-1.33834	down	TraesCS2B03G0605900	3.82951	4.17073	3.55218	3.29298	3.83433	2.73301	0.199398	-0.284909	normal	Normal
novel_miR_398	736.839	871.165	446.544	308.25	326.85	282.418	0.00851941	-1.33834	down	TraesCS2B03G1133900	1.4695	1.73489	1.27025	1.06075	1.57179	1.08882	0.341315	-0.317165	normal	Normal
novel_miR_398	736.839	871.165	446.544	308.25	326.85	282.418	0.00851941	-1.33834	down	TraesCS2B03G1483900	1.22555	1.64824	1.10713	2.28573	1.47038	1.64267	0.296543	0.366784	normal	Normal
novel_miR_398	736.839	871.165	446.544	308.25	326.85	282.418	0.00851941	-1.33834	down	TraesCS2D03G0374700LC	5.72746	6.2988	4.39913	3.84942	4.9149	6.40202	0.586147	-0.181989	normal	Normal
novel_miR_398	736.839	871.165	446.544	308.25	326.85	282.418	0.00851941	-1.33834	down	TraesCS2D03G0491900	6.26502	6.29266	5.59728	5.23455	6.28314	5.34928	0.383057	-0.164692	normal	Normal
novel_miR_398	736.839	871.165	446.544	308.25	326.85	282.418	0.00851941	-1.33834	down	TraesCS2D03G0501000LC	0.504375	0.255874	0.12687	0.399658	0.777462	0.466887	0.221323	0.809305	normal	Normal
novel_miR_398	736.839	871.165	446.544	308.25	326.85	282.418	0.00851941	-1.33834	down	TraesCS2D03G0538300	10.3562	10.7935	9.94504	7.60189	9.7799	10.275	0.254664	-0.225699	normal	Normal
novel_miR_398	736.839	871.165	446.544	308.25	326.85	282.418	0.00851941	-1.33834	down	TraesCS2D03G0798700	1.28642	0.539909	0.727948	1.35593	0.865975	1.28205	0.369944	0.379902	normal	Normal
novel_miR_398	736.839	871.165	446.544	308.25	326.85	282.418	0.00851941	-1.33834	down	TraesCS2D03G0949200LC	0.328719	0.869637	1.42654	1.15508	0.919517	0.939988	0.795199	0.166541	normal	Normal
novel_miR_398	736.839	871.165	446.544	308.25	326.85	282.418	0.00851941	-1.33834	down	TraesCS2D03G0955700	3.69999	4.17551	4.02684	2.46043	4.00436	2.90709	0.116782	-0.398467	normal	Normal
novel_miR_398	736.839	871.165	446.544	308.25	326.85	282.418	0.00851941	-1.33834	down	TraesCS3A03G0020900	2.28574	4.9581	4.25705	5.20598	3.29893	5.20215	0.570936	0.193769	normal	Normal
novel_miR_398	736.839	871.165	446.544	308.25	326.85	282.418	0.00851941	-1.33834	down	TraesCS3A03G0173000	4.02944	4.44386	4.47697	5.78578	4.0477	3.62995	0.98764	-0.00376407	normal	Normal
novel_miR_398	736.839	871.165	446.544	308.25	326.85	282.418	0.00851941	-1.33834	down	TraesCS3A03G0549600	0.252155	0.215728	0.376377	0.212913	0.30839	0.12673	0.489523	-0.419235	normal	Normal
novel_miR_398	736.839	871.165	446.544	308.25	326.85	282.418	0.00851941	-1.33834	down	TraesCS3A03G0628400	2.80934	2.55671	2.19001	1.59573	3.59231	2.72848	0.967585	0.0137902	normal	Normal
novel_miR_398	736.839	871.165	446.544	308.25	326.85	282.418	0.00851941	-1.33834	down	TraesCS3A03G0901600	4.02166	4.6536	5.25201	6.9054	3.27141	4.90819	0.854773	0.0515671	normal	Normal
novel_miR_398	736.839	871.165	446.544	308.25	326.85	282.418	0.00851941	-1.33834	down	TraesCS3A03G1226800	0.738151	1.17316	1.03868	1.1203	0.870615	0.713152	0.568148	-0.182929	normal	Normal
novel_miR_398	736.839	871.165	446.544	308.25	326.85	282.418	0.00851941	-1.33834	down	TraesCS3B03G0218700	5.40988	5.8216	4.52844	5.99195	4.71557	6.37082	0.840415	0.0454588	normal	Normal
novel_miR_398	736.839	871.165	446.544	308.25	326.85	282.418	0.00851941	-1.33834	down	TraesCS3B03G0714000	5.14251	5.95397	4.16245	3.99909	5.23127	5.11018	0.473841	-0.177885	normal	Normal
novel_miR_398	736.839	871.165	446.544	308.25	326.85	282.418	0.00851941	-1.33834	down	TraesCS3B03G0740500	3.65171	4.62284	4.06108	3.09974	2.21672	2.57362	0.00397481	-0.670359	down	down
novel_miR_398	736.839	871.165	446.544	308.25	326.85	282.418	0.00851941	-1.33834	down	TraesCS3B03G0938800	0.338916	0.277173	0.332752	0.402674	0.293867	0.24236	0.879543	-0.0747278	normal	Normal
novel_miR_398	736.839	871.165	446.544	308.25	326.85	282.418	0.00851941	-1.33834	down	TraesCS3B03G1468400	0.890403	0.825918	0.664626	0.690084	1.18318	1.07081	0.440764	0.24626	normal	Normal
novel_miR_398	736.839	871.165	446.544	308.25	326.85	282.418	0.00851941	-1.33834	down	TraesCS3D03G0155400	8.33211	4.8898	6.42791	6.62026	6.08926	7.55993	0.937863	-0.0193328	normal	Normal
novel_miR_398	736.839	871.165	446.544	308.25	326.85	282.418	0.00851941	-1.33834	down	TraesCS3D03G0581400	4.45494	6.09044	5.75249	3.63462	5.39973	3.81896	0.126522	-0.389128	normal	Normal
novel_miR_398	736.839	871.165	446.544	308.25	326.85	282.418	0.00851941	-1.33834	down	TraesCS3D03G0827800	4.79872	3.74622	5.24013	8.08884	5.76689	6.68119	0.0179197	0.517642	normal	Normal
novel_miR_398	736.839	871.165	446.544	308.25	326.85	282.418	0.00851941	-1.33834	down	TraesCS3D03G0899500	6.96084	8.04559	6.74386	8.76844	6.96268	7.4895	0.85699	0.0341603	normal	Normal
novel_miR_398	736.839	871.165	446.544	308.25	326.85	282.418	0.00851941	-1.33834	down	TraesCS3D03G0960100	3.45061	4.93494	3.12005	1.49885	2.93018	3.00681	0.0458387	-0.72419	normal	Normal
novel_miR_398	736.839	871.165	446.544	308.25	326.85	282.418	0.00851941	-1.33834	down	TraesCS4A03G0086700	2.18344	2.95387	2.61973	2.81319	2.18983	2.85349	0.877005	-0.0427881	normal	Normal
novel_miR_398	736.839	871.165	446.544	308.25	326.85	282.418	0.00851941	-1.33834	down	TraesCS4A03G0325700	7.75636	8.51065	8.76406	6.64461	9.04706	8.42157	0.520881	-0.122058	normal	Normal
novel_miR_398	736.839	871.165	446.544	308.25	326.85	282.418	0.00851941	-1.33834	down	TraesCS4A03G0595200	4.51971	5.65961	4.81465	3.43983	3.60748	3.23171	0.00286054	-0.601792	down	down
novel_miR_398	736.839	871.165	446.544	308.25	326.85	282.418	0.00851941	-1.33834	down	TraesCS4A03G0781900	0.366043	0.949027	0.209173	0.259588	0.372164	0.286651	0.220272	-0.807138	normal	Normal
novel_miR_398	736.839	871.165	446.544	308.25	326.85	282.418	0.00851941	-1.33834	down	TraesCS4A03G0823900	4.31682	5.64757	7.97904	8.22938	6.77369	7.85907	0.250919	0.30364	normal	Normal
novel_miR_398	736.839	871.165	446.544	308.25	326.85	282.418	0.00851941	-1.33834	down	TraesCS4A03G0824400	7.69539	7.85207	7.15885	7.77255	10.3045	11.329	0.164024	0.312994	normal	Normal
novel_miR_398	736.839	871.165	446.544	308.25	326.85	282.418	0.00851941	-1.33834	down	TraesCS4A03G0906500LC	9.11426	10.5558	9.17502	5.44348	5.48983	6.91262	6.58685e-05	-0.755291	down	down
novel_miR_398	736.839	871.165	446.544	308.25	326.85	282.418	0.00851941	-1.33834	down	TraesCS4A03G1046800	2.15353	2.09982	2.07381	2.35083	2.02253	1.66365	0.622636	-0.127867	normal	Normal
novel_miR_398	736.839	871.165	446.544	308.25	326.85	282.418	0.00851941	-1.33834	down	TraesCS4B03G0346800LC	0.145163	0.427586	0.257299	0.251265	0.487361	0.356505	0.568117	0.355714	normal	Normal
novel_miR_398	736.839	871.165	446.544	308.25	326.85	282.418	0.00851941	-1.33834	down	TraesCS4B03G0408600	4.99696	5.5733	6.11306	5.40171	5.95622	5.32699	0.75908	-0.0513491	normal	Normal
novel_miR_398	736.839	871.165	446.544	308.25	326.85	282.418	0.00851941	-1.33834	down	TraesCS4B03G0524900LC	3.53546	3.24909	3.91807	2.58493	3.42418	3.5165	0.476863	-0.220608	normal	Normal
novel_miR_398	736.839	871.165	446.544	308.25	326.85	282.418	0.00851941	-1.33834	down	TraesCS4D03G0407800	5.16112	7.44499	5.59524	5.55158	6.33423	5.78857	0.885547	-0.0269788	normal	Normal
novel_miR_398	736.839	871.165	446.544	308.25	326.85	282.418	0.00851941	-1.33834	down	TraesCS4D03G0740800	1.94363	2.12684	2.12851	1.65701	1.22323	1.50835	0.0126503	-0.598796	normal	Normal
novel_miR_398	736.839	871.165	446.544	308.25	326.85	282.418	0.00851941	-1.33834	down	TraesCS5A03G0321800	3.95229	3.71234	3.27063	2.9517	2.62241	2.75283	0.0674602	-0.456666	normal	Normal
novel_miR_398	736.839	871.165	446.544	308.25	326.85	282.418	0.00851941	-1.33834	down	TraesCS5A03G0980900	0.900887	0.826527	0.894888	1.47482	1.06721	1.46914	0.0850161	0.547741	normal	Normal
novel_miR_398	736.839	871.165	446.544	308.25	326.85	282.418	0.00851941	-1.33834	down	TraesCS5A03G1049300LC	1.50552	0.953493	0.833463	0.859076	0.95993	0.893601	0.334916	-0.347802	normal	Normal
novel_miR_398	736.839	871.165	446.544	308.25	326.85	282.418	0.00851941	-1.33834	down	TraesCS5A03G1050900	0.710065	1.20377	0.49967	0.789072	0.759294	0.636145	0.63061	-0.215744	normal	Normal
novel_miR_398	736.839	871.165	446.544	308.25	326.85	282.418	0.00851941	-1.33834	down	TraesCS5B03G0211700	2.0969	1.70116	2.19116	2.02089	1.3851	2.95145	0.949833	0.0206374	normal	Normal
novel_miR_398	736.839	871.165	446.544	308.25	326.85	282.418	0.00851941	-1.33834	down	TraesCS5B03G0322900	5.25827	4.34899	6.77473	7.63295	4.54302	5.45915	0.852906	0.0513737	normal	Normal
novel_miR_398	736.839	871.165	446.544	308.25	326.85	282.418	0.00851941	-1.33834	down	TraesCS5B03G0916300	3.43414	2.50143	3.55535	3.42215	4.09569	2.67528	0.855736	0.0553358	normal	Normal
novel_miR_398	736.839	871.165	446.544	308.25	326.85	282.418	0.00851941	-1.33834	down	TraesCS5B03G1107400	1.11297	1.07131	0.692065	1.02259	0.801038	0.824388	0.644073	-0.16189	normal	Normal
novel_miR_398	736.839	871.165	446.544	308.25	326.85	282.418	0.00851941	-1.33834	down	TraesCS5B03G1109200LC	5.14184	5.70775	7.45317	8.82076	6.1453	6.42561	0.412604	0.172365	normal	Normal
novel_miR_398	736.839	871.165	446.544	308.25	326.85	282.418	0.00851941	-1.33834	down	TraesCS5B03G1109400	5.15039	6.3649	7.30419	8.10682	5.55838	8.17191	0.471525	0.156859	normal	Normal
novel_miR_398	736.839	871.165	446.544	308.25	326.85	282.418	0.00851941	-1.33834	down	TraesCS5B03G1113500	2.94625	3.17896	3.25822	5.694	2.76927	3.9622	0.224285	0.337165	normal	Normal
novel_miR_398	736.839	871.165	446.544	308.25	326.85	282.418	0.00851941	-1.33834	down	TraesCS5B03G1224700	11.7652	14.9825	8.44546	7.15262	6.68168	8.80781	0.00671512	-0.705303	down	down
novel_miR_398	736.839	871.165	446.544	308.25	326.85	282.418	0.00851941	-1.33834	down	TraesCS5B03G1319200	11.0441	10.8531	11.6491	14.9278	12.2726	15.6393	0.0819551	0.292212	normal	Normal
novel_miR_398	736.839	871.165	446.544	308.25	326.85	282.418	0.00851941	-1.33834	down	TraesCS5D03G0327600	5.69573	6.66416	6.46923	6.9977	7.30816	5.70508	0.874417	0.0340416	normal	Normal
novel_miR_398	736.839	871.165	446.544	308.25	326.85	282.418	0.00851941	-1.33834	down	TraesCS5D03G0456900	4.21389	2.96621	4.23065	6.27466	4.26241	4.72048	0.104566	0.386184	normal	Normal
novel_miR_398	736.839	871.165	446.544	308.25	326.85	282.418	0.00851941	-1.33834	down	TraesCS5D03G0995600	1.79003	2.76281	2.89377	4.223	1.84575	3.73489	0.261345	0.308151	normal	Normal
novel_miR_398	736.839	871.165	446.544	308.25	326.85	282.418	0.00851941	-1.33834	down	TraesCS5D03G1105500LC	12.2709	13.0937	10.5397	7.60014	6.69677	9.37664	0.000930986	-0.6691	down	down
novel_miR_398	736.839	871.165	446.544	308.25	326.85	282.418	0.00851941	-1.33834	down	TraesCS5D03G1179500	16.4076	17.8278	14.1501	18.9934	25.3215	21.9309	0.0607417	0.393858	normal	Normal
novel_miR_398	736.839	871.165	446.544	308.25	326.85	282.418	0.00851941	-1.33834	down	TraesCS5D03G1179800	14.9396	16.9872	21.7609	21.992	14.54	21.6486	0.775573	0.0597222	normal	Normal
novel_miR_398	736.839	871.165	446.544	308.25	326.85	282.418	0.00851941	-1.33834	down	TraesCS6A03G0136500	30.3221	31.0345	23.6863	12.5768	35.8254	19.856	0.282597	-0.364942	normal	Normal
novel_miR_398	736.839	871.165	446.544	308.25	326.85	282.418	0.00851941	-1.33834	down	TraesCS6A03G0347500	3.32688	4.48164	4.0127	3.76744	4.51049	4.6396	0.763405	0.0726942	normal	Normal
novel_miR_398	736.839	871.165	446.544	308.25	326.85	282.418	0.00851941	-1.33834	down	TraesCS6A03G0448700	2.07644	1.47171	1.00342	0.544095	0.973703	0.690328	0.00920164	-1.10747	down	down
novel_miR_398	736.839	871.165	446.544	308.25	326.85	282.418	0.00851941	-1.33834	down	TraesCS6A03G0613700	23.2783	23.4766	19.6165	19.8278	35.8446	21.234	0.537911	0.161266	normal	Normal
novel_miR_398	736.839	871.165	446.544	308.25	326.85	282.418	0.00851941	-1.33834	down	TraesCS6B03G0174300	2.83823	2.46474	3.17922	2.34651	1.3478	2.49909	0.138883	-0.489047	normal	Normal
novel_miR_398	736.839	871.165	446.544	308.25	326.85	282.418	0.00851941	-1.33834	down	TraesCS6B03G0191900	16.4031	15.7237	10.8414	5.99228	11.4134	7.97752	0.00517368	-0.818066	down	down
novel_miR_398	736.839	871.165	446.544	308.25	326.85	282.418	0.00851941	-1.33834	down	TraesCS6B03G0230900	1.26873	0.809848	0.759542	3.34777	0.754394	1.64668	0.106288	0.923655	normal	Normal
novel_miR_398	736.839	871.165	446.544	308.25	326.85	282.418	0.00851941	-1.33834	down	TraesCS6B03G0462900	2.74	2.53801	1.52898	0.606783	5.90914	2.72005	0.509415	0.395009	normal	Normal
novel_miR_398	736.839	871.165	446.544	308.25	326.85	282.418	0.00851941	-1.33834	down	TraesCS6B03G0759200	23.8852	21.8295	19.6545	17.5198	30.9893	20.4498	0.922071	0.0243241	normal	Normal
novel_miR_398	736.839	871.165	446.544	308.25	326.85	282.418	0.00851941	-1.33834	down	TraesCS6B03G0914600	0.322885	0.324145	0.695181	0.131013	0.14258	0.153775	0.00383919	-1.67628	down	down
novel_miR_398	736.839	871.165	446.544	308.25	326.85	282.418	0.00851941	-1.33834	down	TraesCS6B03G1143300LC	4.54837	5.3759	5.0568	6.81837	7.44602	8.00431	0.00409254	0.514699	normal	Normal
novel_miR_398	736.839	871.165	446.544	308.25	326.85	282.418	0.00851941	-1.33834	down	TraesCS6D03G0119300	1.37013	0.737897	1.40102	1.65412	1.07418	0.943269	0.981229	0.0104695	normal	Normal
novel_miR_398	736.839	871.165	446.544	308.25	326.85	282.418	0.00851941	-1.33834	down	TraesCS6D03G0301600	5.33544	7.21355	6.34306	6.4437	8.41138	6.75045	0.565305	0.141379	normal	Normal
novel_miR_398	736.839	871.165	446.544	308.25	326.85	282.418	0.00851941	-1.33834	down	TraesCS6D03G0309900	2.99419	3.56712	4.33147	3.20993	3.11721	2.69569	0.133563	-0.319911	normal	Normal
novel_miR_398	736.839	871.165	446.544	308.25	326.85	282.418	0.00851941	-1.33834	down	TraesCS6D03G0437500LC	0.487715	0.41357	0.373181	0.259141	0.326888	0.604448	0.779994	-0.161339	normal	Normal
novel_miR_398	736.839	871.165	446.544	308.25	326.85	282.418	0.00851941	-1.33834	down	TraesCS6D03G0526600	21.4031	21	16.7252	15.8068	31.941	18.3106	0.703219	0.108554	normal	Normal
novel_miR_398	736.839	871.165	446.544	308.25	326.85	282.418	0.00851941	-1.33834	down	TraesCS6D03G0666900	0.188674	0.138321	0.032666	1.46072	2.9454	4.77073	6.94217e-14	4.52479	up	up
novel_miR_398	736.839	871.165	446.544	308.25	326.85	282.418	0.00851941	-1.33834	down	TraesCS6D03G0881700	0.767624	0.711141	0.390491	0.958442	0.931363	0.742448	0.375943	0.411536	normal	Normal
novel_miR_398	736.839	871.165	446.544	308.25	326.85	282.418	0.00851941	-1.33834	down	TraesCS7A03G0090800	16.6725	16.2755	15.8851	16.5818	16.0314	17.8348	0.810005	-0.0340642	normal	Normal
novel_miR_398	736.839	871.165	446.544	308.25	326.85	282.418	0.00851941	-1.33834	down	TraesCS7A03G0149100	1.83001	3.25279	3.12616	2.26004	2.68902	1.60664	0.264819	-0.369514	normal	Normal
novel_miR_398	736.839	871.165	446.544	308.25	326.85	282.418	0.00851941	-1.33834	down	TraesCS7A03G0869800	7.55607	6.98232	4.66221	6.62494	13.8832	7.90179	0.107113	0.516108	normal	Normal
novel_miR_398	736.839	871.165	446.544	308.25	326.85	282.418	0.00851941	-1.33834	down	TraesCS7A03G1127500	0.590824	0.351441	0.3095	0.68982	0.288555	0.877486	0.43813	0.479765	normal	Normal
novel_miR_398	736.839	871.165	446.544	308.25	326.85	282.418	0.00851941	-1.33834	down	TraesCS7B03G0257800	24.7494	28.1086	31.9249	31.8707	22.0532	26.0139	0.44676	-0.142446	normal	Normal
novel_miR_398	736.839	871.165	446.544	308.25	326.85	282.418	0.00851941	-1.33834	down	TraesCS7B03G0394100	1.35438	1.35672	1.54376	2.32466	1.81771	3.07613	0.00876237	0.700342	up	up
novel_miR_398	736.839	871.165	446.544	308.25	326.85	282.418	0.00851941	-1.33834	down	TraesCS7B03G0505400LC	3.7588	4.50527	4.74087	3.80174	4.24842	3.18165	0.235761	-0.260781	normal	Normal
novel_miR_398	736.839	871.165	446.544	308.25	326.85	282.418	0.00851941	-1.33834	down	TraesCS7B03G0720900	9.23228	8.84708	6.2389	7.8602	11.747	12.5417	0.288517	0.322107	normal	Normal
novel_miR_398	736.839	871.165	446.544	308.25	326.85	282.418	0.00851941	-1.33834	down	TraesCS7B03G0942800	2.71521	2.92243	3.04337	1.7593	4.14135	2.75353	0.891471	-0.0476817	normal	Normal
novel_miR_398	736.839	871.165	446.544	308.25	326.85	282.418	0.00851941	-1.33834	down	TraesCS7B03G1173200	0.811131	0.902775	0.638262	0.304535	0.322393	0.22768	0.000434341	-1.51232	down	down
novel_miR_398	736.839	871.165	446.544	308.25	326.85	282.418	0.00851941	-1.33834	down	TraesCS7B03G1202300	7.02927	8.80573	7.31997	6.46794	6.32818	8.26353	0.345417	-0.200823	normal	Normal
novel_miR_398	736.839	871.165	446.544	308.25	326.85	282.418	0.00851941	-1.33834	down	TraesCS7D03G0081400	19.5287	17.9189	21.0855	18.3805	21.3513	18.3778	0.610461	-0.0797369	normal	Normal
novel_miR_398	736.839	871.165	446.544	308.25	326.85	282.418	0.00851941	-1.33834	down	TraesCS7D03G0088400LC	0.174935	0.437359	0.299858	0.776789	0.542067	0.417655	0.108193	0.860847	normal	Normal
novel_miR_398	736.839	871.165	446.544	308.25	326.85	282.418	0.00851941	-1.33834	down	TraesCS7D03G0137600	3.5211	2.28147	2.61324	1.63749	2.31978	2.70019	0.214335	-0.39969	normal	Normal
novel_miR_398	736.839	871.165	446.544	308.25	326.85	282.418	0.00851941	-1.33834	down	TraesCS7D03G0284100	10.8258	10.6816	11.8417	17.2344	23.247	15.0764	0.00146022	0.688455	up	up
novel_miR_398	736.839	871.165	446.544	308.25	326.85	282.418	0.00851941	-1.33834	down	TraesCS7D03G0394700	5.5471	5.73841	5.69976	7.46824	5.32091	6.92492	0.42682	0.150619	normal	Normal
novel_miR_398	736.839	871.165	446.544	308.25	326.85	282.418	0.00851941	-1.33834	down	TraesCS7D03G0601800LC	20.458	20.8658	26.7575	30.2992	21.3646	26.7313	0.434769	0.14755	normal	Normal
novel_miR_398	736.839	871.165	446.544	308.25	326.85	282.418	0.00851941	-1.33834	down	TraesCS7D03G0735200	5.55076	5.2141	7.61124	4.82193	5.23345	5.42127	0.190549	-0.295262	normal	Normal
novel_miR_398	736.839	871.165	446.544	308.25	326.85	282.418	0.00851941	-1.33834	down	TraesCS7D03G0844900	7.82638	10.2581	4.63711	5.05081	11.871	6.77257	0.989479	0.00546348	normal	Normal
novel_miR_398	736.839	871.165	446.544	308.25	326.85	282.418	0.00851941	-1.33834	down	TraesCS7D03G0928800	1.42298	1.22146	1.43817	0.323836	0.874095	1.04572	0.0778252	-0.911359	normal	Normal
novel_miR_398	736.839	871.165	446.544	308.25	326.85	282.418	0.00851941	-1.33834	down	TraesCSU03G0061400	17.4709	17.6166	18.5681	16.3222	18.952	19.3425	0.824936	-0.0330784	normal	Normal
novel_miR_398	736.839	871.165	446.544	308.25	326.85	282.418	0.00851941	-1.33834	down	Triticum_aestivum_newGene_166420	1.12129	1.24427	2.27635	1.04807	0.917461	1.82845	0.499908	-0.269354	normal	Normal
novel_miR_398	736.839	871.165	446.544	308.25	326.85	282.418	0.00851941	-1.33834	down	Triticum_aestivum_newGene_167852	0.41492	0.161429	0.478743	0.092033	0.374203	0.042826	0.258008	-1.051	normal	Normal
novel_miR_398	736.839	871.165	446.544	308.25	326.85	282.418	0.00851941	-1.33834	down	Triticum_aestivum_newGene_169893	1.07605	1.0223	0.970539	0.650343	1.07882	0.937405	0.555135	-0.200011	normal	Normal
novel_miR_398	736.839	871.165	446.544	308.25	326.85	282.418	0.00851941	-1.33834	down	Triticum_aestivum_newGene_176466	2.19108	1.78406	2.81388	2.37635	2.45743	2.8561	0.600771	0.148156	normal	Normal
novel_miR_398	736.839	871.165	446.544	308.25	326.85	282.418	0.00851941	-1.33834	down	Triticum_aestivum_newGene_177463	0.711756	0.49352	0.920292	0.600615	0.504836	0.342529	0.327731	-0.459312	normal	Normal
novel_miR_398	736.839	871.165	446.544	308.25	326.85	282.418	0.00851941	-1.33834	down	Triticum_aestivum_newGene_19930	0.672469	0.768747	0.368022	0.995413	0.609938	0.031738	0.488028	-0.570094	normal	Normal
novel_miR_398	736.839	871.165	446.544	308.25	326.85	282.418	0.00851941	-1.33834	down	Triticum_aestivum_newGene_246467	0.766374	0.671223	0.64416	0.67984	0.544791	0	0.641632	-0.816268	normal	Normal
novel_miR_398	736.839	871.165	446.544	308.25	326.85	282.418	0.00851941	-1.33834	down	Triticum_aestivum_newGene_32210	0.855853	1.03559	0.820176	0.978292	0.675223	1.27886	0.695154	0.101281	normal	Normal
novel_miR_398	736.839	871.165	446.544	308.25	326.85	282.418	0.00851941	-1.33834	down	Triticum_aestivum_newGene_60346	0.749443	1.04965	1.00059	0.687922	0.382425	1.10398	0.2919	-0.393954	normal	Normal
novel_miR_398	736.839	871.165	446.544	308.25	326.85	282.418	0.00851941	-1.33834	down	Triticum_aestivum_newGene_77733	0.643067	0.53338	1.00149	1.00318	1.1689	1.05457	0.147754	0.545641	normal	Normal
novel_miR_407	62.5474	109.913	113.408	279.796	214.009	209.322	0.0162718	1.21988	up	TraesCS1A03G0402100	12.0489	10.9665	13.8947	16.4102	14.8225	15.2505	0.104405	0.279081	normal	Normal
novel_miR_407	62.5474	109.913	113.408	279.796	214.009	209.322	0.0162718	1.21988	up	TraesCS1A03G0753800	2.01503	2.01261	1.69929	0.869604	1.6243	2.11148	0.333078	-0.375296	normal	Normal
novel_miR_407	62.5474	109.913	113.408	279.796	214.009	209.322	0.0162718	1.21988	up	TraesCS1B03G0295400LC	0.84371	1.18425	0.733852	0.800516	0.845349	0.692874	0.449244	-0.303186	normal	Normal
novel_miR_407	62.5474	109.913	113.408	279.796	214.009	209.322	0.0162718	1.21988	up	TraesCS1B03G0295900	0.422478	0.396373	0.442721	0.494931	0.071936	0.396437	0.53371	-0.466576	normal	Normal
novel_miR_407	62.5474	109.913	113.408	279.796	214.009	209.322	0.0162718	1.21988	up	TraesCS1B03G0493200	11.8013	12.3692	14.1175	15.6869	11.1446	13.2043	0.9743	0.00627878	normal	Normal
novel_miR_407	62.5474	109.913	113.408	279.796	214.009	209.322	0.0162718	1.21988	up	TraesCS1B03G0508900	8.11132	6.16061	3.95052	2.48453	3.40157	4.5151	0.00481815	-0.884243	down	down
novel_miR_407	62.5474	109.913	113.408	279.796	214.009	209.322	0.0162718	1.21988	up	TraesCS1B03G0740900	3.16349	0.678289	0.117557	1.19896	0.87526	1.49476	0.81842	-0.265056	normal	Normal
novel_miR_407	62.5474	109.913	113.408	279.796	214.009	209.322	0.0162718	1.21988	up	TraesCS1B03G0749200LC	4.38547	3.39695	3.22402	2.74868	2.60066	2.52936	0.021128	-0.547812	normal	Normal
novel_miR_407	62.5474	109.913	113.408	279.796	214.009	209.322	0.0162718	1.21988	up	TraesCS1B03G0750600LC	1.21643	1.36793	1.12981	1.6049	1.54521	1.01036	0.792454	0.106316	normal	Normal
novel_miR_407	62.5474	109.913	113.408	279.796	214.009	209.322	0.0162718	1.21988	up	TraesCS1D03G0370900	10.247	12.2108	13.1198	14.1863	13.438	12.8118	0.455095	0.13082	normal	Normal
novel_miR_407	62.5474	109.913	113.408	279.796	214.009	209.322	0.0162718	1.21988	up	TraesCS1D03G0721900	1.31407	1.42609	1.9702	1.10284	0.92117	0.613948	0.0150558	-0.881675	normal	Normal
novel_miR_407	62.5474	109.913	113.408	279.796	214.009	209.322	0.0162718	1.21988	up	TraesCS2A03G0646100	0.719913	1.15308	0.869891	0.997639	0.687435	1.17705	0.990129	-0.00502064	normal	Normal
novel_miR_407	62.5474	109.913	113.408	279.796	214.009	209.322	0.0162718	1.21988	up	TraesCS2A03G0944000	5.59036	5.35234	5.62223	7.47216	3.02723	6.41923	0.84912	-0.0568882	normal	Normal
novel_miR_407	62.5474	109.913	113.408	279.796	214.009	209.322	0.0162718	1.21988	up	TraesCS2A03G1090600	1.49181	0.659653	1.40301	1.72919	1.95643	2.46622	0.0514594	0.736197	normal	Normal
novel_miR_407	62.5474	109.913	113.408	279.796	214.009	209.322	0.0162718	1.21988	up	TraesCS2B03G0636400	5.49315	6.50931	6.52952	6.80152	5.87608	6.74726	0.958927	0.0099038	normal	Normal
novel_miR_407	62.5474	109.913	113.408	279.796	214.009	209.322	0.0162718	1.21988	up	TraesCS2B03G0922900	4.49426	5.74317	6.60959	4.35884	5.60428	5.77411	0.528868	-0.145858	normal	Normal
novel_miR_407	62.5474	109.913	113.408	279.796	214.009	209.322	0.0162718	1.21988	up	TraesCS2B03G1222600	0.942344	1.09605	0.032471	0.919071	1.69458	1.53319	0.436254	0.908232	normal	Normal
novel_miR_407	62.5474	109.913	113.408	279.796	214.009	209.322	0.0162718	1.21988	up	TraesCS2D03G0602700	0.446794	0.363734	1.02771	0.614349	0.862156	0.879819	0.537235	0.329724	normal	Normal
novel_miR_407	62.5474	109.913	113.408	279.796	214.009	209.322	0.0162718	1.21988	up	TraesCS2D03G0775900	4.99577	4.40475	6.7339	4.846	5.11889	5.6344	0.659126	-0.0963452	normal	Normal
novel_miR_407	62.5474	109.913	113.408	279.796	214.009	209.322	0.0162718	1.21988	up	TraesCS2D03G0882700	5.00861	3.50462	3.33173	5.21521	2.58286	3.46688	0.628916	-0.156135	normal	Normal
novel_miR_407	62.5474	109.913	113.408	279.796	214.009	209.322	0.0162718	1.21988	up	TraesCS2D03G1034300	1.45364	0.820882	1.71502	1.22143	1.95671	1.56009	0.556858	0.210591	normal	Normal
novel_miR_407	62.5474	109.913	113.408	279.796	214.009	209.322	0.0162718	1.21988	up	TraesCS3A03G0051100	2.88594	2.70588	1.89134	4.99823	7.53517	5.02898	0.000349604	1.16777	up	up
novel_miR_407	62.5474	109.913	113.408	279.796	214.009	209.322	0.0162718	1.21988	up	TraesCS3A03G0051200	0.810128	0.339907	0.01767	1.67778	2.40852	3.64234	0.00165103	2.61245	up	up
novel_miR_407	62.5474	109.913	113.408	279.796	214.009	209.322	0.0162718	1.21988	up	TraesCS3A03G0137900	0	0	0	0.462108	1.41768	0.54608	6.84635e-11	9.29526	up	up
novel_miR_407	62.5474	109.913	113.408	279.796	214.009	209.322	0.0162718	1.21988	up	TraesCS3A03G0632400	6.33335	6.60509	5.64162	5.7715	6.5416	7.4905	0.914473	0.019895	normal	Normal
novel_miR_407	62.5474	109.913	113.408	279.796	214.009	209.322	0.0162718	1.21988	up	TraesCS3A03G1042500	3.53226	4.01966	3.27407	3.91378	5.0379	3.93186	0.425601	0.19303	normal	Normal
novel_miR_407	62.5474	109.913	113.408	279.796	214.009	209.322	0.0162718	1.21988	up	TraesCS3B03G0018000	23.6799	21.3889	14.6863	5.41797	16.4409	9.82237	0.00930706	-0.968388	down	down
novel_miR_407	62.5474	109.913	113.408	279.796	214.009	209.322	0.0162718	1.21988	up	TraesCS3B03G0175700	0.611365	0.513179	0.12899	0.202825	0.363141	1.17798	0.649446	0.375281	normal	Normal
novel_miR_407	62.5474	109.913	113.408	279.796	214.009	209.322	0.0162718	1.21988	up	TraesCS3B03G0287300	1.34976	2.56737	0.783943	0.632762	1.35452	0.740358	0.112601	-0.840944	normal	Normal
novel_miR_407	62.5474	109.913	113.408	279.796	214.009	209.322	0.0162718	1.21988	up	TraesCS3B03G0800300	2.59157	1.2526	2.50313	1.7416	2.69506	2.53895	0.803329	0.0917642	normal	Normal
novel_miR_407	62.5474	109.913	113.408	279.796	214.009	209.322	0.0162718	1.21988	up	TraesCS3B03G0832800	2.90601	4.82959	4.04331	4.1287	4.80473	3.16499	0.563516	0.137302	normal	Normal
novel_miR_407	62.5474	109.913	113.408	279.796	214.009	209.322	0.0162718	1.21988	up	TraesCS3B03G0921800	1.39106	1.79857	1.13529	0.491757	1.25621	0.918475	0.107696	-0.752647	normal	Normal
novel_miR_407	62.5474	109.913	113.408	279.796	214.009	209.322	0.0162718	1.21988	up	TraesCS3B03G0983100	3.5849	3.36844	2.89575	0	2.96066	2.32843	0.62276	-0.938395	normal	Normal
novel_miR_407	62.5474	109.913	113.408	279.796	214.009	209.322	0.0162718	1.21988	up	TraesCS3B03G0994600LC	12.8868	15.0732	17.1352	16.3939	15.8893	16.0454	0.76765	0.0476338	normal	Normal
novel_miR_407	62.5474	109.913	113.408	279.796	214.009	209.322	0.0162718	1.21988	up	TraesCS3D03G0014600	4.40027	6.00896	3.72334	2.50018	5.04165	3.88916	0.297685	-0.362646	normal	Normal
novel_miR_407	62.5474	109.913	113.408	279.796	214.009	209.322	0.0162718	1.21988	up	TraesCS3D03G0036100	0.889505	1.14729	0.612764	0.849757	2.25745	1.71073	0.124072	0.799842	normal	Normal
novel_miR_407	62.5474	109.913	113.408	279.796	214.009	209.322	0.0162718	1.21988	up	TraesCS3D03G0567000	7.55233	9.44381	8.45343	9.8897	6.35454	8.9685	0.751539	-0.0791354	normal	Normal
novel_miR_407	62.5474	109.913	113.408	279.796	214.009	209.322	0.0162718	1.21988	up	TraesCS3D03G0787500	3.29479	2.54462	1.98872	2.04915	0.23244	0.525727	0.00881579	-1.57296	down	down
novel_miR_407	62.5474	109.913	113.408	279.796	214.009	209.322	0.0162718	1.21988	up	TraesCS3D03G0969700	2.72547	3.08805	3.45337	4.30403	5.53965	3.51362	0.0632453	0.480507	normal	Normal
novel_miR_407	62.5474	109.913	113.408	279.796	214.009	209.322	0.0162718	1.21988	up	TraesCS4A03G0215400	2.17729	2.01393	2.02352	2.34399	3.21582	1.93329	0.417587	0.22673	normal	Normal
novel_miR_407	62.5474	109.913	113.408	279.796	214.009	209.322	0.0162718	1.21988	up	TraesCS4A03G0263900	1.1381	0.698368	0.956799	0.952486	0.257851	1.13291	0.557974	-0.330372	normal	Normal
novel_miR_407	62.5474	109.913	113.408	279.796	214.009	209.322	0.0162718	1.21988	up	TraesCS4A03G0762500	4.26003	4.02271	2.4255	2.9266	2.17046	1.73065	0.0573893	-0.740431	normal	Normal
novel_miR_407	62.5474	109.913	113.408	279.796	214.009	209.322	0.0162718	1.21988	up	TraesCS4A03G1162200	2.32128	2.02319	2.27163	0.808831	2.31327	1.19206	0.130418	-0.656539	normal	Normal
novel_miR_407	62.5474	109.913	113.408	279.796	214.009	209.322	0.0162718	1.21988	up	TraesCS4B03G0503400	1.16806	0.860386	1.57133	0.43988	0.773936	0.84903	0.0575897	-0.840562	normal	Normal
novel_miR_407	62.5474	109.913	113.408	279.796	214.009	209.322	0.0162718	1.21988	up	TraesCS4B03G0556500	2.67592	2.73474	2.51434	2.46219	3.58444	2.83442	0.733458	0.0820562	normal	Normal
novel_miR_407	62.5474	109.913	113.408	279.796	214.009	209.322	0.0162718	1.21988	up	TraesCS4D03G0096800	0.855332	0.726231	1.16697	1.66037	1.12797	0.889487	0.386586	0.368903	normal	Normal
novel_miR_407	62.5474	109.913	113.408	279.796	214.009	209.322	0.0162718	1.21988	up	TraesCS4D03G0449400	0.691801	0.527286	0.47295	0.899861	0.490813	0.394781	0.997927	0.00128105	normal	Normal
novel_miR_407	62.5474	109.913	113.408	279.796	214.009	209.322	0.0162718	1.21988	up	TraesCS4D03G0491400	1.37315	1.02602	0.848859	1.16018	1.0375	1.27494	0.949514	0.0204484	normal	Normal
novel_miR_407	62.5474	109.913	113.408	279.796	214.009	209.322	0.0162718	1.21988	up	TraesCS5A03G0325400	1.59974	1.55808	1.84491	0.98109	1.22769	1.31317	0.0287664	-0.557515	normal	Normal
novel_miR_407	62.5474	109.913	113.408	279.796	214.009	209.322	0.0162718	1.21988	up	TraesCS5A03G0449200	2.6098	1.78994	1.98477	1.81154	2.03163	2.63737	0.90748	-0.0328469	normal	Normal
novel_miR_407	62.5474	109.913	113.408	279.796	214.009	209.322	0.0162718	1.21988	up	TraesCS5A03G0727600	0.449093	0.806388	0.499027	0.66978	0.638065	0.960601	0.538235	0.298166	normal	Normal
novel_miR_407	62.5474	109.913	113.408	279.796	214.009	209.322	0.0162718	1.21988	up	TraesCS5A03G0849000	1.73776	2.0277	1.9681	1.95048	2.1974	0.899802	0.577814	-0.232884	normal	Normal
novel_miR_407	62.5474	109.913	113.408	279.796	214.009	209.322	0.0162718	1.21988	up	TraesCS5A03G1101500	9.4257	10.2511	10.7143	7.62121	11.9441	8.65377	0.472722	-0.154154	normal	Normal
novel_miR_407	62.5474	109.913	113.408	279.796	214.009	209.322	0.0162718	1.21988	up	TraesCS5B03G0157600	1.26945	1.37743	1.65567	2.53726	1.32015	2.05038	0.200156	0.395885	normal	Normal
novel_miR_407	62.5474	109.913	113.408	279.796	214.009	209.322	0.0162718	1.21988	up	TraesCS5B03G0322200	0.887274	0.773732	0.955355	0.723214	0.380773	1.02142	0.359459	-0.365965	normal	Normal
novel_miR_407	62.5474	109.913	113.408	279.796	214.009	209.322	0.0162718	1.21988	up	TraesCS5B03G0535200	4.04005	5.03701	4.85898	4.72646	3.42457	5.08681	0.532735	-0.136452	normal	Normal
novel_miR_407	62.5474	109.913	113.408	279.796	214.009	209.322	0.0162718	1.21988	up	TraesCS5B03G0764900	0.643774	0.845554	1.01642	0.458851	0.449397	0.558514	0.0629329	-0.816319	normal	Normal
novel_miR_407	62.5474	109.913	113.408	279.796	214.009	209.322	0.0162718	1.21988	up	TraesCS5B03G1170400	9.44767	9.15078	7.15151	5.34522	9.58573	5.64125	0.170047	-0.377972	normal	Normal
novel_miR_407	62.5474	109.913	113.408	279.796	214.009	209.322	0.0162718	1.21988	up	TraesCS5D03G0007600	0.172868	0.24788	0.239581	0.720537	2.088	1.21225	1.12263e-06	2.55518	up	up
novel_miR_407	62.5474	109.913	113.408	279.796	214.009	209.322	0.0162718	1.21988	up	TraesCS5D03G0161300	3.73873	4.5759	3.40395	3.35747	4.23778	4.18756	0.834361	-0.053573	normal	Normal
novel_miR_407	62.5474	109.913	113.408	279.796	214.009	209.322	0.0162718	1.21988	up	TraesCS5D03G0328300	1.40555	1.43298	1.48721	0.832928	0.907743	1.03338	0.00678363	-0.695585	down	down
novel_miR_407	62.5474	109.913	113.408	279.796	214.009	209.322	0.0162718	1.21988	up	TraesCS5D03G0416000	2.4609	2.43616	2.48924	3.10164	2.88414	3.49446	0.211372	0.264418	normal	Normal
novel_miR_407	62.5474	109.913	113.408	279.796	214.009	209.322	0.0162718	1.21988	up	TraesCS5D03G0490000	5.09953	5.05677	4.83616	4.16198	4.8137	4.72208	0.253281	-0.217372	normal	Normal
novel_miR_407	62.5474	109.913	113.408	279.796	214.009	209.322	0.0162718	1.21988	up	TraesCS5D03G0694300	0.629639	0.451627	0.14832	0.496316	0.38654	0.576271	0.810727	0.153888	normal	Normal
novel_miR_407	62.5474	109.913	113.408	279.796	214.009	209.322	0.0162718	1.21988	up	TraesCS5D03G1074300	0.73397	0.133298	0.08011	3.39955	10.7131	5.373	3.08293e-05	4.27339	up	up
novel_miR_407	62.5474	109.913	113.408	279.796	214.009	209.322	0.0162718	1.21988	up	TraesCS5D03G1074400	0.749439	0.130903	0.07867	3.6546	11.3047	5.43705	3.37886e-05	4.31478	up	up
novel_miR_407	62.5474	109.913	113.408	279.796	214.009	209.322	0.0162718	1.21988	up	TraesCS6A03G0106900	2.38558	1.06052	1.25087	1.69723	2.16809	1.95732	0.573473	0.243638	normal	Normal
novel_miR_407	62.5474	109.913	113.408	279.796	214.009	209.322	0.0162718	1.21988	up	TraesCS6A03G0665900	4.70437	3.42675	3.73106	3.84871	5.56304	5.31532	0.355188	0.25385	normal	Normal
novel_miR_407	62.5474	109.913	113.408	279.796	214.009	209.322	0.0162718	1.21988	up	TraesCS6A03G0751000	1.48799	1.31452	2.7723	2.21104	2.1642	1.88512	0.721604	0.130866	normal	Normal
novel_miR_407	62.5474	109.913	113.408	279.796	214.009	209.322	0.0162718	1.21988	up	TraesCS6A03G0818600	0.635258	0.761874	0.682908	0.409595	0.599357	0.397679	0.222971	-0.620566	normal	Normal
novel_miR_407	62.5474	109.913	113.408	279.796	214.009	209.322	0.0162718	1.21988	up	TraesCS6A03G0820500	1.11616	1.54352	1.36875	1.24456	1.62254	1.16273	0.885679	-0.0517714	normal	Normal
novel_miR_407	62.5474	109.913	113.408	279.796	214.009	209.322	0.0162718	1.21988	up	TraesCS6B03G0809300LC	7.70186	8.68113	8.70097	10.0301	10.2766	10.1502	0.201847	0.224351	normal	Normal
novel_miR_407	62.5474	109.913	113.408	279.796	214.009	209.322	0.0162718	1.21988	up	TraesCS6B03G0810700	5.89435	6.19556	4.48736	5.459	5.80816	7.68841	0.627011	0.124451	normal	Normal
novel_miR_407	62.5474	109.913	113.408	279.796	214.009	209.322	0.0162718	1.21988	up	TraesCS6B03G0969300	1.93254	0.988202	2.66556	1.01391	1.02198	1.86313	0.218146	-0.565545	normal	Normal
novel_miR_407	62.5474	109.913	113.408	279.796	214.009	209.322	0.0162718	1.21988	up	TraesCS6B03G0974000	2.55699	1.23495	2.20582	2.32767	1.83016	1.21616	0.586484	-0.214162	normal	Normal
novel_miR_407	62.5474	109.913	113.408	279.796	214.009	209.322	0.0162718	1.21988	up	TraesCS6D03G0554900	3.51264	3.28218	3.52091	4.13357	4.55309	5.68956	0.0743687	0.419338	normal	Normal
novel_miR_407	62.5474	109.913	113.408	279.796	214.009	209.322	0.0162718	1.21988	up	TraesCS6D03G0692200	0.688005	0.667725	1.05115	0.722775	1.06927	1.08444	0.625774	0.210887	normal	Normal
novel_miR_407	62.5474	109.913	113.408	279.796	214.009	209.322	0.0162718	1.21988	up	TraesCS6D03G0693800	2.36665	2.11602	1.82622	2.1393	1.88132	1.64482	0.891099	-0.0302378	normal	Normal
novel_miR_407	62.5474	109.913	113.408	279.796	214.009	209.322	0.0162718	1.21988	up	TraesCS7A03G0346800	5.90544	4.29861	4.88491	4.66214	4.57983	2.48725	0.39261	-0.42179	normal	Normal
novel_miR_407	62.5474	109.913	113.408	279.796	214.009	209.322	0.0162718	1.21988	up	TraesCS7A03G0925700	0.533253	0.731987	0.84434	1.95579	0.814776	1.45271	0.0241246	0.933369	normal	Normal
novel_miR_407	62.5474	109.913	113.408	279.796	214.009	209.322	0.0162718	1.21988	up	TraesCS7A03G0965700	2.28502	2.61989	2.71699	3.03164	2.81644	2.27418	0.836574	0.0469631	normal	Normal
novel_miR_407	62.5474	109.913	113.408	279.796	214.009	209.322	0.0162718	1.21988	up	TraesCS7A03G1011700	5.94009	3.19826	3.3072	1.50423	5.20053	3.50953	0.426286	-0.335815	normal	Normal
novel_miR_407	62.5474	109.913	113.408	279.796	214.009	209.322	0.0162718	1.21988	up	TraesCS7A03G1017300	1.91736	2.01913	0.874745	0.6275	3.78655	1.38554	0.644465	0.247704	normal	Normal
novel_miR_407	62.5474	109.913	113.408	279.796	214.009	209.322	0.0162718	1.21988	up	TraesCS7B03G0138800LC	1.75653	1.62502	2.1077	2.19869	1.34905	1.18931	0.532802	-0.269616	normal	Normal
novel_miR_407	62.5474	109.913	113.408	279.796	214.009	209.322	0.0162718	1.21988	up	TraesCS7B03G0802500	4.4533	4.35158	5.18983	5.28916	3.04445	4.59456	0.474964	-0.176764	normal	Normal
novel_miR_407	62.5474	109.913	113.408	279.796	214.009	209.322	0.0162718	1.21988	up	TraesCS7B03G0853000	3.60102	1.47948	1.56192	0.238972	3.44713	1.28244	0.633905	-0.488637	normal	Normal
novel_miR_407	62.5474	109.913	113.408	279.796	214.009	209.322	0.0162718	1.21988	up	TraesCS7B03G0858100	8.98356	9.12318	10.5832	8.99582	10.381	8.27625	0.626589	-0.0819863	normal	Normal
novel_miR_407	62.5474	109.913	113.408	279.796	214.009	209.322	0.0162718	1.21988	up	TraesCS7B03G0990200	0.409564	0.167917	0.897678	0.734382	0.562496	0.383596	0.808688	0.161777	normal	Normal
novel_miR_407	62.5474	109.913	113.408	279.796	214.009	209.322	0.0162718	1.21988	up	TraesCS7D03G0269300LC	1.73005	2.15903	0.946716	2.34008	3.06092	3.04208	0.0982449	0.667591	normal	Normal
novel_miR_407	62.5474	109.913	113.408	279.796	214.009	209.322	0.0162718	1.21988	up	TraesCS7D03G0335500	2.28932	1.09177	1.9817	4.18699	1.59768	5.13108	0.0834849	0.947021	normal	Normal
novel_miR_407	62.5474	109.913	113.408	279.796	214.009	209.322	0.0162718	1.21988	up	TraesCS7D03G0924700	3.18337	3.23279	3.86885	2.48743	2.35464	2.56272	0.00524892	-0.536293	normal	Normal
novel_miR_407	62.5474	109.913	113.408	279.796	214.009	209.322	0.0162718	1.21988	up	TraesCS7D03G0969400	5.94087	4.17403	4.27088	2.12541	7.15053	4.55086	0.785259	-0.104722	normal	Normal
novel_miR_407	62.5474	109.913	113.408	279.796	214.009	209.322	0.0162718	1.21988	up	TraesCS7D03G0973500	6.73267	7.77205	6.52752	5.93206	9.8984	7.09003	0.830889	0.0517737	normal	Normal
novel_miR_407	62.5474	109.913	113.408	279.796	214.009	209.322	0.0162718	1.21988	up	TraesCS7D03G1079300	1.28773	0.430977	1.18441	1.47851	0.984836	0.727608	0.878827	0.0790448	normal	Normal
novel_miR_407	62.5474	109.913	113.408	279.796	214.009	209.322	0.0162718	1.21988	up	TraesCSU03G0071700LC	3.31233	4.17372	3.348	4.07872	3.07915	4.09749	0.954948	-0.011613	normal	Normal
novel_miR_407	62.5474	109.913	113.408	279.796	214.009	209.322	0.0162718	1.21988	up	Triticum_aestivum_newGene_105274	0.426341	0.68103	1.02619	0	0.320057	0.800147	0.637149	-0.856757	normal	Normal
novel_miR_407	62.5474	109.913	113.408	279.796	214.009	209.322	0.0162718	1.21988	up	Triticum_aestivum_newGene_14189	0.349866	0.113723	0.40322	0.415264	0.494229	0.035808	0.374831	0.690995	normal	Normal
novel_miR_407	62.5474	109.913	113.408	279.796	214.009	209.322	0.0162718	1.21988	up	Triticum_aestivum_newGene_147659	0.173059	0.30817	0.340155	0.49223	0.806035	0.780755	0.0309099	1.28427	normal	Normal
novel_miR_407	62.5474	109.913	113.408	279.796	214.009	209.322	0.0162718	1.21988	up	Triticum_aestivum_newGene_156518	4.05387	2.12152	4.6726	5.35349	6.0215	4.89771	0.117079	0.676035	normal	Normal
novel_miR_407	62.5474	109.913	113.408	279.796	214.009	209.322	0.0162718	1.21988	up	Triticum_aestivum_newGene_197323	1.07542	1.13411	1.06893	1.35888	1.177	1.50513	0.795889	0.0748631	normal	Normal
novel_miR_407	62.5474	109.913	113.408	279.796	214.009	209.322	0.0162718	1.21988	up	Triticum_aestivum_newGene_209748	1.19657	1.00196	1.47235	0.864539	0.70854	1.08935	0.125254	-0.632124	normal	Normal
novel_miR_407	62.5474	109.913	113.408	279.796	214.009	209.322	0.0162718	1.21988	up	Triticum_aestivum_newGene_248961	0.546797	0.666743	0.457085	0.904805	0.763024	0.527364	0.412608	0.321263	normal	Normal
novel_miR_407	62.5474	109.913	113.408	279.796	214.009	209.322	0.0162718	1.21988	up	Triticum_aestivum_newGene_257518	1.28255	1.2547	1.29964	0.996356	1.56495	0.813613	0.505646	-0.234703	normal	Normal
novel_miR_407	62.5474	109.913	113.408	279.796	214.009	209.322	0.0162718	1.21988	up	Triticum_aestivum_newGene_257613	0.453935	1.10624	0.265047	0.508979	0.70927	0.137223	0.509356	-0.461807	normal	Normal
novel_miR_407	62.5474	109.913	113.408	279.796	214.009	209.322	0.0162718	1.21988	up	Triticum_aestivum_newGene_38911	0.287769	0.463275	0.31488	0.413574	0.445114	0.122257	0.26094	0.572002	normal	Normal
novel_miR_407	62.5474	109.913	113.408	279.796	214.009	209.322	0.0162718	1.21988	up	Triticum_aestivum_newGene_99370	1.31603	1.01749	0.889854	1.0714	0.666429	1.28267	0.721898	-0.171231	normal	Normal
novel_miR_487	25.9343	40.7087	31.896	75.8769	89.4945	126.258	0.0173508	1.49309	up	TraesCS1A03G0514800	2.8254	2.27973	2.85432	3.2012	3.06462	3.92542	0.291284	0.296542	normal	Normal
novel_miR_487	25.9343	40.7087	31.896	75.8769	89.4945	126.258	0.0173508	1.49309	up	TraesCS1A03G0763500	0.411524	0.545276	1.14825	0.452627	0.593953	0.761946	0.62049	-0.250372	normal	Normal
novel_miR_487	25.9343	40.7087	31.896	75.8769	89.4945	126.258	0.0173508	1.49309	up	TraesCS1B03G0873100	0.656154	0.921263	0.874661	1.01047	0.582923	0.609984	0.598201	-0.216239	normal	Normal
novel_miR_487	25.9343	40.7087	31.896	75.8769	89.4945	126.258	0.0173508	1.49309	up	TraesCS1D03G0055200	1.16165	1.50192	0.67034	0.857233	0.687239	0.837168	0.15211	-0.562769	normal	Normal
novel_miR_487	25.9343	40.7087	31.896	75.8769	89.4945	126.258	0.0173508	1.49309	up	TraesCS1D03G0685500	35.5809	38.3131	37.0066	36.564	32.6461	30.6706	0.15139	-0.210212	normal	Normal
novel_miR_487	25.9343	40.7087	31.896	75.8769	89.4945	126.258	0.0173508	1.49309	up	TraesCS1D03G0730700	1.35746	0.720617	0.982713	0.96091	1.33377	1.0316	0.87263	0.0628269	normal	Normal
novel_miR_487	25.9343	40.7087	31.896	75.8769	89.4945	126.258	0.0173508	1.49309	up	TraesCS2A03G0128200	11.3903	10.9484	10.6569	10.274	12.2333	12.4976	0.870554	0.0269036	normal	Normal
novel_miR_487	25.9343	40.7087	31.896	75.8769	89.4945	126.258	0.0173508	1.49309	up	TraesCS2A03G0359200LC	6.71407	6.61256	6.08129	5.98713	6.33636	7.30374	0.842172	-0.046015	normal	Normal
novel_miR_487	25.9343	40.7087	31.896	75.8769	89.4945	126.258	0.0173508	1.49309	up	TraesCS2B03G0172000	15.9006	15.46	14.7581	12.846	16.2713	14.7249	0.462516	-0.127583	normal	Normal
novel_miR_487	25.9343	40.7087	31.896	75.8769	89.4945	126.258	0.0173508	1.49309	up	TraesCS2D03G0124400LC	11.4121	11.1378	10.6691	9.68449	10.8416	10.4812	0.309386	-0.158198	normal	Normal
novel_miR_487	25.9343	40.7087	31.896	75.8769	89.4945	126.258	0.0173508	1.49309	up	TraesCS2D03G0691600LC	1.32086	1.09716	0.832929	1.25615	1.32351	1.43371	0.522594	0.229597	normal	Normal
novel_miR_487	25.9343	40.7087	31.896	75.8769	89.4945	126.258	0.0173508	1.49309	up	TraesCS3A03G0160300	2.3437	2.03229	1.40255	4.29305	5.07515	4.96891	1.11804e-05	1.23986	up	up
novel_miR_487	25.9343	40.7087	31.896	75.8769	89.4945	126.258	0.0173508	1.49309	up	TraesCS3A03G0892500	1.92496	2.32743	1.91954	2.82472	2.68127	2.73682	0.188404	0.3532	normal	Normal
novel_miR_487	25.9343	40.7087	31.896	75.8769	89.4945	126.258	0.0173508	1.49309	up	TraesCS3A03G0893000	1.17093	1.38321	1.34388	1.13503	0.766549	0.984791	0.181986	-0.49521	normal	Normal
novel_miR_487	25.9343	40.7087	31.896	75.8769	89.4945	126.258	0.0173508	1.49309	up	TraesCS3B03G0201700	2.56081	2.1186	1.27223	6.13052	4.85778	4.83019	1.84866e-05	1.33073	up	up
novel_miR_487	25.9343	40.7087	31.896	75.8769	89.4945	126.258	0.0173508	1.49309	up	TraesCS3B03G0207800	9.15365	10.3973	10.4605	11.5397	8.14474	7.97764	0.397274	-0.177429	normal	Normal
novel_miR_487	25.9343	40.7087	31.896	75.8769	89.4945	126.258	0.0173508	1.49309	up	TraesCS3B03G1019100	1.18173	1.76113	0.919766	1.07064	1.82111	1.26624	0.848089	0.0937327	normal	Normal
novel_miR_487	25.9343	40.7087	31.896	75.8769	89.4945	126.258	0.0173508	1.49309	up	TraesCS3D03G0142800	3.25143	2.33575	2.5325	9.2058	8.6934	8.54161	1.91076e-14	1.63912	up	up
novel_miR_487	25.9343	40.7087	31.896	75.8769	89.4945	126.258	0.0173508	1.49309	up	TraesCS3D03G0820300	0.824154	0.712115	1.05473	0.377204	0.815916	0.574056	0.344782	-0.575439	normal	Normal
novel_miR_487	25.9343	40.7087	31.896	75.8769	89.4945	126.258	0.0173508	1.49309	up	TraesCS4A03G0717500LC	8.79293	8.9147	12.2492	11.5491	11.4878	10.1951	0.57365	0.102574	normal	Normal
novel_miR_487	25.9343	40.7087	31.896	75.8769	89.4945	126.258	0.0173508	1.49309	up	TraesCS4A03G0928600	1.363	1.40057	1.14596	1.47987	1.09117	2.01338	0.66216	0.158008	normal	Normal
novel_miR_487	25.9343	40.7087	31.896	75.8769	89.4945	126.258	0.0173508	1.49309	up	TraesCS4B03G0025600	32.0576	36.5045	31.6237	33.562	46.5948	43.3498	0.20962	0.248264	normal	Normal
novel_miR_487	25.9343	40.7087	31.896	75.8769	89.4945	126.258	0.0173508	1.49309	up	TraesCS4B03G0877200	0.923769	0.989542	0.30342	1.50647	0.315415	0.481023	0.951183	-0.0472327	normal	Normal
novel_miR_487	25.9343	40.7087	31.896	75.8769	89.4945	126.258	0.0173508	1.49309	up	TraesCS4B03G0952500	1.81739	1.98588	2.77362	2.42402	2.34866	3.44769	0.359108	0.270476	normal	Normal
novel_miR_487	25.9343	40.7087	31.896	75.8769	89.4945	126.258	0.0173508	1.49309	up	TraesCS4D03G0772900	1.78314	2.245	3.80215	1.72124	1.99163	3.02396	0.525575	-0.254596	normal	Normal
novel_miR_487	25.9343	40.7087	31.896	75.8769	89.4945	126.258	0.0173508	1.49309	up	TraesCS4D03G0828300	2.4825	2.30383	3.47824	3.27536	2.5598	3.01685	0.835496	0.0487732	normal	Normal
novel_miR_487	25.9343	40.7087	31.896	75.8769	89.4945	126.258	0.0173508	1.49309	up	TraesCS5A03G0358200	69.4731	70.2881	56.4109	47.4045	54.8041	55.1707	0.0391431	-0.379613	normal	Normal
novel_miR_487	25.9343	40.7087	31.896	75.8769	89.4945	126.258	0.0173508	1.49309	up	TraesCS5A03G1083400	3.43173	3.62112	3.77447	4.66977	3.19085	3.37716	0.977128	-0.0071379	normal	Normal
novel_miR_487	25.9343	40.7087	31.896	75.8769	89.4945	126.258	0.0173508	1.49309	up	TraesCS5B03G1145500	1.02714	1.06104	1.73186	1.47253	0.752092	1.9725	0.874034	0.0764145	normal	Normal
novel_miR_487	25.9343	40.7087	31.896	75.8769	89.4945	126.258	0.0173508	1.49309	up	TraesCS5D03G1035100	0.964285	0.929485	0.93031	1.12727	0.629401	1.84477	0.577589	0.274552	normal	Normal
novel_miR_487	25.9343	40.7087	31.896	75.8769	89.4945	126.258	0.0173508	1.49309	up	TraesCS5D03G1125100	2.11125	2.62503	1.49815	1.36319	1.79243	1.05643	0.157708	-0.622423	normal	Normal
novel_miR_487	25.9343	40.7087	31.896	75.8769	89.4945	126.258	0.0173508	1.49309	up	TraesCS6A03G0142800	1.99523	1.88288	3.64468	2.13998	2.02467	2.0769	0.377575	-0.305596	normal	Normal
novel_miR_487	25.9343	40.7087	31.896	75.8769	89.4945	126.258	0.0173508	1.49309	up	TraesCS6B03G0082900	4.51685	4.70549	4.99636	4.84659	5.50074	4.48006	0.969446	0.0074812	normal	Normal
novel_miR_487	25.9343	40.7087	31.896	75.8769	89.4945	126.258	0.0173508	1.49309	up	TraesCS6B03G0174200	0.67752	0.981049	1.32089	0.917817	1.34987	0.462699	0.773992	-0.153173	normal	Normal
novel_miR_487	25.9343	40.7087	31.896	75.8769	89.4945	126.258	0.0173508	1.49309	up	TraesCS6B03G0175200	2.20871	2.22512	2.26715	2.60377	2.09172	1.7848	0.716296	-0.106809	normal	Normal
novel_miR_487	25.9343	40.7087	31.896	75.8769	89.4945	126.258	0.0173508	1.49309	up	TraesCS6B03G0198600	3.10124	2.14506	2.54885	2.58422	2.15799	1.42447	0.258404	-0.396796	normal	Normal
novel_miR_487	25.9343	40.7087	31.896	75.8769	89.4945	126.258	0.0173508	1.49309	up	TraesCS6B03G0203300	3.1033	3.32344	4.00948	2.21731	1.61063	3.8961	0.163143	-0.496025	normal	Normal
novel_miR_487	25.9343	40.7087	31.896	75.8769	89.4945	126.258	0.0173508	1.49309	up	TraesCS6B03G0240500	0.472704	1.14892	0.985386	0.958678	1.03044	0.549819	0.888777	-0.0748949	normal	Normal
novel_miR_487	25.9343	40.7087	31.896	75.8769	89.4945	126.258	0.0173508	1.49309	up	TraesCS6B03G0240600	0.967016	0.596332	0.387543	1.87897	0.278096	0.762734	0.336307	0.7051	normal	Normal
novel_miR_487	25.9343	40.7087	31.896	75.8769	89.4945	126.258	0.0173508	1.49309	up	TraesCS6B03G0241100	1.36381	2.05259	2.47573	2.21057	1.85686	2.24154	0.880336	0.0495719	normal	Normal
novel_miR_487	25.9343	40.7087	31.896	75.8769	89.4945	126.258	0.0173508	1.49309	up	TraesCS6B03G0877300	6.90906	7.76415	8.00994	8.71025	8.77399	8.91511	0.267581	0.163524	normal	Normal
novel_miR_487	25.9343	40.7087	31.896	75.8769	89.4945	126.258	0.0173508	1.49309	up	TraesCS6D03G0061000	1.54453	2.07206	2.13712	1.50088	1.6275	1.6978	0.164257	-0.305318	normal	Normal
novel_miR_487	25.9343	40.7087	31.896	75.8769	89.4945	126.258	0.0173508	1.49309	up	TraesCS6D03G0115900	0.270548	1.29757	0.834055	1.08708	1.2468	1.17487	0.385231	0.495864	normal	Normal
novel_miR_487	25.9343	40.7087	31.896	75.8769	89.4945	126.258	0.0173508	1.49309	up	TraesCS6D03G0131600	0.640395	0.846534	0.869248	0.78636	1.33372	0.581825	0.76987	0.152509	normal	Normal
novel_miR_487	25.9343	40.7087	31.896	75.8769	89.4945	126.258	0.0173508	1.49309	up	TraesCS7A03G0303600	0.627969	0.314068	0.569428	0.686925	0.700558	0.804245	0.228759	0.483629	normal	Normal
novel_miR_487	25.9343	40.7087	31.896	75.8769	89.4945	126.258	0.0173508	1.49309	up	TraesCS7D03G0286200	0.804516	1.0963	1.10813	1.14911	0.83007	0.815918	0.608031	-0.163796	normal	Normal
novel_miR_487	25.9343	40.7087	31.896	75.8769	89.4945	126.258	0.0173508	1.49309	up	TraesCSU03G0113000LC	1.33015	1.21165	2.47084	2.21773	1.78679	3.11396	0.271691	0.461634	normal	Normal
novel_miR_487	25.9343	40.7087	31.896	75.8769	89.4945	126.258	0.0173508	1.49309	up	Triticum_aestivum_newGene_113473	2.28318	1.68495	1.2534	2.44199	1.76946	1.86069	0.895402	0.0372663	normal	Normal
novel_miR_487	25.9343	40.7087	31.896	75.8769	89.4945	126.258	0.0173508	1.49309	up	Triticum_aestivum_newGene_167932	1.18215	0.63999	0.930532	0.549514	0.64079	0.587946	0.0760492	-0.60157	normal	Normal
novel_miR_487	25.9343	40.7087	31.896	75.8769	89.4945	126.258	0.0173508	1.49309	up	Triticum_aestivum_newGene_168216	0.600791	0.515266	0.864587	0.885265	0.659935	0.361358	0.35567	-0.377636	normal	Normal
novel_miR_487	25.9343	40.7087	31.896	75.8769	89.4945	126.258	0.0173508	1.49309	up	Triticum_aestivum_newGene_168224	0.279652	0.956749	0.68812	0.602006	0.382411	1.05453	0.969856	0.0251363	normal	Normal
novel_miR_487	25.9343	40.7087	31.896	75.8769	89.4945	126.258	0.0173508	1.49309	up	Triticum_aestivum_newGene_208885	0.888099	0.553791	0.030956	0.006665	1.13956	0	0.87799	-0.389598	normal	Normal
novel_miR_487	25.9343	40.7087	31.896	75.8769	89.4945	126.258	0.0173508	1.49309	up	Triticum_aestivum_newGene_32933	0.393986	0.704141	0.578144	1.06845	1.5754	2.57163	0.000136256	1.58985	up	up
novel_miR_492	62.5474	109.913	113.408	279.796	214.009	209.322	0.0162718	1.21988	up	TraesCS1A03G0402100	12.0489	10.9665	13.8947	16.4102	14.8225	15.2505	0.104405	0.279081	normal	Normal
novel_miR_492	62.5474	109.913	113.408	279.796	214.009	209.322	0.0162718	1.21988	up	TraesCS1A03G0753800	2.01503	2.01261	1.69929	0.869604	1.6243	2.11148	0.333078	-0.375296	normal	Normal
novel_miR_492	62.5474	109.913	113.408	279.796	214.009	209.322	0.0162718	1.21988	up	TraesCS1B03G0295400LC	0.84371	1.18425	0.733852	0.800516	0.845349	0.692874	0.449244	-0.303186	normal	Normal
novel_miR_492	62.5474	109.913	113.408	279.796	214.009	209.322	0.0162718	1.21988	up	TraesCS1B03G0295900	0.422478	0.396373	0.442721	0.494931	0.071936	0.396437	0.53371	-0.466576	normal	Normal
novel_miR_492	62.5474	109.913	113.408	279.796	214.009	209.322	0.0162718	1.21988	up	TraesCS1B03G0493200	11.8013	12.3692	14.1175	15.6869	11.1446	13.2043	0.9743	0.00627878	normal	Normal
novel_miR_492	62.5474	109.913	113.408	279.796	214.009	209.322	0.0162718	1.21988	up	TraesCS1B03G0508900	8.11132	6.16061	3.95052	2.48453	3.40157	4.5151	0.00481815	-0.884243	down	down
novel_miR_492	62.5474	109.913	113.408	279.796	214.009	209.322	0.0162718	1.21988	up	TraesCS1B03G0740900	3.16349	0.678289	0.117557	1.19896	0.87526	1.49476	0.81842	-0.265056	normal	Normal
novel_miR_492	62.5474	109.913	113.408	279.796	214.009	209.322	0.0162718	1.21988	up	TraesCS1B03G0749200LC	4.38547	3.39695	3.22402	2.74868	2.60066	2.52936	0.021128	-0.547812	normal	Normal
novel_miR_492	62.5474	109.913	113.408	279.796	214.009	209.322	0.0162718	1.21988	up	TraesCS1B03G0750600LC	1.21643	1.36793	1.12981	1.6049	1.54521	1.01036	0.792454	0.106316	normal	Normal
novel_miR_492	62.5474	109.913	113.408	279.796	214.009	209.322	0.0162718	1.21988	up	TraesCS1D03G0370900	10.247	12.2108	13.1198	14.1863	13.438	12.8118	0.455095	0.13082	normal	Normal
novel_miR_492	62.5474	109.913	113.408	279.796	214.009	209.322	0.0162718	1.21988	up	TraesCS1D03G0721900	1.31407	1.42609	1.9702	1.10284	0.92117	0.613948	0.0150558	-0.881675	normal	Normal
novel_miR_492	62.5474	109.913	113.408	279.796	214.009	209.322	0.0162718	1.21988	up	TraesCS2A03G0646100	0.719913	1.15308	0.869891	0.997639	0.687435	1.17705	0.990129	-0.00502064	normal	Normal
novel_miR_492	62.5474	109.913	113.408	279.796	214.009	209.322	0.0162718	1.21988	up	TraesCS2A03G0944000	5.59036	5.35234	5.62223	7.47216	3.02723	6.41923	0.84912	-0.0568882	normal	Normal
novel_miR_492	62.5474	109.913	113.408	279.796	214.009	209.322	0.0162718	1.21988	up	TraesCS2A03G1090600	1.49181	0.659653	1.40301	1.72919	1.95643	2.46622	0.0514594	0.736197	normal	Normal
novel_miR_492	62.5474	109.913	113.408	279.796	214.009	209.322	0.0162718	1.21988	up	TraesCS2B03G0636400	5.49315	6.50931	6.52952	6.80152	5.87608	6.74726	0.958927	0.0099038	normal	Normal
novel_miR_492	62.5474	109.913	113.408	279.796	214.009	209.322	0.0162718	1.21988	up	TraesCS2B03G0922900	4.49426	5.74317	6.60959	4.35884	5.60428	5.77411	0.528868	-0.145858	normal	Normal
novel_miR_492	62.5474	109.913	113.408	279.796	214.009	209.322	0.0162718	1.21988	up	TraesCS2B03G1222600	0.942344	1.09605	0.032471	0.919071	1.69458	1.53319	0.436254	0.908232	normal	Normal
novel_miR_492	62.5474	109.913	113.408	279.796	214.009	209.322	0.0162718	1.21988	up	TraesCS2D03G0602700	0.446794	0.363734	1.02771	0.614349	0.862156	0.879819	0.537235	0.329724	normal	Normal
novel_miR_492	62.5474	109.913	113.408	279.796	214.009	209.322	0.0162718	1.21988	up	TraesCS2D03G0775900	4.99577	4.40475	6.7339	4.846	5.11889	5.6344	0.659126	-0.0963452	normal	Normal
novel_miR_492	62.5474	109.913	113.408	279.796	214.009	209.322	0.0162718	1.21988	up	TraesCS2D03G0882700	5.00861	3.50462	3.33173	5.21521	2.58286	3.46688	0.628916	-0.156135	normal	Normal
novel_miR_492	62.5474	109.913	113.408	279.796	214.009	209.322	0.0162718	1.21988	up	TraesCS2D03G1034300	1.45364	0.820882	1.71502	1.22143	1.95671	1.56009	0.556858	0.210591	normal	Normal
novel_miR_492	62.5474	109.913	113.408	279.796	214.009	209.322	0.0162718	1.21988	up	TraesCS3A03G0051100	2.88594	2.70588	1.89134	4.99823	7.53517	5.02898	0.000349604	1.16777	up	up
novel_miR_492	62.5474	109.913	113.408	279.796	214.009	209.322	0.0162718	1.21988	up	TraesCS3A03G0051200	0.810128	0.339907	0.01767	1.67778	2.40852	3.64234	0.00165103	2.61245	up	up
novel_miR_492	62.5474	109.913	113.408	279.796	214.009	209.322	0.0162718	1.21988	up	TraesCS3A03G0137900	0	0	0	0.462108	1.41768	0.54608	6.84635e-11	9.29526	up	up
novel_miR_492	62.5474	109.913	113.408	279.796	214.009	209.322	0.0162718	1.21988	up	TraesCS3A03G0632400	6.33335	6.60509	5.64162	5.7715	6.5416	7.4905	0.914473	0.019895	normal	Normal
novel_miR_492	62.5474	109.913	113.408	279.796	214.009	209.322	0.0162718	1.21988	up	TraesCS3A03G1042500	3.53226	4.01966	3.27407	3.91378	5.0379	3.93186	0.425601	0.19303	normal	Normal
novel_miR_492	62.5474	109.913	113.408	279.796	214.009	209.322	0.0162718	1.21988	up	TraesCS3B03G0018000	23.6799	21.3889	14.6863	5.41797	16.4409	9.82237	0.00930706	-0.968388	down	down
novel_miR_492	62.5474	109.913	113.408	279.796	214.009	209.322	0.0162718	1.21988	up	TraesCS3B03G0175700	0.611365	0.513179	0.12899	0.202825	0.363141	1.17798	0.649446	0.375281	normal	Normal
novel_miR_492	62.5474	109.913	113.408	279.796	214.009	209.322	0.0162718	1.21988	up	TraesCS3B03G0287300	1.34976	2.56737	0.783943	0.632762	1.35452	0.740358	0.112601	-0.840944	normal	Normal
novel_miR_492	62.5474	109.913	113.408	279.796	214.009	209.322	0.0162718	1.21988	up	TraesCS3B03G0800300	2.59157	1.2526	2.50313	1.7416	2.69506	2.53895	0.803329	0.0917642	normal	Normal
novel_miR_492	62.5474	109.913	113.408	279.796	214.009	209.322	0.0162718	1.21988	up	TraesCS3B03G0832800	2.90601	4.82959	4.04331	4.1287	4.80473	3.16499	0.563516	0.137302	normal	Normal
novel_miR_492	62.5474	109.913	113.408	279.796	214.009	209.322	0.0162718	1.21988	up	TraesCS3B03G0921800	1.39106	1.79857	1.13529	0.491757	1.25621	0.918475	0.107696	-0.752647	normal	Normal
novel_miR_492	62.5474	109.913	113.408	279.796	214.009	209.322	0.0162718	1.21988	up	TraesCS3B03G0983100	3.5849	3.36844	2.89575	0	2.96066	2.32843	0.62276	-0.938395	normal	Normal
novel_miR_492	62.5474	109.913	113.408	279.796	214.009	209.322	0.0162718	1.21988	up	TraesCS3B03G0994600LC	12.8868	15.0732	17.1352	16.3939	15.8893	16.0454	0.76765	0.0476338	normal	Normal
novel_miR_492	62.5474	109.913	113.408	279.796	214.009	209.322	0.0162718	1.21988	up	TraesCS3D03G0014600	4.40027	6.00896	3.72334	2.50018	5.04165	3.88916	0.297685	-0.362646	normal	Normal
novel_miR_492	62.5474	109.913	113.408	279.796	214.009	209.322	0.0162718	1.21988	up	TraesCS3D03G0036100	0.889505	1.14729	0.612764	0.849757	2.25745	1.71073	0.124072	0.799842	normal	Normal
novel_miR_492	62.5474	109.913	113.408	279.796	214.009	209.322	0.0162718	1.21988	up	TraesCS3D03G0567000	7.55233	9.44381	8.45343	9.8897	6.35454	8.9685	0.751539	-0.0791354	normal	Normal
novel_miR_492	62.5474	109.913	113.408	279.796	214.009	209.322	0.0162718	1.21988	up	TraesCS3D03G0787500	3.29479	2.54462	1.98872	2.04915	0.23244	0.525727	0.00881579	-1.57296	down	down
novel_miR_492	62.5474	109.913	113.408	279.796	214.009	209.322	0.0162718	1.21988	up	TraesCS3D03G0969700	2.72547	3.08805	3.45337	4.30403	5.53965	3.51362	0.0632453	0.480507	normal	Normal
novel_miR_492	62.5474	109.913	113.408	279.796	214.009	209.322	0.0162718	1.21988	up	TraesCS4A03G0215400	2.17729	2.01393	2.02352	2.34399	3.21582	1.93329	0.417587	0.22673	normal	Normal
novel_miR_492	62.5474	109.913	113.408	279.796	214.009	209.322	0.0162718	1.21988	up	TraesCS4A03G0263900	1.1381	0.698368	0.956799	0.952486	0.257851	1.13291	0.557974	-0.330372	normal	Normal
novel_miR_492	62.5474	109.913	113.408	279.796	214.009	209.322	0.0162718	1.21988	up	TraesCS4A03G0762500	4.26003	4.02271	2.4255	2.9266	2.17046	1.73065	0.0573893	-0.740431	normal	Normal
novel_miR_492	62.5474	109.913	113.408	279.796	214.009	209.322	0.0162718	1.21988	up	TraesCS4A03G1162200	2.32128	2.02319	2.27163	0.808831	2.31327	1.19206	0.130418	-0.656539	normal	Normal
novel_miR_492	62.5474	109.913	113.408	279.796	214.009	209.322	0.0162718	1.21988	up	TraesCS4B03G0503400	1.16806	0.860386	1.57133	0.43988	0.773936	0.84903	0.0575897	-0.840562	normal	Normal
novel_miR_492	62.5474	109.913	113.408	279.796	214.009	209.322	0.0162718	1.21988	up	TraesCS4B03G0556500	2.67592	2.73474	2.51434	2.46219	3.58444	2.83442	0.733458	0.0820562	normal	Normal
novel_miR_492	62.5474	109.913	113.408	279.796	214.009	209.322	0.0162718	1.21988	up	TraesCS4D03G0096800	0.855332	0.726231	1.16697	1.66037	1.12797	0.889487	0.386586	0.368903	normal	Normal
novel_miR_492	62.5474	109.913	113.408	279.796	214.009	209.322	0.0162718	1.21988	up	TraesCS4D03G0449400	0.691801	0.527286	0.47295	0.899861	0.490813	0.394781	0.997927	0.00128105	normal	Normal
novel_miR_492	62.5474	109.913	113.408	279.796	214.009	209.322	0.0162718	1.21988	up	TraesCS4D03G0491400	1.37315	1.02602	0.848859	1.16018	1.0375	1.27494	0.949514	0.0204484	normal	Normal
novel_miR_492	62.5474	109.913	113.408	279.796	214.009	209.322	0.0162718	1.21988	up	TraesCS5A03G0325400	1.59974	1.55808	1.84491	0.98109	1.22769	1.31317	0.0287664	-0.557515	normal	Normal
novel_miR_492	62.5474	109.913	113.408	279.796	214.009	209.322	0.0162718	1.21988	up	TraesCS5A03G0449200	2.6098	1.78994	1.98477	1.81154	2.03163	2.63737	0.90748	-0.0328469	normal	Normal
novel_miR_492	62.5474	109.913	113.408	279.796	214.009	209.322	0.0162718	1.21988	up	TraesCS5A03G0727600	0.449093	0.806388	0.499027	0.66978	0.638065	0.960601	0.538235	0.298166	normal	Normal
novel_miR_492	62.5474	109.913	113.408	279.796	214.009	209.322	0.0162718	1.21988	up	TraesCS5A03G0849000	1.73776	2.0277	1.9681	1.95048	2.1974	0.899802	0.577814	-0.232884	normal	Normal
novel_miR_492	62.5474	109.913	113.408	279.796	214.009	209.322	0.0162718	1.21988	up	TraesCS5A03G1101500	9.4257	10.2511	10.7143	7.62121	11.9441	8.65377	0.472722	-0.154154	normal	Normal
novel_miR_492	62.5474	109.913	113.408	279.796	214.009	209.322	0.0162718	1.21988	up	TraesCS5B03G0157600	1.26945	1.37743	1.65567	2.53726	1.32015	2.05038	0.200156	0.395885	normal	Normal
novel_miR_492	62.5474	109.913	113.408	279.796	214.009	209.322	0.0162718	1.21988	up	TraesCS5B03G0322200	0.887274	0.773732	0.955355	0.723214	0.380773	1.02142	0.359459	-0.365965	normal	Normal
novel_miR_492	62.5474	109.913	113.408	279.796	214.009	209.322	0.0162718	1.21988	up	TraesCS5B03G0535200	4.04005	5.03701	4.85898	4.72646	3.42457	5.08681	0.532735	-0.136452	normal	Normal
novel_miR_492	62.5474	109.913	113.408	279.796	214.009	209.322	0.0162718	1.21988	up	TraesCS5B03G0764900	0.643774	0.845554	1.01642	0.458851	0.449397	0.558514	0.0629329	-0.816319	normal	Normal
novel_miR_492	62.5474	109.913	113.408	279.796	214.009	209.322	0.0162718	1.21988	up	TraesCS5B03G1170400	9.44767	9.15078	7.15151	5.34522	9.58573	5.64125	0.170047	-0.377972	normal	Normal
novel_miR_492	62.5474	109.913	113.408	279.796	214.009	209.322	0.0162718	1.21988	up	TraesCS5D03G0007600	0.172868	0.24788	0.239581	0.720537	2.088	1.21225	1.12263e-06	2.55518	up	up
novel_miR_492	62.5474	109.913	113.408	279.796	214.009	209.322	0.0162718	1.21988	up	TraesCS5D03G0161300	3.73873	4.5759	3.40395	3.35747	4.23778	4.18756	0.834361	-0.053573	normal	Normal
novel_miR_492	62.5474	109.913	113.408	279.796	214.009	209.322	0.0162718	1.21988	up	TraesCS5D03G0328300	1.40555	1.43298	1.48721	0.832928	0.907743	1.03338	0.00678363	-0.695585	down	down
novel_miR_492	62.5474	109.913	113.408	279.796	214.009	209.322	0.0162718	1.21988	up	TraesCS5D03G0416000	2.4609	2.43616	2.48924	3.10164	2.88414	3.49446	0.211372	0.264418	normal	Normal
novel_miR_492	62.5474	109.913	113.408	279.796	214.009	209.322	0.0162718	1.21988	up	TraesCS5D03G0490000	5.09953	5.05677	4.83616	4.16198	4.8137	4.72208	0.253281	-0.217372	normal	Normal
novel_miR_492	62.5474	109.913	113.408	279.796	214.009	209.322	0.0162718	1.21988	up	TraesCS5D03G0694300	0.629639	0.451627	0.14832	0.496316	0.38654	0.576271	0.810727	0.153888	normal	Normal
novel_miR_492	62.5474	109.913	113.408	279.796	214.009	209.322	0.0162718	1.21988	up	TraesCS5D03G1074300	0.73397	0.133298	0.08011	3.39955	10.7131	5.373	3.08293e-05	4.27339	up	up
novel_miR_492	62.5474	109.913	113.408	279.796	214.009	209.322	0.0162718	1.21988	up	TraesCS5D03G1074400	0.749439	0.130903	0.07867	3.6546	11.3047	5.43705	3.37886e-05	4.31478	up	up
novel_miR_492	62.5474	109.913	113.408	279.796	214.009	209.322	0.0162718	1.21988	up	TraesCS6A03G0106900	2.38558	1.06052	1.25087	1.69723	2.16809	1.95732	0.573473	0.243638	normal	Normal
novel_miR_492	62.5474	109.913	113.408	279.796	214.009	209.322	0.0162718	1.21988	up	TraesCS6A03G0665900	4.70437	3.42675	3.73106	3.84871	5.56304	5.31532	0.355188	0.25385	normal	Normal
novel_miR_492	62.5474	109.913	113.408	279.796	214.009	209.322	0.0162718	1.21988	up	TraesCS6A03G0751000	1.48799	1.31452	2.7723	2.21104	2.1642	1.88512	0.721604	0.130866	normal	Normal
novel_miR_492	62.5474	109.913	113.408	279.796	214.009	209.322	0.0162718	1.21988	up	TraesCS6A03G0818600	0.635258	0.761874	0.682908	0.409595	0.599357	0.397679	0.222971	-0.620566	normal	Normal
novel_miR_492	62.5474	109.913	113.408	279.796	214.009	209.322	0.0162718	1.21988	up	TraesCS6A03G0820500	1.11616	1.54352	1.36875	1.24456	1.62254	1.16273	0.885679	-0.0517714	normal	Normal
novel_miR_492	62.5474	109.913	113.408	279.796	214.009	209.322	0.0162718	1.21988	up	TraesCS6B03G0809300LC	7.70186	8.68113	8.70097	10.0301	10.2766	10.1502	0.201847	0.224351	normal	Normal
novel_miR_492	62.5474	109.913	113.408	279.796	214.009	209.322	0.0162718	1.21988	up	TraesCS6B03G0810700	5.89435	6.19556	4.48736	5.459	5.80816	7.68841	0.627011	0.124451	normal	Normal
novel_miR_492	62.5474	109.913	113.408	279.796	214.009	209.322	0.0162718	1.21988	up	TraesCS6B03G0969300	1.93254	0.988202	2.66556	1.01391	1.02198	1.86313	0.218146	-0.565545	normal	Normal
novel_miR_492	62.5474	109.913	113.408	279.796	214.009	209.322	0.0162718	1.21988	up	TraesCS6B03G0974000	2.55699	1.23495	2.20582	2.32767	1.83016	1.21616	0.586484	-0.214162	normal	Normal
novel_miR_492	62.5474	109.913	113.408	279.796	214.009	209.322	0.0162718	1.21988	up	TraesCS6D03G0554900	3.51264	3.28218	3.52091	4.13357	4.55309	5.68956	0.0743687	0.419338	normal	Normal
novel_miR_492	62.5474	109.913	113.408	279.796	214.009	209.322	0.0162718	1.21988	up	TraesCS6D03G0692200	0.688005	0.667725	1.05115	0.722775	1.06927	1.08444	0.625774	0.210887	normal	Normal
novel_miR_492	62.5474	109.913	113.408	279.796	214.009	209.322	0.0162718	1.21988	up	TraesCS6D03G0693800	2.36665	2.11602	1.82622	2.1393	1.88132	1.64482	0.891099	-0.0302378	normal	Normal
novel_miR_492	62.5474	109.913	113.408	279.796	214.009	209.322	0.0162718	1.21988	up	TraesCS7A03G0346800	5.90544	4.29861	4.88491	4.66214	4.57983	2.48725	0.39261	-0.42179	normal	Normal
novel_miR_492	62.5474	109.913	113.408	279.796	214.009	209.322	0.0162718	1.21988	up	TraesCS7A03G0925700	0.533253	0.731987	0.84434	1.95579	0.814776	1.45271	0.0241246	0.933369	normal	Normal
novel_miR_492	62.5474	109.913	113.408	279.796	214.009	209.322	0.0162718	1.21988	up	TraesCS7A03G0965700	2.28502	2.61989	2.71699	3.03164	2.81644	2.27418	0.836574	0.0469631	normal	Normal
novel_miR_492	62.5474	109.913	113.408	279.796	214.009	209.322	0.0162718	1.21988	up	TraesCS7A03G1011700	5.94009	3.19826	3.3072	1.50423	5.20053	3.50953	0.426286	-0.335815	normal	Normal
novel_miR_492	62.5474	109.913	113.408	279.796	214.009	209.322	0.0162718	1.21988	up	TraesCS7A03G1017300	1.91736	2.01913	0.874745	0.6275	3.78655	1.38554	0.644465	0.247704	normal	Normal
novel_miR_492	62.5474	109.913	113.408	279.796	214.009	209.322	0.0162718	1.21988	up	TraesCS7B03G0138800LC	1.75653	1.62502	2.1077	2.19869	1.34905	1.18931	0.532802	-0.269616	normal	Normal
novel_miR_492	62.5474	109.913	113.408	279.796	214.009	209.322	0.0162718	1.21988	up	TraesCS7B03G0802500	4.4533	4.35158	5.18983	5.28916	3.04445	4.59456	0.474964	-0.176764	normal	Normal
novel_miR_492	62.5474	109.913	113.408	279.796	214.009	209.322	0.0162718	1.21988	up	TraesCS7B03G0853000	3.60102	1.47948	1.56192	0.238972	3.44713	1.28244	0.633905	-0.488637	normal	Normal
novel_miR_492	62.5474	109.913	113.408	279.796	214.009	209.322	0.0162718	1.21988	up	TraesCS7B03G0858100	8.98356	9.12318	10.5832	8.99582	10.381	8.27625	0.626589	-0.0819863	normal	Normal
novel_miR_492	62.5474	109.913	113.408	279.796	214.009	209.322	0.0162718	1.21988	up	TraesCS7B03G0990200	0.409564	0.167917	0.897678	0.734382	0.562496	0.383596	0.808688	0.161777	normal	Normal
novel_miR_492	62.5474	109.913	113.408	279.796	214.009	209.322	0.0162718	1.21988	up	TraesCS7D03G0269300LC	1.73005	2.15903	0.946716	2.34008	3.06092	3.04208	0.0982449	0.667591	normal	Normal
novel_miR_492	62.5474	109.913	113.408	279.796	214.009	209.322	0.0162718	1.21988	up	TraesCS7D03G0335500	2.28932	1.09177	1.9817	4.18699	1.59768	5.13108	0.0834849	0.947021	normal	Normal
novel_miR_492	62.5474	109.913	113.408	279.796	214.009	209.322	0.0162718	1.21988	up	TraesCS7D03G0924700	3.18337	3.23279	3.86885	2.48743	2.35464	2.56272	0.00524892	-0.536293	normal	Normal
novel_miR_492	62.5474	109.913	113.408	279.796	214.009	209.322	0.0162718	1.21988	up	TraesCS7D03G0969400	5.94087	4.17403	4.27088	2.12541	7.15053	4.55086	0.785259	-0.104722	normal	Normal
novel_miR_492	62.5474	109.913	113.408	279.796	214.009	209.322	0.0162718	1.21988	up	TraesCS7D03G0973500	6.73267	7.77205	6.52752	5.93206	9.8984	7.09003	0.830889	0.0517737	normal	Normal
novel_miR_492	62.5474	109.913	113.408	279.796	214.009	209.322	0.0162718	1.21988	up	TraesCS7D03G1079300	1.28773	0.430977	1.18441	1.47851	0.984836	0.727608	0.878827	0.0790448	normal	Normal
novel_miR_492	62.5474	109.913	113.408	279.796	214.009	209.322	0.0162718	1.21988	up	TraesCSU03G0071700LC	3.31233	4.17372	3.348	4.07872	3.07915	4.09749	0.954948	-0.011613	normal	Normal
novel_miR_492	62.5474	109.913	113.408	279.796	214.009	209.322	0.0162718	1.21988	up	Triticum_aestivum_newGene_14189	0.349866	0.113723	0.40322	0.415264	0.494229	0.035808	0.374831	0.690995	normal	Normal
novel_miR_492	62.5474	109.913	113.408	279.796	214.009	209.322	0.0162718	1.21988	up	Triticum_aestivum_newGene_147659	0.173059	0.30817	0.340155	0.49223	0.806035	0.780755	0.0309099	1.28427	normal	Normal
novel_miR_492	62.5474	109.913	113.408	279.796	214.009	209.322	0.0162718	1.21988	up	Triticum_aestivum_newGene_156518	4.05387	2.12152	4.6726	5.35349	6.0215	4.89771	0.117079	0.676035	normal	Normal
novel_miR_492	62.5474	109.913	113.408	279.796	214.009	209.322	0.0162718	1.21988	up	Triticum_aestivum_newGene_197323	1.07542	1.13411	1.06893	1.35888	1.177	1.50513	0.795889	0.0748631	normal	Normal
novel_miR_492	62.5474	109.913	113.408	279.796	214.009	209.322	0.0162718	1.21988	up	Triticum_aestivum_newGene_209748	1.19657	1.00196	1.47235	0.864539	0.70854	1.08935	0.125254	-0.632124	normal	Normal
novel_miR_492	62.5474	109.913	113.408	279.796	214.009	209.322	0.0162718	1.21988	up	Triticum_aestivum_newGene_257518	1.28255	1.2547	1.29964	0.996356	1.56495	0.813613	0.505646	-0.234703	normal	Normal
novel_miR_492	62.5474	109.913	113.408	279.796	214.009	209.322	0.0162718	1.21988	up	Triticum_aestivum_newGene_99370	1.31603	1.01749	0.889854	1.0714	0.666429	1.28267	0.721898	-0.171231	normal	Normal
novel_miR_52	28.9854	85.4882	81.512	4.7423	7.78213	26.5805	0.00702406	-2.20712	down	TraesCS1A03G0201000	1.19371	1.29526	1.43612	2.40273	1.04057	1.94223	0.400749	0.390543	normal	Normal
novel_miR_52	28.9854	85.4882	81.512	4.7423	7.78213	26.5805	0.00702406	-2.20712	down	TraesCS1A03G0218100	18.3294	18.9632	22.5309	20.8717	22.4532	21.2663	0.683058	0.0593599	normal	Normal
novel_miR_52	28.9854	85.4882	81.512	4.7423	7.78213	26.5805	0.00702406	-2.20712	down	TraesCS1A03G0524500	6.47752	7.90626	7.39063	8.51068	8.9414	8.88454	0.209292	0.217907	normal	Normal
novel_miR_52	28.9854	85.4882	81.512	4.7423	7.78213	26.5805	0.00702406	-2.20712	down	TraesCS1B03G0333400	1.95826	1.68793	2.08308	1.86298	1.58182	1.68747	0.311968	-0.215456	normal	Normal
novel_miR_52	28.9854	85.4882	81.512	4.7423	7.78213	26.5805	0.00702406	-2.20712	down	TraesCS1B03G0613900	10.7162	8.62942	9.96708	10.1887	9.3507	12.7964	0.695743	0.0789821	normal	Normal
novel_miR_52	28.9854	85.4882	81.512	4.7423	7.78213	26.5805	0.00702406	-2.20712	down	TraesCS1B03G0996300	12.5267	14.0343	14.3114	11.955	14.0723	16.3227	0.980834	-0.00441102	normal	Normal
novel_miR_52	28.9854	85.4882	81.512	4.7423	7.78213	26.5805	0.00702406	-2.20712	down	TraesCS1D03G0507200	9.29912	10.8522	8.9958	11.0941	10.6309	10.1793	0.712911	0.0689669	normal	Normal
novel_miR_52	28.9854	85.4882	81.512	4.7423	7.78213	26.5805	0.00702406	-2.20712	down	TraesCS1D03G0994500	0.156016	0.032684	0	0.675836	0.914981	1.38244	5.1694e-05	3.8434	up	up
novel_miR_52	28.9854	85.4882	81.512	4.7423	7.78213	26.5805	0.00702406	-2.20712	down	TraesCS1D03G0994800	0	0	0	0.699017	0.499423	0.474171	3.03825e-11	9.1197	up	up
novel_miR_52	28.9854	85.4882	81.512	4.7423	7.78213	26.5805	0.00702406	-2.20712	down	TraesCS2A03G1167800	0.9061	0.691405	1.47863	0.754617	0.853667	0.089918	0.20839	-0.873364	normal	Normal
novel_miR_52	28.9854	85.4882	81.512	4.7423	7.78213	26.5805	0.00702406	-2.20712	down	TraesCS2B03G0480500	1.27462	0.89319	1.98838	1.93687	1.56204	1.80321	0.508561	0.304293	normal	Normal
novel_miR_52	28.9854	85.4882	81.512	4.7423	7.78213	26.5805	0.00702406	-2.20712	down	TraesCS2B03G1325500	0.722775	1.11238	1.05253	0.542343	0.758157	0.365263	0.0724032	-0.834272	normal	Normal
novel_miR_52	28.9854	85.4882	81.512	4.7423	7.78213	26.5805	0.00702406	-2.20712	down	TraesCS2D03G1062100	0.998831	1.20586	1.62574	1.67744	1.98872	1.24122	0.3901	0.31692	normal	Normal
novel_miR_52	28.9854	85.4882	81.512	4.7423	7.78213	26.5805	0.00702406	-2.20712	down	TraesCS2D03G1118100	1.08873	0.685564	0.797994	0.832662	1.01668	0.900066	0.930415	0.0336043	normal	Normal
novel_miR_52	28.9854	85.4882	81.512	4.7423	7.78213	26.5805	0.00702406	-2.20712	down	TraesCS3B03G0000700	5.29458	2.66754	1.04997	0	4.71295	1.77145	0.774649	-0.529525	normal	Normal
novel_miR_52	28.9854	85.4882	81.512	4.7423	7.78213	26.5805	0.00702406	-2.20712	down	TraesCS3B03G1002600	1.59877	1.21446	0.99436	0.48604	0.868812	0.897541	0.0894172	-0.825686	normal	Normal
novel_miR_52	28.9854	85.4882	81.512	4.7423	7.78213	26.5805	0.00702406	-2.20712	down	TraesCS3D03G0193900LC	10.1761	12.5694	12.3562	14.0806	14.1215	13.4882	0.217017	0.192927	normal	Normal
novel_miR_52	28.9854	85.4882	81.512	4.7423	7.78213	26.5805	0.00702406	-2.20712	down	TraesCS3D03G0852600	1.32184	1.57005	1.5591	0.51896	1.34074	1.10358	0.161797	-0.631024	normal	Normal
novel_miR_52	28.9854	85.4882	81.512	4.7423	7.78213	26.5805	0.00702406	-2.20712	down	TraesCS3D03G0899800	2.62703	2.85959	2.20315	6.64698	11.6818	8.87965	3.35674e-10	1.78843	up	up
novel_miR_52	28.9854	85.4882	81.512	4.7423	7.78213	26.5805	0.00702406	-2.20712	down	TraesCS3D03G0960100	3.45061	4.93494	3.12005	1.49885	2.93018	3.00681	0.0458387	-0.72419	normal	Normal
novel_miR_52	28.9854	85.4882	81.512	4.7423	7.78213	26.5805	0.00702406	-2.20712	down	TraesCS4A03G0212400	3.25325	3.06301	3.29415	2.87953	4.75986	3.59168	0.547806	0.195102	normal	Normal
novel_miR_52	28.9854	85.4882	81.512	4.7423	7.78213	26.5805	0.00702406	-2.20712	down	TraesCS4A03G0306200	0.353196	0.403465	0.370647	0.351921	0.300763	0.402477	0.720025	-0.159889	normal	Normal
novel_miR_52	28.9854	85.4882	81.512	4.7423	7.78213	26.5805	0.00702406	-2.20712	down	TraesCS4A03G0503200	4.13959	3.92595	5.70152	7.5141	5.83972	7.48071	0.0349816	0.54399	normal	Normal
novel_miR_52	28.9854	85.4882	81.512	4.7423	7.78213	26.5805	0.00702406	-2.20712	down	TraesCS4B03G0403900	0.385469	0.39206	0.470586	0.463669	0.372867	0.537973	0.813254	0.095876	normal	Normal
novel_miR_52	28.9854	85.4882	81.512	4.7423	7.78213	26.5805	0.00702406	-2.20712	down	TraesCS4B03G0559300	4.67634	3.94741	3.12807	3.75142	3.55549	5.35234	0.913104	0.0347916	normal	Normal
novel_miR_52	28.9854	85.4882	81.512	4.7423	7.78213	26.5805	0.00702406	-2.20712	down	TraesCS4D03G0250400	1.64731	1.14246	2.32153	1.75434	1.85488	2.35234	0.624284	0.178879	normal	Normal
novel_miR_52	28.9854	85.4882	81.512	4.7423	7.78213	26.5805	0.00702406	-2.20712	down	TraesCS4D03G0495300	7.93992	4.59941	6.16438	6.84172	6.82542	7.40959	0.719974	0.111509	normal	Normal
novel_miR_52	28.9854	85.4882	81.512	4.7423	7.78213	26.5805	0.00702406	-2.20712	down	TraesCS4D03G0648300	0.431544	0.383767	0.848692	0.726105	0.674104	0.328953	0.957037	0.0265373	normal	Normal
novel_miR_52	28.9854	85.4882	81.512	4.7423	7.78213	26.5805	0.00702406	-2.20712	down	TraesCS5A03G0253500	6.67312	9.6711	8.74611	9.83209	8.08641	10.6054	0.54024	0.12518	normal	Normal
novel_miR_52	28.9854	85.4882	81.512	4.7423	7.78213	26.5805	0.00702406	-2.20712	down	TraesCS5A03G0510500	2.72583	2.77827	4.35017	3.28975	3.68588	2.88664	0.881807	-0.0389043	normal	Normal
novel_miR_52	28.9854	85.4882	81.512	4.7423	7.78213	26.5805	0.00702406	-2.20712	down	TraesCS5A03G0561800	0.673974	1.31482	0.684436	0.696685	0.50501	0.588961	0.176582	-0.644396	normal	Normal
novel_miR_52	28.9854	85.4882	81.512	4.7423	7.78213	26.5805	0.00702406	-2.20712	down	TraesCS5A03G0562600	1.02721	1.50528	0.999554	1.04393	0.410947	0.235719	0.0746388	-1.12691	normal	Normal
novel_miR_52	28.9854	85.4882	81.512	4.7423	7.78213	26.5805	0.00702406	-2.20712	down	TraesCS5A03G0678300	6.35371	7.70611	8.99105	11.6072	6.65667	8.5213	0.527856	0.153567	normal	Normal
novel_miR_52	28.9854	85.4882	81.512	4.7423	7.78213	26.5805	0.00702406	-2.20712	down	TraesCS5B03G0269100	8.75777	8.13437	9.48094	9.60764	9.61902	9.48032	0.667561	0.0670821	normal	Normal
novel_miR_52	28.9854	85.4882	81.512	4.7423	7.78213	26.5805	0.00702406	-2.20712	down	TraesCS5B03G0518300	2.9849	3.46376	5.19383	4.06699	3.181	3.43758	0.506345	-0.168598	normal	Normal
novel_miR_52	28.9854	85.4882	81.512	4.7423	7.78213	26.5805	0.00702406	-2.20712	down	TraesCS5B03G0572700	0.74263	1.10039	1.118	0.882821	0.566622	1.02875	0.449011	-0.313879	normal	Normal
novel_miR_52	28.9854	85.4882	81.512	4.7423	7.78213	26.5805	0.00702406	-2.20712	down	TraesCS5B03G0718300	6.51029	5.16704	6.8968	6.81006	4.06286	8.43619	0.975906	-0.00849148	normal	Normal
novel_miR_52	28.9854	85.4882	81.512	4.7423	7.78213	26.5805	0.00702406	-2.20712	down	TraesCS5D03G0264700	8.04458	5.59203	7.61344	8.69235	7.82567	9.48043	0.268329	0.227505	normal	Normal
novel_miR_52	28.9854	85.4882	81.512	4.7423	7.78213	26.5805	0.00702406	-2.20712	down	TraesCS5D03G0282700LC	6.94397	8.34507	5.03083	3.29855	4.71784	8.37811	0.456565	-0.381717	normal	Normal
novel_miR_52	28.9854	85.4882	81.512	4.7423	7.78213	26.5805	0.00702406	-2.20712	down	TraesCS5D03G0649600	5.69939	6.30897	8.35038	8.66509	4.81135	5.76092	0.600137	-0.137568	normal	Normal
novel_miR_52	28.9854	85.4882	81.512	4.7423	7.78213	26.5805	0.00702406	-2.20712	down	TraesCS6A03G0226400LC	1.0309	0.992514	1.16125	0.694751	0.86795	1.26548	0.59437	-0.222232	normal	Normal
novel_miR_52	28.9854	85.4882	81.512	4.7423	7.78213	26.5805	0.00702406	-2.20712	down	TraesCS6A03G0347500	3.32688	4.48164	4.0127	3.76744	4.51049	4.6396	0.763405	0.0726942	normal	Normal
novel_miR_52	28.9854	85.4882	81.512	4.7423	7.78213	26.5805	0.00702406	-2.20712	down	TraesCS6A03G0857600	3.69685	4.06644	3.35372	3.19182	3.68663	2.71833	0.255984	-0.270165	normal	Normal
novel_miR_52	28.9854	85.4882	81.512	4.7423	7.78213	26.5805	0.00702406	-2.20712	down	TraesCS6A03G0890000	7.3676	6.10673	7.0805	6.52881	5.82505	6.3023	0.224401	-0.19934	normal	Normal
novel_miR_52	28.9854	85.4882	81.512	4.7423	7.78213	26.5805	0.00702406	-2.20712	down	TraesCS6B03G0325200	5.76321	4.12811	4.52555	4.8289	4.5866	4.76414	0.726891	-0.085819	normal	Normal
novel_miR_52	28.9854	85.4882	81.512	4.7423	7.78213	26.5805	0.00702406	-2.20712	down	TraesCS6B03G0443100	4.5201	5.46319	6.51623	7.59704	4.84184	5.45112	0.820643	0.0598949	normal	Normal
novel_miR_52	28.9854	85.4882	81.512	4.7423	7.78213	26.5805	0.00702406	-2.20712	down	TraesCS6B03G0704000LC	0.109028	0.194467	0.125411	0.217832	0.359476	0.240658	0.14641	0.872186	normal	Normal
novel_miR_52	28.9854	85.4882	81.512	4.7423	7.78213	26.5805	0.00702406	-2.20712	down	TraesCS6B03G0979800LC	8.96207	6.14548	6.99975	7.17298	8.72008	9.9848	0.489835	0.165657	normal	Normal
novel_miR_52	28.9854	85.4882	81.512	4.7423	7.78213	26.5805	0.00702406	-2.20712	down	TraesCS6B03G1026600	4.09852	5.18179	6.74873	5.51842	4.63629	5.7413	0.708865	-0.076496	normal	Normal
novel_miR_52	28.9854	85.4882	81.512	4.7423	7.78213	26.5805	0.00702406	-2.20712	down	TraesCS6B03G1068800	11.0537	8.05807	8.19658	9.31861	9.04442	8.55307	0.690474	-0.0776836	normal	Normal
novel_miR_52	28.9854	85.4882	81.512	4.7423	7.78213	26.5805	0.00702406	-2.20712	down	TraesCS6D03G0301600	5.33544	7.21355	6.34306	6.4437	8.41138	6.75045	0.565305	0.141379	normal	Normal
novel_miR_52	28.9854	85.4882	81.512	4.7423	7.78213	26.5805	0.00702406	-2.20712	down	TraesCS6D03G0726200	4.43389	5.00146	4.53326	5.02521	4.27328	4.21365	0.512611	-0.125215	normal	Normal
novel_miR_52	28.9854	85.4882	81.512	4.7423	7.78213	26.5805	0.00702406	-2.20712	down	TraesCS6D03G0764900	10.1554	11.1955	11.7894	9.6813	11.1413	10.4768	0.383888	-0.135683	normal	Normal
novel_miR_52	28.9854	85.4882	81.512	4.7423	7.78213	26.5805	0.00702406	-2.20712	down	TraesCS7B03G0215500	6.1751	5.84768	8.30914	8.21953	7.72572	8.18437	0.349596	0.197308	normal	Normal
novel_miR_52	28.9854	85.4882	81.512	4.7423	7.78213	26.5805	0.00702406	-2.20712	down	TraesCS7D03G0201600	3.02185	2.61169	3.18813	2.54479	2.43848	2.89398	0.343229	-0.219398	normal	Normal
novel_miR_52	28.9854	85.4882	81.512	4.7423	7.78213	26.5805	0.00702406	-2.20712	down	TraesCS7D03G0248500	4.94871	5.65858	5.31532	5.69315	6.42938	4.58882	0.94247	0.0158557	normal	Normal
novel_miR_52	28.9854	85.4882	81.512	4.7423	7.78213	26.5805	0.00702406	-2.20712	down	TraesCS7D03G0398000	5.33322	5.20188	7.68472	6.78349	6.25645	6.12108	0.913718	0.0249276	normal	Normal
novel_miR_52	28.9854	85.4882	81.512	4.7423	7.78213	26.5805	0.00702406	-2.20712	down	TraesCS7D03G0601800LC	20.458	20.8658	26.7575	30.2992	21.3646	26.7313	0.434769	0.14755	normal	Normal
novel_miR_52	28.9854	85.4882	81.512	4.7423	7.78213	26.5805	0.00702406	-2.20712	down	TraesCS7D03G0777400	2.81591	2.9678	3.47051	3.45622	3.41768	3.57048	0.521302	0.12089	normal	Normal
novel_miR_52	28.9854	85.4882	81.512	4.7423	7.78213	26.5805	0.00702406	-2.20712	down	Triticum_aestivum_newGene_158883	2.26378	3.45245	2.26506	2.7584	2.92649	2.68398	0.862815	0.0520268	normal	Normal
novel_miR_52	28.9854	85.4882	81.512	4.7423	7.78213	26.5805	0.00702406	-2.20712	down	Triticum_aestivum_newGene_183143	0.340476	0.282124	0.650194	0.830458	0.555789	1.37408	0.15696	0.735177	normal	Normal
novel_miR_52	28.9854	85.4882	81.512	4.7423	7.78213	26.5805	0.00702406	-2.20712	down	Triticum_aestivum_newGene_37597	0.954604	0.911536	0.356417	1.10691	0.459902	0.516145	0.804798	-0.181285	normal	Normal
novel_miR_52	28.9854	85.4882	81.512	4.7423	7.78213	26.5805	0.00702406	-2.20712	down	Triticum_aestivum_newGene_52226	0.215479	0.101593	0	0.837923	1.55097	3.58584	0.00856629	4.13772	up	up
novel_miR_523	7.62773	8.14173	3.544	365.157	23.3464	212.644	3.42468e-07	4.7533	up	TraesCS1A03G0539600	4.67315	4.78249	4.94334	10.9712	5.68018	10.039	0.00136534	0.821427	up	up
novel_miR_523	7.62773	8.14173	3.544	365.157	23.3464	212.644	3.42468e-07	4.7533	up	TraesCS1B03G0628500	7.85346	6.66707	9.53828	18.8986	9.90434	13.5658	0.00205511	0.755824	up	up
novel_miR_523	7.62773	8.14173	3.544	365.157	23.3464	212.644	3.42468e-07	4.7533	up	TraesCS1D03G0519600	4.87517	5.22929	8.4917	14.2489	7.86707	12.6441	0.00167996	0.850617	up	up
novel_miR_523	7.62773	8.14173	3.544	365.157	23.3464	212.644	3.42468e-07	4.7533	up	TraesCS2A03G0931200	4.05605	4.1166	6.64268	5.77516	4.18381	6.07655	0.828165	0.0655789	normal	Normal
novel_miR_523	7.62773	8.14173	3.544	365.157	23.3464	212.644	3.42468e-07	4.7533	up	TraesCS2A03G1090600	1.49181	0.659653	1.40301	1.72919	1.95643	2.46622	0.0514594	0.736197	normal	Normal
novel_miR_523	7.62773	8.14173	3.544	365.157	23.3464	212.644	3.42468e-07	4.7533	up	TraesCS2B03G1022500	2.43341	1.2125	1.21324	0.924149	0.865536	0.865117	0.094149	-0.937763	normal	Normal
novel_miR_523	7.62773	8.14173	3.544	365.157	23.3464	212.644	3.42468e-07	4.7533	up	TraesCS2D03G0052800	1.63978	0.584821	0.410949	0.04686	1.65545	0.294636	0.633935	-0.440992	normal	Normal
novel_miR_523	7.62773	8.14173	3.544	365.157	23.3464	212.644	3.42468e-07	4.7533	up	TraesCS2D03G0870100	4.81443	3.59695	4.54567	4.67896	2.73378	4.81073	0.653724	-0.149333	normal	Normal
novel_miR_523	7.62773	8.14173	3.544	365.157	23.3464	212.644	3.42468e-07	4.7533	up	TraesCS2D03G1034300	1.45364	0.820882	1.71502	1.22143	1.95671	1.56009	0.556858	0.210591	normal	Normal
novel_miR_523	7.62773	8.14173	3.544	365.157	23.3464	212.644	3.42468e-07	4.7533	up	TraesCS3B03G0647300	5.59095	5.64216	5.52658	5.71722	5.47384	5.52524	0.711672	-0.0632139	normal	Normal
novel_miR_523	7.62773	8.14173	3.544	365.157	23.3464	212.644	3.42468e-07	4.7533	up	TraesCS3D03G0523100	4.73854	5.1708	7.24853	5.50082	4.32577	5.26741	0.245611	-0.234991	normal	Normal
novel_miR_58	21.3576	20.3543	3.544	0	3.89107	0	0.0218436	-3.68784	down	TraesCS5A03G0232900	5.38717	6.42751	7.99796	7.86708	6.74074	6.86882	0.701808	0.067874	normal	Normal
novel_miR_58	21.3576	20.3543	3.544	0	3.89107	0	0.0218436	-3.68784	down	Triticum_aestivum_newGene_143622	2.06328	2.20173	1.77115	1.43934	1.22716	0.950173	0.0237218	-0.662984	normal	Normal
novel_miR_62	62.5474	109.913	113.408	279.796	214.009	209.322	0.0162718	1.21988	up	TraesCS1A03G0402100	12.0489	10.9665	13.8947	16.4102	14.8225	15.2505	0.104405	0.279081	normal	Normal
novel_miR_62	62.5474	109.913	113.408	279.796	214.009	209.322	0.0162718	1.21988	up	TraesCS1A03G0753800	2.01503	2.01261	1.69929	0.869604	1.6243	2.11148	0.333078	-0.375296	normal	Normal
novel_miR_62	62.5474	109.913	113.408	279.796	214.009	209.322	0.0162718	1.21988	up	TraesCS1B03G0295400LC	0.84371	1.18425	0.733852	0.800516	0.845349	0.692874	0.449244	-0.303186	normal	Normal
novel_miR_62	62.5474	109.913	113.408	279.796	214.009	209.322	0.0162718	1.21988	up	TraesCS1B03G0295900	0.422478	0.396373	0.442721	0.494931	0.071936	0.396437	0.53371	-0.466576	normal	Normal
novel_miR_62	62.5474	109.913	113.408	279.796	214.009	209.322	0.0162718	1.21988	up	TraesCS1B03G0493200	11.8013	12.3692	14.1175	15.6869	11.1446	13.2043	0.9743	0.00627878	normal	Normal
novel_miR_62	62.5474	109.913	113.408	279.796	214.009	209.322	0.0162718	1.21988	up	TraesCS1B03G0508900	8.11132	6.16061	3.95052	2.48453	3.40157	4.5151	0.00481815	-0.884243	down	down
novel_miR_62	62.5474	109.913	113.408	279.796	214.009	209.322	0.0162718	1.21988	up	TraesCS1B03G0740900	3.16349	0.678289	0.117557	1.19896	0.87526	1.49476	0.81842	-0.265056	normal	Normal
novel_miR_62	62.5474	109.913	113.408	279.796	214.009	209.322	0.0162718	1.21988	up	TraesCS1B03G0749200LC	4.38547	3.39695	3.22402	2.74868	2.60066	2.52936	0.021128	-0.547812	normal	Normal
novel_miR_62	62.5474	109.913	113.408	279.796	214.009	209.322	0.0162718	1.21988	up	TraesCS1B03G0750600LC	1.21643	1.36793	1.12981	1.6049	1.54521	1.01036	0.792454	0.106316	normal	Normal
novel_miR_62	62.5474	109.913	113.408	279.796	214.009	209.322	0.0162718	1.21988	up	TraesCS1D03G0370900	10.247	12.2108	13.1198	14.1863	13.438	12.8118	0.455095	0.13082	normal	Normal
novel_miR_62	62.5474	109.913	113.408	279.796	214.009	209.322	0.0162718	1.21988	up	TraesCS1D03G0721900	1.31407	1.42609	1.9702	1.10284	0.92117	0.613948	0.0150558	-0.881675	normal	Normal
novel_miR_62	62.5474	109.913	113.408	279.796	214.009	209.322	0.0162718	1.21988	up	TraesCS2A03G0646100	0.719913	1.15308	0.869891	0.997639	0.687435	1.17705	0.990129	-0.00502064	normal	Normal
novel_miR_62	62.5474	109.913	113.408	279.796	214.009	209.322	0.0162718	1.21988	up	TraesCS2A03G0944000	5.59036	5.35234	5.62223	7.47216	3.02723	6.41923	0.84912	-0.0568882	normal	Normal
novel_miR_62	62.5474	109.913	113.408	279.796	214.009	209.322	0.0162718	1.21988	up	TraesCS2A03G1090600	1.49181	0.659653	1.40301	1.72919	1.95643	2.46622	0.0514594	0.736197	normal	Normal
novel_miR_62	62.5474	109.913	113.408	279.796	214.009	209.322	0.0162718	1.21988	up	TraesCS2B03G0636400	5.49315	6.50931	6.52952	6.80152	5.87608	6.74726	0.958927	0.0099038	normal	Normal
novel_miR_62	62.5474	109.913	113.408	279.796	214.009	209.322	0.0162718	1.21988	up	TraesCS2B03G0922900	4.49426	5.74317	6.60959	4.35884	5.60428	5.77411	0.528868	-0.145858	normal	Normal
novel_miR_62	62.5474	109.913	113.408	279.796	214.009	209.322	0.0162718	1.21988	up	TraesCS2B03G1222600	0.942344	1.09605	0.032471	0.919071	1.69458	1.53319	0.436254	0.908232	normal	Normal
novel_miR_62	62.5474	109.913	113.408	279.796	214.009	209.322	0.0162718	1.21988	up	TraesCS2D03G0602700	0.446794	0.363734	1.02771	0.614349	0.862156	0.879819	0.537235	0.329724	normal	Normal
novel_miR_62	62.5474	109.913	113.408	279.796	214.009	209.322	0.0162718	1.21988	up	TraesCS2D03G0775900	4.99577	4.40475	6.7339	4.846	5.11889	5.6344	0.659126	-0.0963452	normal	Normal
novel_miR_62	62.5474	109.913	113.408	279.796	214.009	209.322	0.0162718	1.21988	up	TraesCS2D03G0882700	5.00861	3.50462	3.33173	5.21521	2.58286	3.46688	0.628916	-0.156135	normal	Normal
novel_miR_62	62.5474	109.913	113.408	279.796	214.009	209.322	0.0162718	1.21988	up	TraesCS2D03G1034300	1.45364	0.820882	1.71502	1.22143	1.95671	1.56009	0.556858	0.210591	normal	Normal
novel_miR_62	62.5474	109.913	113.408	279.796	214.009	209.322	0.0162718	1.21988	up	TraesCS3A03G0051100	2.88594	2.70588	1.89134	4.99823	7.53517	5.02898	0.000349604	1.16777	up	up
novel_miR_62	62.5474	109.913	113.408	279.796	214.009	209.322	0.0162718	1.21988	up	TraesCS3A03G0051200	0.810128	0.339907	0.01767	1.67778	2.40852	3.64234	0.00165103	2.61245	up	up
novel_miR_62	62.5474	109.913	113.408	279.796	214.009	209.322	0.0162718	1.21988	up	TraesCS3A03G0137900	0	0	0	0.462108	1.41768	0.54608	6.84635e-11	9.29526	up	up
novel_miR_62	62.5474	109.913	113.408	279.796	214.009	209.322	0.0162718	1.21988	up	TraesCS3A03G0632400	6.33335	6.60509	5.64162	5.7715	6.5416	7.4905	0.914473	0.019895	normal	Normal
novel_miR_62	62.5474	109.913	113.408	279.796	214.009	209.322	0.0162718	1.21988	up	TraesCS3A03G1042500	3.53226	4.01966	3.27407	3.91378	5.0379	3.93186	0.425601	0.19303	normal	Normal
novel_miR_62	62.5474	109.913	113.408	279.796	214.009	209.322	0.0162718	1.21988	up	TraesCS3B03G0018000	23.6799	21.3889	14.6863	5.41797	16.4409	9.82237	0.00930706	-0.968388	down	down
novel_miR_62	62.5474	109.913	113.408	279.796	214.009	209.322	0.0162718	1.21988	up	TraesCS3B03G0175700	0.611365	0.513179	0.12899	0.202825	0.363141	1.17798	0.649446	0.375281	normal	Normal
novel_miR_62	62.5474	109.913	113.408	279.796	214.009	209.322	0.0162718	1.21988	up	TraesCS3B03G0287300	1.34976	2.56737	0.783943	0.632762	1.35452	0.740358	0.112601	-0.840944	normal	Normal
novel_miR_62	62.5474	109.913	113.408	279.796	214.009	209.322	0.0162718	1.21988	up	TraesCS3B03G0800300	2.59157	1.2526	2.50313	1.7416	2.69506	2.53895	0.803329	0.0917642	normal	Normal
novel_miR_62	62.5474	109.913	113.408	279.796	214.009	209.322	0.0162718	1.21988	up	TraesCS3B03G0832800	2.90601	4.82959	4.04331	4.1287	4.80473	3.16499	0.563516	0.137302	normal	Normal
novel_miR_62	62.5474	109.913	113.408	279.796	214.009	209.322	0.0162718	1.21988	up	TraesCS3B03G0921800	1.39106	1.79857	1.13529	0.491757	1.25621	0.918475	0.107696	-0.752647	normal	Normal
novel_miR_62	62.5474	109.913	113.408	279.796	214.009	209.322	0.0162718	1.21988	up	TraesCS3B03G0983100	3.5849	3.36844	2.89575	0	2.96066	2.32843	0.62276	-0.938395	normal	Normal
novel_miR_62	62.5474	109.913	113.408	279.796	214.009	209.322	0.0162718	1.21988	up	TraesCS3B03G0994600LC	12.8868	15.0732	17.1352	16.3939	15.8893	16.0454	0.76765	0.0476338	normal	Normal
novel_miR_62	62.5474	109.913	113.408	279.796	214.009	209.322	0.0162718	1.21988	up	TraesCS3D03G0014600	4.40027	6.00896	3.72334	2.50018	5.04165	3.88916	0.297685	-0.362646	normal	Normal
novel_miR_62	62.5474	109.913	113.408	279.796	214.009	209.322	0.0162718	1.21988	up	TraesCS3D03G0036100	0.889505	1.14729	0.612764	0.849757	2.25745	1.71073	0.124072	0.799842	normal	Normal
novel_miR_62	62.5474	109.913	113.408	279.796	214.009	209.322	0.0162718	1.21988	up	TraesCS3D03G0567000	7.55233	9.44381	8.45343	9.8897	6.35454	8.9685	0.751539	-0.0791354	normal	Normal
novel_miR_62	62.5474	109.913	113.408	279.796	214.009	209.322	0.0162718	1.21988	up	TraesCS3D03G0787500	3.29479	2.54462	1.98872	2.04915	0.23244	0.525727	0.00881579	-1.57296	down	down
novel_miR_62	62.5474	109.913	113.408	279.796	214.009	209.322	0.0162718	1.21988	up	TraesCS3D03G0969700	2.72547	3.08805	3.45337	4.30403	5.53965	3.51362	0.0632453	0.480507	normal	Normal
novel_miR_62	62.5474	109.913	113.408	279.796	214.009	209.322	0.0162718	1.21988	up	TraesCS4A03G0215400	2.17729	2.01393	2.02352	2.34399	3.21582	1.93329	0.417587	0.22673	normal	Normal
novel_miR_62	62.5474	109.913	113.408	279.796	214.009	209.322	0.0162718	1.21988	up	TraesCS4A03G0263900	1.1381	0.698368	0.956799	0.952486	0.257851	1.13291	0.557974	-0.330372	normal	Normal
novel_miR_62	62.5474	109.913	113.408	279.796	214.009	209.322	0.0162718	1.21988	up	TraesCS4A03G0762500	4.26003	4.02271	2.4255	2.9266	2.17046	1.73065	0.0573893	-0.740431	normal	Normal
novel_miR_62	62.5474	109.913	113.408	279.796	214.009	209.322	0.0162718	1.21988	up	TraesCS4A03G1162200	2.32128	2.02319	2.27163	0.808831	2.31327	1.19206	0.130418	-0.656539	normal	Normal
novel_miR_62	62.5474	109.913	113.408	279.796	214.009	209.322	0.0162718	1.21988	up	TraesCS4B03G0503400	1.16806	0.860386	1.57133	0.43988	0.773936	0.84903	0.0575897	-0.840562	normal	Normal
novel_miR_62	62.5474	109.913	113.408	279.796	214.009	209.322	0.0162718	1.21988	up	TraesCS4B03G0556500	2.67592	2.73474	2.51434	2.46219	3.58444	2.83442	0.733458	0.0820562	normal	Normal
novel_miR_62	62.5474	109.913	113.408	279.796	214.009	209.322	0.0162718	1.21988	up	TraesCS4D03G0096800	0.855332	0.726231	1.16697	1.66037	1.12797	0.889487	0.386586	0.368903	normal	Normal
novel_miR_62	62.5474	109.913	113.408	279.796	214.009	209.322	0.0162718	1.21988	up	TraesCS4D03G0449400	0.691801	0.527286	0.47295	0.899861	0.490813	0.394781	0.997927	0.00128105	normal	Normal
novel_miR_62	62.5474	109.913	113.408	279.796	214.009	209.322	0.0162718	1.21988	up	TraesCS4D03G0491400	1.37315	1.02602	0.848859	1.16018	1.0375	1.27494	0.949514	0.0204484	normal	Normal
novel_miR_62	62.5474	109.913	113.408	279.796	214.009	209.322	0.0162718	1.21988	up	TraesCS5A03G0325400	1.59974	1.55808	1.84491	0.98109	1.22769	1.31317	0.0287664	-0.557515	normal	Normal
novel_miR_62	62.5474	109.913	113.408	279.796	214.009	209.322	0.0162718	1.21988	up	TraesCS5A03G0449200	2.6098	1.78994	1.98477	1.81154	2.03163	2.63737	0.90748	-0.0328469	normal	Normal
novel_miR_62	62.5474	109.913	113.408	279.796	214.009	209.322	0.0162718	1.21988	up	TraesCS5A03G0727600	0.449093	0.806388	0.499027	0.66978	0.638065	0.960601	0.538235	0.298166	normal	Normal
novel_miR_62	62.5474	109.913	113.408	279.796	214.009	209.322	0.0162718	1.21988	up	TraesCS5A03G0849000	1.73776	2.0277	1.9681	1.95048	2.1974	0.899802	0.577814	-0.232884	normal	Normal
novel_miR_62	62.5474	109.913	113.408	279.796	214.009	209.322	0.0162718	1.21988	up	TraesCS5A03G1101500	9.4257	10.2511	10.7143	7.62121	11.9441	8.65377	0.472722	-0.154154	normal	Normal
novel_miR_62	62.5474	109.913	113.408	279.796	214.009	209.322	0.0162718	1.21988	up	TraesCS5B03G0157600	1.26945	1.37743	1.65567	2.53726	1.32015	2.05038	0.200156	0.395885	normal	Normal
novel_miR_62	62.5474	109.913	113.408	279.796	214.009	209.322	0.0162718	1.21988	up	TraesCS5B03G0322200	0.887274	0.773732	0.955355	0.723214	0.380773	1.02142	0.359459	-0.365965	normal	Normal
novel_miR_62	62.5474	109.913	113.408	279.796	214.009	209.322	0.0162718	1.21988	up	TraesCS5B03G0535200	4.04005	5.03701	4.85898	4.72646	3.42457	5.08681	0.532735	-0.136452	normal	Normal
novel_miR_62	62.5474	109.913	113.408	279.796	214.009	209.322	0.0162718	1.21988	up	TraesCS5B03G0764900	0.643774	0.845554	1.01642	0.458851	0.449397	0.558514	0.0629329	-0.816319	normal	Normal
novel_miR_62	62.5474	109.913	113.408	279.796	214.009	209.322	0.0162718	1.21988	up	TraesCS5B03G1170400	9.44767	9.15078	7.15151	5.34522	9.58573	5.64125	0.170047	-0.377972	normal	Normal
novel_miR_62	62.5474	109.913	113.408	279.796	214.009	209.322	0.0162718	1.21988	up	TraesCS5D03G0007600	0.172868	0.24788	0.239581	0.720537	2.088	1.21225	1.12263e-06	2.55518	up	up
novel_miR_62	62.5474	109.913	113.408	279.796	214.009	209.322	0.0162718	1.21988	up	TraesCS5D03G0161300	3.73873	4.5759	3.40395	3.35747	4.23778	4.18756	0.834361	-0.053573	normal	Normal
novel_miR_62	62.5474	109.913	113.408	279.796	214.009	209.322	0.0162718	1.21988	up	TraesCS5D03G0328300	1.40555	1.43298	1.48721	0.832928	0.907743	1.03338	0.00678363	-0.695585	down	down
novel_miR_62	62.5474	109.913	113.408	279.796	214.009	209.322	0.0162718	1.21988	up	TraesCS5D03G0416000	2.4609	2.43616	2.48924	3.10164	2.88414	3.49446	0.211372	0.264418	normal	Normal
novel_miR_62	62.5474	109.913	113.408	279.796	214.009	209.322	0.0162718	1.21988	up	TraesCS5D03G0490000	5.09953	5.05677	4.83616	4.16198	4.8137	4.72208	0.253281	-0.217372	normal	Normal
novel_miR_62	62.5474	109.913	113.408	279.796	214.009	209.322	0.0162718	1.21988	up	TraesCS5D03G0694300	0.629639	0.451627	0.14832	0.496316	0.38654	0.576271	0.810727	0.153888	normal	Normal
novel_miR_62	62.5474	109.913	113.408	279.796	214.009	209.322	0.0162718	1.21988	up	TraesCS5D03G1074300	0.73397	0.133298	0.08011	3.39955	10.7131	5.373	3.08293e-05	4.27339	up	up
novel_miR_62	62.5474	109.913	113.408	279.796	214.009	209.322	0.0162718	1.21988	up	TraesCS5D03G1074400	0.749439	0.130903	0.07867	3.6546	11.3047	5.43705	3.37886e-05	4.31478	up	up
novel_miR_62	62.5474	109.913	113.408	279.796	214.009	209.322	0.0162718	1.21988	up	TraesCS6A03G0106900	2.38558	1.06052	1.25087	1.69723	2.16809	1.95732	0.573473	0.243638	normal	Normal
novel_miR_62	62.5474	109.913	113.408	279.796	214.009	209.322	0.0162718	1.21988	up	TraesCS6A03G0665900	4.70437	3.42675	3.73106	3.84871	5.56304	5.31532	0.355188	0.25385	normal	Normal
novel_miR_62	62.5474	109.913	113.408	279.796	214.009	209.322	0.0162718	1.21988	up	TraesCS6A03G0751000	1.48799	1.31452	2.7723	2.21104	2.1642	1.88512	0.721604	0.130866	normal	Normal
novel_miR_62	62.5474	109.913	113.408	279.796	214.009	209.322	0.0162718	1.21988	up	TraesCS6A03G0818600	0.635258	0.761874	0.682908	0.409595	0.599357	0.397679	0.222971	-0.620566	normal	Normal
novel_miR_62	62.5474	109.913	113.408	279.796	214.009	209.322	0.0162718	1.21988	up	TraesCS6A03G0820500	1.11616	1.54352	1.36875	1.24456	1.62254	1.16273	0.885679	-0.0517714	normal	Normal
novel_miR_62	62.5474	109.913	113.408	279.796	214.009	209.322	0.0162718	1.21988	up	TraesCS6B03G0809300LC	7.70186	8.68113	8.70097	10.0301	10.2766	10.1502	0.201847	0.224351	normal	Normal
novel_miR_62	62.5474	109.913	113.408	279.796	214.009	209.322	0.0162718	1.21988	up	TraesCS6B03G0810700	5.89435	6.19556	4.48736	5.459	5.80816	7.68841	0.627011	0.124451	normal	Normal
novel_miR_62	62.5474	109.913	113.408	279.796	214.009	209.322	0.0162718	1.21988	up	TraesCS6B03G0969300	1.93254	0.988202	2.66556	1.01391	1.02198	1.86313	0.218146	-0.565545	normal	Normal
novel_miR_62	62.5474	109.913	113.408	279.796	214.009	209.322	0.0162718	1.21988	up	TraesCS6B03G0974000	2.55699	1.23495	2.20582	2.32767	1.83016	1.21616	0.586484	-0.214162	normal	Normal
novel_miR_62	62.5474	109.913	113.408	279.796	214.009	209.322	0.0162718	1.21988	up	TraesCS6D03G0554900	3.51264	3.28218	3.52091	4.13357	4.55309	5.68956	0.0743687	0.419338	normal	Normal
novel_miR_62	62.5474	109.913	113.408	279.796	214.009	209.322	0.0162718	1.21988	up	TraesCS6D03G0692200	0.688005	0.667725	1.05115	0.722775	1.06927	1.08444	0.625774	0.210887	normal	Normal
novel_miR_62	62.5474	109.913	113.408	279.796	214.009	209.322	0.0162718	1.21988	up	TraesCS6D03G0693800	2.36665	2.11602	1.82622	2.1393	1.88132	1.64482	0.891099	-0.0302378	normal	Normal
novel_miR_62	62.5474	109.913	113.408	279.796	214.009	209.322	0.0162718	1.21988	up	TraesCS7A03G0346800	5.90544	4.29861	4.88491	4.66214	4.57983	2.48725	0.39261	-0.42179	normal	Normal
novel_miR_62	62.5474	109.913	113.408	279.796	214.009	209.322	0.0162718	1.21988	up	TraesCS7A03G0925700	0.533253	0.731987	0.84434	1.95579	0.814776	1.45271	0.0241246	0.933369	normal	Normal
novel_miR_62	62.5474	109.913	113.408	279.796	214.009	209.322	0.0162718	1.21988	up	TraesCS7A03G0965700	2.28502	2.61989	2.71699	3.03164	2.81644	2.27418	0.836574	0.0469631	normal	Normal
novel_miR_62	62.5474	109.913	113.408	279.796	214.009	209.322	0.0162718	1.21988	up	TraesCS7A03G1011700	5.94009	3.19826	3.3072	1.50423	5.20053	3.50953	0.426286	-0.335815	normal	Normal
novel_miR_62	62.5474	109.913	113.408	279.796	214.009	209.322	0.0162718	1.21988	up	TraesCS7A03G1017300	1.91736	2.01913	0.874745	0.6275	3.78655	1.38554	0.644465	0.247704	normal	Normal
novel_miR_62	62.5474	109.913	113.408	279.796	214.009	209.322	0.0162718	1.21988	up	TraesCS7B03G0138800LC	1.75653	1.62502	2.1077	2.19869	1.34905	1.18931	0.532802	-0.269616	normal	Normal
novel_miR_62	62.5474	109.913	113.408	279.796	214.009	209.322	0.0162718	1.21988	up	TraesCS7B03G0802500	4.4533	4.35158	5.18983	5.28916	3.04445	4.59456	0.474964	-0.176764	normal	Normal
novel_miR_62	62.5474	109.913	113.408	279.796	214.009	209.322	0.0162718	1.21988	up	TraesCS7B03G0853000	3.60102	1.47948	1.56192	0.238972	3.44713	1.28244	0.633905	-0.488637	normal	Normal
novel_miR_62	62.5474	109.913	113.408	279.796	214.009	209.322	0.0162718	1.21988	up	TraesCS7B03G0858100	8.98356	9.12318	10.5832	8.99582	10.381	8.27625	0.626589	-0.0819863	normal	Normal
novel_miR_62	62.5474	109.913	113.408	279.796	214.009	209.322	0.0162718	1.21988	up	TraesCS7B03G0990200	0.409564	0.167917	0.897678	0.734382	0.562496	0.383596	0.808688	0.161777	normal	Normal
novel_miR_62	62.5474	109.913	113.408	279.796	214.009	209.322	0.0162718	1.21988	up	TraesCS7D03G0269300LC	1.73005	2.15903	0.946716	2.34008	3.06092	3.04208	0.0982449	0.667591	normal	Normal
novel_miR_62	62.5474	109.913	113.408	279.796	214.009	209.322	0.0162718	1.21988	up	TraesCS7D03G0335500	2.28932	1.09177	1.9817	4.18699	1.59768	5.13108	0.0834849	0.947021	normal	Normal
novel_miR_62	62.5474	109.913	113.408	279.796	214.009	209.322	0.0162718	1.21988	up	TraesCS7D03G0924700	3.18337	3.23279	3.86885	2.48743	2.35464	2.56272	0.00524892	-0.536293	normal	Normal
novel_miR_62	62.5474	109.913	113.408	279.796	214.009	209.322	0.0162718	1.21988	up	TraesCS7D03G0969400	5.94087	4.17403	4.27088	2.12541	7.15053	4.55086	0.785259	-0.104722	normal	Normal
novel_miR_62	62.5474	109.913	113.408	279.796	214.009	209.322	0.0162718	1.21988	up	TraesCS7D03G0973500	6.73267	7.77205	6.52752	5.93206	9.8984	7.09003	0.830889	0.0517737	normal	Normal
novel_miR_62	62.5474	109.913	113.408	279.796	214.009	209.322	0.0162718	1.21988	up	TraesCS7D03G1079300	1.28773	0.430977	1.18441	1.47851	0.984836	0.727608	0.878827	0.0790448	normal	Normal
novel_miR_62	62.5474	109.913	113.408	279.796	214.009	209.322	0.0162718	1.21988	up	TraesCSU03G0071700LC	3.31233	4.17372	3.348	4.07872	3.07915	4.09749	0.954948	-0.011613	normal	Normal
novel_miR_62	62.5474	109.913	113.408	279.796	214.009	209.322	0.0162718	1.21988	up	Triticum_aestivum_newGene_14189	0.349866	0.113723	0.40322	0.415264	0.494229	0.035808	0.374831	0.690995	normal	Normal
novel_miR_62	62.5474	109.913	113.408	279.796	214.009	209.322	0.0162718	1.21988	up	Triticum_aestivum_newGene_147659	0.173059	0.30817	0.340155	0.49223	0.806035	0.780755	0.0309099	1.28427	normal	Normal
novel_miR_62	62.5474	109.913	113.408	279.796	214.009	209.322	0.0162718	1.21988	up	Triticum_aestivum_newGene_156518	4.05387	2.12152	4.6726	5.35349	6.0215	4.89771	0.117079	0.676035	normal	Normal
novel_miR_62	62.5474	109.913	113.408	279.796	214.009	209.322	0.0162718	1.21988	up	Triticum_aestivum_newGene_197323	1.07542	1.13411	1.06893	1.35888	1.177	1.50513	0.795889	0.0748631	normal	Normal
novel_miR_62	62.5474	109.913	113.408	279.796	214.009	209.322	0.0162718	1.21988	up	Triticum_aestivum_newGene_209748	1.19657	1.00196	1.47235	0.864539	0.70854	1.08935	0.125254	-0.632124	normal	Normal
novel_miR_62	62.5474	109.913	113.408	279.796	214.009	209.322	0.0162718	1.21988	up	Triticum_aestivum_newGene_257518	1.28255	1.2547	1.29964	0.996356	1.56495	0.813613	0.505646	-0.234703	normal	Normal
novel_miR_62	62.5474	109.913	113.408	279.796	214.009	209.322	0.0162718	1.21988	up	Triticum_aestivum_newGene_99370	1.31603	1.01749	0.889854	1.0714	0.666429	1.28267	0.721898	-0.171231	normal	Normal
novel_miR_72	0	0	0	9.48461	15.5643	6.64514	0.0196928	4.19222	up	TraesCS1A03G0370700	43.6996	39.9605	40.6092	45.8619	41.1436	44.0073	0.918472	0.0145832	normal	Normal
novel_miR_72	0	0	0	9.48461	15.5643	6.64514	0.0196928	4.19222	up	TraesCS1B03G0413600	44.6088	32.5316	36.5178	39.8343	33.4659	39.9016	0.699234	-0.0707717	normal	Normal
novel_miR_72	0	0	0	9.48461	15.5643	6.64514	0.0196928	4.19222	up	TraesCS2A03G0475300	1.67693	1.78794	3.56428	2.15477	1.36808	1.77701	0.196691	-0.448204	normal	Normal
novel_miR_72	0	0	0	9.48461	15.5643	6.64514	0.0196928	4.19222	up	TraesCS2A03G1218900	0.775353	1.20386	1.09187	1.86808	1.70541	2.60765	0.00647515	0.947629	up	up
novel_miR_72	0	0	0	9.48461	15.5643	6.64514	0.0196928	4.19222	up	TraesCS2B03G0597200	2.04312	2.65953	3.17015	2.02171	2.41928	3.32332	0.809872	-0.0693286	normal	Normal
novel_miR_72	0	0	0	9.48461	15.5643	6.64514	0.0196928	4.19222	up	TraesCS2B03G0956500	1.93111	1.50694	1.93178	3.40317	2.70215	1.74952	0.276617	0.488393	normal	Normal
novel_miR_72	0	0	0	9.48461	15.5643	6.64514	0.0196928	4.19222	up	TraesCS2B03G1195400LC	1.36878	1.36282	0.805944	0.46465	0.892911	0.52433	0.00906998	-0.96992	down	down
novel_miR_72	0	0	0	9.48461	15.5643	6.64514	0.0196928	4.19222	up	TraesCS2D03G0481600	2.9441	2.06764	3.04618	1.91241	2.14154	1.76457	0.062653	-0.518391	normal	Normal
novel_miR_72	0	0	0	9.48461	15.5643	6.64514	0.0196928	4.19222	up	TraesCS2D03G1340600LC	2.94085	3.66209	2.46575	7.51228	3.07455	6.53119	0.0728314	0.83264	normal	Normal
novel_miR_72	0	0	0	9.48461	15.5643	6.64514	0.0196928	4.19222	up	TraesCS3A03G0043200	5.2974	6.81224	5.85697	5.27379	6.0267	5.86622	0.50993	-0.122888	normal	Normal
novel_miR_72	0	0	0	9.48461	15.5643	6.64514	0.0196928	4.19222	up	TraesCS3A03G0055600	1.25923	1.42334	1.60825	1.35389	1.06379	0.954204	0.174079	-0.412925	normal	Normal
novel_miR_72	0	0	0	9.48461	15.5643	6.64514	0.0196928	4.19222	up	TraesCS3B03G0039200	0.671291	0.873382	0.604386	0.560111	0.31581	0.887329	0.43955	-0.362968	normal	Normal
novel_miR_72	0	0	0	9.48461	15.5643	6.64514	0.0196928	4.19222	up	TraesCS3B03G0056500	5.92528	6.82386	6.07391	5.35382	6.41251	6.27584	0.513154	-0.11878	normal	Normal
novel_miR_72	0	0	0	9.48461	15.5643	6.64514	0.0196928	4.19222	up	TraesCS3B03G0780200	6.34065	6.13011	6.97519	7.02086	5.01193	6.85305	0.576267	-0.10376	normal	Normal
novel_miR_72	0	0	0	9.48461	15.5643	6.64514	0.0196928	4.19222	up	TraesCS3D03G0032200	0.534041	0.521448	0.854983	0.678645	0.473669	0.643014	0.728904	-0.139416	normal	Normal
novel_miR_72	0	0	0	9.48461	15.5643	6.64514	0.0196928	4.19222	up	TraesCS3D03G0045600	5.54608	5.87544	6.53417	5.62898	5.76297	5.81617	0.446095	-0.115298	normal	Normal
novel_miR_72	0	0	0	9.48461	15.5643	6.64514	0.0196928	4.19222	up	TraesCS4A03G0223800	3.3245	3.22708	1.67893	2.05032	2.94976	4.16267	0.865961	0.0769663	normal	Normal
novel_miR_72	0	0	0	9.48461	15.5643	6.64514	0.0196928	4.19222	up	TraesCS4A03G0990700	4.12172	4.25563	4.96307	5.22633	3.52332	3.71839	0.540986	-0.147944	normal	Normal
novel_miR_72	0	0	0	9.48461	15.5643	6.64514	0.0196928	4.19222	up	TraesCS5B03G0055600LC	3.84233	4.0447	4.08298	3.69992	2.69038	4.56679	0.677786	-0.187515	normal	Normal
novel_miR_72	0	0	0	9.48461	15.5643	6.64514	0.0196928	4.19222	up	TraesCS5B03G0863800	1.02588	1.66365	1.83081	1.47429	2.56584	1.80047	0.329959	0.331827	normal	Normal
novel_miR_72	0	0	0	9.48461	15.5643	6.64514	0.0196928	4.19222	up	TraesCS5B03G1256100LC	2.09191	3.22379	2.43478	2.78317	3.96924	3.64329	0.367075	0.441632	normal	Normal
novel_miR_72	0	0	0	9.48461	15.5643	6.64514	0.0196928	4.19222	up	TraesCS5D03G0939000	0.65764	0.55633	0.630614	0.589483	0.792933	0.89767	0.614333	0.252105	normal	Normal
novel_miR_72	0	0	0	9.48461	15.5643	6.64514	0.0196928	4.19222	up	TraesCS6B03G0558700	1.50852	1.52376	1.29113	1.44964	2.13319	1.57728	0.482405	0.199328	normal	Normal
novel_miR_72	0	0	0	9.48461	15.5643	6.64514	0.0196928	4.19222	up	TraesCS6B03G1241700	3.97383	4.62977	3.23252	2.86425	3.00331	3.16145	0.0476162	-0.456925	normal	Normal
novel_miR_72	0	0	0	9.48461	15.5643	6.64514	0.0196928	4.19222	up	TraesCS6D03G0042600	1.534	0.964797	1.32647	1.42069	1.5539	1.87636	0.477712	0.280431	normal	Normal
novel_miR_72	0	0	0	9.48461	15.5643	6.64514	0.0196928	4.19222	up	TraesCS6D03G0043000	1.65808	1.5825	2.49647	1.9224	1.52838	1.18339	0.260115	-0.353329	normal	Normal
novel_miR_72	0	0	0	9.48461	15.5643	6.64514	0.0196928	4.19222	up	TraesCS6D03G0375700	1.66632	1.80268	0.998295	1.65204	2.44403	2.01985	0.239588	0.381778	normal	Normal
novel_miR_72	0	0	0	9.48461	15.5643	6.64514	0.0196928	4.19222	up	TraesCS7A03G0237400	2.0523	2.18265	2.35394	2.45211	1.57691	2.35718	0.693203	-0.1077	normal	Normal
novel_miR_72	0	0	0	9.48461	15.5643	6.64514	0.0196928	4.19222	up	TraesCS7B03G0350300	4.6154	5.25448	5.88336	5.95169	5.16977	5.74558	0.794371	0.050963	normal	Normal
novel_miR_72	0	0	0	9.48461	15.5643	6.64514	0.0196928	4.19222	up	TraesCS7B03G0476500	11.8934	10.9776	10.1719	12.5335	8.90187	11.6182	0.73762	-0.0668387	normal	Normal
novel_miR_72	0	0	0	9.48461	15.5643	6.64514	0.0196928	4.19222	up	TraesCS7B03G0689800	3.34979	3.38498	4.24754	3.96763	2.81791	3.1028	0.37003	-0.207061	normal	Normal
novel_miR_72	0	0	0	9.48461	15.5643	6.64514	0.0196928	4.19222	up	TraesCS7B03G1022100LC	4.97765	2.84275	3.81356	4.77108	3.44353	4.1539	0.989744	-0.00435765	normal	Normal
novel_miR_72	0	0	0	9.48461	15.5643	6.64514	0.0196928	4.19222	up	TraesCS7D03G0989900	0.709541	0.685229	0.596145	2.74411	1.61897	4.50669	7.48289e-08	2.07689	up	up
novel_miR_72	0	0	0	9.48461	15.5643	6.64514	0.0196928	4.19222	up	Triticum_aestivum_newGene_108348	1.29115	1.00531	1.79624	1.20677	1.36201	1.56293	0.880726	-0.0437754	normal	Normal
novel_miR_72	0	0	0	9.48461	15.5643	6.64514	0.0196928	4.19222	up	Triticum_aestivum_newGene_112653	0.904799	0.631944	1.08417	0.424442	0.387972	1.22965	0.513014	-0.410215	normal	Normal
novel_miR_72	0	0	0	9.48461	15.5643	6.64514	0.0196928	4.19222	up	Triticum_aestivum_newGene_154414	0.596617	0.98375	0.802341	0.80372	0.740352	0.714948	0.753017	-0.113513	normal	Normal
novel_miR_72	0	0	0	9.48461	15.5643	6.64514	0.0196928	4.19222	up	Triticum_aestivum_newGene_156826	0.685492	0.936817	0.962713	0.533817	0.896663	0.725985	0.552839	-0.333679	normal	Normal
novel_miR_72	0	0	0	9.48461	15.5643	6.64514	0.0196928	4.19222	up	Triticum_aestivum_newGene_160965	0.851285	0.689801	1.17527	1.00933	0.726396	1.12671	0.77176	0.104017	normal	Normal
novel_miR_72	0	0	0	9.48461	15.5643	6.64514	0.0196928	4.19222	up	Triticum_aestivum_newGene_237408	2.0816	2.60846	2.71916	1.46291	1.00871	1.05338	0.00208612	-0.928696	down	down
novel_miR_72	0	0	0	9.48461	15.5643	6.64514	0.0196928	4.19222	up	Triticum_aestivum_newGene_257240	1.436	1.76451	2.84112	0.884304	2.24163	1.92317	0.539842	-0.284966	normal	Normal
novel_miR_72	0	0	0	9.48461	15.5643	6.64514	0.0196928	4.19222	up	Triticum_aestivum_newGene_30332	2.31302	2.4755	2.18846	2.03791	2.53139	2.14023	0.859906	-0.0434459	normal	Normal
novel_miR_72	0	0	0	9.48461	15.5643	6.64514	0.0196928	4.19222	up	Triticum_aestivum_newGene_37581	0.821336	1.43076	0.934012	1.27973	1.1676	1.41818	0.752133	0.111552	normal	Normal
novel_miR_72	0	0	0	9.48461	15.5643	6.64514	0.0196928	4.19222	up	Triticum_aestivum_newGene_4666	0.299601	0.407445	0.137591	0.278934	0.104484	0.377121	0.730635	-0.254667	normal	Normal
novel_miR_72	0	0	0	9.48461	15.5643	6.64514	0.0196928	4.19222	up	Triticum_aestivum_newGene_61185	1.1483	0.943729	1.17853	1.0696	1.4483	1.55959	0.588529	0.141518	normal	Normal
novel_miR_72	0	0	0	9.48461	15.5643	6.64514	0.0196928	4.19222	up	Triticum_aestivum_newGene_6275	1.92555	0.732656	0.995858	1.94043	2.61083	4.02035	8.75208e-08	2.34701	up	up
novel_miR_72	0	0	0	9.48461	15.5643	6.64514	0.0196928	4.19222	up	Triticum_aestivum_newGene_80766	1.65754	0	0	1.60789	1.26132	0	0.85426	0.684375	normal	Normal
novel_miR_72	0	0	0	9.48461	15.5643	6.64514	0.0196928	4.19222	up	Triticum_aestivum_newGene_8731	0.705641	0.755949	0.692583	0.714795	0.217432	0.216225	0.0280388	-1.24577	normal	Normal
novel_miR_72	0	0	0	9.48461	15.5643	6.64514	0.0196928	4.19222	up	Triticum_aestivum_newGene_92235	2.09227	1.85771	2.17173	1.68667	2.55424	2.47842	0.745933	0.0909293	normal	Normal
tae-miR395a	340.197	301.244	240.992	151.754	190.662	73.0965	0.015188	-1.34301	down	TraesCS1A03G0273400	1.01048	1.44924	1.2893	0.914061	0.77469	1.10983	0.205359	-0.478699	normal	Normal
tae-miR395a	340.197	301.244	240.992	151.754	190.662	73.0965	0.015188	-1.34301	down	TraesCS1A03G0342500	1.76792	1.84324	2.37184	1.85878	1.87303	1.71417	0.513919	-0.186568	normal	Normal
tae-miR395a	340.197	301.244	240.992	151.754	190.662	73.0965	0.015188	-1.34301	down	TraesCS1D03G0309800	0.944818	0.914531	1.19033	0.615821	0.853816	0.965122	0.429052	-0.377918	normal	Normal
tae-miR395a	340.197	301.244	240.992	151.754	190.662	73.0965	0.015188	-1.34301	down	TraesCS1D03G0618500	1.18065	0.86258	1.66282	0.928237	0.706064	0.750985	0.0696479	-0.680897	normal	Normal
tae-miR395a	340.197	301.244	240.992	151.754	190.662	73.0965	0.015188	-1.34301	down	TraesCS2A03G0615700	0.418656	0.595202	0.392271	0.797745	1.34838	1.22798	0.00418502	1.19906	up	up
tae-miR395a	340.197	301.244	240.992	151.754	190.662	73.0965	0.015188	-1.34301	down	TraesCS2A03G0708800	12.2143	13.3426	14.1452	10.7265	11.624	11.3149	0.052887	-0.291925	normal	Normal
tae-miR395a	340.197	301.244	240.992	151.754	190.662	73.0965	0.015188	-1.34301	down	TraesCS2B03G0071600	0.179041	0	0.425112	1.53722	0.910638	1.3436	0.0123766	2.456	normal	Normal
tae-miR395a	340.197	301.244	240.992	151.754	190.662	73.0965	0.015188	-1.34301	down	TraesCS2B03G0249200LC	1.26777	1.51866	0.953946	2.12916	0.849044	1.57847	0.726785	0.204115	normal	Normal
tae-miR395a	340.197	301.244	240.992	151.754	190.662	73.0965	0.015188	-1.34301	down	TraesCS2B03G0787700	12.2437	11.1979	11.6163	10.7615	10.1444	11.1224	0.229792	-0.191243	normal	Normal
tae-miR395a	340.197	301.244	240.992	151.754	190.662	73.0965	0.015188	-1.34301	down	TraesCS2B03G1511100	1.27332	1.22757	1.48148	1.01517	1.10761	0.841569	0.0165899	-0.667375	normal	Normal
tae-miR395a	340.197	301.244	240.992	151.754	190.662	73.0965	0.015188	-1.34301	down	TraesCS2D03G0656200	9.44908	10.4161	11.3641	8.4222	10.0549	10.9098	0.422057	-0.1409	normal	Normal
tae-miR395a	340.197	301.244	240.992	151.754	190.662	73.0965	0.015188	-1.34301	down	TraesCS3A03G0747000	4.58432	1.04297	1.56456	1.4385	2.37116	2.01952	0.466091	-0.375385	normal	Normal
tae-miR395a	340.197	301.244	240.992	151.754	190.662	73.0965	0.015188	-1.34301	down	TraesCS3B03G0852000	3.66901	1.74924	1.80302	2.08013	2.37186	2.76654	0.843901	-0.0727087	normal	Normal
tae-miR395a	340.197	301.244	240.992	151.754	190.662	73.0965	0.015188	-1.34301	down	TraesCS3D03G0327400	4.23006	3.2769	4.22068	4.45514	3.34647	2.97192	0.507184	-0.186656	normal	Normal
tae-miR395a	340.197	301.244	240.992	151.754	190.662	73.0965	0.015188	-1.34301	down	TraesCS3D03G0687600	4.57114	1.8015	1.95767	1.75775	2.83157	2.98733	0.621626	-0.208252	normal	Normal
tae-miR395a	340.197	301.244	240.992	151.754	190.662	73.0965	0.015188	-1.34301	down	TraesCS4A03G0084700	2.45374	3.03427	1.61765	0.969401	2.96857	1.38302	0.309098	-0.467496	normal	Normal
tae-miR395a	340.197	301.244	240.992	151.754	190.662	73.0965	0.015188	-1.34301	down	TraesCS4A03G0281900	5.31281	5.83431	9.54655	10.4608	6.8029	8.28376	0.277587	0.262769	normal	Normal
tae-miR395a	340.197	301.244	240.992	151.754	190.662	73.0965	0.015188	-1.34301	down	TraesCS4B03G0485800	9.54678	8.16192	11.145	12.5499	9.68326	11.1551	0.277473	0.186036	normal	Normal
tae-miR395a	340.197	301.244	240.992	151.754	190.662	73.0965	0.015188	-1.34301	down	TraesCS4B03G0703200	1.56147	1.43172	0.886088	0.332637	1.17471	1.06546	0.204354	-0.654332	normal	Normal
tae-miR395a	340.197	301.244	240.992	151.754	190.662	73.0965	0.015188	-1.34301	down	TraesCS4D03G0433400	8.61015	9.37743	12.2428	16.26	9.48731	13.2124	0.154163	0.305153	normal	Normal
tae-miR395a	340.197	301.244	240.992	151.754	190.662	73.0965	0.015188	-1.34301	down	TraesCS4D03G0629000	2.08105	2.57534	1.22347	1.127	1.32639	1.1034	0.0352064	-0.791627	normal	Normal
tae-miR395a	340.197	301.244	240.992	151.754	190.662	73.0965	0.015188	-1.34301	down	TraesCS5A03G0918100	11.9121	14.8138	11.6235	15.1683	22.3189	20.5991	0.0158113	0.541972	normal	Normal
tae-miR395a	340.197	301.244	240.992	151.754	190.662	73.0965	0.015188	-1.34301	down	TraesCS5B03G0967700	7.81287	10.6703	7.237	9.58084	14.429	11.1067	0.128494	0.391955	normal	Normal
tae-miR395a	340.197	301.244	240.992	151.754	190.662	73.0965	0.015188	-1.34301	down	TraesCS5B03G1250700	1.00355	0.461328	1.38544	1.57842	0.355709	2.31292	0.476317	0.514209	normal	Normal
tae-miR395a	340.197	301.244	240.992	151.754	190.662	73.0965	0.015188	-1.34301	down	TraesCS5D03G0877500	12.7788	14.0384	12.4288	16.7224	26.0428	21.3398	0.00330211	0.654243	up	up
tae-miR395a	340.197	301.244	240.992	151.754	190.662	73.0965	0.015188	-1.34301	down	TraesCS6A03G0818200	6.34718	7.05406	5.56671	6.31733	4.80405	6.66744	0.426378	-0.162308	normal	Normal
tae-miR395a	340.197	301.244	240.992	151.754	190.662	73.0965	0.015188	-1.34301	down	TraesCS6B03G0968700	5.10994	6.34546	5.14316	4.67467	5.32956	5.7057	0.476868	-0.139576	normal	Normal
tae-miR395a	340.197	301.244	240.992	151.754	190.662	73.0965	0.015188	-1.34301	down	TraesCS6D03G0691400	5.31218	5.53204	3.9181	4.23136	3.68833	4.55133	0.159391	-0.315417	normal	Normal
tae-miR395a	340.197	301.244	240.992	151.754	190.662	73.0965	0.015188	-1.34301	down	TraesCS6D03G0697300LC	1.69056	0.925749	0.776613	0.312892	0.810224	0.834842	0.151874	-0.856635	normal	Normal
tae-miR395a	340.197	301.244	240.992	151.754	190.662	73.0965	0.015188	-1.34301	down	TraesCS7B03G0419200LC	6.24292	6.7051	5.01303	4.2332	9.64922	5.41397	0.904039	0.0521741	normal	Normal
tae-miR395a	340.197	301.244	240.992	151.754	190.662	73.0965	0.015188	-1.34301	down	TraesCS7B03G0474200	10.2752	7.63462	7.88417	8.15137	9.35404	13.7447	0.437956	0.21101	normal	Normal
tae-miR395a	340.197	301.244	240.992	151.754	190.662	73.0965	0.015188	-1.34301	down	TraesCS7B03G0739800	23.7342	26.6174	26.3533	27.1332	23.9647	27.7558	0.964231	-0.00608144	normal	Normal
tae-miR395a	340.197	301.244	240.992	151.754	190.662	73.0965	0.015188	-1.34301	down	TraesCS7D03G0861900	26.2314	28.4198	26.1524	24.2533	24.8799	30.2909	0.565462	-0.0938791	normal	Normal
tae-miR395a	340.197	301.244	240.992	151.754	190.662	73.0965	0.015188	-1.34301	down	Triticum_aestivum_newGene_98029	0.58201	0.82859	0.710949	0.469954	0.410455	0.437723	0.0243147	-0.745825	normal	Normal
tae-miR9655-3p	6.10218	0	0	99.5884	7.78213	13.2903	0.00643537	3.45323	up	TraesCS1A03G0320700LC	1.95713	1.04618	1.60738	1.53306	2.22704	1.34969	0.839771	0.0958398	normal	Normal
tae-miR9655-3p	6.10218	0	0	99.5884	7.78213	13.2903	0.00643537	3.45323	up	TraesCS1B03G0073000	3.30601	2.89478	3.04109	2.28604	2.28724	3.3842	0.255516	-0.279238	normal	Normal
tae-miR9655-3p	6.10218	0	0	99.5884	7.78213	13.2903	0.00643537	3.45323	up	TraesCS1B03G0679300	9.1713	8.39733	7.56275	7.30556	7.10656	8.8334	0.401903	-0.1777	normal	Normal
tae-miR9655-3p	6.10218	0	0	99.5884	7.78213	13.2903	0.00643537	3.45323	up	TraesCS1B03G0988300	4.8179	6.94983	7.53458	7.76246	10.3872	7.17288	0.17169	0.348937	normal	Normal
tae-miR9655-3p	6.10218	0	0	99.5884	7.78213	13.2903	0.00643537	3.45323	up	TraesCS1D03G0118400LC	5.06175	3.72577	7.11473	6.31264	3.98026	3.98412	0.476096	-0.204497	normal	Normal
tae-miR9655-3p	6.10218	0	0	99.5884	7.78213	13.2903	0.00643537	3.45323	up	TraesCS2A03G0184100LC	1.25778	1.18941	1.35093	0.244477	1.3559	0.900907	0.209854	-0.639154	normal	Normal
tae-miR9655-3p	6.10218	0	0	99.5884	7.78213	13.2903	0.00643537	3.45323	up	TraesCS2A03G0645300	4.39768	3.8217	3.82481	3.57203	3.47145	3.9757	0.306224	-0.191237	normal	Normal
tae-miR9655-3p	6.10218	0	0	99.5884	7.78213	13.2903	0.00643537	3.45323	up	TraesCS2B03G0725300	4.60293	4.08284	3.74772	4.31852	4.72485	5.00818	0.571585	0.113167	normal	Normal
tae-miR9655-3p	6.10218	0	0	99.5884	7.78213	13.2903	0.00643537	3.45323	up	TraesCS2B03G1181600	0.476314	1.24892	0.839919	0.894211	0.772948	1.24494	0.798544	0.122401	normal	Normal
tae-miR9655-3p	6.10218	0	0	99.5884	7.78213	13.2903	0.00643537	3.45323	up	TraesCS2B03G1269500	1.81127	1.71239	1.78858	2.03277	2.5157	2.80376	0.279036	0.410306	normal	Normal
tae-miR9655-3p	6.10218	0	0	99.5884	7.78213	13.2903	0.00643537	3.45323	up	TraesCS2B03G1409000	0.921481	1.4987	1.78876	1.1354	1.19842	1.34446	0.403013	-0.239387	normal	Normal
tae-miR9655-3p	6.10218	0	0	99.5884	7.78213	13.2903	0.00643537	3.45323	up	TraesCS2D03G0190300	9.30805	7.74097	8.18347	6.76155	4.76598	5.74047	0.00207855	-0.614091	down	down
tae-miR9655-3p	6.10218	0	0	99.5884	7.78213	13.2903	0.00643537	3.45323	up	TraesCS2D03G0460900	3.19544	3.18919	4.61108	6.52139	4.93996	4.66261	0.0838864	0.482255	normal	Normal
tae-miR9655-3p	6.10218	0	0	99.5884	7.78213	13.2903	0.00643537	3.45323	up	TraesCS2D03G0837000	2.10588	1.52447	0.832263	1.08238	1.4009	1.13844	0.468934	-0.376469	normal	Normal
tae-miR9655-3p	6.10218	0	0	99.5884	7.78213	13.2903	0.00643537	3.45323	up	TraesCS2D03G0886500	0.801689	1.42322	1.4858	0.933899	1.20585	0.595926	0.357684	-0.476324	normal	Normal
tae-miR9655-3p	6.10218	0	0	99.5884	7.78213	13.2903	0.00643537	3.45323	up	TraesCS3A03G0088500	0.786482	0.703819	1.09966	0.3823	1.41306	0.822322	0.978723	-0.0138265	normal	Normal
tae-miR9655-3p	6.10218	0	0	99.5884	7.78213	13.2903	0.00643537	3.45323	up	TraesCS3A03G0702000	1.13182	0.829746	1.14107	1.36551	1.00611	1.63186	0.357282	0.307143	normal	Normal
tae-miR9655-3p	6.10218	0	0	99.5884	7.78213	13.2903	0.00643537	3.45323	up	TraesCS3A03G0766100	3.46224	2.55227	2.56628	4.40646	3.11793	3.84907	0.228785	0.33802	normal	Normal
tae-miR9655-3p	6.10218	0	0	99.5884	7.78213	13.2903	0.00643537	3.45323	up	TraesCS3B03G0618100LC	2.04708	0.817256	2.37667	2.53805	2.48626	3.39382	0.223846	0.640063	normal	Normal
tae-miR9655-3p	6.10218	0	0	99.5884	7.78213	13.2903	0.00643537	3.45323	up	TraesCS3B03G0800900	0.742917	0.686887	1.71955	1.97335	1.63882	1.8407	0.043837	0.757266	normal	Normal
tae-miR9655-3p	6.10218	0	0	99.5884	7.78213	13.2903	0.00643537	3.45323	up	TraesCS3B03G0857400	6.58265	6.11035	6.33196	5.59604	5.31264	2.90586	0.0686582	-0.516483	normal	Normal
tae-miR9655-3p	6.10218	0	0	99.5884	7.78213	13.2903	0.00643537	3.45323	up	TraesCS3B03G0880200	2.69785	3.1758	3.21012	3.95605	3.52847	3.18954	0.462009	0.181336	normal	Normal
tae-miR9655-3p	6.10218	0	0	99.5884	7.78213	13.2903	0.00643537	3.45323	up	TraesCS3D03G0067100	1.39185	0.836341	0.586695	0.927757	0.978713	1.1493	0.934345	0.0355692	normal	Normal
tae-miR9655-3p	6.10218	0	0	99.5884	7.78213	13.2903	0.00643537	3.45323	up	TraesCS3D03G0100200	4.55803	3.63793	3.99618	3.07392	3.42337	4.32404	0.57851	-0.137438	normal	Normal
tae-miR9655-3p	6.10218	0	0	99.5884	7.78213	13.2903	0.00643537	3.45323	up	TraesCS3D03G0270000LC	2.74522	3.26488	2.39861	2.16982	2.27321	1.76082	0.127959	-0.501735	normal	Normal
tae-miR9655-3p	6.10218	0	0	99.5884	7.78213	13.2903	0.00643537	3.45323	up	TraesCS3D03G0598000	1.29893	1.28162	1.49654	1.94007	0.765211	1.0036	0.639601	-0.20625	normal	Normal
tae-miR9655-3p	6.10218	0	0	99.5884	7.78213	13.2903	0.00643537	3.45323	up	TraesCS3D03G0691000	4.16729	5.02137	3.29228	5.31134	2.09513	4.66724	0.715653	-0.129009	normal	Normal
tae-miR9655-3p	6.10218	0	0	99.5884	7.78213	13.2903	0.00643537	3.45323	up	TraesCS3D03G0708000	2.63254	3.38265	4.83926	4.39851	2.8639	4.11999	0.975957	0.00877493	normal	Normal
tae-miR9655-3p	6.10218	0	0	99.5884	7.78213	13.2903	0.00643537	3.45323	up	TraesCS4A03G0747000	10.216	10.6877	10.5917	10.7941	9.66295	10.1883	0.549053	-0.0995714	normal	Normal
tae-miR9655-3p	6.10218	0	0	99.5884	7.78213	13.2903	0.00643537	3.45323	up	TraesCS4A03G0878900	5.8128	7.01911	6.34122	6.39522	6.79702	7.92832	0.689989	0.080295	normal	Normal
tae-miR9655-3p	6.10218	0	0	99.5884	7.78213	13.2903	0.00643537	3.45323	up	TraesCS4A03G0981000	1.21093	0.776686	0.9209	1.19757	0.945931	1.62398	0.466307	0.303769	normal	Normal
tae-miR9655-3p	6.10218	0	0	99.5884	7.78213	13.2903	0.00643537	3.45323	up	TraesCS4A03G1176700	2.13208	1.25537	1.96274	1.97558	1.94776	1.65464	0.985318	0.0070516	normal	Normal
tae-miR9655-3p	6.10218	0	0	99.5884	7.78213	13.2903	0.00643537	3.45323	up	TraesCS4B03G0039100	8.61618	10.1528	14.35	11.5924	12.4596	11.2673	0.815587	0.0502465	normal	Normal
tae-miR9655-3p	6.10218	0	0	99.5884	7.78213	13.2903	0.00643537	3.45323	up	TraesCS4B03G0061300LC	0.540414	0.742443	1.14428	0.841139	0.620978	0.375344	0.407857	-0.441309	normal	Normal
tae-miR9655-3p	6.10218	0	0	99.5884	7.78213	13.2903	0.00643537	3.45323	up	TraesCS4B03G0974800	1.59586	1.63603	1.23548	1.48226	1.56146	1.49857	0.983732	-0.00649834	normal	Normal
tae-miR9655-3p	6.10218	0	0	99.5884	7.78213	13.2903	0.00643537	3.45323	up	TraesCS4D03G0028300	11.9496	8.4587	11.468	12.6894	9.605	12.6698	0.745163	0.0714526	normal	Normal
tae-miR9655-3p	6.10218	0	0	99.5884	7.78213	13.2903	0.00643537	3.45323	up	TraesCS4D03G0270200LC	0.556662	0.574371	0	0	0.621791	0	0.808284	-0.90442	normal	Normal
tae-miR9655-3p	6.10218	0	0	99.5884	7.78213	13.2903	0.00643537	3.45323	up	TraesCS4D03G0839600	1.43424	1.62207	2.41119	1.63508	1.2264	2.3308	0.718385	-0.12601	normal	Normal
tae-miR9655-3p	6.10218	0	0	99.5884	7.78213	13.2903	0.00643537	3.45323	up	TraesCS5A03G0473400	4.4609	4.01954	4.40481	6.31363	2.96468	4.72061	0.825253	0.0672754	normal	Normal
tae-miR9655-3p	6.10218	0	0	99.5884	7.78213	13.2903	0.00643537	3.45323	up	TraesCS5A03G0622900	5.06503	4.82224	5.37241	6.93547	5.37193	5.67623	0.348023	0.178089	normal	Normal
tae-miR9655-3p	6.10218	0	0	99.5884	7.78213	13.2903	0.00643537	3.45323	up	TraesCS5A03G0656800	0.281851	0.047126	0.289209	0.275969	0.548654	0.412617	0.170692	0.959725	normal	Normal
tae-miR9655-3p	6.10218	0	0	99.5884	7.78213	13.2903	0.00643537	3.45323	up	TraesCS5A03G0722000	23.671	24.547	23.2375	26.664	23.224	27.2245	0.763029	0.0473896	normal	Normal
tae-miR9655-3p	6.10218	0	0	99.5884	7.78213	13.2903	0.00643537	3.45323	up	TraesCS5A03G1279300	0.211382	0.771745	0.848646	0.718416	0.79701	0.758708	0.63573	0.270745	normal	Normal
tae-miR9655-3p	6.10218	0	0	99.5884	7.78213	13.2903	0.00643537	3.45323	up	TraesCS5B03G0459800	7.4074	6.60421	7.31269	4.55861	6.58829	5.46463	0.0725286	-0.411537	normal	Normal
tae-miR9655-3p	6.10218	0	0	99.5884	7.78213	13.2903	0.00643537	3.45323	up	TraesCS5B03G0469600	4.90233	3.88127	4.73992	5.71215	5.3454	6.31875	0.174779	0.304633	normal	Normal
tae-miR9655-3p	6.10218	0	0	99.5884	7.78213	13.2903	0.00643537	3.45323	up	TraesCS5B03G1083600	3.8766	2.60413	3.10289	2.55341	2.55365	4.02304	0.832757	-0.0593098	normal	Normal
tae-miR9655-3p	6.10218	0	0	99.5884	7.78213	13.2903	0.00643537	3.45323	up	TraesCS5D03G0437200	5.84159	4.64968	5.4831	6.16126	6.89531	5.52943	0.495904	0.164202	normal	Normal
tae-miR9655-3p	6.10218	0	0	99.5884	7.78213	13.2903	0.00643537	3.45323	up	TraesCS6A03G0101200	3.73034	2.67114	5.02018	4.27714	3.63687	3.2624	0.789085	-0.0778297	normal	Normal
tae-miR9655-3p	6.10218	0	0	99.5884	7.78213	13.2903	0.00643537	3.45323	up	TraesCS6A03G0503100LC	1.53224	1.83111	2.51734	1.95032	1.52766	1.93036	0.489556	-0.170116	normal	Normal
tae-miR9655-3p	6.10218	0	0	99.5884	7.78213	13.2903	0.00643537	3.45323	up	TraesCS6A03G0724200	4.43332	4.19821	4.92671	4.62825	4.1491	4.55091	0.6635	-0.0819407	normal	Normal
tae-miR9655-3p	6.10218	0	0	99.5884	7.78213	13.2903	0.00643537	3.45323	up	TraesCS6A03G0802100	3.24074	3.89038	3.9583	3.90152	4.27578	5.00967	0.349827	0.194264	normal	Normal
tae-miR9655-3p	6.10218	0	0	99.5884	7.78213	13.2903	0.00643537	3.45323	up	TraesCS6A03G0811900	0.310792	0.445863	0.125867	1.19217	1.58417	1.10195	0.000640909	2.04813	up	up
tae-miR9655-3p	6.10218	0	0	99.5884	7.78213	13.2903	0.00643537	3.45323	up	TraesCS6B03G0142500	6.25826	5.50769	5.75809	7.24465	6.32399	5.91095	0.662949	0.0917724	normal	Normal
tae-miR9655-3p	6.10218	0	0	99.5884	7.78213	13.2903	0.00643537	3.45323	up	TraesCS6B03G0394600LC	0.044081	0.048411	0.008236	0.899072	0.994728	1.36843	5.83255e-17	4.88472	up	up
tae-miR9655-3p	6.10218	0	0	99.5884	7.78213	13.2903	0.00643537	3.45323	up	TraesCS6B03G0708200	5.02357	5.58393	8.09836	4.68302	7.69179	4.45172	0.572125	-0.184985	normal	Normal
tae-miR9655-3p	6.10218	0	0	99.5884	7.78213	13.2903	0.00643537	3.45323	up	TraesCS6B03G0857100	5.54603	4.24056	4.92947	3.34911	3.37723	4.62599	0.0716529	-0.436695	normal	Normal
tae-miR9655-3p	6.10218	0	0	99.5884	7.78213	13.2903	0.00643537	3.45323	up	TraesCS6B03G0947700	2.77423	2.34553	2.94942	3.24615	3.04046	2.49173	0.769437	0.0684338	normal	Normal
tae-miR9655-3p	6.10218	0	0	99.5884	7.78213	13.2903	0.00643537	3.45323	up	TraesCS6B03G0962300	0.754337	1.17803	0.22143	0.521311	1.22174	1.27026	0.551151	0.409617	normal	Normal
tae-miR9655-3p	6.10218	0	0	99.5884	7.78213	13.2903	0.00643537	3.45323	up	TraesCS6B03G1230000	1.39129	2.0165	0.694271	0.536849	1.56877	1.43956	0.57618	-0.277755	normal	Normal
tae-miR9655-3p	6.10218	0	0	99.5884	7.78213	13.2903	0.00643537	3.45323	up	TraesCS6D03G0108100	2.72316	2.98412	3.68352	3.55652	3.50349	3.17822	0.755483	0.0752724	normal	Normal
tae-miR9655-3p	6.10218	0	0	99.5884	7.78213	13.2903	0.00643537	3.45323	up	TraesCS6D03G0370900	2.00459	1.27995	1.83438	1.33542	1.10602	1.85003	0.29054	-0.317389	normal	Normal
tae-miR9655-3p	6.10218	0	0	99.5884	7.78213	13.2903	0.00643537	3.45323	up	TraesCS6D03G0606500	3.04849	2.39691	3.05831	3.37409	2.70194	2.66788	0.943304	-0.0169082	normal	Normal
tae-miR9655-3p	6.10218	0	0	99.5884	7.78213	13.2903	0.00643537	3.45323	up	TraesCS6D03G0647400	1.46258	1.03155	1.35844	0.63359	1.26524	1.11333	0.307117	-0.402463	normal	Normal
tae-miR9655-3p	6.10218	0	0	99.5884	7.78213	13.2903	0.00643537	3.45323	up	TraesCS6D03G0673700	0.96348	0.672204	0.72148	0.588553	0.886008	0.906973	0.90234	-0.0423911	normal	Normal
tae-miR9655-3p	6.10218	0	0	99.5884	7.78213	13.2903	0.00643537	3.45323	up	TraesCS6D03G0677300	2.65897	1.84709	2.83035	3.48172	2.88864	2.66916	0.337202	0.247515	normal	Normal
tae-miR9655-3p	6.10218	0	0	99.5884	7.78213	13.2903	0.00643537	3.45323	up	TraesCS7A03G0268700	6.59354	7.71432	10.6983	5.2027	21.3229	9.86885	0.220018	0.519779	normal	Normal
tae-miR9655-3p	6.10218	0	0	99.5884	7.78213	13.2903	0.00643537	3.45323	up	TraesCS7A03G0300300	0.095313	0.084025	0.087433	2.34734	1.34498	2.81002	4.88519e-26	4.48427	up	up
tae-miR9655-3p	6.10218	0	0	99.5884	7.78213	13.2903	0.00643537	3.45323	up	TraesCS7A03G0819600	1.61892	1.11888	1.69812	2.21118	2.56544	2.53787	0.0418712	0.670923	normal	Normal
tae-miR9655-3p	6.10218	0	0	99.5884	7.78213	13.2903	0.00643537	3.45323	up	TraesCS7B03G0072500	0.10112	0.092649	0.278339	0.697083	0.513362	0.685846	0.00275664	1.96114	up	up
tae-miR9655-3p	6.10218	0	0	99.5884	7.78213	13.2903	0.00643537	3.45323	up	TraesCS7D03G0637600LC	4.48258	4.5165	7.10813	6.9188	4.96101	5.93591	0.835696	0.0717805	normal	Normal
tae-miR9655-3p	6.10218	0	0	99.5884	7.78213	13.2903	0.00643537	3.45323	up	TraesCS7D03G1094100LC	2.85602	2.46528	3.50924	2.61978	2.62192	3.23234	0.587615	-0.111446	normal	Normal
tae-miR9655-3p	6.10218	0	0	99.5884	7.78213	13.2903	0.00643537	3.45323	up	TraesCSU03G0026000	10.0759	9.59757	9.94422	11.2487	9.69477	11.2975	0.696764	0.0610681	normal	Normal
tae-miR9655-3p	6.10218	0	0	99.5884	7.78213	13.2903	0.00643537	3.45323	up	Triticum_aestivum_newGene_104621	0.557378	0.670736	0.964323	0.771263	0.759355	0.557155	0.907505	-0.0468998	normal	Normal
tae-miR9655-3p	6.10218	0	0	99.5884	7.78213	13.2903	0.00643537	3.45323	up	Triticum_aestivum_newGene_117695	0.779115	0.742047	0.489511	0.74243	0.589202	0.351534	0.481929	-0.344435	normal	Normal
tae-miR9655-3p	6.10218	0	0	99.5884	7.78213	13.2903	0.00643537	3.45323	up	Triticum_aestivum_newGene_122127	1.32035	0.899767	1.04557	1.12976	0.965093	1.11073	0.742791	-0.0952979	normal	Normal
tae-miR9655-3p	6.10218	0	0	99.5884	7.78213	13.2903	0.00643537	3.45323	up	Triticum_aestivum_newGene_143637	0.955079	1.11932	1.64019	0.551314	1.32014	1.15386	0.100395	-0.628364	normal	Normal
tae-miR9655-3p	6.10218	0	0	99.5884	7.78213	13.2903	0.00643537	3.45323	up	Triticum_aestivum_newGene_168661	0.298756	1.08123	0.346302	0.898749	0.935899	1.20091	0.193394	0.768963	normal	Normal
tae-miR9655-3p	6.10218	0	0	99.5884	7.78213	13.2903	0.00643537	3.45323	up	Triticum_aestivum_newGene_18264	3.07267	3.43914	4.86737	1.40212	2.79999	0.268386	0.0110195	-1.52997	normal	Normal
tae-miR9655-3p	6.10218	0	0	99.5884	7.78213	13.2903	0.00643537	3.45323	up	Triticum_aestivum_newGene_183076	0.641722	1.57608	0	1.29078	0.841328	1.81496	0.571578	0.618811	normal	Normal
tae-miR9655-3p	6.10218	0	0	99.5884	7.78213	13.2903	0.00643537	3.45323	up	Triticum_aestivum_newGene_183157	0.733142	0.413334	0.636058	0.823311	0.723592	0.351893	0.990935	-0.00709452	normal	Normal
tae-miR9655-3p	6.10218	0	0	99.5884	7.78213	13.2903	0.00643537	3.45323	up	Triticum_aestivum_newGene_212656	0.392491	1.68892	1.18366	0.987471	0.943988	1.83597	0.957828	0.0300792	normal	Normal
tae-miR9655-3p	6.10218	0	0	99.5884	7.78213	13.2903	0.00643537	3.45323	up	Triticum_aestivum_newGene_243593	0.761427	1.40611	1.60663	0.598184	1.10932	1.28752	0.370819	-0.37407	normal	Normal
tae-miR9655-3p	6.10218	0	0	99.5884	7.78213	13.2903	0.00643537	3.45323	up	Triticum_aestivum_newGene_256758	0.688542	0.534201	0.105194	1.61036	0.348979	0.855655	0.104573	1.10641	normal	Normal
tae-miR9655-3p	6.10218	0	0	99.5884	7.78213	13.2903	0.00643537	3.45323	up	Triticum_aestivum_newGene_28782	0.683904	0.424913	0.448042	0.41914	0.649872	1.38004	0.349505	0.635767	normal	Normal
tae-miR9655-3p	6.10218	0	0	99.5884	7.78213	13.2903	0.00643537	3.45323	up	Triticum_aestivum_newGene_36257	0.662466	0.969751	0.674715	0.883091	0.383985	0.543535	0.0960756	-0.715081	normal	Normal
tae-miR9655-3p	6.10218	0	0	99.5884	7.78213	13.2903	0.00643537	3.45323	up	Triticum_aestivum_newGene_60609	3.20784	5.5558	3.22529	4.78219	5.679	6.71187	0.19732	0.366021	normal	Normal
tae-miR9655-3p	6.10218	0	0	99.5884	7.78213	13.2903	0.00643537	3.45323	up	Triticum_aestivum_newGene_79905	1.43512	0.887672	1.79731	0.804894	1.28421	0.447145	0.0184404	-1.03358	normal	Normal
tae-miR9655-3p	6.10218	0	0	99.5884	7.78213	13.2903	0.00643537	3.45323	up	Triticum_aestivum_newGene_83683	1.69852	1.50145	2.44444	2.2823	2.73342	1.26513	0.514697	-0.193992	normal	Normal
tae-miR9660-5p	25.9343	32.5669	24.808	56.9076	58.366	139.548	0.027296	1.53517	up	TraesCS1A03G0270200	8.83406	7.69902	10.6215	8.89124	8.4337	8.35796	0.429415	-0.132195	normal	Normal
tae-miR9660-5p	25.9343	32.5669	24.808	56.9076	58.366	139.548	0.027296	1.53517	up	TraesCS1A03G0524500	6.47752	7.90626	7.39063	8.51068	8.9414	8.88454	0.209292	0.217907	normal	Normal
tae-miR9660-5p	25.9343	32.5669	24.808	56.9076	58.366	139.548	0.027296	1.53517	up	TraesCS1A03G0615700	5.82453	6.11209	5.19461	5.58609	4.94144	5.45045	0.397758	-0.165236	normal	Normal
tae-miR9660-5p	25.9343	32.5669	24.808	56.9076	58.366	139.548	0.027296	1.53517	up	TraesCS1A03G0888000	1.47269	1.04035	1.46341	3.26271	1.89517	2.5696	0.012448	0.837545	normal	Normal
tae-miR9660-5p	25.9343	32.5669	24.808	56.9076	58.366	139.548	0.027296	1.53517	up	TraesCS1B03G0241400LC	1.27306	1.07717	1.51929	1.69363	1.12153	0.880691	0.746498	-0.119373	normal	Normal
tae-miR9660-5p	25.9343	32.5669	24.808	56.9076	58.366	139.548	0.027296	1.53517	up	TraesCS1B03G0358500	8.46812	7.04697	9.00323	9.17008	6.67509	8.75964	0.763994	-0.0551914	normal	Normal
tae-miR9660-5p	25.9343	32.5669	24.808	56.9076	58.366	139.548	0.027296	1.53517	up	TraesCS1B03G0457500	9.70349	6.97462	8.74888	13.5216	10.1908	11.321	0.0449713	0.399696	normal	Normal
tae-miR9660-5p	25.9343	32.5669	24.808	56.9076	58.366	139.548	0.027296	1.53517	up	TraesCS1B03G0528400	5.5391	5.14614	4.5871	5.69906	4.54849	5.45254	0.845354	-0.0383844	normal	Normal
tae-miR9660-5p	25.9343	32.5669	24.808	56.9076	58.366	139.548	0.027296	1.53517	up	TraesCS1B03G0698700	6.66013	5.86028	6.41106	5.61044	5.07973	6.19448	0.217166	-0.225799	normal	Normal
tae-miR9660-5p	25.9343	32.5669	24.808	56.9076	58.366	139.548	0.027296	1.53517	up	TraesCS1D03G0093300	10.8687	10.325	10.9325	9.39364	10.9177	10.8257	0.512696	-0.108071	normal	Normal
tae-miR9660-5p	25.9343	32.5669	24.808	56.9076	58.366	139.548	0.027296	1.53517	up	TraesCS1D03G0267800	6.89353	5.28136	7.70139	7.86181	5.7687	8.37854	0.67399	0.0881316	normal	Normal
tae-miR9660-5p	25.9343	32.5669	24.808	56.9076	58.366	139.548	0.027296	1.53517	up	TraesCS1D03G0358700	3.2348	2.30957	3.1544	10.4659	8.01344	8.31464	1.58768e-13	1.56281	up	up
tae-miR9660-5p	25.9343	32.5669	24.808	56.9076	58.366	139.548	0.027296	1.53517	up	TraesCS1D03G0576600	6.08548	4.83564	6.51168	6.6913	4.70081	5.80613	0.710301	-0.0779385	normal	Normal
tae-miR9660-5p	25.9343	32.5669	24.808	56.9076	58.366	139.548	0.027296	1.53517	up	TraesCS1D03G0614900	1.40008	0.970266	0.567891	2.17094	1.73362	2.44378	0.00909483	1.02502	up	up
tae-miR9660-5p	25.9343	32.5669	24.808	56.9076	58.366	139.548	0.027296	1.53517	up	TraesCS2A03G0058700	0.775775	0.433886	0.537797	1.49163	2.0597	3.33136	7.59222e-07	1.90849	up	up
tae-miR9660-5p	25.9343	32.5669	24.808	56.9076	58.366	139.548	0.027296	1.53517	up	TraesCS2A03G0284500LC	0.90609	0.618794	1.43506	1.25819	0.992741	1.36404	0.584623	0.240722	normal	Normal
tae-miR9660-5p	25.9343	32.5669	24.808	56.9076	58.366	139.548	0.027296	1.53517	up	TraesCS2A03G0301300LC	9.10348	8.14603	8.59234	8.90193	6.95399	6.1843	0.177764	-0.290428	normal	Normal
tae-miR9660-5p	25.9343	32.5669	24.808	56.9076	58.366	139.548	0.027296	1.53517	up	TraesCS2A03G1031600	4.93637	5.29374	4.39067	5.58404	8.32207	7.15177	0.0846125	0.469068	normal	Normal
tae-miR9660-5p	25.9343	32.5669	24.808	56.9076	58.366	139.548	0.027296	1.53517	up	TraesCS2B03G0395100	0.63852	0.971347	1.14	0.980687	0.836143	1.15011	0.886694	0.0597727	normal	Normal
tae-miR9660-5p	25.9343	32.5669	24.808	56.9076	58.366	139.548	0.027296	1.53517	up	TraesCS2B03G0790800	0.415005	0.735683	0.907433	0.667209	1.53106	1.43396	0.190947	0.647258	normal	Normal
tae-miR9660-5p	25.9343	32.5669	24.808	56.9076	58.366	139.548	0.027296	1.53517	up	TraesCS2D03G0246700	0.576106	0.772904	0.92865	1.14129	1.30681	1.81036	0.0337219	0.772522	normal	Normal
tae-miR9660-5p	25.9343	32.5669	24.808	56.9076	58.366	139.548	0.027296	1.53517	up	TraesCS2D03G0668600	3.18835	2.28891	3.38471	1.98944	2.71425	4.86775	0.888411	0.0554233	normal	Normal
tae-miR9660-5p	25.9343	32.5669	24.808	56.9076	58.366	139.548	0.027296	1.53517	up	TraesCS2D03G1246100	4.02825	3.15604	2.68525	2.82572	1.84715	3.03089	0.183934	-0.432243	normal	Normal
tae-miR9660-5p	25.9343	32.5669	24.808	56.9076	58.366	139.548	0.027296	1.53517	up	TraesCS3A03G0699600	4.12228	3.19733	3.99031	4.26715	5.41588	4.30594	0.270387	0.256319	normal	Normal
tae-miR9660-5p	25.9343	32.5669	24.808	56.9076	58.366	139.548	0.027296	1.53517	up	TraesCS3B03G0881800	6.88475	4.62793	6.36132	11.1334	6.62266	9.18827	0.032614	0.525759	normal	Normal
tae-miR9660-5p	25.9343	32.5669	24.808	56.9076	58.366	139.548	0.027296	1.53517	up	TraesCS3D03G0708600	8.62785	8.78219	8.00196	8.91534	8.83647	8.68304	0.979966	-0.00426249	normal	Normal
tae-miR9660-5p	25.9343	32.5669	24.808	56.9076	58.366	139.548	0.027296	1.53517	up	TraesCS3D03G0837100	0.842687	0.871577	1.42677	2.51714	1.23235	2.43578	0.00894282	0.926497	up	up
tae-miR9660-5p	25.9343	32.5669	24.808	56.9076	58.366	139.548	0.027296	1.53517	up	TraesCS4A03G0484800	97.7848	150.309	71.0895	31.0333	41.9841	46.2405	8.47926e-08	-1.48945	down	down
tae-miR9660-5p	25.9343	32.5669	24.808	56.9076	58.366	139.548	0.027296	1.53517	up	TraesCS4A03G0881300	4.46041	5.70766	6.03703	4.92287	5.60895	5.7331	0.797605	-0.0461079	normal	Normal
tae-miR9660-5p	25.9343	32.5669	24.808	56.9076	58.366	139.548	0.027296	1.53517	up	TraesCS4B03G0984000	1.49978	0.901994	1.29136	2.34192	0.674016	0.910586	0.976711	0.0138511	normal	Normal
tae-miR9660-5p	25.9343	32.5669	24.808	56.9076	58.366	139.548	0.027296	1.53517	up	TraesCS4D03G0844700	1.01583	0.651163	1.02397	0.912185	1.02227	0.932625	0.897911	0.0433459	normal	Normal
tae-miR9660-5p	25.9343	32.5669	24.808	56.9076	58.366	139.548	0.027296	1.53517	up	TraesCS5A03G0455000	15.3095	17.242	17.4834	17.6431	17.922	17.7793	0.770091	0.0383635	normal	Normal
tae-miR9660-5p	25.9343	32.5669	24.808	56.9076	58.366	139.548	0.027296	1.53517	up	TraesCS5A03G0545100	0.104273	0.151585	0.04786	0.164883	0.234323	0.264333	0.108305	1.04538	normal	Normal
tae-miR9660-5p	25.9343	32.5669	24.808	56.9076	58.366	139.548	0.027296	1.53517	up	TraesCS5A03G1284100	2.88374	2.5763	3.54609	3.57201	2.39792	3.33486	0.964922	-0.0099872	normal	Normal
tae-miR9660-5p	25.9343	32.5669	24.808	56.9076	58.366	139.548	0.027296	1.53517	up	TraesCS5B03G0448700	15.6407	16.4458	15.6842	16.0028	18.0146	15.9664	0.92436	0.0141157	normal	Normal
tae-miR9660-5p	25.9343	32.5669	24.808	56.9076	58.366	139.548	0.027296	1.53517	up	TraesCS5B03G0556000	1.01831	1.96488	1.19299	1.66894	0.863043	1.09347	0.554641	-0.272181	normal	Normal
tae-miR9660-5p	25.9343	32.5669	24.808	56.9076	58.366	139.548	0.027296	1.53517	up	TraesCS5B03G1271700	1.21715	0.890237	0.577319	0.70882	1.25126	0.547022	0.747388	-0.160916	normal	Normal
tae-miR9660-5p	25.9343	32.5669	24.808	56.9076	58.366	139.548	0.027296	1.53517	up	TraesCS5D03G0420200	13.4276	15.8076	14.7197	14.0095	15.6667	14.6399	0.774139	-0.043702	normal	Normal
tae-miR9660-5p	25.9343	32.5669	24.808	56.9076	58.366	139.548	0.027296	1.53517	up	TraesCS5D03G0666000	0.047716	0.03562	0.072504	0.348236	0.465994	0.456978	1.06342e-06	2.93749	up	up
tae-miR9660-5p	25.9343	32.5669	24.808	56.9076	58.366	139.548	0.027296	1.53517	up	TraesCS5D03G1044500	1.24911	0.594996	0.859956	0.504201	0.744644	0.447013	0.15956	-0.723255	normal	Normal
tae-miR9660-5p	25.9343	32.5669	24.808	56.9076	58.366	139.548	0.027296	1.53517	up	TraesCS5D03G1125800	4.74558	5.16659	5.14565	4.85554	4.76271	4.74233	0.399928	-0.125853	normal	Normal
tae-miR9660-5p	25.9343	32.5669	24.808	56.9076	58.366	139.548	0.027296	1.53517	up	TraesCS6A03G0723900	0.617933	0.588071	0.425867	1.8574	1.01234	1.95585	0.00130107	1.4794	up	up
tae-miR9660-5p	25.9343	32.5669	24.808	56.9076	58.366	139.548	0.027296	1.53517	up	TraesCS6B03G0856800	0.493236	0.432182	0.392552	1.33749	0.717203	1.04505	0.00857785	1.16037	up	up
tae-miR9660-5p	25.9343	32.5669	24.808	56.9076	58.366	139.548	0.027296	1.53517	up	TraesCS7A03G0096600	1.81529	1.70877	1.78743	2.73064	2.68314	2.086	0.146792	0.439832	normal	Normal
tae-miR9660-5p	25.9343	32.5669	24.808	56.9076	58.366	139.548	0.027296	1.53517	up	TraesCS7A03G0643100	1.7875	3.15365	2.39584	4.28194	2.16417	3.4953	0.255606	0.375175	normal	Normal
tae-miR9660-5p	25.9343	32.5669	24.808	56.9076	58.366	139.548	0.027296	1.53517	up	TraesCS7A03G1223100	6.69453	8.3578	8.83696	6.40319	6.11647	7.86032	0.121775	-0.284995	normal	Normal
tae-miR9660-5p	25.9343	32.5669	24.808	56.9076	58.366	139.548	0.027296	1.53517	up	TraesCS7B03G0209200LC	1.72082	1.55404	1.64776	1.88278	1.35209	1.66662	0.810427	-0.0687006	normal	Normal
tae-miR9660-5p	25.9343	32.5669	24.808	56.9076	58.366	139.548	0.027296	1.53517	up	TraesCS7B03G0225500	0.223594	0.246667	1.13874	1.7408	1.15042	1.12916	0.0498235	1.30044	normal	Normal
tae-miR9660-5p	25.9343	32.5669	24.808	56.9076	58.366	139.548	0.027296	1.53517	up	TraesCS7B03G0622900	1.37172	1.2945	1.51881	1.99204	1.34785	1.42302	0.696476	0.128531	normal	Normal
tae-miR9660-5p	25.9343	32.5669	24.808	56.9076	58.366	139.548	0.027296	1.53517	up	TraesCS7B03G0689300	4.17201	3.29569	5.04225	3.40695	4.63114	4.57759	0.901843	-0.0343121	normal	Normal
tae-miR9660-5p	25.9343	32.5669	24.808	56.9076	58.366	139.548	0.027296	1.53517	up	TraesCS7B03G0797100	4.55942	5.71522	4.93739	5.9015	4.60172	5.15499	0.929171	-0.0174467	normal	Normal
tae-miR9660-5p	25.9343	32.5669	24.808	56.9076	58.366	139.548	0.027296	1.53517	up	TraesCS7B03G1108000	4.40173	4.85503	5.06156	4.41736	3.78939	4.5591	0.17668	-0.25425	normal	Normal
tae-miR9660-5p	25.9343	32.5669	24.808	56.9076	58.366	139.548	0.027296	1.53517	up	TraesCS7D03G0087800	2.20175	1.82753	2.15498	1.98936	1.48109	2.03633	0.456805	-0.229265	normal	Normal
tae-miR9660-5p	25.9343	32.5669	24.808	56.9076	58.366	139.548	0.027296	1.53517	up	TraesCS7D03G0496200	11.5326	11.7507	10.279	12.0769	17.6135	16.6674	0.0454808	0.408572	normal	Normal
tae-miR9660-5p	25.9343	32.5669	24.808	56.9076	58.366	139.548	0.027296	1.53517	up	TraesCS7D03G0624200	0.519407	0.850722	0.358087	0.365131	0.555431	1.21903	0.708054	0.221578	normal	Normal
tae-miR9660-5p	25.9343	32.5669	24.808	56.9076	58.366	139.548	0.027296	1.53517	up	TraesCS7D03G0815800	7.76445	5.64599	7.75325	6.1915	9.59627	6.14118	0.902647	0.0352642	normal	Normal
tae-miR9660-5p	25.9343	32.5669	24.808	56.9076	58.366	139.548	0.027296	1.53517	up	TraesCS7D03G0919700	3.83275	4.06207	3.31546	3.23924	2.72274	3.55799	0.161019	-0.31636	normal	Normal
tae-miR9660-5p	25.9343	32.5669	24.808	56.9076	58.366	139.548	0.027296	1.53517	up	TraesCS7D03G1162400LC	2.85326	3.27548	3.08968	2.72561	2.43995	2.80647	0.198154	-0.269998	normal	Normal
tae-miR9660-5p	25.9343	32.5669	24.808	56.9076	58.366	139.548	0.027296	1.53517	up	TraesCSU03G0061200	0.79994	0.808323	1.29317	0.662863	0.709394	1.06201	0.521732	-0.301659	normal	Normal
tae-miR9660-5p	25.9343	32.5669	24.808	56.9076	58.366	139.548	0.027296	1.53517	up	TraesCSU03G0401500LC	0.935691	0.868909	0.894962	1.05379	0.590712	0.569328	0.497995	-0.355255	normal	Normal
tae-miR9660-5p	25.9343	32.5669	24.808	56.9076	58.366	139.548	0.027296	1.53517	up	TraesCSU03G0401600LC	0.772859	1.08712	1.41029	1.22805	0.992344	0.738346	0.703359	-0.184252	normal	Normal
tae-miR9660-5p	25.9343	32.5669	24.808	56.9076	58.366	139.548	0.027296	1.53517	up	Triticum_aestivum_newGene_119465	0.625745	0.857237	0.569369	0.422989	0.509919	0.613162	0.192044	-0.49551	normal	Normal
tae-miR9660-5p	25.9343	32.5669	24.808	56.9076	58.366	139.548	0.027296	1.53517	up	Triticum_aestivum_newGene_166922	0.886656	1.31323	1.34044	1.42697	1.27526	1.52126	0.340453	0.318946	normal	Normal
tae-miR9660-5p	25.9343	32.5669	24.808	56.9076	58.366	139.548	0.027296	1.53517	up	Triticum_aestivum_newGene_172984	0.782921	0.976989	1.01993	0.579758	0.640158	1.38851	0.994583	0.00272714	normal	Normal
tae-miR9660-5p	25.9343	32.5669	24.808	56.9076	58.366	139.548	0.027296	1.53517	up	Triticum_aestivum_newGene_192862	0.215678	0.57274	0.663381	0.767838	0.28532	0.163364	0.564053	-0.437725	normal	Normal
tae-miR9660-5p	25.9343	32.5669	24.808	56.9076	58.366	139.548	0.027296	1.53517	up	Triticum_aestivum_newGene_32199	0.436827	0.5878	0.304041	0.212276	0.678325	0.458528	0.979389	-0.015884	normal	Normal
tae-miR9660-5p	25.9343	32.5669	24.808	56.9076	58.366	139.548	0.027296	1.53517	up	Triticum_aestivum_newGene_75047	0.534578	0.453513	0.699263	1.86216	0.468289	0.742558	0.239141	0.692887	normal	Normal
tae-miR9660-5p	25.9343	32.5669	24.808	56.9076	58.366	139.548	0.027296	1.53517	up	Triticum_aestivum_newGene_99215	0.816554	1.55115	1.85149	0.808356	1.41995	1.08634	0.417689	-0.370953	normal	Normal
tae-miR9677a	9458.39	5267.7	10323.7	1674.03	7743.22	2910.57	0.0331295	-1.29064	down	TraesCS2A03G1125000	6.58462	7.28877	6.79296	4.6867	5.48031	5.58582	0.01343	-0.459353	normal	Normal
tae-miR9677a	9458.39	5267.7	10323.7	1674.03	7743.22	2910.57	0.0331295	-1.29064	down	TraesCS3A03G0238100	2.62604	4.0021	2.91034	1.58605	3.5732	3.0408	0.483264	-0.269844	normal	Normal
tae-miR9677a	9458.39	5267.7	10323.7	1674.03	7743.22	2910.57	0.0331295	-1.29064	down	TraesCS3B03G0102000	0.694734	3.11427	2.33415	0	2.77828	2.53507	0.905992	-0.238262	normal	Normal
tae-miR9677a	9458.39	5267.7	10323.7	1674.03	7743.22	2910.57	0.0331295	-1.29064	down	TraesCS3B03G0305500	3.71779	2.89225	2.77048	3.0956	2.85317	2.19216	0.367971	-0.267577	normal	Normal
tae-miR9677a	9458.39	5267.7	10323.7	1674.03	7743.22	2910.57	0.0331295	-1.29064	down	TraesCS3D03G0229900	2.47868	3.26121	2.75189	2.9076	3.56573	2.34664	0.99392	0.00241745	normal	Normal
tae-miR9677a	9458.39	5267.7	10323.7	1674.03	7743.22	2910.57	0.0331295	-1.29064	down	TraesCS5A03G0167800	1.25531	1.25984	1.08791	1.19133	1.89268	1.03554	0.805663	0.138723	normal	Normal
tae-miR9677a	9458.39	5267.7	10323.7	1674.03	7743.22	2910.57	0.0331295	-1.29064	down	TraesCS5B03G1060600LC	0.979016	1.08333	2.05546	2.34824	0.905009	2.77572	0.458789	0.503913	normal	Normal
tae-miR9677a	9458.39	5267.7	10323.7	1674.03	7743.22	2910.57	0.0331295	-1.29064	down	TraesCS5B03G1258900	24.7245	26.0215	28.8279	46.4346	29.1065	33.7968	0.0306167	0.398306	normal	Normal
tae-miR9677a	9458.39	5267.7	10323.7	1674.03	7743.22	2910.57	0.0331295	-1.29064	down	TraesCS5D03G1128300	25.1905	25.213	24.8063	33.9002	26.8333	29.622	0.162129	0.201999	normal	Normal
tae-miR9677a	9458.39	5267.7	10323.7	1674.03	7743.22	2910.57	0.0331295	-1.29064	down	TraesCS7A03G0413600	4.05762	3.69999	3.85079	3.92291	3.52509	2.75182	0.305918	-0.247049	normal	Normal
tae-miR9677a	9458.39	5267.7	10323.7	1674.03	7743.22	2910.57	0.0331295	-1.29064	down	TraesCS7A03G0893100	2.50806	3.05021	3.17131	3.77203	2.79977	2.48347	0.985913	-0.00459273	normal	Normal
tae-miR9677a	9458.39	5267.7	10323.7	1674.03	7743.22	2910.57	0.0331295	-1.29064	down	TraesCS7B03G0719500	2.83184	2.76913	3.0581	3.23803	2.63463	3.63428	0.740262	0.0737659	normal	Normal
tae-miR9677a	9458.39	5267.7	10323.7	1674.03	7743.22	2910.57	0.0331295	-1.29064	down	TraesCS7D03G0843100	3.10596	1.76352	2.01093	2.51423	2.20635	1.99149	0.74267	-0.103297	normal	Normal
tae-miR9677a	9458.39	5267.7	10323.7	1674.03	7743.22	2910.57	0.0331295	-1.29064	down	Triticum_aestivum_newGene_116220	1.3947	1.62932	1.87448	0.957718	0.879951	2.30356	0.40087	-0.356702	normal	Normal

## Sheet: CS-0_vs_CS-5
#miRNAID	CS-0-1	CS-0-2	CS-0-3	CS-5-1	CS-5-2	CS-5-3	FDR_miR	log2FC_miR	miR_regulate	Tar_mRNAID	CS-0-1_FPKM	CS-0-2_FPKM	CS-0-3_FPKM	CS-5-1_FPKM	CS-5-2_FPKM	CS-5-3_FPKM	Pvalue	DESeq2_log2FC	CS-0-1_CS-0-2_CS-0-3_vs_CS-5-1_CS-5-2_CS-5-3_DESeq2_(Pvalue_0.01_FC_1.5)_regulated	Tar_regulate
novel_miR_10	291.379	1029.93	1219.14	190.146	230.444	628.099	0.0123371	-1.40638	down	TraesCS3A03G0733700	2.33269	1.45664	2.43207	1.12989	1.08175	1.35734	0.1984	-0.398772	normal	Normal
novel_miR_10	291.379	1029.93	1219.14	190.146	230.444	628.099	0.0123371	-1.40638	down	TraesCS3B03G0839900	1.07025	1.05119	1.37785	1.66169	2.76568	1.87485	0.000296124	1.24144	up	up
novel_miR_10	291.379	1029.93	1219.14	190.146	230.444	628.099	0.0123371	-1.40638	down	TraesCS3D03G0677700	2.37295	2.49374	1.63823	1.0442	1.00407	1.45216	0.114621	-0.517693	normal	Normal
novel_miR_102	146.452	158.764	124.04	404.06	612.321	164.647	0.0356664	1.2364	up	TraesCS1A03G0078200	2.74398	2.83404	4.77426	2.43932	1.16105	3.1747	0.579605	-0.219926	normal	Normal
novel_miR_102	146.452	158.764	124.04	404.06	612.321	164.647	0.0356664	1.2364	up	TraesCS1A03G0710500	3.37108	3.8113	3.49389	3.9168	3.08394	4.08642	0.0739483	0.448291	normal	Normal
novel_miR_102	146.452	158.764	124.04	404.06	612.321	164.647	0.0356664	1.2364	up	TraesCS1B03G0094400	7.49398	6.21124	8.17073	3.50258	3.68797	6.93827	0.353331	-0.26281	normal	Normal
novel_miR_102	146.452	158.764	124.04	404.06	612.321	164.647	0.0356664	1.2364	up	TraesCS1B03G0453900	0.095348	0.024179	0.023915	1.58446	0.757585	0.86589	6.29693e-12	4.79563	up	up
novel_miR_102	146.452	158.764	124.04	404.06	612.321	164.647	0.0356664	1.2364	up	TraesCS1B03G0664400	7.06874	5.77977	6.13852	5.25956	5.58772	4.43827	0.700617	0.0975428	normal	Normal
novel_miR_102	146.452	158.764	124.04	404.06	612.321	164.647	0.0356664	1.2364	up	TraesCS1D03G0352200	0.227744	0.097148	0.032826	0.360761	0.512573	0.415727	0.00274823	2.17852	up	up
novel_miR_102	146.452	158.764	124.04	404.06	612.321	164.647	0.0356664	1.2364	up	TraesCS1D03G0674800	1.48128	1.59765	1.28027	1.4719	1.69825	1.76891	0.0688438	0.568579	normal	Normal
novel_miR_102	146.452	158.764	124.04	404.06	612.321	164.647	0.0356664	1.2364	up	TraesCS1D03G0950100	0.016271	0.136242	0.189877	0.718974	0.797659	0.480484	9.32172e-05	2.9821	up	up
novel_miR_102	146.452	158.764	124.04	404.06	612.321	164.647	0.0356664	1.2364	up	TraesCS2A03G0380800	1.18003	0.350417	0.979647	0.669019	0.521978	0.812999	0.903053	0.0651579	normal	Normal
novel_miR_102	146.452	158.764	124.04	404.06	612.321	164.647	0.0356664	1.2364	up	TraesCS2A03G0457900	0.217493	0.198443	0.284571	2.1272	1.61648	1.6199	2.14776e-19	3.35064	up	up
novel_miR_102	146.452	158.764	124.04	404.06	612.321	164.647	0.0356664	1.2364	up	TraesCS2D03G0421300	0.196887	0.320391	0.210387	1.76013	1.22837	1.3036	2.71491e-12	2.95111	up	up
novel_miR_102	146.452	158.764	124.04	404.06	612.321	164.647	0.0356664	1.2364	up	TraesCS2D03G0465600	1.71371	2.21108	1.42311	7.58329	5.56678	6.43352	1.30525e-13	2.26591	up	up
novel_miR_102	146.452	158.764	124.04	404.06	612.321	164.647	0.0356664	1.2364	up	TraesCS2D03G0581300	1.6649	1.07841	0.771083	0.074759	0.115656	0.589326	0.00608638	-1.88226	down	down
novel_miR_102	146.452	158.764	124.04	404.06	612.321	164.647	0.0356664	1.2364	up	TraesCS2D03G0707500	0.057372	0.017858	0	0.841777	0.715228	0.427826	6.20371e-09	5.08261	up	up
novel_miR_102	146.452	158.764	124.04	404.06	612.321	164.647	0.0356664	1.2364	up	TraesCS2D03G1265100	4.09138	2.91161	4.16678	2.82826	2.12205	2.17451	0.453001	-0.233589	normal	Normal
novel_miR_102	146.452	158.764	124.04	404.06	612.321	164.647	0.0356664	1.2364	up	TraesCS3A03G0898700LC	1.30048	0.982353	1.13094	0.70621	0.679282	0.817858	0.405879	-0.235251	normal	Normal
novel_miR_102	146.452	158.764	124.04	404.06	612.321	164.647	0.0356664	1.2364	up	TraesCS4A03G0024100	3.31103	4.83117	6.46118	3.47896	3.78902	5.16211	0.569178	0.167394	normal	Normal
novel_miR_102	146.452	158.764	124.04	404.06	612.321	164.647	0.0356664	1.2364	up	TraesCS4A03G0612100LC	0.567413	0.322162	0.30472	0.690588	0.334947	0.270863	0.404827	0.505121	normal	Normal
novel_miR_102	146.452	158.764	124.04	404.06	612.321	164.647	0.0356664	1.2364	up	TraesCS4A03G0957800	0.178933	0.095744	0.116209	6.21493	1.02134	3.37093	4.77481e-16	5.14408	up	up
novel_miR_102	146.452	158.764	124.04	404.06	612.321	164.647	0.0356664	1.2364	up	TraesCS4A03G1093500	13.6128	24.7039	36.0835	76.276	59.538	50.3541	1.66879e-06	1.76761	up	up
novel_miR_102	146.452	158.764	124.04	404.06	612.321	164.647	0.0356664	1.2364	up	TraesCS4B03G0762600	4.34811	4.68012	5.63396	2.80454	3.69114	4.65559	0.983803	-0.00490844	normal	Normal
novel_miR_102	146.452	158.764	124.04	404.06	612.321	164.647	0.0356664	1.2364	up	TraesCS4B03G0802000	0.35672	0.254493	0.596406	0.472995	0.202086	0.288599	0.852199	0.109578	normal	Normal
novel_miR_102	146.452	158.764	124.04	404.06	612.321	164.647	0.0356664	1.2364	up	TraesCS4D03G0683300	4.51781	3.92632	5.75803	2.92683	3.95792	4.57203	0.712056	0.0939595	normal	Normal
novel_miR_102	146.452	158.764	124.04	404.06	612.321	164.647	0.0356664	1.2364	up	TraesCS4D03G0719200	0.698155	0.417166	0.23039	0.228249	0.077763	0.327223	0.282631	-0.745457	normal	Normal
novel_miR_102	146.452	158.764	124.04	404.06	612.321	164.647	0.0356664	1.2364	up	TraesCS5B03G0710200LC	0.346238	0.171523	0.102669	0.57164	0.739571	0.640755	0.000180722	2.02693	up	up
novel_miR_102	146.452	158.764	124.04	404.06	612.321	164.647	0.0356664	1.2364	up	TraesCS6A03G0409200LC	0.320913	0.303657	0.111346	0.544551	0.226634	0.233439	0.217223	0.860665	normal	Normal
novel_miR_102	146.452	158.764	124.04	404.06	612.321	164.647	0.0356664	1.2364	up	TraesCS6B03G0774400	0.016638	0	0	0.89774	0.904382	0.703569	5.49708e-15	7.21404	up	up
novel_miR_102	146.452	158.764	124.04	404.06	612.321	164.647	0.0356664	1.2364	up	TraesCS6D03G0437500LC	0.487715	0.41357	0.373181	0.482813	0	0.236209	0.717672	-0.415417	normal	Normal
novel_miR_102	146.452	158.764	124.04	404.06	612.321	164.647	0.0356664	1.2364	up	TraesCS6D03G0537600	0.070845	0	0.256243	0.68063	1.25708	1.04015	0.000249053	3.61941	up	up
novel_miR_102	146.452	158.764	124.04	404.06	612.321	164.647	0.0356664	1.2364	up	TraesCS7A03G0701300LC	0.689433	0.727136	0.807898	0.583571	0.500199	0	0.631428	-0.555695	normal	Normal
novel_miR_102	146.452	158.764	124.04	404.06	612.321	164.647	0.0356664	1.2364	up	TraesCS7B03G0517500LC	0.560923	0.689337	0.889744	0.896754	0.364108	0.350563	0.932465	0.0452934	normal	Normal
novel_miR_102	146.452	158.764	124.04	404.06	612.321	164.647	0.0356664	1.2364	up	TraesCS7B03G0566300LC	0.797897	0.610337	0.715112	0.317597	0.177348	0.160379	0.0231279	-1.26237	normal	Normal
novel_miR_102	146.452	158.764	124.04	404.06	612.321	164.647	0.0356664	1.2364	up	TraesCS7D03G0106200	0	0.128615	0.02682	1.56856	0.598565	2.32893	4.17882e-08	5.19043	up	up
novel_miR_102	146.452	158.764	124.04	404.06	612.321	164.647	0.0356664	1.2364	up	TraesCS7D03G0894000	1.6974	0.346505	0.463396	0.084327	0.052762	0.214708	0.00116946	-2.46906	down	down
novel_miR_104	120.518	122.126	134.672	744.737	579.401	158.549	0.0039642	1.76621	up	TraesCS4A03G0949900LC	0.162721	0.236526	0.09072	10.7876	8.08161	5.02513	6.97284e-24	5.83193	up	up
novel_miR_104	120.518	122.126	134.672	744.737	579.401	158.549	0.0039642	1.76621	up	Triticum_aestivum_newGene_2026	2.67225	3.188	1.68762	0.894808	1.85188	0.150867	0.210319	-0.926978	normal	Normal
novel_miR_109	64.0729	97.7008	67.336	221.837	296.285	121.961	0.0220929	1.30319	up	TraesCS3A03G0791800	1.7007	0.650005	0.998561	3.57619	3.93611	2.2056	3.35092e-05	1.95058	up	up
novel_miR_109	64.0729	97.7008	67.336	221.837	296.285	121.961	0.0220929	1.30319	up	TraesCS3B03G0756500	3.8821	5.35181	3.00376	3.01953	1.64001	2.63146	0.344082	-0.356177	normal	Normal
novel_miR_109	64.0729	97.7008	67.336	221.837	296.285	121.961	0.0220929	1.30319	up	TraesCS4A03G0958100	0.651493	1.02162	0.341247	1.3402	1.62849	1.55282	0.00150005	1.53944	up	up
novel_miR_109	64.0729	97.7008	67.336	221.837	296.285	121.961	0.0220929	1.30319	up	TraesCS4A03G0969800	14.1937	15.2275	17.1179	10.3747	12.0624	15.3066	0.609979	0.0910308	normal	Normal
novel_miR_109	64.0729	97.7008	67.336	221.837	296.285	121.961	0.0220929	1.30319	up	TraesCS5A03G0114800	2.77736	3.11877	3.59965	1.35035	1.63613	2.19802	0.0376847	-0.484408	normal	Normal
novel_miR_109	64.0729	97.7008	67.336	221.837	296.285	121.961	0.0220929	1.30319	up	TraesCS5A03G0314700	5.16405	6.3243	8.68852	3.08016	3.57249	4.38986	0.0594076	-0.471438	normal	Normal
novel_miR_109	64.0729	97.7008	67.336	221.837	296.285	121.961	0.0220929	1.30319	up	TraesCS5B03G0126600	4.26311	3.42746	3.79843	2.28364	3.00832	3.49105	0.990895	-0.00275071	normal	Normal
novel_miR_109	64.0729	97.7008	67.336	221.837	296.285	121.961	0.0220929	1.30319	up	TraesCS5B03G0309800	6.01114	5.85096	8.372	3.38361	3.23809	5.63385	0.199619	-0.337458	normal	Normal
novel_miR_109	64.0729	97.7008	67.336	221.837	296.285	121.961	0.0220929	1.30319	up	TraesCS5D03G0320300LC	10.5234	10.0492	11.3275	4.16582	4.88142	7.81607	0.0256045	-0.546289	normal	Normal
novel_miR_109	64.0729	97.7008	67.336	221.837	296.285	121.961	0.0220929	1.30319	up	TraesCS6B03G0572200LC	3.76962	3.6756	2.98896	2.37026	2.72098	2.85998	0.98812	-0.00350509	normal	Normal
novel_miR_109	64.0729	97.7008	67.336	221.837	296.285	121.961	0.0220929	1.30319	up	TraesCS7A03G0212100	10.5233	10.9226	10.7482	9.78501	8.87695	10.5104	0.139695	0.259394	normal	Normal
novel_miR_109	64.0729	97.7008	67.336	221.837	296.285	121.961	0.0220929	1.30319	up	TraesCS7B03G0849200	5.174	4.03561	3.50496	5.91226	8.25894	6.48991	0.000210235	1.09561	up	up
novel_miR_109	64.0729	97.7008	67.336	221.837	296.285	121.961	0.0220929	1.30319	up	TraesCS7D03G0192300	9.4719	11.5698	12.1726	7.27001	7.30175	11.1708	0.941839	0.0153446	normal	Normal
novel_miR_109	64.0729	97.7008	67.336	221.837	296.285	121.961	0.0220929	1.30319	up	Triticum_aestivum_newGene_10855	0.155558	0.454982	0.929681	0.089216	0.181635	0.448189	0.360911	-0.735958	normal	Normal
novel_miR_109	64.0729	97.7008	67.336	221.837	296.285	121.961	0.0220929	1.30319	up	Triticum_aestivum_newGene_179288	0.728711	0.942734	0.802197	0.49021	0.52097	0.659391	0.560111	-0.181649	normal	Normal
novel_miR_109	64.0729	97.7008	67.336	221.837	296.285	121.961	0.0220929	1.30319	up	Triticum_aestivum_newGene_205313	4.77516	3.73777	3.926	1.86132	1.76532	2.89993	0.0599764	-0.490926	normal	Normal
novel_miR_109	64.0729	97.7008	67.336	221.837	296.285	121.961	0.0220929	1.30319	up	Triticum_aestivum_newGene_52110	1.20751	1.47137	1.03668	0.705045	1.49264	1.998	0.283079	0.458576	normal	Normal
novel_miR_109	64.0729	97.7008	67.336	221.837	296.285	121.961	0.0220929	1.30319	up	Triticum_aestivum_newGene_91885	1.70913	3.03431	4.43802	2.95583	2.68642	2.32225	0.577403	0.211992	normal	Normal
novel_miR_111	35.0876	24.4252	24.808	174.3	197.523	48.7844	0.00488122	2.00171	up	TraesCS1A03G0178400	0.80641	1.43096	0.938948	0.154133	0.494952	1.23348	0.541143	-0.432831	normal	Normal
novel_miR_111	35.0876	24.4252	24.808	174.3	197.523	48.7844	0.00488122	2.00171	up	TraesCS1A03G0367900	5.16097	5.1621	5.6672	2.13318	1.81214	3.1246	0.00137984	-0.789355	down	down
novel_miR_111	35.0876	24.4252	24.808	174.3	197.523	48.7844	0.00488122	2.00171	up	TraesCS1A03G0378500	5.5765	5.25025	4.51171	4.03113	4.67422	3.61835	0.734856	0.0891379	normal	Normal
novel_miR_111	35.0876	24.4252	24.808	174.3	197.523	48.7844	0.00488122	2.00171	up	TraesCS1A03G0691300	0.141811	0.41875	0.615275	10.4973	10.0277	4.52451	2.44348e-20	4.87674	up	up
novel_miR_111	35.0876	24.4252	24.808	174.3	197.523	48.7844	0.00488122	2.00171	up	TraesCS1A03G0840000	15.5741	15.2173	18.628	14.8206	11.6704	20.7268	0.15978	0.318341	normal	Normal
novel_miR_111	35.0876	24.4252	24.808	174.3	197.523	48.7844	0.00488122	2.00171	up	TraesCS1A03G1081100	17.2751	6.20193	7.36478	0.945306	1.38447	0.302945	4.41514e-07	-3.11508	down	down
novel_miR_111	35.0876	24.4252	24.808	174.3	197.523	48.7844	0.00488122	2.00171	up	TraesCS1B03G0320000	3.93041	3.65263	4.03329	3.48875	2.40225	3.12623	0.89154	0.037122	normal	Normal
novel_miR_111	35.0876	24.4252	24.808	174.3	197.523	48.7844	0.00488122	2.00171	up	TraesCS1B03G0393200	1.14413	0.663961	1.39548	0.293417	0.357564	0.542898	0.0285448	-1.0218	normal	Normal
novel_miR_111	35.0876	24.4252	24.808	174.3	197.523	48.7844	0.00488122	2.00171	up	TraesCS1B03G0532700	2.91064	2.30165	2.59256	1.18221	1.35178	1.67436	0.0481597	-0.505107	normal	Normal
novel_miR_111	35.0876	24.4252	24.808	174.3	197.523	48.7844	0.00488122	2.00171	up	TraesCS1B03G0678200	1.56077	1.36384	2.90482	1.55707	1.65999	2.20595	0.396672	0.306629	normal	Normal
novel_miR_111	35.0876	24.4252	24.808	174.3	197.523	48.7844	0.00488122	2.00171	up	TraesCS1B03G0962600	9.49297	9.32162	9.74452	8.89677	7.96995	10.4911	0.061535	0.330146	normal	Normal
novel_miR_111	35.0876	24.4252	24.808	174.3	197.523	48.7844	0.00488122	2.00171	up	TraesCS1D03G0046200	1.33438	1.56376	1.91267	2.63414	1.64041	2.32248	0.0037495	0.86697	up	up
novel_miR_111	35.0876	24.4252	24.808	174.3	197.523	48.7844	0.00488122	2.00171	up	TraesCS1D03G0185800	0.078433	0.007776	0.052756	2.96935	2.39516	1.29425	2.36496e-18	5.94504	up	up
novel_miR_111	35.0876	24.4252	24.808	174.3	197.523	48.7844	0.00488122	2.00171	up	TraesCS1D03G0331700	9.71044	10.1169	13.3314	4.36795	6.95472	4.89519	0.0293049	-0.593018	normal	Normal
novel_miR_111	35.0876	24.4252	24.808	174.3	197.523	48.7844	0.00488122	2.00171	up	TraesCS1D03G0405400	0.063617	0.082382	0.17274	1.51452	0.819854	0.725233	2.85432e-11	3.69689	up	up
novel_miR_111	35.0876	24.4252	24.808	174.3	197.523	48.7844	0.00488122	2.00171	up	TraesCS1D03G0451000	1.66528	0.648059	1.15979	0.425117	0.757016	1.22634	0.744285	-0.166714	normal	Normal
novel_miR_111	35.0876	24.4252	24.808	174.3	197.523	48.7844	0.00488122	2.00171	up	TraesCS1D03G0452900	11.8765	11.5589	6.85726	0.668784	1.07555	6.60768	0.0171977	-1.58736	normal	Normal
novel_miR_111	35.0876	24.4252	24.808	174.3	197.523	48.7844	0.00488122	2.00171	up	TraesCS1D03G0885700	5.52246	5.51599	2.36588	0	0	0.408432	0.0189664	-4.7605	normal	Normal
novel_miR_111	35.0876	24.4252	24.808	174.3	197.523	48.7844	0.00488122	2.00171	up	TraesCS2A03G0068200	0.647775	1.16119	0.635614	0.466546	0.415866	0.500369	0.394373	-0.418218	normal	Normal
novel_miR_111	35.0876	24.4252	24.808	174.3	197.523	48.7844	0.00488122	2.00171	up	TraesCS2A03G0399000	5.86643	6.03246	7.26892	4.60307	4.80169	7.93956	0.35223	0.235739	normal	Normal
novel_miR_111	35.0876	24.4252	24.808	174.3	197.523	48.7844	0.00488122	2.00171	up	TraesCS2A03G0522300	3.01216	2.14912	3.99136	1.02338	1.02437	1.38272	0.0010811	-1.0123	down	down
novel_miR_111	35.0876	24.4252	24.808	174.3	197.523	48.7844	0.00488122	2.00171	up	TraesCS2A03G0576800	5.30944	6.10963	6.28191	3.69685	3.1395	5.52218	0.577915	-0.13714	normal	Normal
novel_miR_111	35.0876	24.4252	24.808	174.3	197.523	48.7844	0.00488122	2.00171	up	TraesCS2A03G0587000	20.5687	24.2465	23.7559	5.42761	6.36602	12.1738	6.06872e-05	-1.14591	down	down
novel_miR_111	35.0876	24.4252	24.808	174.3	197.523	48.7844	0.00488122	2.00171	up	TraesCS2A03G0591500	24.7247	27.3007	27.0036	22.4901	21.561	24.3191	0.247592	0.190795	normal	Normal
novel_miR_111	35.0876	24.4252	24.808	174.3	197.523	48.7844	0.00488122	2.00171	up	TraesCS2A03G0940600	1.87144	1.89728	1.55718	1.34205	1.3872	1.60512	0.767527	0.0952703	normal	Normal
novel_miR_111	35.0876	24.4252	24.808	174.3	197.523	48.7844	0.00488122	2.00171	up	TraesCS2B03G0228300	0.834701	1.16441	1.40799	2.15505	2.42298	1.49495	0.000571609	1.26405	up	up
novel_miR_111	35.0876	24.4252	24.808	174.3	197.523	48.7844	0.00488122	2.00171	up	TraesCS2B03G0236700	9.8533	10.4506	10.6985	22.301	24.818	17.913	2.10301e-09	1.4867	up	up
novel_miR_111	35.0876	24.4252	24.808	174.3	197.523	48.7844	0.00488122	2.00171	up	TraesCS2B03G0514900	13.3307	11.9636	13.3973	14.0443	11.7369	13.8083	0.0294838	0.434775	normal	Normal
novel_miR_111	35.0876	24.4252	24.808	174.3	197.523	48.7844	0.00488122	2.00171	up	TraesCS2B03G0521100	1.45017	2.1033	1.44124	1.02475	1.33764	1.52612	0.960575	-0.0160475	normal	Normal
novel_miR_111	35.0876	24.4252	24.808	174.3	197.523	48.7844	0.00488122	2.00171	up	TraesCS2B03G0669100	5.29958	4.76882	6.40992	4.15577	3.27975	5.60051	0.835356	0.0515249	normal	Normal
novel_miR_111	35.0876	24.4252	24.808	174.3	197.523	48.7844	0.00488122	2.00171	up	TraesCS2B03G0677400	26.7737	26.871	26.4762	22.2881	22.7652	25.5814	0.18654	0.214157	normal	Normal
novel_miR_111	35.0876	24.4252	24.808	174.3	197.523	48.7844	0.00488122	2.00171	up	TraesCS2B03G0766600	1.65291	1.61793	1.68855	0.586742	1.08997	1.56968	0.477741	-0.246938	normal	Normal
novel_miR_111	35.0876	24.4252	24.808	174.3	197.523	48.7844	0.00488122	2.00171	up	TraesCS2B03G0820600	3.1275	1.60027	2.55913	2.35631	1.48656	3.16861	0.432444	0.321415	normal	Normal
novel_miR_111	35.0876	24.4252	24.808	174.3	197.523	48.7844	0.00488122	2.00171	up	TraesCS2B03G1134800	2.81187	5.87507	11.0927	4.90517	7.44152	6.95019	0.397238	0.393344	normal	Normal
novel_miR_111	35.0876	24.4252	24.808	174.3	197.523	48.7844	0.00488122	2.00171	up	TraesCS2B03G1206400	2.44678	1.39491	2.6391	1.59835	1.54823	1.2581	0.709576	-0.13513	normal	Normal
novel_miR_111	35.0876	24.4252	24.808	174.3	197.523	48.7844	0.00488122	2.00171	up	TraesCS2B03G1511100	1.27332	1.22757	1.48148	0.460291	0.348934	0.8187	0.00964503	-0.919396	down	down
novel_miR_111	35.0876	24.4252	24.808	174.3	197.523	48.7844	0.00488122	2.00171	up	TraesCS2D03G0142400	0.082087	0.190048	0.19571	14.9575	10.4316	6.97447	1.04954e-46	6.53809	up	up
novel_miR_111	35.0876	24.4252	24.808	174.3	197.523	48.7844	0.00488122	2.00171	up	TraesCS2D03G0408000	3.73038	5.469	7.37221	4.20712	4.79002	4.80368	0.607909	0.151752	normal	Normal
novel_miR_111	35.0876	24.4252	24.808	174.3	197.523	48.7844	0.00488122	2.00171	up	TraesCS2D03G0432800	1.57359	1.67628	1.41857	0.812144	1.10771	1.4382	0.737886	-0.0972177	normal	Normal
novel_miR_111	35.0876	24.4252	24.808	174.3	197.523	48.7844	0.00488122	2.00171	up	TraesCS2D03G0433700	1.0955	2.00142	2.00753	0.887047	1.21195	1.5363	0.81037	-0.0953862	normal	Normal
novel_miR_111	35.0876	24.4252	24.808	174.3	197.523	48.7844	0.00488122	2.00171	up	TraesCS2D03G0542100	5.26511	5.91751	6.41463	4.51728	4.17491	5.23798	0.751595	0.0614148	normal	Normal
novel_miR_111	35.0876	24.4252	24.808	174.3	197.523	48.7844	0.00488122	2.00171	up	TraesCS2D03G0569400	19.9998	19.9327	22.6781	5.97086	5.50389	12.2864	0.0011314	-1.04692	down	down
novel_miR_111	35.0876	24.4252	24.808	174.3	197.523	48.7844	0.00488122	2.00171	up	TraesCS2D03G0571700	25.2081	24.7885	22.5704	21.0883	18.6833	21.3453	0.450362	0.147951	normal	Normal
novel_miR_111	35.0876	24.4252	24.808	174.3	197.523	48.7844	0.00488122	2.00171	up	TraesCS2D03G0583900	5.71037	7.41774	7.06493	6.05032	4.21199	7.34735	0.455111	0.190255	normal	Normal
novel_miR_111	35.0876	24.4252	24.808	174.3	197.523	48.7844	0.00488122	2.00171	up	TraesCS2D03G0655500	4.69715	5.18077	3.06552	3.7986	4.11223	4.17948	0.310999	0.290546	normal	Normal
novel_miR_111	35.0876	24.4252	24.808	174.3	197.523	48.7844	0.00488122	2.00171	up	TraesCS2D03G0704200	0.521109	0.377514	0.674862	0.590683	0.535585	0.379782	0.403693	0.374226	normal	Normal
novel_miR_111	35.0876	24.4252	24.808	174.3	197.523	48.7844	0.00488122	2.00171	up	TraesCS2D03G0752100	0.277669	0.720534	0.461076	0.381184	0.170552	0.397607	0.694983	-0.223438	normal	Normal
novel_miR_111	35.0876	24.4252	24.808	174.3	197.523	48.7844	0.00488122	2.00171	up	TraesCS2D03G0790900	0.859846	0.795044	1.29863	0.803005	0.808406	0.884061	0.567069	0.169946	normal	Normal
novel_miR_111	35.0876	24.4252	24.808	174.3	197.523	48.7844	0.00488122	2.00171	up	TraesCS2D03G0866400	5.70187	6.04061	7.24116	6.07116	4.4119	5.28765	0.577898	0.143963	normal	Normal
novel_miR_111	35.0876	24.4252	24.808	174.3	197.523	48.7844	0.00488122	2.00171	up	TraesCS2D03G0964900	6.31195	5.63312	10.1769	1.76516	1.96258	4.80036	0.0106517	-1.01494	normal	Normal
novel_miR_111	35.0876	24.4252	24.808	174.3	197.523	48.7844	0.00488122	2.00171	up	TraesCS2D03G1111000	3.50591	2.56182	4.57027	0.897084	0.724372	3.11063	0.105999	-0.817226	normal	Normal
novel_miR_111	35.0876	24.4252	24.808	174.3	197.523	48.7844	0.00488122	2.00171	up	TraesCS2D03G1175200	11.8987	6.53496	11.3614	4.54774	9.11253	2.37451	0.381441	-0.447649	normal	Normal
novel_miR_111	35.0876	24.4252	24.808	174.3	197.523	48.7844	0.00488122	2.00171	up	TraesCS2D03G1324000	0	0	0	0.798508	1.26447	1.41149	9.08379e-18	10.7825	up	up
novel_miR_111	35.0876	24.4252	24.808	174.3	197.523	48.7844	0.00488122	2.00171	up	TraesCS3A03G0209600	0.909997	1.40978	0.893684	0.336367	0.266328	0.99663	0.294642	-0.661108	normal	Normal
novel_miR_111	35.0876	24.4252	24.808	174.3	197.523	48.7844	0.00488122	2.00171	up	TraesCS3A03G0271200LC	1.32989	1.89184	2.23722	0.469941	0.71408	1.00511	0.0111882	-0.93197	normal	Normal
novel_miR_111	35.0876	24.4252	24.808	174.3	197.523	48.7844	0.00488122	2.00171	up	TraesCS3A03G0365900	5.12673	2.72575	5.22306	0.644631	0.782522	1.24764	1.92322e-07	-1.90456	down	down
novel_miR_111	35.0876	24.4252	24.808	174.3	197.523	48.7844	0.00488122	2.00171	up	TraesCS3A03G0466800	7.21646	8.17242	9.94638	5.87364	7.58021	5.05657	0.91792	-0.0287499	normal	Normal
novel_miR_111	35.0876	24.4252	24.808	174.3	197.523	48.7844	0.00488122	2.00171	up	TraesCS3A03G0666000	9.13649	11.6392	9.67036	8.63709	9.08925	9.87243	0.214852	0.253509	normal	Normal
novel_miR_111	35.0876	24.4252	24.808	174.3	197.523	48.7844	0.00488122	2.00171	up	TraesCS3A03G0955000	1.67985	2.10556	1.15674	1.81051	2.7973	1.89276	0.0437712	0.795001	normal	Normal
novel_miR_111	35.0876	24.4252	24.808	174.3	197.523	48.7844	0.00488122	2.00171	up	TraesCS3A03G1091100	0.62509	1.12272	1.21044	2.01153	1.59012	1.47466	0.00178893	1.2045	up	up
novel_miR_111	35.0876	24.4252	24.808	174.3	197.523	48.7844	0.00488122	2.00171	up	TraesCS3A03G1093300	1.13018	1.04712	1.60537	1.58155	1.58634	1.43941	0.0241668	0.702273	normal	Normal
novel_miR_111	35.0876	24.4252	24.808	174.3	197.523	48.7844	0.00488122	2.00171	up	TraesCS3B03G0050100LC	3.56454	3.63283	4.62134	1.66073	2.19487	1.82983	0.0238013	-0.636851	normal	Normal
novel_miR_111	35.0876	24.4252	24.808	174.3	197.523	48.7844	0.00488122	2.00171	up	TraesCS3B03G0067400	1.20711	1.00651	1.24118	0.20699	0.439978	0.588485	0.00523492	-1.10784	down	down
novel_miR_111	35.0876	24.4252	24.808	174.3	197.523	48.7844	0.00488122	2.00171	up	TraesCS3B03G0090000	7.20493	9.8471	8.20809	10.0341	8.07334	7.3452	0.128695	0.426313	normal	Normal
novel_miR_111	35.0876	24.4252	24.808	174.3	197.523	48.7844	0.00488122	2.00171	up	TraesCS3B03G0223700	3.13934	3.49426	3.48423	2.46841	2.89759	1.95077	0.865382	-0.0531481	normal	Normal
novel_miR_111	35.0876	24.4252	24.808	174.3	197.523	48.7844	0.00488122	2.00171	up	TraesCS3B03G0234900	3.83641	4.11495	6.00372	3.27124	4.29057	3.18266	0.878502	0.0452226	normal	Normal
novel_miR_111	35.0876	24.4252	24.808	174.3	197.523	48.7844	0.00488122	2.00171	up	TraesCS3B03G0301400LC	0.854607	0.88284	0.957481	0	0.48527	0.308481	0.391243	-1.37441	normal	Normal
novel_miR_111	35.0876	24.4252	24.808	174.3	197.523	48.7844	0.00488122	2.00171	up	TraesCS3B03G0336700	2.49903	1.02162	1.68687	0.131955	0.059707	0	2.05292e-06	-4.26898	down	down
novel_miR_111	35.0876	24.4252	24.808	174.3	197.523	48.7844	0.00488122	2.00171	up	TraesCS3B03G0366600	4.26365	3.57997	4.55572	2.33218	2.26462	2.414	0.0739534	-0.404759	normal	Normal
novel_miR_111	35.0876	24.4252	24.808	174.3	197.523	48.7844	0.00488122	2.00171	up	TraesCS3B03G0439300	1.72221	1.33046	2.98137	0.450561	0.524341	0.610331	0.000102907	-1.51142	down	down
novel_miR_111	35.0876	24.4252	24.808	174.3	197.523	48.7844	0.00488122	2.00171	up	TraesCS3B03G0546500	6.57648	8.26022	8.69134	5.54923	6.55032	4.93695	0.854156	-0.0473406	normal	Normal
novel_miR_111	35.0876	24.4252	24.808	174.3	197.523	48.7844	0.00488122	2.00171	up	TraesCS3B03G0583200	8.96074	10.9305	9.03751	4.5601	5.4665	6.54065	0.0675591	-0.418406	normal	Normal
novel_miR_111	35.0876	24.4252	24.808	174.3	197.523	48.7844	0.00488122	2.00171	up	TraesCS3B03G0647400LC	5.46271	4.16946	7.5664	4.42843	3.46684	2.8893	0.56197	-0.240616	normal	Normal
novel_miR_111	35.0876	24.4252	24.808	174.3	197.523	48.7844	0.00488122	2.00171	up	TraesCS3B03G0707600	0.386251	0.73818	0.496217	0.404095	0.513353	0.332354	0.933561	0.0399746	normal	Normal
novel_miR_111	35.0876	24.4252	24.808	174.3	197.523	48.7844	0.00488122	2.00171	up	TraesCS3B03G0723900	3.1462	4.36012	4.14029	4.6285	6.03419	4.19721	0.00557731	0.768914	up	up
novel_miR_111	35.0876	24.4252	24.808	174.3	197.523	48.7844	0.00488122	2.00171	up	TraesCS3B03G0820000	4.52626	5.10966	3.82094	9.67898	8.86949	7.80195	2.62648e-08	1.2724	up	up
novel_miR_111	35.0876	24.4252	24.808	174.3	197.523	48.7844	0.00488122	2.00171	up	TraesCS3B03G0915800	0.187015	0.932989	0.884619	2.7898	2.36507	1.73693	0.000113729	2.21673	up	up
novel_miR_111	35.0876	24.4252	24.808	174.3	197.523	48.7844	0.00488122	2.00171	up	TraesCS3B03G0985500	2.7461	2.17559	2.37303	1.60057	1.48235	1.45032	0.318497	-0.283405	normal	Normal
novel_miR_111	35.0876	24.4252	24.808	174.3	197.523	48.7844	0.00488122	2.00171	up	TraesCS3B03G1085200	2.54495	1.70909	3.90555	1.90368	0.934845	1.65597	0.316903	-0.439698	normal	Normal
novel_miR_111	35.0876	24.4252	24.808	174.3	197.523	48.7844	0.00488122	2.00171	up	TraesCS3D03G0434800	6.57243	8.83901	8.54861	4.29909	5.50982	5.71171	0.31092	-0.229159	normal	Normal
novel_miR_111	35.0876	24.4252	24.808	174.3	197.523	48.7844	0.00488122	2.00171	up	TraesCS3D03G0482600	6.16179	5.67376	6.16279	6.18497	4.89322	6.30379	0.0942303	0.347704	normal	Normal
novel_miR_111	35.0876	24.4252	24.808	174.3	197.523	48.7844	0.00488122	2.00171	up	TraesCS3D03G0550100	3.38607	2.67995	3.21171	1.98746	2.62734	3.05415	0.497627	0.173463	normal	Normal
novel_miR_111	35.0876	24.4252	24.808	174.3	197.523	48.7844	0.00488122	2.00171	up	TraesCS3D03G0568000	2.94755	2.22193	2.59251	0.643306	1.21832	2.03551	0.171348	-0.631509	normal	Normal
novel_miR_111	35.0876	24.4252	24.808	174.3	197.523	48.7844	0.00488122	2.00171	up	TraesCS3D03G0608500	7.02955	9.94785	8.41271	6.73548	6.83914	7.69526	0.516623	0.141167	normal	Normal
novel_miR_111	35.0876	24.4252	24.808	174.3	197.523	48.7844	0.00488122	2.00171	up	TraesCS3D03G0609800	5.53863	6.28466	4.82842	4.72383	4.55783	3.93615	0.822749	0.0597184	normal	Normal
novel_miR_111	35.0876	24.4252	24.808	174.3	197.523	48.7844	0.00488122	2.00171	up	TraesCS3D03G0657400	3.72773	3.12872	3.56837	7.87461	7.09936	7.29115	2.84841e-11	1.51309	up	up
novel_miR_111	35.0876	24.4252	24.808	174.3	197.523	48.7844	0.00488122	2.00171	up	TraesCS3D03G0703100	4.19111	4.87109	5.0773	9.39633	12.3458	8.49411	5.70014e-09	1.52102	up	up
novel_miR_111	35.0876	24.4252	24.808	174.3	197.523	48.7844	0.00488122	2.00171	up	TraesCS3D03G0883200	2.585	2.03549	2.99559	1.27715	1.32959	1.89259	0.231864	-0.365724	normal	Normal
novel_miR_111	35.0876	24.4252	24.808	174.3	197.523	48.7844	0.00488122	2.00171	up	TraesCS3D03G0906800	1.56885	0.887845	2.12113	0.885073	0.70996	0.820083	0.227557	-0.50253	normal	Normal
novel_miR_111	35.0876	24.4252	24.808	174.3	197.523	48.7844	0.00488122	2.00171	up	TraesCS4A03G0348100	2.9887	2.6951	3.37852	2.54326	0.968853	2.23271	0.520997	-0.254053	normal	Normal
novel_miR_111	35.0876	24.4252	24.808	174.3	197.523	48.7844	0.00488122	2.00171	up	TraesCS4A03G0357200	1.47725	1.78177	2.23773	0.429044	0.521294	1.19602	0.0148294	-0.99032	normal	Normal
novel_miR_111	35.0876	24.4252	24.808	174.3	197.523	48.7844	0.00488122	2.00171	up	TraesCS4A03G0481300	1.75363	2.06011	2.83523	1.02716	2.21289	1.5404	0.883056	-0.0527719	normal	Normal
novel_miR_111	35.0876	24.4252	24.808	174.3	197.523	48.7844	0.00488122	2.00171	up	TraesCS4A03G0521800LC	1.15255	0.862762	1.18529	0.561871	0.407945	0.727368	0.0969263	-0.526403	normal	Normal
novel_miR_111	35.0876	24.4252	24.808	174.3	197.523	48.7844	0.00488122	2.00171	up	TraesCS4B03G0001000LC	3.01554	3.42552	3.92851	2.29352	2.4907	1.84171	0.450154	-0.222668	normal	Normal
novel_miR_111	35.0876	24.4252	24.808	174.3	197.523	48.7844	0.00488122	2.00171	up	TraesCS4B03G0050400	43.0382	42.4097	28.016	4.42628	6.66726	23.2145	0.00466292	-1.42496	down	down
novel_miR_111	35.0876	24.4252	24.808	174.3	197.523	48.7844	0.00488122	2.00171	up	TraesCS4B03G0367500	1.02695	1.24836	2.35127	0.653086	0.814627	0.404742	0.124816	-0.850139	normal	Normal
novel_miR_111	35.0876	24.4252	24.808	174.3	197.523	48.7844	0.00488122	2.00171	up	TraesCS4B03G0429500	1.19018	1.09499	1.41303	1.28339	0.707934	0.835613	0.926199	0.0331486	normal	Normal
novel_miR_111	35.0876	24.4252	24.808	174.3	197.523	48.7844	0.00488122	2.00171	up	TraesCS4B03G0479700	18.6356	23.46	21.6125	32.5119	29.9083	33.0492	2.67896e-07	0.988195	up	up
novel_miR_111	35.0876	24.4252	24.808	174.3	197.523	48.7844	0.00488122	2.00171	up	TraesCS4B03G0564800	1.32995	1.19743	0.684658	0.482312	0.775729	0.405984	0.301847	-0.537641	normal	Normal
novel_miR_111	35.0876	24.4252	24.808	174.3	197.523	48.7844	0.00488122	2.00171	up	TraesCS4B03G0671700	0.941053	0.847332	1.5439	0.098175	0.235504	0.255543	4.35878e-05	-2.06954	down	down
novel_miR_111	35.0876	24.4252	24.808	174.3	197.523	48.7844	0.00488122	2.00171	up	TraesCS4B03G0843200	1.63451	2.05709	2.09316	0.868294	1.08924	1.20263	0.0849164	-0.467282	normal	Normal
novel_miR_111	35.0876	24.4252	24.808	174.3	197.523	48.7844	0.00488122	2.00171	up	TraesCS4B03G1000000	36.5905	49.2883	76.2449	17.5295	10.6699	19.0024	2.54991e-05	-1.36972	down	down
novel_miR_111	35.0876	24.4252	24.808	174.3	197.523	48.7844	0.00488122	2.00171	up	TraesCS4D03G0443900	0.750771	1.062	1.90268	1.11265	1.00703	0.670605	0.936171	0.0399472	normal	Normal
novel_miR_111	35.0876	24.4252	24.808	174.3	197.523	48.7844	0.00488122	2.00171	up	TraesCS4D03G0675600	3.02207	1.58414	1.66215	1.66381	1.57951	1.12414	0.794044	-0.110477	normal	Normal
novel_miR_111	35.0876	24.4252	24.808	174.3	197.523	48.7844	0.00488122	2.00171	up	TraesCS4D03G0701000	48.5943	42.1603	38.4656	47.8226	38.4887	40.7344	0.118412	0.377247	normal	Normal
novel_miR_111	35.0876	24.4252	24.808	174.3	197.523	48.7844	0.00488122	2.00171	up	TraesCS5A03G0080300	0.885155	0.504987	1.55487	0.16715	0.169931	0.391799	0.00199332	-1.62051	down	down
novel_miR_111	35.0876	24.4252	24.808	174.3	197.523	48.7844	0.00488122	2.00171	up	TraesCS5A03G0252100	0.987334	0.743792	1.12595	0.460137	0.336735	0.474671	0.0540235	-0.755933	normal	Normal
novel_miR_111	35.0876	24.4252	24.808	174.3	197.523	48.7844	0.00488122	2.00171	up	TraesCS5A03G0292900	4.30266	3.73882	4.88249	2.00105	2.35403	2.88891	0.0478074	-0.440746	normal	Normal
novel_miR_111	35.0876	24.4252	24.808	174.3	197.523	48.7844	0.00488122	2.00171	up	TraesCS5A03G0368700	5.59089	5.35985	5.723	3.69005	4.34034	5.06295	0.83878	0.0414144	normal	Normal
novel_miR_111	35.0876	24.4252	24.808	174.3	197.523	48.7844	0.00488122	2.00171	up	TraesCS5A03G0464200	3.24148	3.16622	3.2116	6.11514	5.45611	4.57195	8.64028e-06	1.1618	up	up
novel_miR_111	35.0876	24.4252	24.808	174.3	197.523	48.7844	0.00488122	2.00171	up	TraesCS5A03G0725600	2.22639	1.27738	0.647475	0.130381	0.552394	0.354111	0.0117929	-1.62531	normal	Normal
novel_miR_111	35.0876	24.4252	24.808	174.3	197.523	48.7844	0.00488122	2.00171	up	TraesCS5A03G0939800	2.02724	0.646053	0.507589	0.376101	0.280745	0.808953	0.247954	-0.789653	normal	Normal
novel_miR_111	35.0876	24.4252	24.808	174.3	197.523	48.7844	0.00488122	2.00171	up	TraesCS5B03G0056800LC	12.1896	11.9342	19.0027	19.9009	23.1147	14.0044	0.00874832	0.840952	up	up
novel_miR_111	35.0876	24.4252	24.808	174.3	197.523	48.7844	0.00488122	2.00171	up	TraesCS5B03G0279300	12.9064	10.316	10.7396	11.4448	12.1355	11.0858	0.0615255	0.432171	normal	Normal
novel_miR_111	35.0876	24.4252	24.808	174.3	197.523	48.7844	0.00488122	2.00171	up	TraesCS5B03G0401100	1.45309	1.9797	1.3659	0.396797	0.299417	0.337235	8.63491e-06	-1.80802	down	down
novel_miR_111	35.0876	24.4252	24.808	174.3	197.523	48.7844	0.00488122	2.00171	up	TraesCS5B03G0451200	2.97352	2.68687	3.44788	1.29435	0.876681	1.27169	0.000514991	-0.999054	down	down
novel_miR_111	35.0876	24.4252	24.808	174.3	197.523	48.7844	0.00488122	2.00171	up	TraesCS5B03G0545200	1.96224	2.86079	3.24094	1.5439	1.30172	2.05657	0.235949	-0.333037	normal	Normal
novel_miR_111	35.0876	24.4252	24.808	174.3	197.523	48.7844	0.00488122	2.00171	up	TraesCS5B03G0602700	1.46254	1.28005	1.45844	1.23786	0.896466	1.08219	0.93556	0.022605	normal	Normal
novel_miR_111	35.0876	24.4252	24.808	174.3	197.523	48.7844	0.00488122	2.00171	up	TraesCS5B03G0878900	8.13135	8.93116	8.98534	5.72354	5.40734	5.5844	0.242274	-0.23497	normal	Normal
novel_miR_111	35.0876	24.4252	24.808	174.3	197.523	48.7844	0.00488122	2.00171	up	TraesCS5B03G1113700	13.069	2.41299	4.78107	3.98769	1.43122	4.33967	0.257044	-0.693168	normal	Normal
novel_miR_111	35.0876	24.4252	24.808	174.3	197.523	48.7844	0.00488122	2.00171	up	TraesCS5B03G1170700	16.7247	14.7541	15.4401	8.83609	13.993	13.7764	0.903246	0.0295807	normal	Normal
novel_miR_111	35.0876	24.4252	24.808	174.3	197.523	48.7844	0.00488122	2.00171	up	TraesCS5B03G1228900LC	0.666434	0.663877	0.983226	0.280324	0.280664	0.382992	0.00941707	-0.892542	down	down
novel_miR_111	35.0876	24.4252	24.808	174.3	197.523	48.7844	0.00488122	2.00171	up	TraesCS5D03G0254800	3.80928	3.32731	3.97215	1.7227	2.56752	2.98567	0.39858	-0.224437	normal	Normal
novel_miR_111	35.0876	24.4252	24.808	174.3	197.523	48.7844	0.00488122	2.00171	up	TraesCS5D03G0393600	1.18889	1.3937	1.74479	0.714969	0.614112	1.16585	0.249353	-0.409667	normal	Normal
novel_miR_111	35.0876	24.4252	24.808	174.3	197.523	48.7844	0.00488122	2.00171	up	TraesCS5D03G0429000	2.52924	2.70161	2.88244	5.42026	4.80746	3.9729	3.33211e-06	1.22734	up	up
novel_miR_111	35.0876	24.4252	24.808	174.3	197.523	48.7844	0.00488122	2.00171	up	TraesCS5D03G0497700	3.49015	3.72116	5.19497	1.6097	1.30157	2.14835	0.000467165	-0.898619	down	down
novel_miR_111	35.0876	24.4252	24.808	174.3	197.523	48.7844	0.00488122	2.00171	up	TraesCS5D03G0803900	6.59535	7.901	8.75155	5.87985	5.62752	6.73842	0.831699	0.0423762	normal	Normal
novel_miR_111	35.0876	24.4252	24.808	174.3	197.523	48.7844	0.00488122	2.00171	up	TraesCS5D03G0844800	3.25562	4.54685	4.06591	15.7222	11.9188	8.44626	9.40969e-10	2.03597	up	up
novel_miR_111	35.0876	24.4252	24.808	174.3	197.523	48.7844	0.00488122	2.00171	up	TraesCS5D03G0989000	20.2667	23.5393	27.24	25.8115	24.4927	21.5794	0.0547001	0.436229	normal	Normal
novel_miR_111	35.0876	24.4252	24.808	174.3	197.523	48.7844	0.00488122	2.00171	up	TraesCS5D03G0996500	35.9334	36.4174	41.5182	38.5448	43.3133	34.6407	0.0402883	0.448081	normal	Normal
novel_miR_111	35.0876	24.4252	24.808	174.3	197.523	48.7844	0.00488122	2.00171	up	TraesCS5D03G1058500LC	1.98652	1.12368	1.5367	0.883544	0.871578	0.654768	0.155629	-0.532962	normal	Normal
novel_miR_111	35.0876	24.4252	24.808	174.3	197.523	48.7844	0.00488122	2.00171	up	TraesCS5D03G1059500	12.727	11.936	12.5383	7.35817	11.1025	11.1584	0.792346	0.0602528	normal	Normal
novel_miR_111	35.0876	24.4252	24.808	174.3	197.523	48.7844	0.00488122	2.00171	up	TraesCS6A03G0247100	6.40385	6.38964	5.9628	2.29571	3.9024	2.05802	0.0381438	-0.754606	normal	Normal
novel_miR_111	35.0876	24.4252	24.808	174.3	197.523	48.7844	0.00488122	2.00171	up	TraesCS6A03G0474500	11.0543	14.823	9.83158	2.46566	3.33004	4.52214	1.34838e-06	-1.42233	down	down
novel_miR_111	35.0876	24.4252	24.808	174.3	197.523	48.7844	0.00488122	2.00171	up	TraesCS6B03G0568500	4.98125	4.26485	4.1191	3.91751	4.31515	4.29831	0.169867	0.300399	normal	Normal
novel_miR_111	35.0876	24.4252	24.808	174.3	197.523	48.7844	0.00488122	2.00171	up	TraesCS6B03G0592100	0.521716	0.784134	0.903642	0.1508	0.073862	0.32703	0.0097391	-1.61229	down	down
novel_miR_111	35.0876	24.4252	24.808	174.3	197.523	48.7844	0.00488122	2.00171	up	TraesCS6B03G0832100	1.09674	1.29694	1.50447	0.531986	1.23688	1.24664	0.965878	0.0183126	normal	Normal
novel_miR_111	35.0876	24.4252	24.808	174.3	197.523	48.7844	0.00488122	2.00171	up	TraesCS6B03G0837600	1.8684	0.897797	1.17623	0.950554	0.602008	0.349652	0.30926	-0.622455	normal	Normal
novel_miR_111	35.0876	24.4252	24.808	174.3	197.523	48.7844	0.00488122	2.00171	up	TraesCS6B03G1210300	3.81812	3.78224	1.78599	1.02501	1.22064	1.51164	0.0142713	-0.955529	normal	Normal
novel_miR_111	35.0876	24.4252	24.808	174.3	197.523	48.7844	0.00488122	2.00171	up	TraesCS6B03G1285800	3.24829	4.05478	2.88761	2.38526	2.14992	3.50032	0.913472	0.0295619	normal	Normal
novel_miR_111	35.0876	24.4252	24.808	174.3	197.523	48.7844	0.00488122	2.00171	up	TraesCS6D03G0066500	0.682204	0.64468	0.293108	0.762933	0.716231	0.950349	0.0320982	1.0058	normal	Normal
novel_miR_111	35.0876	24.4252	24.808	174.3	197.523	48.7844	0.00488122	2.00171	up	TraesCS6D03G0074500	0.710588	0.72642	0.488059	0.501163	0.551799	0.665068	0.482512	0.213005	normal	Normal
novel_miR_111	35.0876	24.4252	24.808	174.3	197.523	48.7844	0.00488122	2.00171	up	TraesCS6D03G0183900	0.786747	1.08863	1.92983	1.45004	0.539974	1.28842	0.686348	0.20634	normal	Normal
novel_miR_111	35.0876	24.4252	24.808	174.3	197.523	48.7844	0.00488122	2.00171	up	TraesCS6D03G0295500LC	3.66145	2.19978	4.55333	3.15786	2.81073	2.47645	0.73966	0.125907	normal	Normal
novel_miR_111	35.0876	24.4252	24.808	174.3	197.523	48.7844	0.00488122	2.00171	up	TraesCS6D03G0322400	2.23664	2.57488	1.81719	0.444999	0.808316	1.23444	0.00379574	-1.06036	down	down
novel_miR_111	35.0876	24.4252	24.808	174.3	197.523	48.7844	0.00488122	2.00171	up	TraesCS6D03G0360700	1.72921	2.04041	1.3702	0.446903	0.335813	1.63006	0.196315	-0.770636	normal	Normal
novel_miR_111	35.0876	24.4252	24.808	174.3	197.523	48.7844	0.00488122	2.00171	up	TraesCS6D03G0476200	1.01065	1.37613	1.72065	0.916835	1.29657	0.912055	0.929231	0.0285359	normal	Normal
novel_miR_111	35.0876	24.4252	24.808	174.3	197.523	48.7844	0.00488122	2.00171	up	TraesCS6D03G0516100	4.19097	5.60376	5.14335	11.0461	9.49124	3.9767	0.00604917	1.16307	up	up
novel_miR_111	35.0876	24.4252	24.808	174.3	197.523	48.7844	0.00488122	2.00171	up	TraesCS6D03G0673700	0.96348	0.672204	0.72148	0.517291	0.2924	0.404704	0.151399	-0.550422	normal	Normal
novel_miR_111	35.0876	24.4252	24.808	174.3	197.523	48.7844	0.00488122	2.00171	up	TraesCS6D03G0872500	2.52693	2.71959	2.92254	0.721145	0.798054	1.40647	0.000205798	-1.10765	down	down
novel_miR_111	35.0876	24.4252	24.808	174.3	197.523	48.7844	0.00488122	2.00171	up	TraesCS6D03G0932900	2.85512	3.37114	3.12123	1.57968	1.87649	2.93469	0.559359	-0.172315	normal	Normal
novel_miR_111	35.0876	24.4252	24.808	174.3	197.523	48.7844	0.00488122	2.00171	up	TraesCS7A03G0102000	1.95184	2.04908	0.837384	0.634006	1.20692	1.04088	0.269883	-0.393276	normal	Normal
novel_miR_111	35.0876	24.4252	24.808	174.3	197.523	48.7844	0.00488122	2.00171	up	TraesCS7A03G0201200	1.44196	2.2245	1.24796	2.56039	3.33555	3.60836	2.95265e-05	1.33149	up	up
novel_miR_111	35.0876	24.4252	24.808	174.3	197.523	48.7844	0.00488122	2.00171	up	TraesCS7A03G0224800	1.84513	1.28251	2.1865	0.862641	0.706486	1.00285	0.0824329	-0.638901	normal	Normal
novel_miR_111	35.0876	24.4252	24.808	174.3	197.523	48.7844	0.00488122	2.00171	up	TraesCS7A03G0383800	1.14413	0.959368	2.34219	0.567105	0.777387	0.991842	0.296667	-0.513591	normal	Normal
novel_miR_111	35.0876	24.4252	24.808	174.3	197.523	48.7844	0.00488122	2.00171	up	TraesCS7A03G0450300	3.09495	2.53524	4.28206	1.37673	1.61602	1.82077	0.0309811	-0.634723	normal	Normal
novel_miR_111	35.0876	24.4252	24.808	174.3	197.523	48.7844	0.00488122	2.00171	up	TraesCS7A03G0458900	1.75759	2.26802	1.66061	0.778438	1.14286	1.79595	0.451154	-0.256612	normal	Normal
novel_miR_111	35.0876	24.4252	24.808	174.3	197.523	48.7844	0.00488122	2.00171	up	TraesCS7A03G0641900	3.02088	4.35035	5.09968	1.45491	1.6688	2.84312	0.0280184	-0.683604	normal	Normal
novel_miR_111	35.0876	24.4252	24.808	174.3	197.523	48.7844	0.00488122	2.00171	up	TraesCS7A03G0724500	2.36189	2.83823	2.96753	1.63621	1.69143	1.62095	0.226268	-0.314812	normal	Normal
novel_miR_111	35.0876	24.4252	24.808	174.3	197.523	48.7844	0.00488122	2.00171	up	TraesCS7A03G0954700	2.89481	3.56551	4.13074	3.91804	4.20746	3.01976	0.0727955	0.499837	normal	Normal
novel_miR_111	35.0876	24.4252	24.808	174.3	197.523	48.7844	0.00488122	2.00171	up	TraesCS7B03G0038500	1.77609	1.61782	1.20012	1.83524	1.57026	2.04996	0.0230471	0.631097	normal	Normal
novel_miR_111	35.0876	24.4252	24.808	174.3	197.523	48.7844	0.00488122	2.00171	up	TraesCS7B03G0236800	0.440726	1.0183	0.799199	1.41319	0.650267	0.436612	0.336953	0.604786	normal	Normal
novel_miR_111	35.0876	24.4252	24.808	174.3	197.523	48.7844	0.00488122	2.00171	up	TraesCS7B03G0358400	2.04693	2.31876	2.20254	2.1358	1.76903	2.04672	0.285685	0.259308	normal	Normal
novel_miR_111	35.0876	24.4252	24.808	174.3	197.523	48.7844	0.00488122	2.00171	up	TraesCS7B03G0362100	7.04081	9.36165	7.13464	3.32778	3.19118	6.26031	0.0734771	-0.519973	normal	Normal
novel_miR_111	35.0876	24.4252	24.808	174.3	197.523	48.7844	0.00488122	2.00171	up	TraesCS7B03G0392300	11.204	10.9273	13.1182	3.68841	5.27103	5.95429	0.000187257	-0.849695	down	down
novel_miR_111	35.0876	24.4252	24.808	174.3	197.523	48.7844	0.00488122	2.00171	up	TraesCS7B03G0466200	3.13394	2.87674	4.54004	2.23219	2.31592	3.02935	0.768918	-0.0740173	normal	Normal
novel_miR_111	35.0876	24.4252	24.808	174.3	197.523	48.7844	0.00488122	2.00171	up	TraesCS7B03G0528900	54.1214	63.3191	47.818	14.7623	15.1368	26.7911	1.10151e-05	-1.18076	down	down
novel_miR_111	35.0876	24.4252	24.808	174.3	197.523	48.7844	0.00488122	2.00171	up	TraesCS7B03G0785400	3.65052	3.27816	4.49968	2.40949	2.65346	2.2622	0.42532	-0.228617	normal	Normal
novel_miR_111	35.0876	24.4252	24.808	174.3	197.523	48.7844	0.00488122	2.00171	up	TraesCS7B03G1180200	4.28282	4.6967	5.26193	4.02636	4.58026	4.56433	0.153186	0.291468	normal	Normal
novel_miR_111	35.0876	24.4252	24.808	174.3	197.523	48.7844	0.00488122	2.00171	up	TraesCS7B03G1182200	2.42703	1.6314	1.8778	1.22521	1.15994	2.10073	0.905459	-0.0371973	normal	Normal
novel_miR_111	35.0876	24.4252	24.808	174.3	197.523	48.7844	0.00488122	2.00171	up	TraesCS7D03G0342600	5.0068	3.65341	6.25865	3.53228	3.68995	3.62	0.858227	-0.0524701	normal	Normal
novel_miR_111	35.0876	24.4252	24.808	174.3	197.523	48.7844	0.00488122	2.00171	up	TraesCS7D03G0369100	7.99096	8.21286	10.9219	4.24614	4.22424	6.26985	0.0397703	-0.487345	normal	Normal
novel_miR_111	35.0876	24.4252	24.808	174.3	197.523	48.7844	0.00488122	2.00171	up	TraesCS7D03G0400500	1.28889	0.765884	0.758765	0.288969	0.513804	0.531266	0.190358	-0.688885	normal	Normal
novel_miR_111	35.0876	24.4252	24.808	174.3	197.523	48.7844	0.00488122	2.00171	up	TraesCS7D03G0793400	1.40506	1.97237	1.80449	3.30338	4.20424	2.94843	2.02256e-06	1.42787	up	up
novel_miR_111	35.0876	24.4252	24.808	174.3	197.523	48.7844	0.00488122	2.00171	up	TraesCS7D03G0848600	5.93245	10.3614	8.62632	11.5069	8.45137	7.00533	0.106651	0.541269	normal	Normal
novel_miR_111	35.0876	24.4252	24.808	174.3	197.523	48.7844	0.00488122	2.00171	up	TraesCS7D03G0900800	25.7195	33.1942	21.203	10.0706	10.4877	20.8919	0.0653075	-0.599143	normal	Normal
novel_miR_111	35.0876	24.4252	24.808	174.3	197.523	48.7844	0.00488122	2.00171	up	TraesCS7D03G1019200	12.3179	14.789	13.3865	37.1748	32.8426	26.7954	1.00838e-10	1.67535	up	up
novel_miR_111	35.0876	24.4252	24.808	174.3	197.523	48.7844	0.00488122	2.00171	up	TraesCS7D03G1063600	7.79304	8.50519	11.2586	7.00045	7.52567	7.46666	0.695113	0.0866994	normal	Normal
novel_miR_111	35.0876	24.4252	24.808	174.3	197.523	48.7844	0.00488122	2.00171	up	TraesCS7D03G1234400	1.10537	0.789896	0.96466	0.035851	0.357659	0.355314	0.0239937	-1.56565	normal	Normal
novel_miR_111	35.0876	24.4252	24.808	174.3	197.523	48.7844	0.00488122	2.00171	up	TraesCSU03G0005100	7.73365	6.42026	7.56437	3.22366	3.63398	4.51436	0.010075	-0.543896	normal	Normal
novel_miR_111	35.0876	24.4252	24.808	174.3	197.523	48.7844	0.00488122	2.00171	up	Triticum_aestivum_newGene_113178	0.605256	0.309391	0.767347	0	0.302921	0.47698	0.360758	-0.999852	normal	Normal
novel_miR_111	35.0876	24.4252	24.808	174.3	197.523	48.7844	0.00488122	2.00171	up	Triticum_aestivum_newGene_116170	0.943202	0.791287	0.136374	0.977646	0.986621	1.12157	0.139467	0.971823	normal	Normal
novel_miR_111	35.0876	24.4252	24.808	174.3	197.523	48.7844	0.00488122	2.00171	up	Triticum_aestivum_newGene_140348	2.88631	2.2025	1.97508	0.802601	1.40905	1.05114	0.00430913	-0.873917	down	down
novel_miR_111	35.0876	24.4252	24.808	174.3	197.523	48.7844	0.00488122	2.00171	up	Triticum_aestivum_newGene_145449	0.27615	0.712331	0.353334	0.097705	0.122653	0.60958	0.631385	-0.377628	normal	Normal
novel_miR_111	35.0876	24.4252	24.808	174.3	197.523	48.7844	0.00488122	2.00171	up	Triticum_aestivum_newGene_160676	0.928472	2.40089	2.37949	1.75679	1.60821	2.25523	0.536605	0.256009	normal	Normal
novel_miR_111	35.0876	24.4252	24.808	174.3	197.523	48.7844	0.00488122	2.00171	up	Triticum_aestivum_newGene_167485	1.42634	1.27459	1.03521	0.95455	0.74556	0.596864	0.397721	-0.29224	normal	Normal
novel_miR_111	35.0876	24.4252	24.808	174.3	197.523	48.7844	0.00488122	2.00171	up	Triticum_aestivum_newGene_167653	1.95029	1.79296	2.11553	0.904427	1.33404	1.78222	0.206464	-0.373345	normal	Normal
novel_miR_111	35.0876	24.4252	24.808	174.3	197.523	48.7844	0.00488122	2.00171	up	Triticum_aestivum_newGene_167780	4.44191	4.18789	3.09962	1.43222	1.18215	3.22521	0.0955329	-0.703124	normal	Normal
novel_miR_111	35.0876	24.4252	24.808	174.3	197.523	48.7844	0.00488122	2.00171	up	Triticum_aestivum_newGene_167818	0.361046	0.518683	0.301964	0.251437	0.259526	0.295824	0.792905	-0.135727	normal	Normal
novel_miR_111	35.0876	24.4252	24.808	174.3	197.523	48.7844	0.00488122	2.00171	up	Triticum_aestivum_newGene_168161	0.78808	1.28295	0.523258	0.119314	0.360647	0.607485	0.134649	-0.926358	normal	Normal
novel_miR_111	35.0876	24.4252	24.808	174.3	197.523	48.7844	0.00488122	2.00171	up	Triticum_aestivum_newGene_175374	0.56835	0.745666	0.675094	0.531818	0.669526	0.430116	0.716142	0.12344	normal	Normal
novel_miR_111	35.0876	24.4252	24.808	174.3	197.523	48.7844	0.00488122	2.00171	up	Triticum_aestivum_newGene_178522	1.34638	1.3552	1.56385	0.60358	1.04727	0.788426	0.273841	-0.351774	normal	Normal
novel_miR_111	35.0876	24.4252	24.808	174.3	197.523	48.7844	0.00488122	2.00171	up	Triticum_aestivum_newGene_181693	1.85327	0.701169	1.58071	0.458647	0.283313	0.748546	0.0166543	-0.907595	normal	Normal
novel_miR_111	35.0876	24.4252	24.808	174.3	197.523	48.7844	0.00488122	2.00171	up	Triticum_aestivum_newGene_183075	0.871289	0.578195	0.493172	0.323242	0.435816	0.37601	0.516873	-0.298113	normal	Normal
novel_miR_111	35.0876	24.4252	24.808	174.3	197.523	48.7844	0.00488122	2.00171	up	Triticum_aestivum_newGene_184807	0.555593	0.473336	0.485099	0.706636	0.864797	0.661278	0.00328896	0.86708	up	up
novel_miR_111	35.0876	24.4252	24.808	174.3	197.523	48.7844	0.00488122	2.00171	up	Triticum_aestivum_newGene_186386	1.80696	2.21401	2.59842	0.753504	1.15322	1.25425	0.02498	-0.66793	normal	Normal
novel_miR_111	35.0876	24.4252	24.808	174.3	197.523	48.7844	0.00488122	2.00171	up	Triticum_aestivum_newGene_188513	2.47498	2.95818	2.6473	1.07075	1.74282	1.41715	0.197807	-0.402999	normal	Normal
novel_miR_111	35.0876	24.4252	24.808	174.3	197.523	48.7844	0.00488122	2.00171	up	Triticum_aestivum_newGene_190113	0.871102	1.2843	1.30538	0.402305	0.457266	0.684849	0.000967983	-0.91367	down	down
novel_miR_111	35.0876	24.4252	24.808	174.3	197.523	48.7844	0.00488122	2.00171	up	Triticum_aestivum_newGene_206034	0.413292	0.407127	0.338994	0.224552	0.202709	0.319377	0.531901	-0.252802	normal	Normal
novel_miR_111	35.0876	24.4252	24.808	174.3	197.523	48.7844	0.00488122	2.00171	up	Triticum_aestivum_newGene_206290	0.642839	0.589375	0.585626	0.217626	0.390853	0.466065	0.308799	-0.499696	normal	Normal
novel_miR_111	35.0876	24.4252	24.808	174.3	197.523	48.7844	0.00488122	2.00171	up	Triticum_aestivum_newGene_216726	0.345647	0.328048	0.195339	0.162459	0.075002	0.242768	0.57457	-0.34169	normal	Normal
novel_miR_111	35.0876	24.4252	24.808	174.3	197.523	48.7844	0.00488122	2.00171	up	Triticum_aestivum_newGene_218823	1.81758	1.55235	2.38522	1.38649	1.04119	0.353009	0.316991	-0.544269	normal	Normal
novel_miR_111	35.0876	24.4252	24.808	174.3	197.523	48.7844	0.00488122	2.00171	up	Triticum_aestivum_newGene_229209	1.8183	1.7522	1.32651	0.770363	1.85162	1.18043	0.440395	-0.266763	normal	Normal
novel_miR_111	35.0876	24.4252	24.808	174.3	197.523	48.7844	0.00488122	2.00171	up	Triticum_aestivum_newGene_23070	0.953877	1.23562	1.6232	0	0.507753	0.757602	0.464016	-1.24893	normal	Normal
novel_miR_111	35.0876	24.4252	24.808	174.3	197.523	48.7844	0.00488122	2.00171	up	Triticum_aestivum_newGene_233501	0.374801	0.443756	0.268839	0.606225	0.53357	0.832992	0.108744	0.85021	normal	Normal
novel_miR_111	35.0876	24.4252	24.808	174.3	197.523	48.7844	0.00488122	2.00171	up	Triticum_aestivum_newGene_23366	2.33535	2.96365	2.73268	2.10538	2.48356	1.53499	0.918249	0.0320008	normal	Normal
novel_miR_111	35.0876	24.4252	24.808	174.3	197.523	48.7844	0.00488122	2.00171	up	Triticum_aestivum_newGene_237333	0.914879	0.356254	0.43702	0.698437	0.621269	0.55565	0.301541	0.577393	normal	Normal
novel_miR_111	35.0876	24.4252	24.808	174.3	197.523	48.7844	0.00488122	2.00171	up	Triticum_aestivum_newGene_241655	1.14512	1.52814	1.09496	0.759512	0.763665	0.753347	0.272654	-0.324126	normal	Normal
novel_miR_111	35.0876	24.4252	24.808	174.3	197.523	48.7844	0.00488122	2.00171	up	Triticum_aestivum_newGene_242653	0.258926	0.359928	0.418206	0.319547	0.34218	0.333262	0.373793	0.349242	normal	Normal
novel_miR_111	35.0876	24.4252	24.808	174.3	197.523	48.7844	0.00488122	2.00171	up	Triticum_aestivum_newGene_24887	0.456991	0.828955	0.824346	0.487152	0.044967	0.654003	0.556077	-0.466633	normal	Normal
novel_miR_111	35.0876	24.4252	24.808	174.3	197.523	48.7844	0.00488122	2.00171	up	Triticum_aestivum_newGene_256459	1.63892	2.05359	2.59757	0.449423	1.15609	1.21218	0.0533105	-0.782444	normal	Normal
novel_miR_111	35.0876	24.4252	24.808	174.3	197.523	48.7844	0.00488122	2.00171	up	Triticum_aestivum_newGene_34717	0.542506	0.945196	0.225345	0.069592	0.204677	0.545555	0.393431	-0.69404	normal	Normal
novel_miR_111	35.0876	24.4252	24.808	174.3	197.523	48.7844	0.00488122	2.00171	up	Triticum_aestivum_newGene_38918	0.905357	0	0.294112	0.261799	0.560541	0	0.88633	-0.403794	normal	Normal
novel_miR_111	35.0876	24.4252	24.808	174.3	197.523	48.7844	0.00488122	2.00171	up	Triticum_aestivum_newGene_39540	4.17965	4.16423	5.15853	2.79229	1.91654	2.39092	0.029568	-0.51906	normal	Normal
novel_miR_111	35.0876	24.4252	24.808	174.3	197.523	48.7844	0.00488122	2.00171	up	Triticum_aestivum_newGene_39543	3.11657	2.49502	5.61861	0.938821	1.10852	1.58494	0.000312881	-1.04227	down	down
novel_miR_111	35.0876	24.4252	24.808	174.3	197.523	48.7844	0.00488122	2.00171	up	Triticum_aestivum_newGene_48756	0.851659	1.12683	2.23997	1.53168	1.09102	1.02189	0.526505	0.271818	normal	Normal
novel_miR_111	35.0876	24.4252	24.808	174.3	197.523	48.7844	0.00488122	2.00171	up	Triticum_aestivum_newGene_49346	0.93184	1.42918	1.06374	0.503734	1.01005	0.788155	0.980396	-0.00891441	normal	Normal
novel_miR_111	35.0876	24.4252	24.808	174.3	197.523	48.7844	0.00488122	2.00171	up	Triticum_aestivum_newGene_50497	0.693953	0.643794	1.28836	0.828023	0.771536	1.04483	0.202481	0.420394	normal	Normal
novel_miR_111	35.0876	24.4252	24.808	174.3	197.523	48.7844	0.00488122	2.00171	up	Triticum_aestivum_newGene_52191	0.927924	0.855089	0.85662	0.605154	0.357708	0.998917	0.915336	0.0483112	normal	Normal
novel_miR_111	35.0876	24.4252	24.808	174.3	197.523	48.7844	0.00488122	2.00171	up	Triticum_aestivum_newGene_60190	0.517066	0.569883	0.804786	0.429933	0.378601	0.863032	0.667392	0.201515	normal	Normal
novel_miR_111	35.0876	24.4252	24.808	174.3	197.523	48.7844	0.00488122	2.00171	up	Triticum_aestivum_newGene_67789	1.88116	2.5199	1.01026	2.11193	3.18753	1.63446	0.191892	0.440099	normal	Normal
novel_miR_111	35.0876	24.4252	24.808	174.3	197.523	48.7844	0.00488122	2.00171	up	Triticum_aestivum_newGene_69483	2.22069	2.632	2.32888	0.997267	1.67784	1.73867	0.790753	-0.0842048	normal	Normal
novel_miR_111	35.0876	24.4252	24.808	174.3	197.523	48.7844	0.00488122	2.00171	up	Triticum_aestivum_newGene_7496	0.910002	1.1036	0.522606	0.426543	0.527682	0.637478	0.507978	-0.295888	normal	Normal
novel_miR_111	35.0876	24.4252	24.808	174.3	197.523	48.7844	0.00488122	2.00171	up	Triticum_aestivum_newGene_77056	2.47356	2.57994	1.75697	0.561123	1.68202	1.42146	0.1358	-0.550418	normal	Normal
novel_miR_111	35.0876	24.4252	24.808	174.3	197.523	48.7844	0.00488122	2.00171	up	Triticum_aestivum_newGene_7922	0.349317	1.34315	1.70168	0.832595	1.14091	0.795638	0.94137	0.0403228	normal	Normal
novel_miR_111	35.0876	24.4252	24.808	174.3	197.523	48.7844	0.00488122	2.00171	up	Triticum_aestivum_newGene_82477	0.439957	0.814112	0.468799	0.297526	0.187619	0.319808	0.142286	-0.699444	normal	Normal
novel_miR_111	35.0876	24.4252	24.808	174.3	197.523	48.7844	0.00488122	2.00171	up	Triticum_aestivum_newGene_85687	0.607252	0.942465	1.02974	0	0.575412	0.71248	0.536436	-0.671207	normal	Normal
novel_miR_111	35.0876	24.4252	24.808	174.3	197.523	48.7844	0.00488122	2.00171	up	Triticum_aestivum_newGene_88505	1.54048	1.79301	1.43684	0.712332	0.663918	1.04261	0.0800822	-0.56028	normal	Normal
novel_miR_111	35.0876	24.4252	24.808	174.3	197.523	48.7844	0.00488122	2.00171	up	Triticum_aestivum_newGene_94205	2.26859	2.17196	2.95301	0.747373	0.657867	1.55911	0.0194081	-0.945624	normal	Normal
novel_miR_111	35.0876	24.4252	24.808	174.3	197.523	48.7844	0.00488122	2.00171	up	Triticum_aestivum_newGene_98917	0.754692	0.829692	0.89384	0.424941	0.318401	0.404418	0.00583989	-0.829718	down	down
novel_miR_117	33.562	24.4252	17.72	182.223	197.523	48.7844	0.00275597	2.16907	up	TraesCS1A03G0178400	0.80641	1.43096	0.938948	0.154133	0.494952	1.23348	0.541143	-0.432831	normal	Normal
novel_miR_117	33.562	24.4252	17.72	182.223	197.523	48.7844	0.00275597	2.16907	up	TraesCS1A03G0367900	5.16097	5.1621	5.6672	2.13318	1.81214	3.1246	0.00137984	-0.789355	down	down
novel_miR_117	33.562	24.4252	17.72	182.223	197.523	48.7844	0.00275597	2.16907	up	TraesCS1A03G0378500	5.5765	5.25025	4.51171	4.03113	4.67422	3.61835	0.734856	0.0891379	normal	Normal
novel_miR_117	33.562	24.4252	17.72	182.223	197.523	48.7844	0.00275597	2.16907	up	TraesCS1A03G0691300	0.141811	0.41875	0.615275	10.4973	10.0277	4.52451	2.44348e-20	4.87674	up	up
novel_miR_117	33.562	24.4252	17.72	182.223	197.523	48.7844	0.00275597	2.16907	up	TraesCS1A03G0840000	15.5741	15.2173	18.628	14.8206	11.6704	20.7268	0.15978	0.318341	normal	Normal
novel_miR_117	33.562	24.4252	17.72	182.223	197.523	48.7844	0.00275597	2.16907	up	TraesCS1A03G1081100	17.2751	6.20193	7.36478	0.945306	1.38447	0.302945	4.41514e-07	-3.11508	down	down
novel_miR_117	33.562	24.4252	17.72	182.223	197.523	48.7844	0.00275597	2.16907	up	TraesCS1B03G0320000	3.93041	3.65263	4.03329	3.48875	2.40225	3.12623	0.89154	0.037122	normal	Normal
novel_miR_117	33.562	24.4252	17.72	182.223	197.523	48.7844	0.00275597	2.16907	up	TraesCS1B03G0393200	1.14413	0.663961	1.39548	0.293417	0.357564	0.542898	0.0285448	-1.0218	normal	Normal
novel_miR_117	33.562	24.4252	17.72	182.223	197.523	48.7844	0.00275597	2.16907	up	TraesCS1B03G0532700	2.91064	2.30165	2.59256	1.18221	1.35178	1.67436	0.0481597	-0.505107	normal	Normal
novel_miR_117	33.562	24.4252	17.72	182.223	197.523	48.7844	0.00275597	2.16907	up	TraesCS1B03G0678200	1.56077	1.36384	2.90482	1.55707	1.65999	2.20595	0.396672	0.306629	normal	Normal
novel_miR_117	33.562	24.4252	17.72	182.223	197.523	48.7844	0.00275597	2.16907	up	TraesCS1B03G0962600	9.49297	9.32162	9.74452	8.89677	7.96995	10.4911	0.061535	0.330146	normal	Normal
novel_miR_117	33.562	24.4252	17.72	182.223	197.523	48.7844	0.00275597	2.16907	up	TraesCS1D03G0046200	1.33438	1.56376	1.91267	2.63414	1.64041	2.32248	0.0037495	0.86697	up	up
novel_miR_117	33.562	24.4252	17.72	182.223	197.523	48.7844	0.00275597	2.16907	up	TraesCS1D03G0185800	0.078433	0.007776	0.052756	2.96935	2.39516	1.29425	2.36496e-18	5.94504	up	up
novel_miR_117	33.562	24.4252	17.72	182.223	197.523	48.7844	0.00275597	2.16907	up	TraesCS1D03G0331700	9.71044	10.1169	13.3314	4.36795	6.95472	4.89519	0.0293049	-0.593018	normal	Normal
novel_miR_117	33.562	24.4252	17.72	182.223	197.523	48.7844	0.00275597	2.16907	up	TraesCS1D03G0405400	0.063617	0.082382	0.17274	1.51452	0.819854	0.725233	2.85432e-11	3.69689	up	up
novel_miR_117	33.562	24.4252	17.72	182.223	197.523	48.7844	0.00275597	2.16907	up	TraesCS1D03G0451000	1.66528	0.648059	1.15979	0.425117	0.757016	1.22634	0.744285	-0.166714	normal	Normal
novel_miR_117	33.562	24.4252	17.72	182.223	197.523	48.7844	0.00275597	2.16907	up	TraesCS1D03G0452900	11.8765	11.5589	6.85726	0.668784	1.07555	6.60768	0.0171977	-1.58736	normal	Normal
novel_miR_117	33.562	24.4252	17.72	182.223	197.523	48.7844	0.00275597	2.16907	up	TraesCS1D03G0885700	5.52246	5.51599	2.36588	0	0	0.408432	0.0189664	-4.7605	normal	Normal
novel_miR_117	33.562	24.4252	17.72	182.223	197.523	48.7844	0.00275597	2.16907	up	TraesCS2A03G0068200	0.647775	1.16119	0.635614	0.466546	0.415866	0.500369	0.394373	-0.418218	normal	Normal
novel_miR_117	33.562	24.4252	17.72	182.223	197.523	48.7844	0.00275597	2.16907	up	TraesCS2A03G0399000	5.86643	6.03246	7.26892	4.60307	4.80169	7.93956	0.35223	0.235739	normal	Normal
novel_miR_117	33.562	24.4252	17.72	182.223	197.523	48.7844	0.00275597	2.16907	up	TraesCS2A03G0522300	3.01216	2.14912	3.99136	1.02338	1.02437	1.38272	0.0010811	-1.0123	down	down
novel_miR_117	33.562	24.4252	17.72	182.223	197.523	48.7844	0.00275597	2.16907	up	TraesCS2A03G0576800	5.30944	6.10963	6.28191	3.69685	3.1395	5.52218	0.577915	-0.13714	normal	Normal
novel_miR_117	33.562	24.4252	17.72	182.223	197.523	48.7844	0.00275597	2.16907	up	TraesCS2A03G0587000	20.5687	24.2465	23.7559	5.42761	6.36602	12.1738	6.06872e-05	-1.14591	down	down
novel_miR_117	33.562	24.4252	17.72	182.223	197.523	48.7844	0.00275597	2.16907	up	TraesCS2A03G0591500	24.7247	27.3007	27.0036	22.4901	21.561	24.3191	0.247592	0.190795	normal	Normal
novel_miR_117	33.562	24.4252	17.72	182.223	197.523	48.7844	0.00275597	2.16907	up	TraesCS2A03G0940600	1.87144	1.89728	1.55718	1.34205	1.3872	1.60512	0.767527	0.0952703	normal	Normal
novel_miR_117	33.562	24.4252	17.72	182.223	197.523	48.7844	0.00275597	2.16907	up	TraesCS2B03G0228300	0.834701	1.16441	1.40799	2.15505	2.42298	1.49495	0.000571609	1.26405	up	up
novel_miR_117	33.562	24.4252	17.72	182.223	197.523	48.7844	0.00275597	2.16907	up	TraesCS2B03G0236700	9.8533	10.4506	10.6985	22.301	24.818	17.913	2.10301e-09	1.4867	up	up
novel_miR_117	33.562	24.4252	17.72	182.223	197.523	48.7844	0.00275597	2.16907	up	TraesCS2B03G0514900	13.3307	11.9636	13.3973	14.0443	11.7369	13.8083	0.0294838	0.434775	normal	Normal
novel_miR_117	33.562	24.4252	17.72	182.223	197.523	48.7844	0.00275597	2.16907	up	TraesCS2B03G0521100	1.45017	2.1033	1.44124	1.02475	1.33764	1.52612	0.960575	-0.0160475	normal	Normal
novel_miR_117	33.562	24.4252	17.72	182.223	197.523	48.7844	0.00275597	2.16907	up	TraesCS2B03G0669100	5.29958	4.76882	6.40992	4.15577	3.27975	5.60051	0.835356	0.0515249	normal	Normal
novel_miR_117	33.562	24.4252	17.72	182.223	197.523	48.7844	0.00275597	2.16907	up	TraesCS2B03G0677400	26.7737	26.871	26.4762	22.2881	22.7652	25.5814	0.18654	0.214157	normal	Normal
novel_miR_117	33.562	24.4252	17.72	182.223	197.523	48.7844	0.00275597	2.16907	up	TraesCS2B03G0766600	1.65291	1.61793	1.68855	0.586742	1.08997	1.56968	0.477741	-0.246938	normal	Normal
novel_miR_117	33.562	24.4252	17.72	182.223	197.523	48.7844	0.00275597	2.16907	up	TraesCS2B03G0820600	3.1275	1.60027	2.55913	2.35631	1.48656	3.16861	0.432444	0.321415	normal	Normal
novel_miR_117	33.562	24.4252	17.72	182.223	197.523	48.7844	0.00275597	2.16907	up	TraesCS2B03G1134800	2.81187	5.87507	11.0927	4.90517	7.44152	6.95019	0.397238	0.393344	normal	Normal
novel_miR_117	33.562	24.4252	17.72	182.223	197.523	48.7844	0.00275597	2.16907	up	TraesCS2B03G1206400	2.44678	1.39491	2.6391	1.59835	1.54823	1.2581	0.709576	-0.13513	normal	Normal
novel_miR_117	33.562	24.4252	17.72	182.223	197.523	48.7844	0.00275597	2.16907	up	TraesCS2B03G1511100	1.27332	1.22757	1.48148	0.460291	0.348934	0.8187	0.00964503	-0.919396	down	down
novel_miR_117	33.562	24.4252	17.72	182.223	197.523	48.7844	0.00275597	2.16907	up	TraesCS2D03G0142400	0.082087	0.190048	0.19571	14.9575	10.4316	6.97447	1.04954e-46	6.53809	up	up
novel_miR_117	33.562	24.4252	17.72	182.223	197.523	48.7844	0.00275597	2.16907	up	TraesCS2D03G0408000	3.73038	5.469	7.37221	4.20712	4.79002	4.80368	0.607909	0.151752	normal	Normal
novel_miR_117	33.562	24.4252	17.72	182.223	197.523	48.7844	0.00275597	2.16907	up	TraesCS2D03G0432800	1.57359	1.67628	1.41857	0.812144	1.10771	1.4382	0.737886	-0.0972177	normal	Normal
novel_miR_117	33.562	24.4252	17.72	182.223	197.523	48.7844	0.00275597	2.16907	up	TraesCS2D03G0433700	1.0955	2.00142	2.00753	0.887047	1.21195	1.5363	0.81037	-0.0953862	normal	Normal
novel_miR_117	33.562	24.4252	17.72	182.223	197.523	48.7844	0.00275597	2.16907	up	TraesCS2D03G0542100	5.26511	5.91751	6.41463	4.51728	4.17491	5.23798	0.751595	0.0614148	normal	Normal
novel_miR_117	33.562	24.4252	17.72	182.223	197.523	48.7844	0.00275597	2.16907	up	TraesCS2D03G0569400	19.9998	19.9327	22.6781	5.97086	5.50389	12.2864	0.0011314	-1.04692	down	down
novel_miR_117	33.562	24.4252	17.72	182.223	197.523	48.7844	0.00275597	2.16907	up	TraesCS2D03G0571700	25.2081	24.7885	22.5704	21.0883	18.6833	21.3453	0.450362	0.147951	normal	Normal
novel_miR_117	33.562	24.4252	17.72	182.223	197.523	48.7844	0.00275597	2.16907	up	TraesCS2D03G0583900	5.71037	7.41774	7.06493	6.05032	4.21199	7.34735	0.455111	0.190255	normal	Normal
novel_miR_117	33.562	24.4252	17.72	182.223	197.523	48.7844	0.00275597	2.16907	up	TraesCS2D03G0655500	4.69715	5.18077	3.06552	3.7986	4.11223	4.17948	0.310999	0.290546	normal	Normal
novel_miR_117	33.562	24.4252	17.72	182.223	197.523	48.7844	0.00275597	2.16907	up	TraesCS2D03G0704200	0.521109	0.377514	0.674862	0.590683	0.535585	0.379782	0.403693	0.374226	normal	Normal
novel_miR_117	33.562	24.4252	17.72	182.223	197.523	48.7844	0.00275597	2.16907	up	TraesCS2D03G0752100	0.277669	0.720534	0.461076	0.381184	0.170552	0.397607	0.694983	-0.223438	normal	Normal
novel_miR_117	33.562	24.4252	17.72	182.223	197.523	48.7844	0.00275597	2.16907	up	TraesCS2D03G0790900	0.859846	0.795044	1.29863	0.803005	0.808406	0.884061	0.567069	0.169946	normal	Normal
novel_miR_117	33.562	24.4252	17.72	182.223	197.523	48.7844	0.00275597	2.16907	up	TraesCS2D03G0866400	5.70187	6.04061	7.24116	6.07116	4.4119	5.28765	0.577898	0.143963	normal	Normal
novel_miR_117	33.562	24.4252	17.72	182.223	197.523	48.7844	0.00275597	2.16907	up	TraesCS2D03G0964900	6.31195	5.63312	10.1769	1.76516	1.96258	4.80036	0.0106517	-1.01494	normal	Normal
novel_miR_117	33.562	24.4252	17.72	182.223	197.523	48.7844	0.00275597	2.16907	up	TraesCS2D03G1111000	3.50591	2.56182	4.57027	0.897084	0.724372	3.11063	0.105999	-0.817226	normal	Normal
novel_miR_117	33.562	24.4252	17.72	182.223	197.523	48.7844	0.00275597	2.16907	up	TraesCS2D03G1175200	11.8987	6.53496	11.3614	4.54774	9.11253	2.37451	0.381441	-0.447649	normal	Normal
novel_miR_117	33.562	24.4252	17.72	182.223	197.523	48.7844	0.00275597	2.16907	up	TraesCS2D03G1324000	0	0	0	0.798508	1.26447	1.41149	9.08379e-18	10.7825	up	up
novel_miR_117	33.562	24.4252	17.72	182.223	197.523	48.7844	0.00275597	2.16907	up	TraesCS3A03G0209600	0.909997	1.40978	0.893684	0.336367	0.266328	0.99663	0.294642	-0.661108	normal	Normal
novel_miR_117	33.562	24.4252	17.72	182.223	197.523	48.7844	0.00275597	2.16907	up	TraesCS3A03G0271200LC	1.32989	1.89184	2.23722	0.469941	0.71408	1.00511	0.0111882	-0.93197	normal	Normal
novel_miR_117	33.562	24.4252	17.72	182.223	197.523	48.7844	0.00275597	2.16907	up	TraesCS3A03G0365900	5.12673	2.72575	5.22306	0.644631	0.782522	1.24764	1.92322e-07	-1.90456	down	down
novel_miR_117	33.562	24.4252	17.72	182.223	197.523	48.7844	0.00275597	2.16907	up	TraesCS3A03G0466800	7.21646	8.17242	9.94638	5.87364	7.58021	5.05657	0.91792	-0.0287499	normal	Normal
novel_miR_117	33.562	24.4252	17.72	182.223	197.523	48.7844	0.00275597	2.16907	up	TraesCS3A03G0666000	9.13649	11.6392	9.67036	8.63709	9.08925	9.87243	0.214852	0.253509	normal	Normal
novel_miR_117	33.562	24.4252	17.72	182.223	197.523	48.7844	0.00275597	2.16907	up	TraesCS3A03G0955000	1.67985	2.10556	1.15674	1.81051	2.7973	1.89276	0.0437712	0.795001	normal	Normal
novel_miR_117	33.562	24.4252	17.72	182.223	197.523	48.7844	0.00275597	2.16907	up	TraesCS3A03G1091100	0.62509	1.12272	1.21044	2.01153	1.59012	1.47466	0.00178893	1.2045	up	up
novel_miR_117	33.562	24.4252	17.72	182.223	197.523	48.7844	0.00275597	2.16907	up	TraesCS3A03G1093300	1.13018	1.04712	1.60537	1.58155	1.58634	1.43941	0.0241668	0.702273	normal	Normal
novel_miR_117	33.562	24.4252	17.72	182.223	197.523	48.7844	0.00275597	2.16907	up	TraesCS3B03G0050100LC	3.56454	3.63283	4.62134	1.66073	2.19487	1.82983	0.0238013	-0.636851	normal	Normal
novel_miR_117	33.562	24.4252	17.72	182.223	197.523	48.7844	0.00275597	2.16907	up	TraesCS3B03G0067400	1.20711	1.00651	1.24118	0.20699	0.439978	0.588485	0.00523492	-1.10784	down	down
novel_miR_117	33.562	24.4252	17.72	182.223	197.523	48.7844	0.00275597	2.16907	up	TraesCS3B03G0090000	7.20493	9.8471	8.20809	10.0341	8.07334	7.3452	0.128695	0.426313	normal	Normal
novel_miR_117	33.562	24.4252	17.72	182.223	197.523	48.7844	0.00275597	2.16907	up	TraesCS3B03G0223700	3.13934	3.49426	3.48423	2.46841	2.89759	1.95077	0.865382	-0.0531481	normal	Normal
novel_miR_117	33.562	24.4252	17.72	182.223	197.523	48.7844	0.00275597	2.16907	up	TraesCS3B03G0234900	3.83641	4.11495	6.00372	3.27124	4.29057	3.18266	0.878502	0.0452226	normal	Normal
novel_miR_117	33.562	24.4252	17.72	182.223	197.523	48.7844	0.00275597	2.16907	up	TraesCS3B03G0301400LC	0.854607	0.88284	0.957481	0	0.48527	0.308481	0.391243	-1.37441	normal	Normal
novel_miR_117	33.562	24.4252	17.72	182.223	197.523	48.7844	0.00275597	2.16907	up	TraesCS3B03G0336700	2.49903	1.02162	1.68687	0.131955	0.059707	0	2.05292e-06	-4.26898	down	down
novel_miR_117	33.562	24.4252	17.72	182.223	197.523	48.7844	0.00275597	2.16907	up	TraesCS3B03G0366600	4.26365	3.57997	4.55572	2.33218	2.26462	2.414	0.0739534	-0.404759	normal	Normal
novel_miR_117	33.562	24.4252	17.72	182.223	197.523	48.7844	0.00275597	2.16907	up	TraesCS3B03G0439300	1.72221	1.33046	2.98137	0.450561	0.524341	0.610331	0.000102907	-1.51142	down	down
novel_miR_117	33.562	24.4252	17.72	182.223	197.523	48.7844	0.00275597	2.16907	up	TraesCS3B03G0546500	6.57648	8.26022	8.69134	5.54923	6.55032	4.93695	0.854156	-0.0473406	normal	Normal
novel_miR_117	33.562	24.4252	17.72	182.223	197.523	48.7844	0.00275597	2.16907	up	TraesCS3B03G0583200	8.96074	10.9305	9.03751	4.5601	5.4665	6.54065	0.0675591	-0.418406	normal	Normal
novel_miR_117	33.562	24.4252	17.72	182.223	197.523	48.7844	0.00275597	2.16907	up	TraesCS3B03G0647400LC	5.46271	4.16946	7.5664	4.42843	3.46684	2.8893	0.56197	-0.240616	normal	Normal
novel_miR_117	33.562	24.4252	17.72	182.223	197.523	48.7844	0.00275597	2.16907	up	TraesCS3B03G0707600	0.386251	0.73818	0.496217	0.404095	0.513353	0.332354	0.933561	0.0399746	normal	Normal
novel_miR_117	33.562	24.4252	17.72	182.223	197.523	48.7844	0.00275597	2.16907	up	TraesCS3B03G0723900	3.1462	4.36012	4.14029	4.6285	6.03419	4.19721	0.00557731	0.768914	up	up
novel_miR_117	33.562	24.4252	17.72	182.223	197.523	48.7844	0.00275597	2.16907	up	TraesCS3B03G0820000	4.52626	5.10966	3.82094	9.67898	8.86949	7.80195	2.62648e-08	1.2724	up	up
novel_miR_117	33.562	24.4252	17.72	182.223	197.523	48.7844	0.00275597	2.16907	up	TraesCS3B03G0915800	0.187015	0.932989	0.884619	2.7898	2.36507	1.73693	0.000113729	2.21673	up	up
novel_miR_117	33.562	24.4252	17.72	182.223	197.523	48.7844	0.00275597	2.16907	up	TraesCS3B03G0985500	2.7461	2.17559	2.37303	1.60057	1.48235	1.45032	0.318497	-0.283405	normal	Normal
novel_miR_117	33.562	24.4252	17.72	182.223	197.523	48.7844	0.00275597	2.16907	up	TraesCS3B03G1085200	2.54495	1.70909	3.90555	1.90368	0.934845	1.65597	0.316903	-0.439698	normal	Normal
novel_miR_117	33.562	24.4252	17.72	182.223	197.523	48.7844	0.00275597	2.16907	up	TraesCS3D03G0434800	6.57243	8.83901	8.54861	4.29909	5.50982	5.71171	0.31092	-0.229159	normal	Normal
novel_miR_117	33.562	24.4252	17.72	182.223	197.523	48.7844	0.00275597	2.16907	up	TraesCS3D03G0482600	6.16179	5.67376	6.16279	6.18497	4.89322	6.30379	0.0942303	0.347704	normal	Normal
novel_miR_117	33.562	24.4252	17.72	182.223	197.523	48.7844	0.00275597	2.16907	up	TraesCS3D03G0550100	3.38607	2.67995	3.21171	1.98746	2.62734	3.05415	0.497627	0.173463	normal	Normal
novel_miR_117	33.562	24.4252	17.72	182.223	197.523	48.7844	0.00275597	2.16907	up	TraesCS3D03G0568000	2.94755	2.22193	2.59251	0.643306	1.21832	2.03551	0.171348	-0.631509	normal	Normal
novel_miR_117	33.562	24.4252	17.72	182.223	197.523	48.7844	0.00275597	2.16907	up	TraesCS3D03G0608500	7.02955	9.94785	8.41271	6.73548	6.83914	7.69526	0.516623	0.141167	normal	Normal
novel_miR_117	33.562	24.4252	17.72	182.223	197.523	48.7844	0.00275597	2.16907	up	TraesCS3D03G0609800	5.53863	6.28466	4.82842	4.72383	4.55783	3.93615	0.822749	0.0597184	normal	Normal
novel_miR_117	33.562	24.4252	17.72	182.223	197.523	48.7844	0.00275597	2.16907	up	TraesCS3D03G0657400	3.72773	3.12872	3.56837	7.87461	7.09936	7.29115	2.84841e-11	1.51309	up	up
novel_miR_117	33.562	24.4252	17.72	182.223	197.523	48.7844	0.00275597	2.16907	up	TraesCS3D03G0703100	4.19111	4.87109	5.0773	9.39633	12.3458	8.49411	5.70014e-09	1.52102	up	up
novel_miR_117	33.562	24.4252	17.72	182.223	197.523	48.7844	0.00275597	2.16907	up	TraesCS3D03G0883200	2.585	2.03549	2.99559	1.27715	1.32959	1.89259	0.231864	-0.365724	normal	Normal
novel_miR_117	33.562	24.4252	17.72	182.223	197.523	48.7844	0.00275597	2.16907	up	TraesCS3D03G0906800	1.56885	0.887845	2.12113	0.885073	0.70996	0.820083	0.227557	-0.50253	normal	Normal
novel_miR_117	33.562	24.4252	17.72	182.223	197.523	48.7844	0.00275597	2.16907	up	TraesCS4A03G0348100	2.9887	2.6951	3.37852	2.54326	0.968853	2.23271	0.520997	-0.254053	normal	Normal
novel_miR_117	33.562	24.4252	17.72	182.223	197.523	48.7844	0.00275597	2.16907	up	TraesCS4A03G0357200	1.47725	1.78177	2.23773	0.429044	0.521294	1.19602	0.0148294	-0.99032	normal	Normal
novel_miR_117	33.562	24.4252	17.72	182.223	197.523	48.7844	0.00275597	2.16907	up	TraesCS4A03G0481300	1.75363	2.06011	2.83523	1.02716	2.21289	1.5404	0.883056	-0.0527719	normal	Normal
novel_miR_117	33.562	24.4252	17.72	182.223	197.523	48.7844	0.00275597	2.16907	up	TraesCS4A03G0521800LC	1.15255	0.862762	1.18529	0.561871	0.407945	0.727368	0.0969263	-0.526403	normal	Normal
novel_miR_117	33.562	24.4252	17.72	182.223	197.523	48.7844	0.00275597	2.16907	up	TraesCS4B03G0001000LC	3.01554	3.42552	3.92851	2.29352	2.4907	1.84171	0.450154	-0.222668	normal	Normal
novel_miR_117	33.562	24.4252	17.72	182.223	197.523	48.7844	0.00275597	2.16907	up	TraesCS4B03G0050400	43.0382	42.4097	28.016	4.42628	6.66726	23.2145	0.00466292	-1.42496	down	down
novel_miR_117	33.562	24.4252	17.72	182.223	197.523	48.7844	0.00275597	2.16907	up	TraesCS4B03G0367500	1.02695	1.24836	2.35127	0.653086	0.814627	0.404742	0.124816	-0.850139	normal	Normal
novel_miR_117	33.562	24.4252	17.72	182.223	197.523	48.7844	0.00275597	2.16907	up	TraesCS4B03G0429500	1.19018	1.09499	1.41303	1.28339	0.707934	0.835613	0.926199	0.0331486	normal	Normal
novel_miR_117	33.562	24.4252	17.72	182.223	197.523	48.7844	0.00275597	2.16907	up	TraesCS4B03G0479700	18.6356	23.46	21.6125	32.5119	29.9083	33.0492	2.67896e-07	0.988195	up	up
novel_miR_117	33.562	24.4252	17.72	182.223	197.523	48.7844	0.00275597	2.16907	up	TraesCS4B03G0564800	1.32995	1.19743	0.684658	0.482312	0.775729	0.405984	0.301847	-0.537641	normal	Normal
novel_miR_117	33.562	24.4252	17.72	182.223	197.523	48.7844	0.00275597	2.16907	up	TraesCS4B03G0671700	0.941053	0.847332	1.5439	0.098175	0.235504	0.255543	4.35878e-05	-2.06954	down	down
novel_miR_117	33.562	24.4252	17.72	182.223	197.523	48.7844	0.00275597	2.16907	up	TraesCS4B03G0843200	1.63451	2.05709	2.09316	0.868294	1.08924	1.20263	0.0849164	-0.467282	normal	Normal
novel_miR_117	33.562	24.4252	17.72	182.223	197.523	48.7844	0.00275597	2.16907	up	TraesCS4B03G1000000	36.5905	49.2883	76.2449	17.5295	10.6699	19.0024	2.54991e-05	-1.36972	down	down
novel_miR_117	33.562	24.4252	17.72	182.223	197.523	48.7844	0.00275597	2.16907	up	TraesCS4D03G0443900	0.750771	1.062	1.90268	1.11265	1.00703	0.670605	0.936171	0.0399472	normal	Normal
novel_miR_117	33.562	24.4252	17.72	182.223	197.523	48.7844	0.00275597	2.16907	up	TraesCS4D03G0675600	3.02207	1.58414	1.66215	1.66381	1.57951	1.12414	0.794044	-0.110477	normal	Normal
novel_miR_117	33.562	24.4252	17.72	182.223	197.523	48.7844	0.00275597	2.16907	up	TraesCS4D03G0701000	48.5943	42.1603	38.4656	47.8226	38.4887	40.7344	0.118412	0.377247	normal	Normal
novel_miR_117	33.562	24.4252	17.72	182.223	197.523	48.7844	0.00275597	2.16907	up	TraesCS5A03G0080300	0.885155	0.504987	1.55487	0.16715	0.169931	0.391799	0.00199332	-1.62051	down	down
novel_miR_117	33.562	24.4252	17.72	182.223	197.523	48.7844	0.00275597	2.16907	up	TraesCS5A03G0252100	0.987334	0.743792	1.12595	0.460137	0.336735	0.474671	0.0540235	-0.755933	normal	Normal
novel_miR_117	33.562	24.4252	17.72	182.223	197.523	48.7844	0.00275597	2.16907	up	TraesCS5A03G0292900	4.30266	3.73882	4.88249	2.00105	2.35403	2.88891	0.0478074	-0.440746	normal	Normal
novel_miR_117	33.562	24.4252	17.72	182.223	197.523	48.7844	0.00275597	2.16907	up	TraesCS5A03G0368700	5.59089	5.35985	5.723	3.69005	4.34034	5.06295	0.83878	0.0414144	normal	Normal
novel_miR_117	33.562	24.4252	17.72	182.223	197.523	48.7844	0.00275597	2.16907	up	TraesCS5A03G0464200	3.24148	3.16622	3.2116	6.11514	5.45611	4.57195	8.64028e-06	1.1618	up	up
novel_miR_117	33.562	24.4252	17.72	182.223	197.523	48.7844	0.00275597	2.16907	up	TraesCS5A03G0725600	2.22639	1.27738	0.647475	0.130381	0.552394	0.354111	0.0117929	-1.62531	normal	Normal
novel_miR_117	33.562	24.4252	17.72	182.223	197.523	48.7844	0.00275597	2.16907	up	TraesCS5A03G0939800	2.02724	0.646053	0.507589	0.376101	0.280745	0.808953	0.247954	-0.789653	normal	Normal
novel_miR_117	33.562	24.4252	17.72	182.223	197.523	48.7844	0.00275597	2.16907	up	TraesCS5B03G0056800LC	12.1896	11.9342	19.0027	19.9009	23.1147	14.0044	0.00874832	0.840952	up	up
novel_miR_117	33.562	24.4252	17.72	182.223	197.523	48.7844	0.00275597	2.16907	up	TraesCS5B03G0279300	12.9064	10.316	10.7396	11.4448	12.1355	11.0858	0.0615255	0.432171	normal	Normal
novel_miR_117	33.562	24.4252	17.72	182.223	197.523	48.7844	0.00275597	2.16907	up	TraesCS5B03G0401100	1.45309	1.9797	1.3659	0.396797	0.299417	0.337235	8.63491e-06	-1.80802	down	down
novel_miR_117	33.562	24.4252	17.72	182.223	197.523	48.7844	0.00275597	2.16907	up	TraesCS5B03G0451200	2.97352	2.68687	3.44788	1.29435	0.876681	1.27169	0.000514991	-0.999054	down	down
novel_miR_117	33.562	24.4252	17.72	182.223	197.523	48.7844	0.00275597	2.16907	up	TraesCS5B03G0545200	1.96224	2.86079	3.24094	1.5439	1.30172	2.05657	0.235949	-0.333037	normal	Normal
novel_miR_117	33.562	24.4252	17.72	182.223	197.523	48.7844	0.00275597	2.16907	up	TraesCS5B03G0602700	1.46254	1.28005	1.45844	1.23786	0.896466	1.08219	0.93556	0.022605	normal	Normal
novel_miR_117	33.562	24.4252	17.72	182.223	197.523	48.7844	0.00275597	2.16907	up	TraesCS5B03G0878900	8.13135	8.93116	8.98534	5.72354	5.40734	5.5844	0.242274	-0.23497	normal	Normal
novel_miR_117	33.562	24.4252	17.72	182.223	197.523	48.7844	0.00275597	2.16907	up	TraesCS5B03G1113700	13.069	2.41299	4.78107	3.98769	1.43122	4.33967	0.257044	-0.693168	normal	Normal
novel_miR_117	33.562	24.4252	17.72	182.223	197.523	48.7844	0.00275597	2.16907	up	TraesCS5B03G1170700	16.7247	14.7541	15.4401	8.83609	13.993	13.7764	0.903246	0.0295807	normal	Normal
novel_miR_117	33.562	24.4252	17.72	182.223	197.523	48.7844	0.00275597	2.16907	up	TraesCS5B03G1228900LC	0.666434	0.663877	0.983226	0.280324	0.280664	0.382992	0.00941707	-0.892542	down	down
novel_miR_117	33.562	24.4252	17.72	182.223	197.523	48.7844	0.00275597	2.16907	up	TraesCS5D03G0254800	3.80928	3.32731	3.97215	1.7227	2.56752	2.98567	0.39858	-0.224437	normal	Normal
novel_miR_117	33.562	24.4252	17.72	182.223	197.523	48.7844	0.00275597	2.16907	up	TraesCS5D03G0393600	1.18889	1.3937	1.74479	0.714969	0.614112	1.16585	0.249353	-0.409667	normal	Normal
novel_miR_117	33.562	24.4252	17.72	182.223	197.523	48.7844	0.00275597	2.16907	up	TraesCS5D03G0429000	2.52924	2.70161	2.88244	5.42026	4.80746	3.9729	3.33211e-06	1.22734	up	up
novel_miR_117	33.562	24.4252	17.72	182.223	197.523	48.7844	0.00275597	2.16907	up	TraesCS5D03G0497700	3.49015	3.72116	5.19497	1.6097	1.30157	2.14835	0.000467165	-0.898619	down	down
novel_miR_117	33.562	24.4252	17.72	182.223	197.523	48.7844	0.00275597	2.16907	up	TraesCS5D03G0803900	6.59535	7.901	8.75155	5.87985	5.62752	6.73842	0.831699	0.0423762	normal	Normal
novel_miR_117	33.562	24.4252	17.72	182.223	197.523	48.7844	0.00275597	2.16907	up	TraesCS5D03G0844800	3.25562	4.54685	4.06591	15.7222	11.9188	8.44626	9.40969e-10	2.03597	up	up
novel_miR_117	33.562	24.4252	17.72	182.223	197.523	48.7844	0.00275597	2.16907	up	TraesCS5D03G0989000	20.2667	23.5393	27.24	25.8115	24.4927	21.5794	0.0547001	0.436229	normal	Normal
novel_miR_117	33.562	24.4252	17.72	182.223	197.523	48.7844	0.00275597	2.16907	up	TraesCS5D03G0996500	35.9334	36.4174	41.5182	38.5448	43.3133	34.6407	0.0402883	0.448081	normal	Normal
novel_miR_117	33.562	24.4252	17.72	182.223	197.523	48.7844	0.00275597	2.16907	up	TraesCS5D03G1058500LC	1.98652	1.12368	1.5367	0.883544	0.871578	0.654768	0.155629	-0.532962	normal	Normal
novel_miR_117	33.562	24.4252	17.72	182.223	197.523	48.7844	0.00275597	2.16907	up	TraesCS5D03G1059500	12.727	11.936	12.5383	7.35817	11.1025	11.1584	0.792346	0.0602528	normal	Normal
novel_miR_117	33.562	24.4252	17.72	182.223	197.523	48.7844	0.00275597	2.16907	up	TraesCS6A03G0247100	6.40385	6.38964	5.9628	2.29571	3.9024	2.05802	0.0381438	-0.754606	normal	Normal
novel_miR_117	33.562	24.4252	17.72	182.223	197.523	48.7844	0.00275597	2.16907	up	TraesCS6A03G0474500	11.0543	14.823	9.83158	2.46566	3.33004	4.52214	1.34838e-06	-1.42233	down	down
novel_miR_117	33.562	24.4252	17.72	182.223	197.523	48.7844	0.00275597	2.16907	up	TraesCS6B03G0568500	4.98125	4.26485	4.1191	3.91751	4.31515	4.29831	0.169867	0.300399	normal	Normal
novel_miR_117	33.562	24.4252	17.72	182.223	197.523	48.7844	0.00275597	2.16907	up	TraesCS6B03G0592100	0.521716	0.784134	0.903642	0.1508	0.073862	0.32703	0.0097391	-1.61229	down	down
novel_miR_117	33.562	24.4252	17.72	182.223	197.523	48.7844	0.00275597	2.16907	up	TraesCS6B03G0832100	1.09674	1.29694	1.50447	0.531986	1.23688	1.24664	0.965878	0.0183126	normal	Normal
novel_miR_117	33.562	24.4252	17.72	182.223	197.523	48.7844	0.00275597	2.16907	up	TraesCS6B03G0837600	1.8684	0.897797	1.17623	0.950554	0.602008	0.349652	0.30926	-0.622455	normal	Normal
novel_miR_117	33.562	24.4252	17.72	182.223	197.523	48.7844	0.00275597	2.16907	up	TraesCS6B03G1210300	3.81812	3.78224	1.78599	1.02501	1.22064	1.51164	0.0142713	-0.955529	normal	Normal
novel_miR_117	33.562	24.4252	17.72	182.223	197.523	48.7844	0.00275597	2.16907	up	TraesCS6B03G1285800	3.24829	4.05478	2.88761	2.38526	2.14992	3.50032	0.913472	0.0295619	normal	Normal
novel_miR_117	33.562	24.4252	17.72	182.223	197.523	48.7844	0.00275597	2.16907	up	TraesCS6D03G0066500	0.682204	0.64468	0.293108	0.762933	0.716231	0.950349	0.0320982	1.0058	normal	Normal
novel_miR_117	33.562	24.4252	17.72	182.223	197.523	48.7844	0.00275597	2.16907	up	TraesCS6D03G0074500	0.710588	0.72642	0.488059	0.501163	0.551799	0.665068	0.482512	0.213005	normal	Normal
novel_miR_117	33.562	24.4252	17.72	182.223	197.523	48.7844	0.00275597	2.16907	up	TraesCS6D03G0183900	0.786747	1.08863	1.92983	1.45004	0.539974	1.28842	0.686348	0.20634	normal	Normal
novel_miR_117	33.562	24.4252	17.72	182.223	197.523	48.7844	0.00275597	2.16907	up	TraesCS6D03G0295500LC	3.66145	2.19978	4.55333	3.15786	2.81073	2.47645	0.73966	0.125907	normal	Normal
novel_miR_117	33.562	24.4252	17.72	182.223	197.523	48.7844	0.00275597	2.16907	up	TraesCS6D03G0322400	2.23664	2.57488	1.81719	0.444999	0.808316	1.23444	0.00379574	-1.06036	down	down
novel_miR_117	33.562	24.4252	17.72	182.223	197.523	48.7844	0.00275597	2.16907	up	TraesCS6D03G0360700	1.72921	2.04041	1.3702	0.446903	0.335813	1.63006	0.196315	-0.770636	normal	Normal
novel_miR_117	33.562	24.4252	17.72	182.223	197.523	48.7844	0.00275597	2.16907	up	TraesCS6D03G0476200	1.01065	1.37613	1.72065	0.916835	1.29657	0.912055	0.929231	0.0285359	normal	Normal
novel_miR_117	33.562	24.4252	17.72	182.223	197.523	48.7844	0.00275597	2.16907	up	TraesCS6D03G0516100	4.19097	5.60376	5.14335	11.0461	9.49124	3.9767	0.00604917	1.16307	up	up
novel_miR_117	33.562	24.4252	17.72	182.223	197.523	48.7844	0.00275597	2.16907	up	TraesCS6D03G0673700	0.96348	0.672204	0.72148	0.517291	0.2924	0.404704	0.151399	-0.550422	normal	Normal
novel_miR_117	33.562	24.4252	17.72	182.223	197.523	48.7844	0.00275597	2.16907	up	TraesCS6D03G0872500	2.52693	2.71959	2.92254	0.721145	0.798054	1.40647	0.000205798	-1.10765	down	down
novel_miR_117	33.562	24.4252	17.72	182.223	197.523	48.7844	0.00275597	2.16907	up	TraesCS6D03G0932900	2.85512	3.37114	3.12123	1.57968	1.87649	2.93469	0.559359	-0.172315	normal	Normal
novel_miR_117	33.562	24.4252	17.72	182.223	197.523	48.7844	0.00275597	2.16907	up	TraesCS7A03G0102000	1.95184	2.04908	0.837384	0.634006	1.20692	1.04088	0.269883	-0.393276	normal	Normal
novel_miR_117	33.562	24.4252	17.72	182.223	197.523	48.7844	0.00275597	2.16907	up	TraesCS7A03G0201200	1.44196	2.2245	1.24796	2.56039	3.33555	3.60836	2.95265e-05	1.33149	up	up
novel_miR_117	33.562	24.4252	17.72	182.223	197.523	48.7844	0.00275597	2.16907	up	TraesCS7A03G0224800	1.84513	1.28251	2.1865	0.862641	0.706486	1.00285	0.0824329	-0.638901	normal	Normal
novel_miR_117	33.562	24.4252	17.72	182.223	197.523	48.7844	0.00275597	2.16907	up	TraesCS7A03G0383800	1.14413	0.959368	2.34219	0.567105	0.777387	0.991842	0.296667	-0.513591	normal	Normal
novel_miR_117	33.562	24.4252	17.72	182.223	197.523	48.7844	0.00275597	2.16907	up	TraesCS7A03G0450300	3.09495	2.53524	4.28206	1.37673	1.61602	1.82077	0.0309811	-0.634723	normal	Normal
novel_miR_117	33.562	24.4252	17.72	182.223	197.523	48.7844	0.00275597	2.16907	up	TraesCS7A03G0458900	1.75759	2.26802	1.66061	0.778438	1.14286	1.79595	0.451154	-0.256612	normal	Normal
novel_miR_117	33.562	24.4252	17.72	182.223	197.523	48.7844	0.00275597	2.16907	up	TraesCS7A03G0641900	3.02088	4.35035	5.09968	1.45491	1.6688	2.84312	0.0280184	-0.683604	normal	Normal
novel_miR_117	33.562	24.4252	17.72	182.223	197.523	48.7844	0.00275597	2.16907	up	TraesCS7A03G0724500	2.36189	2.83823	2.96753	1.63621	1.69143	1.62095	0.226268	-0.314812	normal	Normal
novel_miR_117	33.562	24.4252	17.72	182.223	197.523	48.7844	0.00275597	2.16907	up	TraesCS7A03G0954700	2.89481	3.56551	4.13074	3.91804	4.20746	3.01976	0.0727955	0.499837	normal	Normal
novel_miR_117	33.562	24.4252	17.72	182.223	197.523	48.7844	0.00275597	2.16907	up	TraesCS7B03G0038500	1.77609	1.61782	1.20012	1.83524	1.57026	2.04996	0.0230471	0.631097	normal	Normal
novel_miR_117	33.562	24.4252	17.72	182.223	197.523	48.7844	0.00275597	2.16907	up	TraesCS7B03G0236800	0.440726	1.0183	0.799199	1.41319	0.650267	0.436612	0.336953	0.604786	normal	Normal
novel_miR_117	33.562	24.4252	17.72	182.223	197.523	48.7844	0.00275597	2.16907	up	TraesCS7B03G0358400	2.04693	2.31876	2.20254	2.1358	1.76903	2.04672	0.285685	0.259308	normal	Normal
novel_miR_117	33.562	24.4252	17.72	182.223	197.523	48.7844	0.00275597	2.16907	up	TraesCS7B03G0362100	7.04081	9.36165	7.13464	3.32778	3.19118	6.26031	0.0734771	-0.519973	normal	Normal
novel_miR_117	33.562	24.4252	17.72	182.223	197.523	48.7844	0.00275597	2.16907	up	TraesCS7B03G0392300	11.204	10.9273	13.1182	3.68841	5.27103	5.95429	0.000187257	-0.849695	down	down
novel_miR_117	33.562	24.4252	17.72	182.223	197.523	48.7844	0.00275597	2.16907	up	TraesCS7B03G0466200	3.13394	2.87674	4.54004	2.23219	2.31592	3.02935	0.768918	-0.0740173	normal	Normal
novel_miR_117	33.562	24.4252	17.72	182.223	197.523	48.7844	0.00275597	2.16907	up	TraesCS7B03G0528900	54.1214	63.3191	47.818	14.7623	15.1368	26.7911	1.10151e-05	-1.18076	down	down
novel_miR_117	33.562	24.4252	17.72	182.223	197.523	48.7844	0.00275597	2.16907	up	TraesCS7B03G0785400	3.65052	3.27816	4.49968	2.40949	2.65346	2.2622	0.42532	-0.228617	normal	Normal
novel_miR_117	33.562	24.4252	17.72	182.223	197.523	48.7844	0.00275597	2.16907	up	TraesCS7B03G1180200	4.28282	4.6967	5.26193	4.02636	4.58026	4.56433	0.153186	0.291468	normal	Normal
novel_miR_117	33.562	24.4252	17.72	182.223	197.523	48.7844	0.00275597	2.16907	up	TraesCS7B03G1182200	2.42703	1.6314	1.8778	1.22521	1.15994	2.10073	0.905459	-0.0371973	normal	Normal
novel_miR_117	33.562	24.4252	17.72	182.223	197.523	48.7844	0.00275597	2.16907	up	TraesCS7D03G0342600	5.0068	3.65341	6.25865	3.53228	3.68995	3.62	0.858227	-0.0524701	normal	Normal
novel_miR_117	33.562	24.4252	17.72	182.223	197.523	48.7844	0.00275597	2.16907	up	TraesCS7D03G0369100	7.99096	8.21286	10.9219	4.24614	4.22424	6.26985	0.0397703	-0.487345	normal	Normal
novel_miR_117	33.562	24.4252	17.72	182.223	197.523	48.7844	0.00275597	2.16907	up	TraesCS7D03G0400500	1.28889	0.765884	0.758765	0.288969	0.513804	0.531266	0.190358	-0.688885	normal	Normal
novel_miR_117	33.562	24.4252	17.72	182.223	197.523	48.7844	0.00275597	2.16907	up	TraesCS7D03G0793400	1.40506	1.97237	1.80449	3.30338	4.20424	2.94843	2.02256e-06	1.42787	up	up
novel_miR_117	33.562	24.4252	17.72	182.223	197.523	48.7844	0.00275597	2.16907	up	TraesCS7D03G0848600	5.93245	10.3614	8.62632	11.5069	8.45137	7.00533	0.106651	0.541269	normal	Normal
novel_miR_117	33.562	24.4252	17.72	182.223	197.523	48.7844	0.00275597	2.16907	up	TraesCS7D03G0900800	25.7195	33.1942	21.203	10.0706	10.4877	20.8919	0.0653075	-0.599143	normal	Normal
novel_miR_117	33.562	24.4252	17.72	182.223	197.523	48.7844	0.00275597	2.16907	up	TraesCS7D03G1019200	12.3179	14.789	13.3865	37.1748	32.8426	26.7954	1.00838e-10	1.67535	up	up
novel_miR_117	33.562	24.4252	17.72	182.223	197.523	48.7844	0.00275597	2.16907	up	TraesCS7D03G1063600	7.79304	8.50519	11.2586	7.00045	7.52567	7.46666	0.695113	0.0866994	normal	Normal
novel_miR_117	33.562	24.4252	17.72	182.223	197.523	48.7844	0.00275597	2.16907	up	TraesCS7D03G1234400	1.10537	0.789896	0.96466	0.035851	0.357659	0.355314	0.0239937	-1.56565	normal	Normal
[truncated: 14,981 more rows]

## Sheet: CS-3_vs_CS-5
#miRNAID	CS-3-1	CS-3-2	CS-3-3	CS-5-1	CS-5-2	CS-5-3	FDR_miR	log2FC_miR	miR_regulate	Tar_mRNAID	CS-3-1_FPKM	CS-3-2_FPKM	CS-3-3_FPKM	CS-5-1_FPKM	CS-5-2_FPKM	CS-5-3_FPKM	Pvalue	DESeq2_log2FC	CS-3-1_CS-3-2_CS-3-3_vs_CS-5-1_CS-5-2_CS-5-3_DESeq2_(Pvalue_0.01_FC_1.5)_regulated	Tar_regulate
[truncated: 9,787 more rows]

[truncated: 3 more sheets: WY-0_vs_WY-3, WY-0_vs_WY-5, WY-3_vs_WY-5]
