# Supplementary material for: Transcriptomic analysis of two Chinese wheat landraces with contrasting Fusarium head blight resistance reveals miRNA-mediated defense mechanisms
Source: Front Plant Sci. 2025 Feb 28;16:1537605. doi: 10.3389/fpls.2025.1537605 (PMC11906714; doi:10.3389/fpls.2025.1537605)
Supplement: Supplementary file 5 [file DataSheet5.xlsx]

## Sheet: CS-0_vs_CS-3
#mRNAID	CS-0-1_FPKM	CS-0-2_FPKM	CS-0-3_FPKM	CS-3-1_FPKM	CS-3-2_FPKM	CS-3-3_FPKM	Pvalue	DESeq2_log2FC	CS-0-1_CS-0-2_CS-0-3_vs_CS-3-1_CS-3-2_CS-3-3_DESeq2_(Pvalue_0.01_FC_1.5)_regulated	m_regulate	miRNAID	CS-0-1	CS-0-2	CS-0-3	CS-3-1	CS-3-2	CS-3-3	FDR_miR	log2FC_miR	miR_regulate
TraesCS1A03G0016400	2.62175	2.63579	2.68546	5.01847	5.23683	4.16949	0.00189619	0.804923	up	up	novel_miR_144	186.117	541.425	510.336	678.149	501.947	468.482	0.420146	0.391152	Normal
TraesCS1A03G0016400	2.62175	2.63579	2.68546	5.01847	5.23683	4.16949	0.00189619	0.804923	up	up	novel_miR_173	158.657	529.213	471.352	644.953	470.819	425.289	0.421917	0.399643	Normal
TraesCS1A03G0016400	2.62175	2.63579	2.68546	5.01847	5.23683	4.16949	0.00189619	0.804923	up	up	novel_miR_262	42.7153	113.984	124.04	137.527	124.514	116.29	0.454088	0.411739	Normal
TraesCS1A03G0016400	2.62175	2.63579	2.68546	5.01847	5.23683	4.16949	0.00189619	0.804923	up	up	novel_miR_43	158.657	529.213	471.352	644.953	470.819	425.289	0.421917	0.399643	Normal
TraesCS1A03G0016400	2.62175	2.63579	2.68546	5.01847	5.23683	4.16949	0.00189619	0.804923	up	up	novel_miR_461	158.657	529.213	474.896	649.696	482.492	428.611	0.406048	0.412959	Normal
TraesCS1A03G0016400	2.62175	2.63579	2.68546	5.01847	5.23683	4.16949	0.00189619	0.804923	up	up	novel_miR_471	158.657	529.213	474.896	649.696	482.492	428.611	0.406048	0.412959	Normal
TraesCS1A03G0029700	1.3706	1.49529	2.49392	1.18082	0.738413	0.764945	0.0085551	-1.04047	down	down	novel_miR_398	736.839	871.165	446.544	308.25	326.85	282.418	0.00851941	-1.33834	down
TraesCS1A03G0037900	0.72033	0.558057	0.572082	1.10986	2.28241	1.54824	0.000331463	1.36218	up	up	tae-miR1127a	59.4963	73.2756	35.44	42.6807	89.4945	99.677	0.623043	0.318996	Normal
TraesCS1A03G0038100	0.111885	0.145996	0.066434	0.622063	1.12158	2.21104	1.34396e-09	3.50999	up	up	tae-miR5049-3p	39.6642	28.4961	24.808	28.4538	54.4749	49.8385	0.704448	0.273312	Normal
TraesCS1A03G0059400	1.3542	1.15275	0.803317	2.20978	2.52972	1.91662	0.0030459	0.938358	up	up	tae-miR7757-5p	6178.46	10629	9831.06	12785.2	13575.9	15131	0.191322	0.569951	Normal
TraesCS1A03G0089500	0.261013	0.055384	0.070999	0.644388	2.39205	1.27683	1.0441e-06	3.38876	up	up	novel_miR_285	57.9707	97.7008	67.336	85.3615	112.841	106.322	0.523842	0.355929	Normal
TraesCS1A03G0175400	5.1677	5.14227	5.95773	9.26619	9.40979	9.53416	9.54436e-06	0.739179	up	up	tae-miR156	1809.3	1852.24	1952.74	2646.21	3330.75	3980.44	0.14769	0.692876	Normal
TraesCS1A03G0176100	0.10058	0	0.277082	1.85095	0.510392	0.880761	0.00179475	3.07203	up	up	tae-miR9661-5p	15.2555	28.4961	99.232	71.1345	70.0392	59.8062	0.497585	0.478484	Normal
TraesCS1A03G0186700	0.175756	0.111506	0.025639	0.908025	0.649823	1.70877	6.82314e-06	3.24415	up	up	tae-miR531	2919.9	2694.91	2689.9	2423.32	4821.03	8093.78	0.178916	0.768224	Normal
TraesCS1A03G0186700	0.175756	0.111506	0.025639	0.908025	0.649823	1.70877	6.82314e-06	3.24415	up	up	tae-miR9664-3p	137.299	105.843	209.096	165.981	210.118	196.032	0.734442	0.182751	Normal
TraesCS1A03G0268100	0.208232	0.362079	0.548246	1.12874	1.20988	1.44388	0.000744702	1.70982	up	up	novel_miR_146	57.9707	113.984	92.144	99.5884	182.88	139.548	0.263295	0.605015	Normal
TraesCS1A03G0268100	0.208232	0.362079	0.548246	1.12874	1.20988	1.44388	0.000744702	1.70982	up	up	novel_miR_171	94.5839	142.48	155.936	142.269	287.939	162.806	0.36212	0.4723	Normal
TraesCS1A03G0268100	0.208232	0.362079	0.548246	1.12874	1.20988	1.44388	0.000744702	1.70982	up	up	novel_miR_266	94.5839	142.48	155.936	137.527	284.048	172.774	0.354142	0.481162	Normal
TraesCS1A03G0268100	0.208232	0.362079	0.548246	1.12874	1.20988	1.44388	0.000744702	1.70982	up	up	novel_miR_337	94.5839	142.48	155.936	137.527	284.048	172.774	0.354142	0.481162	Normal
TraesCS1A03G0268100	0.208232	0.362079	0.548246	1.12874	1.20988	1.44388	0.000744702	1.70982	up	up	novel_miR_365	94.5839	142.48	155.936	137.527	284.048	172.774	0.354142	0.481162	Normal
TraesCS1A03G0268100	0.208232	0.362079	0.548246	1.12874	1.20988	1.44388	0.000744702	1.70982	up	up	novel_miR_390	83.905	89.559	173.656	161.238	140.078	365.483	0.137938	0.908403	Normal
TraesCS1A03G0268100	0.208232	0.362079	0.548246	1.12874	1.20988	1.44388	0.000744702	1.70982	up	up	novel_miR_87	94.5839	142.48	155.936	137.527	284.048	172.774	0.354142	0.481162	Normal
TraesCS1A03G0290300	5.87517	4.50417	8.07522	13.139	10.7415	11.3347	0.000252315	0.886258	up	up	tae-miR1122b-3p	67.124	77.3464	77.968	113.815	58.366	66.4514	0.924937	-0.0558083	Normal
TraesCS1A03G0319000	10.3151	8.57693	13.2245	18.4139	16.2784	18.6797	0.000205917	0.681749	up	up	novel_miR_512	42.7153	52.9213	131.128	85.3615	97.2766	122.935	0.528703	0.385512	Normal
TraesCS1A03G0319000	10.3151	8.57693	13.2245	18.4139	16.2784	18.6797	0.000205917	0.681749	up	up	tae-miR9677b	4.57664	12.2126	10.632	4.7423	3.89107	0	0.247177	-1.81548	Normal
TraesCS1A03G0360300	3.29659	3.35063	1.87305	1.48304	1.74117	1.03885	0.00967543	-1.06	down	down	tae-miR9658-3p	300.533	606.559	800.944	1327.84	871.599	362.16	0.368199	0.484257	Normal
TraesCS1A03G0391700	0	0	0.233154	36.3948	1.10489	13.9961	0.00170589	7.77899	up	up	tae-miR1127b-3p	3080.08	3643.42	3894.86	3760.65	3723.75	2691.28	0.625955	-0.212806	Normal
TraesCS1A03G0403400	3.60355	1.63452	1.5231	6.57423	7.65271	8.31236	5.81564e-06	1.66009	up	up	novel_miR_41	129.671	150.622	102.776	227.631	167.316	159.483	0.497338	0.359854	Normal
TraesCS1A03G0403400	3.60355	1.63452	1.5231	6.57423	7.65271	8.31236	5.81564e-06	1.66009	up	up	tae-miR1122a	122.044	240.181	354.4	398.353	459.146	33.2257	0.814303	0.163272	Normal
TraesCS1A03G0403400	3.60355	1.63452	1.5231	6.57423	7.65271	8.31236	5.81564e-06	1.66009	up	up	tae-miR1127b-3p	3080.08	3643.42	3894.86	3760.65	3723.75	2691.28	0.625955	-0.212806	Normal
TraesCS1A03G0403400	3.60355	1.63452	1.5231	6.57423	7.65271	8.31236	5.81564e-06	1.66009	up	up	tae-miR1133	1.52555	8.14173	0	0	0	6.64514	0.906065	-0.253692	Normal
TraesCS1A03G0450700	10.1325	10.4233	4.91797	18.9578	18.0241	17.7296	0.00104511	1.02365	up	up	novel_miR_387	3371.46	9647.95	7360.89	13207.3	11782.1	3040.15	0.504029	0.365433	Normal
TraesCS1A03G0450700	10.1325	10.4233	4.91797	18.9578	18.0241	17.7296	0.00104511	1.02365	up	up	tae-miR1121	338.671	1298.61	978.144	1218.77	1268.49	245.87	0.986136	-0.0103084	Normal
TraesCS1A03G0454100	4.58013	4.23519	2.43237	6.49729	10.6235	7.78344	0.00117427	1.07924	up	up	novel_miR_390	83.905	89.559	173.656	161.238	140.078	365.483	0.137938	0.908403	Normal
TraesCS1A03G0471300	5.93465	7.47223	6.81868	2.81669	3.89567	4.21005	0.000826293	-0.942906	down	down	novel_miR_512	42.7153	52.9213	131.128	85.3615	97.2766	122.935	0.528703	0.385512	Normal
TraesCS1A03G0484600	9.99542	9.43623	8.55575	4.71129	6.18964	4.44357	0.00171457	-0.922099	down	down	tae-miR531	2919.9	2694.91	2689.9	2423.32	4821.03	8093.78	0.178916	0.768224	Normal
TraesCS1A03G0513100	2.75398	3.79052	2.79288	1.38836	1.77022	1.61593	0.000562949	-1.02619	down	down	novel_miR_200	94.5839	289.031	623.744	526.396	420.235	149.516	0.913604	0.0679232	Normal
TraesCS1A03G0513100	2.75398	3.79052	2.79288	1.38836	1.77022	1.61593	0.000562949	-1.02619	down	down	novel_miR_383	94.5839	289.031	623.744	526.396	420.235	149.516	0.913604	0.0679232	Normal
TraesCS1A03G0513100	2.75398	3.79052	2.79288	1.38836	1.77022	1.61593	0.000562949	-1.02619	down	down	novel_miR_50	94.5839	289.031	627.288	526.396	420.235	149.516	0.920001	0.0629456	Normal
TraesCS1A03G0513100	2.75398	3.79052	2.79288	1.38836	1.77022	1.61593	0.000562949	-1.02619	down	down	novel_miR_95	57.9707	284.961	524.512	346.188	276.266	53.1611	0.562578	-0.407668	Normal
TraesCS1A03G0516700	1.66969	1.49911	1.4272	4.25674	4.18654	4.51565	2.17109e-08	1.42899	up	up	novel_miR_297	1551.48	370.449	577.672	317.734	466.928	5382.56	0.434898	1.10964	Normal
TraesCS1A03G0516700	1.66969	1.49911	1.4272	4.25674	4.18654	4.51565	2.17109e-08	1.42899	up	up	novel_miR_490	1551.48	370.449	577.672	317.734	466.928	5382.56	0.434898	1.10964	Normal
TraesCS1A03G0516700	1.66969	1.49911	1.4272	4.25674	4.18654	4.51565	2.17109e-08	1.42899	up	up	novel_miR_93	1551.48	370.449	577.672	317.734	466.928	5382.56	0.434898	1.10964	Normal
TraesCS1A03G0539600	4.67315	4.78249	4.94334	10.9712	5.68018	10.039	0.00136534	0.821427	up	up	novel_miR_396	7.62773	8.14173	3.544	365.157	23.3464	212.644	3.42468e-07	4.7533	up
TraesCS1A03G0539600	4.67315	4.78249	4.94334	10.9712	5.68018	10.039	0.00136534	0.821427	up	up	novel_miR_523	7.62773	8.14173	3.544	365.157	23.3464	212.644	3.42468e-07	4.7533	up
TraesCS1A03G0557300	0.22165	0.51684	0.277771	2.71885	6.81733	8.58681	9.85489e-18	4.07671	up	up	novel_miR_411	32.0365	93.6299	88.6	71.1345	73.9302	73.0965	0.967699	0.0240588	Normal
TraesCS1A03G0557300	0.22165	0.51684	0.277771	2.71885	6.81733	8.58681	9.85489e-18	4.07671	up	up	novel_miR_482	32.0365	93.6299	88.6	71.1345	73.9302	73.0965	0.967699	0.0240588	Normal
TraesCS1A03G0557300	0.22165	0.51684	0.277771	2.71885	6.81733	8.58681	9.85489e-18	4.07671	up	up	novel_miR_90	32.0365	93.6299	88.6	71.1345	73.9302	73.0965	0.967699	0.0240588	Normal
TraesCS1A03G0568300	7.27307	8.38359	8.21983	4.6843	6.27953	5.34809	0.00473681	-0.600829	down	down	tae-miR9666b-5p	0	24.4252	3.544	0	0	0	0.0937724	-3.48149	Normal
TraesCS1A03G0568300	7.27307	8.38359	8.21983	4.6843	6.27953	5.34809	0.00473681	-0.600829	down	down	tae-miR9666c-5p	0	24.4252	3.544	0	0	0	0.0937724	-3.48149	Normal
TraesCS1A03G0611000	0.433442	0.657507	0.274232	3.0728	13.3624	9.23614	5.57826e-18	4.16882	up	up	novel_miR_126	9.15328	16.2835	3.544	14.2269	15.5643	36.5483	0.248444	1.13253	Normal
TraesCS1A03G0611000	0.433442	0.657507	0.274232	3.0728	13.3624	9.23614	5.57826e-18	4.16882	up	up	novel_miR_188	9.15328	16.2835	3.544	14.2269	15.5643	36.5483	0.248444	1.13253	Normal
TraesCS1A03G0611000	0.433442	0.657507	0.274232	3.0728	13.3624	9.23614	5.57826e-18	4.16882	up	up	novel_miR_259	9.15328	16.2835	3.544	14.2269	15.5643	36.5483	0.248444	1.13253	Normal
TraesCS1A03G0611000	0.433442	0.657507	0.274232	3.0728	13.3624	9.23614	5.57826e-18	4.16882	up	up	novel_miR_270	9.15328	16.2835	3.544	14.2269	15.5643	36.5483	0.248444	1.13253	Normal
TraesCS1A03G0611000	0.433442	0.657507	0.274232	3.0728	13.3624	9.23614	5.57826e-18	4.16882	up	up	novel_miR_289	9.15328	16.2835	3.544	14.2269	15.5643	36.5483	0.248444	1.13253	Normal
TraesCS1A03G0611000	0.433442	0.657507	0.274232	3.0728	13.3624	9.23614	5.57826e-18	4.16882	up	up	novel_miR_411	32.0365	93.6299	88.6	71.1345	73.9302	73.0965	0.967699	0.0240588	Normal
TraesCS1A03G0611000	0.433442	0.657507	0.274232	3.0728	13.3624	9.23614	5.57826e-18	4.16882	up	up	novel_miR_466	9.15328	16.2835	3.544	14.2269	15.5643	36.5483	0.248444	1.13253	Normal
TraesCS1A03G0611000	0.433442	0.657507	0.274232	3.0728	13.3624	9.23614	5.57826e-18	4.16882	up	up	novel_miR_482	32.0365	93.6299	88.6	71.1345	73.9302	73.0965	0.967699	0.0240588	Normal
TraesCS1A03G0611000	0.433442	0.657507	0.274232	3.0728	13.3624	9.23614	5.57826e-18	4.16882	up	up	novel_miR_485	9.15328	16.2835	3.544	14.2269	15.5643	36.5483	0.248444	1.13253	Normal
TraesCS1A03G0611000	0.433442	0.657507	0.274232	3.0728	13.3624	9.23614	5.57826e-18	4.16882	up	up	novel_miR_90	32.0365	93.6299	88.6	71.1345	73.9302	73.0965	0.967699	0.0240588	Normal
TraesCS1A03G0611000	0.433442	0.657507	0.274232	3.0728	13.3624	9.23614	5.57826e-18	4.16882	up	up	novel_miR_92	9.15328	16.2835	3.544	14.2269	15.5643	36.5483	0.248444	1.13253	Normal
TraesCS1A03G0637400	2.21588	2.15706	2.28262	3.23777	4.70312	4.88581	0.000361787	0.892448	up	up	novel_miR_387	3371.46	9647.95	7360.89	13207.3	11782.1	3040.15	0.504029	0.365433	Normal
TraesCS1A03G0637400	2.21588	2.15706	2.28262	3.23777	4.70312	4.88581	0.000361787	0.892448	up	up	tae-miR1120c-5p	134.248	223.898	202.008	199.177	214.009	219.29	0.847015	0.0939967	Normal
TraesCS1A03G0637400	2.21588	2.15706	2.28262	3.23777	4.70312	4.88581	0.000361787	0.892448	up	up	tae-miR1121	338.671	1298.61	978.144	1218.77	1268.49	245.87	0.986136	-0.0103084	Normal
TraesCS1A03G0637400	2.21588	2.15706	2.28262	3.23777	4.70312	4.88581	0.000361787	0.892448	up	up	tae-miR6197-5p	85.4306	170.976	131.128	222.888	182.88	83.0642	0.687285	0.216584	Normal
TraesCS1A03G0659900	2.81972	5.10872	3.18785	6.65063	17.8226	9.03941	6.06367e-05	1.5478	up	up	novel_miR_168	10.6788	20.3543	14.176	23.7115	15.5643	13.2903	0.90355	0.11026	Normal
TraesCS1A03G0659900	2.81972	5.10872	3.18785	6.65063	17.8226	9.03941	6.06367e-05	1.5478	up	up	novel_miR_334	15.2555	28.4961	21.264	23.7115	27.2375	3.32257	0.625555	-0.437539	Normal
TraesCS1A03G0659900	2.81972	5.10872	3.18785	6.65063	17.8226	9.03941	6.06367e-05	1.5478	up	up	novel_miR_382	15.2555	28.4961	21.264	23.7115	27.2375	3.32257	0.625555	-0.437539	Normal
TraesCS1A03G0659900	2.81972	5.10872	3.18785	6.65063	17.8226	9.03941	6.06367e-05	1.5478	up	up	novel_miR_441	15.2555	28.4961	21.264	23.7115	27.2375	3.32257	0.625555	-0.437539	Normal
TraesCS1A03G0663000	66.0525	52.355	54.0579	24.9914	45.0607	38.9535	0.0036428	-0.716132	down	down	novel_miR_275	1496.56	2796.68	1084.46	2394.86	1968.88	5635.08	0.137439	0.87835	Normal
TraesCS1A03G0664400	4.91551	4.24915	6.6886	24.8937	7.11094	16.393	1.83625e-05	1.54388	up	up	novel_miR_405	56.4452	240.181	262.256	512.169	299.612	26.5805	0.488124	0.519248	Normal
TraesCS1A03G0664400	4.91551	4.24915	6.6886	24.8937	7.11094	16.393	1.83625e-05	1.54388	up	up	novel_miR_413	814.642	2088.35	2229.18	4196.94	2128.41	697.739	0.536327	0.364768	Normal
TraesCS1A03G0664400	4.91551	4.24915	6.6886	24.8937	7.11094	16.393	1.83625e-05	1.54388	up	up	novel_miR_470	959.568	2422.17	2611.93	5060.04	2447.48	843.932	0.507515	0.391114	Normal
TraesCS1A03G0664400	4.91551	4.24915	6.6886	24.8937	7.11094	16.393	1.83625e-05	1.54388	up	up	novel_miR_472	814.642	2088.35	2229.18	4196.94	2128.41	697.739	0.536327	0.364768	Normal
TraesCS1A03G0676300	3.95707	1.16299	1.84646	12.3245	47.3785	23.9424	8.98866e-12	3.52956	up	up	novel_miR_162	669.715	195.402	205.552	744.542	451.364	1608.12	0.125769	1.10734	Normal
TraesCS1A03G0691300	0.141811	0.41875	0.615275	0.877935	1.52662	1.00682	0.00702684	1.51199	up	up	novel_miR_111	35.0876	24.4252	24.808	37.9384	54.4749	66.4514	0.328843	0.691849	Normal
TraesCS1A03G0691300	0.141811	0.41875	0.615275	0.877935	1.52662	1.00682	0.00702684	1.51199	up	up	novel_miR_117	33.562	24.4252	17.72	28.4538	38.9107	69.7739	0.392664	0.650648	Normal
TraesCS1A03G0691300	0.141811	0.41875	0.615275	0.877935	1.52662	1.00682	0.00702684	1.51199	up	up	novel_miR_13	33.562	24.4252	17.72	28.4538	38.9107	69.7739	0.392664	0.650648	Normal
TraesCS1A03G0691300	0.141811	0.41875	0.615275	0.877935	1.52662	1.00682	0.00702684	1.51199	up	up	novel_miR_131	33.562	24.4252	17.72	28.4538	38.9107	69.7739	0.392664	0.650648	Normal
TraesCS1A03G0691300	0.141811	0.41875	0.615275	0.877935	1.52662	1.00682	0.00702684	1.51199	up	up	novel_miR_142	88.4817	293.102	194.92	251.342	221.791	63.1288	0.757739	-0.17958	Normal
TraesCS1A03G0691300	0.141811	0.41875	0.615275	0.877935	1.52662	1.00682	0.00702684	1.51199	up	up	novel_miR_161	88.4817	293.102	194.92	251.342	221.791	63.1288	0.757739	-0.17958	Normal
TraesCS1A03G0691300	0.141811	0.41875	0.615275	0.877935	1.52662	1.00682	0.00702684	1.51199	up	up	novel_miR_213	100.686	56.9921	35.44	56.9076	50.5839	99.677	0.828357	-0.152873	Normal
TraesCS1A03G0691300	0.141811	0.41875	0.615275	0.877935	1.52662	1.00682	0.00702684	1.51199	up	up	novel_miR_228	32.0365	24.4252	17.72	33.1961	42.8017	69.7739	0.30382	0.766014	Normal
TraesCS1A03G0691300	0.141811	0.41875	0.615275	0.877935	1.52662	1.00682	0.00702684	1.51199	up	up	novel_miR_39	32.0365	16.2835	14.176	23.7115	35.0196	63.1288	0.388226	0.697882	Normal
TraesCS1A03G0691300	0.141811	0.41875	0.615275	0.877935	1.52662	1.00682	0.00702684	1.51199	up	up	novel_miR_418	32.0365	24.4252	17.72	33.1961	42.8017	69.7739	0.30382	0.766014	Normal
TraesCS1A03G0691300	0.141811	0.41875	0.615275	0.877935	1.52662	1.00682	0.00702684	1.51199	up	up	novel_miR_47	158.657	431.512	347.312	464.746	486.383	89.7093	0.945559	0.0403572	Normal
TraesCS1A03G0691300	0.141811	0.41875	0.615275	0.877935	1.52662	1.00682	0.00702684	1.51199	up	up	novel_miR_501	32.0365	20.3543	17.72	28.4538	38.9107	69.7739	0.332597	0.74535	Normal
TraesCS1A03G0691300	0.141811	0.41875	0.615275	0.877935	1.52662	1.00682	0.00702684	1.51199	up	up	tae-miR1120b-3p	799.386	761.252	939.16	1052.79	933.856	936.964	0.88266	0.0689409	Normal
TraesCS1A03G0691300	0.141811	0.41875	0.615275	0.877935	1.52662	1.00682	0.00702684	1.51199	up	up	tae-miR1120c-5p	134.248	223.898	202.008	199.177	214.009	219.29	0.847015	0.0939967	Normal
TraesCS1A03G0691300	0.141811	0.41875	0.615275	0.877935	1.52662	1.00682	0.00702684	1.51199	up	up	tae-miR1122c-3p	100.686	142.48	131.128	161.238	112.841	79.7416	0.672007	-0.226506	Normal
TraesCS1A03G0691300	0.141811	0.41875	0.615275	0.877935	1.52662	1.00682	0.00702684	1.51199	up	up	tae-miR1130b-3p	1382.14	1384.09	2211.46	2186.2	1984.44	1245.96	0.931996	-0.0400822	Normal
TraesCS1A03G0691300	0.141811	0.41875	0.615275	0.877935	1.52662	1.00682	0.00702684	1.51199	up	up	tae-miR1133	1.52555	8.14173	0	0	0	6.64514	0.906065	-0.253692	Normal
TraesCS1A03G0739000	5.70973	4.96289	4.34881	5.85092	11.854	12.7647	0.00166522	0.960211	up	up	novel_miR_200	94.5839	289.031	623.744	526.396	420.235	149.516	0.913604	0.0679232	Normal
TraesCS1A03G0739000	5.70973	4.96289	4.34881	5.85092	11.854	12.7647	0.00166522	0.960211	up	up	novel_miR_383	94.5839	289.031	623.744	526.396	420.235	149.516	0.913604	0.0679232	Normal
TraesCS1A03G0739000	5.70973	4.96289	4.34881	5.85092	11.854	12.7647	0.00166522	0.960211	up	up	novel_miR_50	94.5839	289.031	627.288	526.396	420.235	149.516	0.920001	0.0629456	Normal
TraesCS1A03G0745300	2.76892	3.54668	1.59341	0.870017	1.58589	1.29842	0.00577751	-1.14057	down	down	novel_miR_304	18.3066	36.6378	63.792	80.6192	35.0196	26.5805	0.792758	0.188666	Normal
TraesCS1A03G0745300	2.76892	3.54668	1.59341	0.870017	1.58589	1.29842	0.00577751	-1.14057	down	down	novel_miR_342	18.3066	36.6378	63.792	80.6192	35.0196	26.5805	0.792758	0.188666	Normal
TraesCS1A03G0748300	9.817	6.83988	13.4217	27.332	18.5166	22.4194	5.62749e-06	1.13501	up	up	novel_miR_200	94.5839	289.031	623.744	526.396	420.235	149.516	0.913604	0.0679232	Normal
TraesCS1A03G0748300	9.817	6.83988	13.4217	27.332	18.5166	22.4194	5.62749e-06	1.13501	up	up	novel_miR_383	94.5839	289.031	623.744	526.396	420.235	149.516	0.913604	0.0679232	Normal
TraesCS1A03G0748300	9.817	6.83988	13.4217	27.332	18.5166	22.4194	5.62749e-06	1.13501	up	up	novel_miR_50	94.5839	289.031	627.288	526.396	420.235	149.516	0.920001	0.0629456	Normal
TraesCS1A03G0775700	0.24308	0.296357	0.041966	0.571526	1.2781	1.00212	0.000702401	2.19999	up	up	novel_miR_144	186.117	541.425	510.336	678.149	501.947	468.482	0.420146	0.391152	Normal
TraesCS1A03G0775700	0.24308	0.296357	0.041966	0.571526	1.2781	1.00212	0.000702401	2.19999	up	up	novel_miR_173	158.657	529.213	471.352	644.953	470.819	425.289	0.421917	0.399643	Normal
TraesCS1A03G0775700	0.24308	0.296357	0.041966	0.571526	1.2781	1.00212	0.000702401	2.19999	up	up	novel_miR_262	42.7153	113.984	124.04	137.527	124.514	116.29	0.454088	0.411739	Normal
TraesCS1A03G0775700	0.24308	0.296357	0.041966	0.571526	1.2781	1.00212	0.000702401	2.19999	up	up	novel_miR_43	158.657	529.213	471.352	644.953	470.819	425.289	0.421917	0.399643	Normal
TraesCS1A03G0775700	0.24308	0.296357	0.041966	0.571526	1.2781	1.00212	0.000702401	2.19999	up	up	novel_miR_461	158.657	529.213	474.896	649.696	482.492	428.611	0.406048	0.412959	Normal
TraesCS1A03G0775700	0.24308	0.296357	0.041966	0.571526	1.2781	1.00212	0.000702401	2.19999	up	up	novel_miR_471	158.657	529.213	474.896	649.696	482.492	428.611	0.406048	0.412959	Normal
TraesCS1A03G0775700	0.24308	0.296357	0.041966	0.571526	1.2781	1.00212	0.000702401	2.19999	up	up	novel_miR_512	42.7153	52.9213	131.128	85.3615	97.2766	122.935	0.528703	0.385512	Normal
TraesCS1A03G0781500	1.71626	1.72106	2.5348	0.336454	0.965626	0.109413	0.0055268	-2.07831	down	down	novel_miR_162	669.715	195.402	205.552	744.542	451.364	1608.12	0.125769	1.10734	Normal
TraesCS1A03G0809100	0.173982	0.314081	0.167835	1.45119	1.12587	1.57978	3.27154e-08	2.55902	up	up	novel_miR_200	94.5839	289.031	623.744	526.396	420.235	149.516	0.913604	0.0679232	Normal
TraesCS1A03G0809100	0.173982	0.314081	0.167835	1.45119	1.12587	1.57978	3.27154e-08	2.55902	up	up	novel_miR_383	94.5839	289.031	623.744	526.396	420.235	149.516	0.913604	0.0679232	Normal
TraesCS1A03G0809100	0.173982	0.314081	0.167835	1.45119	1.12587	1.57978	3.27154e-08	2.55902	up	up	novel_miR_50	94.5839	289.031	627.288	526.396	420.235	149.516	0.920001	0.0629456	Normal
TraesCS1A03G0837600	12.469	10.819	8.15945	7.87218	6.93383	6.83969	0.00602342	-0.609707	down	down	novel_miR_157	0	4.07087	0	725.572	3.89107	192.709	0.000381222	8.14341	up
TraesCS1A03G0845300	27.1532	15.0988	16.3079	11.5329	11.1648	13.9923	0.00639443	-0.732178	down	down	novel_miR_493	2637.67	2764.12	2913.17	6496.96	3875.5	4219.66	0.163772	0.658464	Normal
TraesCS1A03G0846100	1.59899	1.44552	0.984553	2.74865	5.17635	5.28586	1.5559e-06	1.64689	up	up	tae-miR9677b	4.57664	12.2126	10.632	4.7423	3.89107	0	0.247177	-1.81548	Normal
TraesCS1A03G0852100	0.170319	0	0.081451	0.894213	1.15226	2.7883	4.86554e-06	4.18169	up	up	tae-miR1130b-3p	1382.14	1384.09	2211.46	2186.2	1984.44	1245.96	0.931996	-0.0400822	Normal
TraesCS1A03G0852100	0.170319	0	0.081451	0.894213	1.15226	2.7883	4.86554e-06	4.18169	up	up	tae-miR9673-5p	41.1897	93.6299	74.424	61.6499	70.0392	39.8708	0.542053	-0.365405	Normal
TraesCS1A03G0859800	0.761965	0.971156	0.305575	4.11876	5.58867	8.79541	4.49071e-12	3.09394	up	up	novel_miR_133	30.5109	16.2835	28.352	61.6499	38.9107	86.3868	0.125432	1.11003	Normal
TraesCS1A03G0859800	0.761965	0.971156	0.305575	4.11876	5.58867	8.79541	4.49071e-12	3.09394	up	up	novel_miR_155	80.8539	56.9921	42.528	66.3922	58.366	252.515	0.208833	0.924775	Normal
TraesCS1A03G0859800	0.761965	0.971156	0.305575	4.11876	5.58867	8.79541	4.49071e-12	3.09394	up	up	novel_miR_267	80.8539	56.9921	42.528	66.3922	58.366	252.515	0.208833	0.924775	Normal
TraesCS1A03G0859800	0.761965	0.971156	0.305575	4.11876	5.58867	8.79541	4.49071e-12	3.09394	up	up	novel_miR_300	80.8539	56.9921	42.528	66.3922	58.366	252.515	0.208833	0.924775	Normal
TraesCS1A03G0859800	0.761965	0.971156	0.305575	4.11876	5.58867	8.79541	4.49071e-12	3.09394	up	up	novel_miR_309	80.8539	56.9921	42.528	66.3922	58.366	252.515	0.208833	0.924775	Normal
TraesCS1A03G0859800	0.761965	0.971156	0.305575	4.11876	5.58867	8.79541	4.49071e-12	3.09394	up	up	novel_miR_341	80.8539	56.9921	42.528	66.3922	58.366	252.515	0.208833	0.924775	Normal
TraesCS1A03G0859800	0.761965	0.971156	0.305575	4.11876	5.58867	8.79541	4.49071e-12	3.09394	up	up	novel_miR_404	80.8539	56.9921	42.528	66.3922	58.366	252.515	0.208833	0.924775	Normal
TraesCS1A03G0859800	0.761965	0.971156	0.305575	4.11876	5.58867	8.79541	4.49071e-12	3.09394	up	up	novel_miR_462	80.8539	56.9921	42.528	66.3922	58.366	252.515	0.208833	0.924775	Normal
TraesCS1A03G0859800	0.761965	0.971156	0.305575	4.11876	5.58867	8.79541	4.49071e-12	3.09394	up	up	novel_miR_477	80.8539	56.9921	42.528	66.3922	58.366	252.515	0.208833	0.924775	Normal
TraesCS1A03G0859800	0.761965	0.971156	0.305575	4.11876	5.58867	8.79541	4.49071e-12	3.09394	up	up	novel_miR_500	10.6788	8.14173	10.632	18.9692	27.2375	23.258	0.269643	1.01561	Normal
TraesCS1A03G0859800	0.761965	0.971156	0.305575	4.11876	5.58867	8.79541	4.49071e-12	3.09394	up	up	tae-miR1122a	122.044	240.181	354.4	398.353	459.146	33.2257	0.814303	0.163272	Normal
TraesCS1A03G0859800	0.761965	0.971156	0.305575	4.11876	5.58867	8.79541	4.49071e-12	3.09394	up	up	tae-miR1127a	59.4963	73.2756	35.44	42.6807	89.4945	99.677	0.623043	0.318996	Normal
TraesCS1A03G0859800	0.761965	0.971156	0.305575	4.11876	5.58867	8.79541	4.49071e-12	3.09394	up	up	tae-miR1127b-3p	3080.08	3643.42	3894.86	3760.65	3723.75	2691.28	0.625955	-0.212806	Normal
TraesCS1A03G0859800	0.761965	0.971156	0.305575	4.11876	5.58867	8.79541	4.49071e-12	3.09394	up	up	tae-miR1135	1841.33	2210.48	1849.97	2423.32	1918.3	2953.76	0.685636	0.19475	Normal
TraesCS1A03G0859800	0.761965	0.971156	0.305575	4.11876	5.58867	8.79541	4.49071e-12	3.09394	up	up	tae-miR1136	112.89	150.622	113.408	123.3	186.771	186.064	0.604487	0.274555	Normal
TraesCS1A03G0880600	6.9834	5.62938	9.00071	2.30582	3.54059	3.91194	1.15804e-05	-1.19959	down	down	novel_miR_160	302.058	179.118	223.272	175.465	214.009	395.386	0.964189	-0.0269873	Normal
TraesCS1A03G0880600	6.9834	5.62938	9.00071	2.30582	3.54059	3.91194	1.15804e-05	-1.19959	down	down	novel_miR_216	231.883	142.48	198.464	128.042	178.989	382.095	0.855334	0.114027	Normal
TraesCS1A03G0892400	0.734103	0.263464	0.52886	0.823473	1.47113	2.48846	0.00684288	1.58311	up	up	tae-miR5384-3p	24.4087	32.5669	17.72	37.9384	54.4749	83.0642	0.116155	1.11973	Normal
TraesCS1A03G0903700	5.10857	5.63342	4.39721	7.34974	11.9311	8.78273	0.00111249	0.851571	up	up	novel_miR_310	227.306	329.74	216.184	208.661	214.009	438.579	0.866607	0.0933355	Normal
TraesCS1A03G0903700	5.10857	5.63342	4.39721	7.34974	11.9311	8.78273	0.00111249	0.851571	up	up	novel_miR_312	221.204	329.74	216.184	213.404	210.118	435.256	0.849802	0.104843	Normal
TraesCS1A03G0933800LC	100.36	135.783	67.5164	53.6624	67.0913	48.9563	0.000846921	-0.906232	down	down	tae-miR9654a-3p	7.62773	8.14173	0	23.7115	11.6732	13.2903	0.259886	1.29971	Normal
TraesCS1A03G0934000LC	345.053	448.92	180.66	145.054	238.857	193.005	0.00919074	-0.826295	down	down	novel_miR_160	302.058	179.118	223.272	175.465	214.009	395.386	0.964189	-0.0269873	Normal
TraesCS1A03G0934000LC	345.053	448.92	180.66	145.054	238.857	193.005	0.00919074	-0.826295	down	down	novel_miR_216	231.883	142.48	198.464	128.042	178.989	382.095	0.855334	0.114027	Normal
TraesCS1A03G0938000	1.74095	1.69872	1.39243	0.805084	0.765013	0.455047	0.00132704	-1.31304	down	down	novel_miR_41	129.671	150.622	102.776	227.631	167.316	159.483	0.497338	0.359854	Normal
TraesCS1A03G0986900	119.145	174.324	79.0463	68.8731	57.1668	68.5634	0.000227062	-1.01405	down	down	tae-miR5384-3p	24.4087	32.5669	17.72	37.9384	54.4749	83.0642	0.116155	1.11973	Normal
TraesCS1A03G0990100	3.0786	1.90242	6.56996	20.2408	10.2882	13.7704	3.74035e-07	1.90129	up	up	novel_miR_162	669.715	195.402	205.552	744.542	451.364	1608.12	0.125769	1.10734	Normal
TraesCS1A03G0992000	0.771847	0.203833	0.402708	3.60132	1.29043	3.47453	5.14784e-06	2.50398	up	up	tae-miR9777	108.314	284.961	311.872	294.023	276.266	222.612	0.785786	0.135274	Normal
TraesCS1A03G1014100	2.62779	4.40105	2.01869	0.943001	1.25177	1.0532	8.94142e-06	-1.54349	down	down	tae-miR9781	3.05109	0	0	9.48461	3.89107	0	0.568354	1.23736	Normal
TraesCS1A03G1030100	0.442805	0.121713	0.407293	1.74622	1.24388	1.48043	3.14842e-05	2.13804	up	up	novel_miR_95	57.9707	284.961	524.512	346.188	276.266	53.1611	0.562578	-0.407668	Normal
TraesCS1A03G1038500	1.39735	1.8741	1.21694	0.367214	0.430613	0.637871	0.000140559	-1.69971	down	down	novel_miR_182	18.3066	8.14173	7.088	14.2269	19.4553	56.4837	0.218705	1.15801	Normal
TraesCS1A03G1038500	1.39735	1.8741	1.21694	0.367214	0.430613	0.637871	0.000140559	-1.69971	down	down	novel_miR_194	21.3576	8.14173	10.632	18.9692	23.3464	59.8062	0.227851	1.07416	Normal
TraesCS1A03G1038500	1.39735	1.8741	1.21694	0.367214	0.430613	0.637871	0.000140559	-1.69971	down	down	novel_miR_219	21.3576	8.14173	10.632	18.9692	23.3464	59.8062	0.227851	1.07416	Normal
TraesCS1A03G1038500	1.39735	1.8741	1.21694	0.367214	0.430613	0.637871	0.000140559	-1.69971	down	down	novel_miR_23	21.3576	8.14173	10.632	18.9692	23.3464	59.8062	0.227851	1.07416	Normal
TraesCS1A03G1038500	1.39735	1.8741	1.21694	0.367214	0.430613	0.637871	0.000140559	-1.69971	down	down	novel_miR_230	21.3576	8.14173	10.632	18.9692	23.3464	59.8062	0.227851	1.07416	Normal
TraesCS1A03G1038500	1.39735	1.8741	1.21694	0.367214	0.430613	0.637871	0.000140559	-1.69971	down	down	novel_miR_324	21.3576	8.14173	10.632	18.9692	23.3464	59.8062	0.227851	1.07416	Normal
TraesCS1A03G1038500	1.39735	1.8741	1.21694	0.367214	0.430613	0.637871	0.000140559	-1.69971	down	down	novel_miR_417	21.3576	8.14173	10.632	18.9692	23.3464	59.8062	0.227851	1.07416	Normal
TraesCS1A03G1038500	1.39735	1.8741	1.21694	0.367214	0.430613	0.637871	0.000140559	-1.69971	down	down	novel_miR_60	21.3576	8.14173	10.632	18.9692	23.3464	59.8062	0.227851	1.07416	Normal
TraesCS1A03G1040300	4.16694	9.09158	2.80729	1.57089	1.8085	1.12646	4.11022e-06	-1.90428	down	down	novel_miR_389	48.8175	126.197	102.776	123.3	140.078	26.5805	0.934504	-0.0519004	Normal
TraesCS1A03G1060900	0.674601	0.796702	1.30476	3.38874	2.34222	1.79406	0.000587984	1.39275	up	up	tae-miR1122a	122.044	240.181	354.4	398.353	459.146	33.2257	0.814303	0.163272	Normal
TraesCS1A03G1060900	0.674601	0.796702	1.30476	3.38874	2.34222	1.79406	0.000587984	1.39275	up	up	tae-miR1122b-3p	67.124	77.3464	77.968	113.815	58.366	66.4514	0.924937	-0.0558083	Normal
TraesCS1A03G1082000	15.2849	26.3908	25.5314	15.1873	15.6895	13.4136	0.00480235	-0.650129	down	down	novel_miR_181	152.555	256.465	226.816	625.984	455.255	634.611	0.00459389	1.36524	up
TraesCS1B03G0003300	8.18432	8.73336	7.92964	12.9989	17.3782	15.4551	6.62349e-06	0.838249	up	up	novel_miR_200	94.5839	289.031	623.744	526.396	420.235	149.516	0.913604	0.0679232	Normal
TraesCS1B03G0003300	8.18432	8.73336	7.92964	12.9989	17.3782	15.4551	6.62349e-06	0.838249	up	up	novel_miR_383	94.5839	289.031	623.744	526.396	420.235	149.516	0.913604	0.0679232	Normal
TraesCS1B03G0003300	8.18432	8.73336	7.92964	12.9989	17.3782	15.4551	6.62349e-06	0.838249	up	up	novel_miR_50	94.5839	289.031	627.288	526.396	420.235	149.516	0.920001	0.0629456	Normal
TraesCS1B03G0005600	1.67738	1.22098	1.5751	3.13193	2.44837	2.72258	0.000317243	0.830007	up	up	tae-miR408	170.861	565.85	152.392	289.28	482.492	345.547	0.58921	0.299462	Normal
TraesCS1B03G0036800	6.44512	6.01539	5.80682	3.60571	3.88184	4.25058	0.00119943	-0.626764	down	down	tae-miR1127a	59.4963	73.2756	35.44	42.6807	89.4945	99.677	0.623043	0.318996	Normal
TraesCS1B03G0036800	6.44512	6.01539	5.80682	3.60571	3.88184	4.25058	0.00119943	-0.626764	down	down	tae-miR171b	30.5109	44.7795	109.864	123.3	108.95	26.5805	0.602963	0.355887	Normal
TraesCS1B03G0043500	1.92004	1.12827	0.934072	2.7712	6.73661	3.06102	0.000180088	1.60053	up	up	novel_miR_129	27.4598	81.4173	53.16	90.1038	81.7124	23.258	0.783301	0.181909	Normal
TraesCS1B03G0043500	1.92004	1.12827	0.934072	2.7712	6.73661	3.06102	0.000180088	1.60053	up	up	novel_miR_421	27.4598	81.4173	53.16	90.1038	81.7124	23.258	0.783301	0.181909	Normal
TraesCS1B03G0043500	1.92004	1.12827	0.934072	2.7712	6.73661	3.06102	0.000180088	1.60053	up	up	novel_miR_521	27.4598	81.4173	53.16	90.1038	81.7124	23.258	0.783301	0.181909	Normal
TraesCS1B03G0093200	0.98198	0.650734	1.17448	2.43677	1.66529	1.52654	0.00117571	1.04265	up	up	novel_miR_167	10.6788	16.2835	46.072	18.9692	35.0196	6.64514	0.672382	-0.378323	Normal
TraesCS1B03G0093200	0.98198	0.650734	1.17448	2.43677	1.66529	1.52654	0.00117571	1.04265	up	up	novel_miR_195	12.2044	16.2835	46.072	23.7115	35.0196	6.64514	0.714895	-0.319688	Normal
TraesCS1B03G0093200	0.98198	0.650734	1.17448	2.43677	1.66529	1.52654	0.00117571	1.04265	up	up	novel_miR_271	12.2044	16.2835	46.072	23.7115	35.0196	6.64514	0.714895	-0.319688	Normal
TraesCS1B03G0152200	0.122574	0.167181	0.318972	0.630457	2.54117	0.956479	2.4803e-05	2.74425	up	up	novel_miR_200	94.5839	289.031	623.744	526.396	420.235	149.516	0.913604	0.0679232	Normal
TraesCS1B03G0152200	0.122574	0.167181	0.318972	0.630457	2.54117	0.956479	2.4803e-05	2.74425	up	up	novel_miR_383	94.5839	289.031	623.744	526.396	420.235	149.516	0.913604	0.0679232	Normal
TraesCS1B03G0152200	0.122574	0.167181	0.318972	0.630457	2.54117	0.956479	2.4803e-05	2.74425	up	up	novel_miR_50	94.5839	289.031	627.288	526.396	420.235	149.516	0.920001	0.0629456	Normal
TraesCS1B03G0161300	1.55142	0.983409	3.82806	0.303559	0.426374	0.847352	0.00121987	-2.02878	down	down	novel_miR_297	1551.48	370.449	577.672	317.734	466.928	5382.56	0.434898	1.10964	Normal
TraesCS1B03G0161300	1.55142	0.983409	3.82806	0.303559	0.426374	0.847352	0.00121987	-2.02878	down	down	novel_miR_490	1551.48	370.449	577.672	317.734	466.928	5382.56	0.434898	1.10964	Normal
TraesCS1B03G0161300	1.55142	0.983409	3.82806	0.303559	0.426374	0.847352	0.00121987	-2.02878	down	down	novel_miR_93	1551.48	370.449	577.672	317.734	466.928	5382.56	0.434898	1.10964	Normal
TraesCS1B03G0195500	0.181082	0.312311	0.049423	1.13744	0.670879	0.610134	0.00318485	2.03664	up	up	novel_miR_96	41.1897	85.4882	124.04	99.5884	124.514	56.4837	0.888707	0.0819541	Normal
TraesCS1B03G0195500	0.181082	0.312311	0.049423	1.13744	0.670879	0.610134	0.00318485	2.03664	up	up	tae-miR5384-3p	24.4087	32.5669	17.72	37.9384	54.4749	83.0642	0.116155	1.11973	Normal
TraesCS1B03G0235500	3.1719	1.41993	1.36823	8.76455	27.3311	20.0768	2.0414e-13	3.17298	up	up	tae-miR164	912.277	1897.02	1938.57	1840.01	1871.6	996.77	0.818313	-0.10401	Normal
TraesCS1B03G0235600	1.03892	0.596432	0.702216	2.03648	2.241	2.14675	0.000314108	1.38885	up	up	novel_miR_512	42.7153	52.9213	131.128	85.3615	97.2766	122.935	0.528703	0.385512	Normal
TraesCS1B03G0265200	1.46467	1.01347	0.501082	0.173482	0.334415	0.224247	0.000858884	-2.07476	down	down	novel_miR_49	201.372	671.693	439.456	331.961	525.294	56.4837	0.321867	-0.632829	Normal
TraesCS1B03G0266800LC	6.47431	6.66156	8.80719	5.62155	4.2135	5.13358	0.00718584	-0.605205	down	down	tae-miR9673-5p	41.1897	93.6299	74.424	61.6499	70.0392	39.8708	0.542053	-0.365405	Normal
TraesCS1B03G0298200	0.619285	0.782854	0.393542	1.3939	2.24701	1.71918	7.91781e-06	1.51021	up	up	tae-miR1130b-3p	1382.14	1384.09	2211.46	2186.2	1984.44	1245.96	0.931996	-0.0400822	Normal
TraesCS1B03G0298200	0.619285	0.782854	0.393542	1.3939	2.24701	1.71918	7.91781e-06	1.51021	up	up	tae-miR1139	7.62773	0	0	14.2269	11.6732	0	0.574104	0.917209	Normal
TraesCS1B03G0317200	2.14591	1.06088	1.14831	1.76596	3.12769	9.03632	0.00419311	1.59717	up	up	novel_miR_200	94.5839	289.031	623.744	526.396	420.235	149.516	0.913604	0.0679232	Normal
TraesCS1B03G0317200	2.14591	1.06088	1.14831	1.76596	3.12769	9.03632	0.00419311	1.59717	up	up	novel_miR_383	94.5839	289.031	623.744	526.396	420.235	149.516	0.913604	0.0679232	Normal
TraesCS1B03G0317200	2.14591	1.06088	1.14831	1.76596	3.12769	9.03632	0.00419311	1.59717	up	up	novel_miR_50	94.5839	289.031	627.288	526.396	420.235	149.516	0.920001	0.0629456	Normal
TraesCS1B03G0351400	0.171424	0	0.033143	2.10063	6.16522	3.16571	9.95856e-05	5.69791	up	up	novel_miR_390	83.905	89.559	173.656	161.238	140.078	365.483	0.137938	0.908403	Normal
TraesCS1B03G0351400	0.171424	0	0.033143	2.10063	6.16522	3.16571	9.95856e-05	5.69791	up	up	tae-miR9664-3p	137.299	105.843	209.096	165.981	210.118	196.032	0.734442	0.182751	Normal
TraesCS1B03G0351500LC	0.058803	0.070691	0.251571	1.74547	2.57539	2.47318	1.32777e-09	4.05639	up	up	novel_miR_390	83.905	89.559	173.656	161.238	140.078	365.483	0.137938	0.908403	Normal
TraesCS1B03G0370300	14.9821	11.6511	10.0896	22.911	21.4833	29.8149	7.34822e-05	1.03983	up	up	tae-miR1137a	15.2555	44.7795	24.808	47.423	23.3464	83.0642	0.219806	0.921175	Normal
TraesCS1B03G0374000	7.91162	3.27915	6.16575	9.26225	14.8533	11.2129	0.00483749	0.97342	up	up	tae-miR1122b-3p	67.124	77.3464	77.968	113.815	58.366	66.4514	0.924937	-0.0558083	Normal
TraesCS1B03G0493300	13.207	11.102	10.1286	2.80554	6.84515	3.63388	1.27517e-05	-1.42141	down	down	novel_miR_36	47.2919	28.4961	53.16	56.9076	70.0392	99.677	0.334195	0.634696	Normal
TraesCS1B03G0508900	8.11132	6.16061	3.95052	2.48453	3.40157	4.5151	0.00481815	-0.884243	down	down	novel_miR_407	62.5474	109.913	113.408	279.796	214.009	209.322	0.0162718	1.21988	up
TraesCS1B03G0508900	8.11132	6.16061	3.95052	2.48453	3.40157	4.5151	0.00481815	-0.884243	down	down	novel_miR_492	62.5474	109.913	113.408	279.796	214.009	209.322	0.0162718	1.21988	up
TraesCS1B03G0508900	8.11132	6.16061	3.95052	2.48453	3.40157	4.5151	0.00481815	-0.884243	down	down	novel_miR_62	62.5474	109.913	113.408	279.796	214.009	209.322	0.0162718	1.21988	up
TraesCS1B03G0535800	2.14601	1.36667	3.08382	0.962722	0.831264	1.3058	0.001837	-1.13513	down	down	novel_miR_296	636.153	1286.39	974.6	1043.31	1354.09	1166.22	0.603759	0.228661	Normal
TraesCS1B03G0574900	1.48072	1.33484	0.686267	1.47529	4.2968	4.0568	0.00625398	1.41869	up	up	novel_miR_141	672.766	1705.69	882.456	1602.9	1303.51	1126.35	0.588793	0.250282	Normal
TraesCS1B03G0574900	1.48072	1.33484	0.686267	1.47529	4.2968	4.0568	0.00625398	1.41869	up	up	novel_miR_253	680.394	1644.63	886	1564.96	1319.07	1103.09	0.586729	0.248724	Normal
TraesCS1B03G0574900	1.48072	1.33484	0.686267	1.47529	4.2968	4.0568	0.00625398	1.41869	up	up	novel_miR_444	680.394	1644.63	886	1564.96	1319.07	1103.09	0.586729	0.248724	Normal
TraesCS1B03G0587700	9.61465	8.61643	8.34467	3.13844	6.73274	1.83877	0.00792635	-1.22064	down	down	tae-miR531	2919.9	2694.91	2689.9	2423.32	4821.03	8093.78	0.178916	0.768224	Normal
TraesCS1B03G0604100	2.25973	1.79965	1.80756	0.797483	1.0343	0.215886	0.00615334	-1.55944	down	down	tae-miR531	2919.9	2694.91	2689.9	2423.32	4821.03	8093.78	0.178916	0.768224	Normal
TraesCS1B03G0617500	2.59649	2.86439	2.08814	1.17601	1.55428	1.02051	0.00126287	-1.06498	down	down	tae-miR9673-5p	41.1897	93.6299	74.424	61.6499	70.0392	39.8708	0.542053	-0.365405	Normal
TraesCS1B03G0628500	7.85346	6.66707	9.53828	18.8986	9.90434	13.5658	0.00205511	0.755824	up	up	novel_miR_396	7.62773	8.14173	3.544	365.157	23.3464	212.644	3.42468e-07	4.7533	up
TraesCS1B03G0628500	7.85346	6.66707	9.53828	18.8986	9.90434	13.5658	0.00205511	0.755824	up	up	novel_miR_523	7.62773	8.14173	3.544	365.157	23.3464	212.644	3.42468e-07	4.7533	up
TraesCS1B03G0637700	0.358177	0.156199	0.280407	0.975851	1.97681	1.33068	1.60272e-05	2.36277	up	up	novel_miR_133	30.5109	16.2835	28.352	61.6499	38.9107	86.3868	0.125432	1.11003	Normal
TraesCS1B03G0637700	0.358177	0.156199	0.280407	0.975851	1.97681	1.33068	1.60272e-05	2.36277	up	up	novel_miR_500	10.6788	8.14173	10.632	18.9692	27.2375	23.258	0.269643	1.01561	Normal
TraesCS1B03G0637700	0.358177	0.156199	0.280407	0.975851	1.97681	1.33068	1.60272e-05	2.36277	up	up	tae-miR1122a	122.044	240.181	354.4	398.353	459.146	33.2257	0.814303	0.163272	Normal
TraesCS1B03G0637700	0.358177	0.156199	0.280407	0.975851	1.97681	1.33068	1.60272e-05	2.36277	up	up	tae-miR1127a	59.4963	73.2756	35.44	42.6807	89.4945	99.677	0.623043	0.318996	Normal
TraesCS1B03G0643800	0.548478	0.770715	0.32052	3.40422	0.501113	2.57698	0.00298258	1.91461	up	up	novel_miR_106	137.299	317.528	294.152	393.611	291.83	76.4191	0.877683	-0.0894644	Normal
TraesCS1B03G0702700	0	0	0	3.61415	10.7924	9.20688	1.00901e-23	12.5919	up	up	novel_miR_126	9.15328	16.2835	3.544	14.2269	15.5643	36.5483	0.248444	1.13253	Normal
TraesCS1B03G0702700	0	0	0	3.61415	10.7924	9.20688	1.00901e-23	12.5919	up	up	novel_miR_188	9.15328	16.2835	3.544	14.2269	15.5643	36.5483	0.248444	1.13253	Normal
TraesCS1B03G0702700	0	0	0	3.61415	10.7924	9.20688	1.00901e-23	12.5919	up	up	novel_miR_259	9.15328	16.2835	3.544	14.2269	15.5643	36.5483	0.248444	1.13253	Normal
TraesCS1B03G0702700	0	0	0	3.61415	10.7924	9.20688	1.00901e-23	12.5919	up	up	novel_miR_270	9.15328	16.2835	3.544	14.2269	15.5643	36.5483	0.248444	1.13253	Normal
TraesCS1B03G0702700	0	0	0	3.61415	10.7924	9.20688	1.00901e-23	12.5919	up	up	novel_miR_289	9.15328	16.2835	3.544	14.2269	15.5643	36.5483	0.248444	1.13253	Normal
TraesCS1B03G0702700	0	0	0	3.61415	10.7924	9.20688	1.00901e-23	12.5919	up	up	novel_miR_411	32.0365	93.6299	88.6	71.1345	73.9302	73.0965	0.967699	0.0240588	Normal
TraesCS1B03G0702700	0	0	0	3.61415	10.7924	9.20688	1.00901e-23	12.5919	up	up	novel_miR_466	9.15328	16.2835	3.544	14.2269	15.5643	36.5483	0.248444	1.13253	Normal
TraesCS1B03G0702700	0	0	0	3.61415	10.7924	9.20688	1.00901e-23	12.5919	up	up	novel_miR_482	32.0365	93.6299	88.6	71.1345	73.9302	73.0965	0.967699	0.0240588	Normal
TraesCS1B03G0702700	0	0	0	3.61415	10.7924	9.20688	1.00901e-23	12.5919	up	up	novel_miR_485	9.15328	16.2835	3.544	14.2269	15.5643	36.5483	0.248444	1.13253	Normal
TraesCS1B03G0702700	0	0	0	3.61415	10.7924	9.20688	1.00901e-23	12.5919	up	up	novel_miR_90	32.0365	93.6299	88.6	71.1345	73.9302	73.0965	0.967699	0.0240588	Normal
TraesCS1B03G0702700	0	0	0	3.61415	10.7924	9.20688	1.00901e-23	12.5919	up	up	novel_miR_92	9.15328	16.2835	3.544	14.2269	15.5643	36.5483	0.248444	1.13253	Normal
TraesCS1B03G0748200	6.40411	4.18424	4.87581	8.11967	11.228	10.939	0.000253567	0.911042	up	up	novel_miR_200	94.5839	289.031	623.744	526.396	420.235	149.516	0.913604	0.0679232	Normal
TraesCS1B03G0748200	6.40411	4.18424	4.87581	8.11967	11.228	10.939	0.000253567	0.911042	up	up	novel_miR_383	94.5839	289.031	623.744	526.396	420.235	149.516	0.913604	0.0679232	Normal
TraesCS1B03G0748200	6.40411	4.18424	4.87581	8.11967	11.228	10.939	0.000253567	0.911042	up	up	novel_miR_50	94.5839	289.031	627.288	526.396	420.235	149.516	0.920001	0.0629456	Normal
TraesCS1B03G0753200	55.8072	40.0797	46.7821	22.8176	29.4735	30.284	3.44305e-05	-0.847059	down	down	novel_miR_275	1496.56	2796.68	1084.46	2394.86	1968.88	5635.08	0.137439	0.87835	Normal
TraesCS1B03G0776400	3.06107	2.34585	2.5214	1.20734	1.11421	1.38826	4.98159e-05	-1.15696	down	down	tae-miR167c-5p	27243.2	53128.9	53904.2	26936.3	47276.4	39731.3	0.508794	-0.300456	Normal
TraesCS1B03G0829600	0.583532	0.305386	0.180618	0.953258	1.64505	1.23725	0.00198526	1.82992	up	up	tae-miR1127a	59.4963	73.2756	35.44	42.6807	89.4945	99.677	0.623043	0.318996	Normal
TraesCS1B03G0829600	0.583532	0.305386	0.180618	0.953258	1.64505	1.23725	0.00198526	1.82992	up	up	tae-miR1133	1.52555	8.14173	0	0	0	6.64514	0.906065	-0.253692	Normal
TraesCS1B03G0842800	1.04637	1.11066	0.576606	3.0214	6.73216	8.01188	7.85619e-11	2.62426	up	up	tae-miR164	912.277	1897.02	1938.57	1840.01	1871.6	996.77	0.818313	-0.10401	Normal
TraesCS1B03G0853100	8.78724	8.0155	6.8453	14.5097	24.6922	16.9446	9.61566e-06	1.19193	up	up	novel_miR_200	94.5839	289.031	623.744	526.396	420.235	149.516	0.913604	0.0679232	Normal
TraesCS1B03G0853100	8.78724	8.0155	6.8453	14.5097	24.6922	16.9446	9.61566e-06	1.19193	up	up	novel_miR_383	94.5839	289.031	623.744	526.396	420.235	149.516	0.913604	0.0679232	Normal
TraesCS1B03G0853100	8.78724	8.0155	6.8453	14.5097	24.6922	16.9446	9.61566e-06	1.19193	up	up	novel_miR_50	94.5839	289.031	627.288	526.396	420.235	149.516	0.920001	0.0629456	Normal
TraesCS1B03G0888400	0.052748	0.127894	0.185652	0.355209	0.639707	0.791199	0.000137296	2.23779	up	up	novel_miR_144	186.117	541.425	510.336	678.149	501.947	468.482	0.420146	0.391152	Normal
TraesCS1B03G0888400	0.052748	0.127894	0.185652	0.355209	0.639707	0.791199	0.000137296	2.23779	up	up	novel_miR_173	158.657	529.213	471.352	644.953	470.819	425.289	0.421917	0.399643	Normal
TraesCS1B03G0888400	0.052748	0.127894	0.185652	0.355209	0.639707	0.791199	0.000137296	2.23779	up	up	novel_miR_262	42.7153	113.984	124.04	137.527	124.514	116.29	0.454088	0.411739	Normal
TraesCS1B03G0888400	0.052748	0.127894	0.185652	0.355209	0.639707	0.791199	0.000137296	2.23779	up	up	novel_miR_43	158.657	529.213	471.352	644.953	470.819	425.289	0.421917	0.399643	Normal
TraesCS1B03G0888400	0.052748	0.127894	0.185652	0.355209	0.639707	0.791199	0.000137296	2.23779	up	up	novel_miR_461	158.657	529.213	474.896	649.696	482.492	428.611	0.406048	0.412959	Normal
TraesCS1B03G0888400	0.052748	0.127894	0.185652	0.355209	0.639707	0.791199	0.000137296	2.23779	up	up	novel_miR_468	587.335	761.252	634.376	1109.7	964.984	897.093	0.320686	0.447885	Normal
TraesCS1B03G0888400	0.052748	0.127894	0.185652	0.355209	0.639707	0.791199	0.000137296	2.23779	up	up	novel_miR_471	158.657	529.213	474.896	649.696	482.492	428.611	0.406048	0.412959	Normal
TraesCS1B03G0888400	0.052748	0.127894	0.185652	0.355209	0.639707	0.791199	0.000137296	2.23779	up	up	novel_miR_512	42.7153	52.9213	131.128	85.3615	97.2766	122.935	0.528703	0.385512	Normal
TraesCS1B03G0888400	0.052748	0.127894	0.185652	0.355209	0.639707	0.791199	0.000137296	2.23779	up	up	tae-miR1137a	15.2555	44.7795	24.808	47.423	23.3464	83.0642	0.219806	0.921175	Normal
TraesCS1B03G0893400	1.65113	1.28082	2.06824	3.32495	3.58218	2.79822	0.00182743	0.909369	up	up	tae-miR1120b-3p	799.386	761.252	939.16	1052.79	933.856	936.964	0.88266	0.0689409	Normal
TraesCS1B03G0893400	1.65113	1.28082	2.06824	3.32495	3.58218	2.79822	0.00182743	0.909369	up	up	tae-miR1120c-5p	134.248	223.898	202.008	199.177	214.009	219.29	0.847015	0.0939967	Normal
TraesCS1B03G0893400	1.65113	1.28082	2.06824	3.32495	3.58218	2.79822	0.00182743	0.909369	up	up	tae-miR1130b-3p	1382.14	1384.09	2211.46	2186.2	1984.44	1245.96	0.931996	-0.0400822	Normal
TraesCS1B03G0896700	5.30569	8.0429	8.80962	0.94518	1.43316	1.85767	1.6846e-11	-2.4305	down	down	novel_miR_162	669.715	195.402	205.552	744.542	451.364	1608.12	0.125769	1.10734	Normal
TraesCS1B03G0896900	2.85148	3.93804	5.57079	0.43645	1.48965	0.246272	7.95822e-05	-2.50424	down	down	novel_miR_162	669.715	195.402	205.552	744.542	451.364	1608.12	0.125769	1.10734	Normal
TraesCS1B03G0931000	0.333683	0.504724	0.699319	2.90706	4.29155	3.4617	2.7167e-15	2.75398	up	up	novel_miR_286	474.445	952.583	1197.87	886.811	762.649	1166.22	0.86346	0.084539	Normal
TraesCS1B03G0962000LC	0.911341	0.705563	0.97288	1.45322	2.31088	1.54192	0.000539479	0.990662	up	up	tae-miR399	1.52555	0	3.544	9.48461	0	6.64514	0.432833	1.48618	Normal
TraesCS1B03G0972600	0.184614	0.256092	0.128529	1.07661	2.60252	2.79986	1.73544e-13	3.43328	up	up	tae-miR9677b	4.57664	12.2126	10.632	4.7423	3.89107	0	0.247177	-1.81548	Normal
TraesCS1B03G1001300	4.97165	6.13896	6.15546	9.68137	10.8218	9.62871	3.95198e-05	0.750528	up	up	novel_miR_389	48.8175	126.197	102.776	123.3	140.078	26.5805	0.934504	-0.0519004	Normal
TraesCS1B03G1005200	9.13258	2.75011	4.6916	0.838348	1.95537	1.99756	6.14663e-05	-1.84888	down	down	novel_miR_12	18.3066	12.2126	0	23.7115	0	23.258	0.792938	0.313209	Normal
TraesCS1B03G1005200	9.13258	2.75011	4.6916	0.838348	1.95537	1.99756	6.14663e-05	-1.84888	down	down	novel_miR_437	18.3066	12.2126	0	23.7115	0	23.258	0.792938	0.313209	Normal
TraesCS1B03G1035300	0.083915	0	0	0.380928	0.404999	0.551525	0.00235358	3.86833	up	up	novel_miR_122	16.781	44.7795	42.528	28.4538	35.0196	16.6128	0.561484	-0.433958	Normal
TraesCS1B03G1035300	0.083915	0	0	0.380928	0.404999	0.551525	0.00235358	3.86833	up	up	novel_miR_241	16.781	44.7795	42.528	28.4538	35.0196	16.6128	0.561484	-0.433958	Normal
TraesCS1B03G1087700	1.2733	1.61751	1.87876	3.72158	2.00574	3.13584	0.00899989	0.828205	up	up	novel_miR_200	94.5839	289.031	623.744	526.396	420.235	149.516	0.913604	0.0679232	Normal
TraesCS1B03G1087700	1.2733	1.61751	1.87876	3.72158	2.00574	3.13584	0.00899989	0.828205	up	up	novel_miR_383	94.5839	289.031	623.744	526.396	420.235	149.516	0.913604	0.0679232	Normal
TraesCS1B03G1087700	1.2733	1.61751	1.87876	3.72158	2.00574	3.13584	0.00899989	0.828205	up	up	novel_miR_50	94.5839	289.031	627.288	526.396	420.235	149.516	0.920001	0.0629456	Normal
TraesCS1B03G1090500LC	146.404	167.132	135.834	58.6258	92.0989	81.7406	2.86156e-06	-1.00705	down	down	novel_miR_160	302.058	179.118	223.272	175.465	214.009	395.386	0.964189	-0.0269873	Normal
TraesCS1B03G1090500LC	146.404	167.132	135.834	58.6258	92.0989	81.7406	2.86156e-06	-1.00705	down	down	novel_miR_216	231.883	142.48	198.464	128.042	178.989	382.095	0.855334	0.114027	Normal
TraesCS1B03G1127300	0.65105	0.585324	0.128376	2.06859	1.83351	3.19604	0.000359515	2.26194	up	up	novel_miR_133	30.5109	16.2835	28.352	61.6499	38.9107	86.3868	0.125432	1.11003	Normal
TraesCS1B03G1127300	0.65105	0.585324	0.128376	2.06859	1.83351	3.19604	0.000359515	2.26194	up	up	novel_miR_155	80.8539	56.9921	42.528	66.3922	58.366	252.515	0.208833	0.924775	Normal
TraesCS1B03G1127300	0.65105	0.585324	0.128376	2.06859	1.83351	3.19604	0.000359515	2.26194	up	up	novel_miR_267	80.8539	56.9921	42.528	66.3922	58.366	252.515	0.208833	0.924775	Normal
TraesCS1B03G1127300	0.65105	0.585324	0.128376	2.06859	1.83351	3.19604	0.000359515	2.26194	up	up	novel_miR_300	80.8539	56.9921	42.528	66.3922	58.366	252.515	0.208833	0.924775	Normal
TraesCS1B03G1127300	0.65105	0.585324	0.128376	2.06859	1.83351	3.19604	0.000359515	2.26194	up	up	novel_miR_309	80.8539	56.9921	42.528	66.3922	58.366	252.515	0.208833	0.924775	Normal
TraesCS1B03G1127300	0.65105	0.585324	0.128376	2.06859	1.83351	3.19604	0.000359515	2.26194	up	up	novel_miR_341	80.8539	56.9921	42.528	66.3922	58.366	252.515	0.208833	0.924775	Normal
TraesCS1B03G1127300	0.65105	0.585324	0.128376	2.06859	1.83351	3.19604	0.000359515	2.26194	up	up	novel_miR_404	80.8539	56.9921	42.528	66.3922	58.366	252.515	0.208833	0.924775	Normal
TraesCS1B03G1127300	0.65105	0.585324	0.128376	2.06859	1.83351	3.19604	0.000359515	2.26194	up	up	novel_miR_462	80.8539	56.9921	42.528	66.3922	58.366	252.515	0.208833	0.924775	Normal
TraesCS1B03G1127300	0.65105	0.585324	0.128376	2.06859	1.83351	3.19604	0.000359515	2.26194	up	up	novel_miR_477	80.8539	56.9921	42.528	66.3922	58.366	252.515	0.208833	0.924775	Normal
TraesCS1B03G1127300	0.65105	0.585324	0.128376	2.06859	1.83351	3.19604	0.000359515	2.26194	up	up	novel_miR_500	10.6788	8.14173	10.632	18.9692	27.2375	23.258	0.269643	1.01561	Normal
TraesCS1B03G1127300	0.65105	0.585324	0.128376	2.06859	1.83351	3.19604	0.000359515	2.26194	up	up	tae-miR1122a	122.044	240.181	354.4	398.353	459.146	33.2257	0.814303	0.163272	Normal
TraesCS1B03G1127300	0.65105	0.585324	0.128376	2.06859	1.83351	3.19604	0.000359515	2.26194	up	up	tae-miR1127a	59.4963	73.2756	35.44	42.6807	89.4945	99.677	0.623043	0.318996	Normal
TraesCS1B03G1127300	0.65105	0.585324	0.128376	2.06859	1.83351	3.19604	0.000359515	2.26194	up	up	tae-miR1127b-3p	3080.08	3643.42	3894.86	3760.65	3723.75	2691.28	0.625955	-0.212806	Normal
TraesCS1B03G1127300	0.65105	0.585324	0.128376	2.06859	1.83351	3.19604	0.000359515	2.26194	up	up	tae-miR1135	1841.33	2210.48	1849.97	2423.32	1918.3	2953.76	0.685636	0.19475	Normal
TraesCS1B03G1147100	0.598723	0.827511	1.44978	1.91843	3.95908	1.30454	0.00595978	1.30546	up	up	tae-miR9777	108.314	284.961	311.872	294.023	276.266	222.612	0.785786	0.135274	Normal
TraesCS1B03G1169100	85.6075	130.036	56.4018	53.038	52.2981	61.9311	0.00606036	-0.777619	down	down	tae-miR5384-3p	24.4087	32.5669	17.72	37.9384	54.4749	83.0642	0.116155	1.11973	Normal
TraesCS1B03G1172000	2.43093	5.64977	2.82857	0.945617	1.68057	0.969689	5.47804e-05	-1.65038	down	down	tae-miR159a	12373.7	19939.1	14168.9	22687.2	14692.7	18440.3	0.704981	0.172415	Normal
TraesCS1B03G1192100	10.3574	11.1221	17.3064	5.10881	2.76245	6.56328	7.92278e-07	-1.48111	down	down	novel_miR_110	6.10218	20.3543	7.088	9.48461	11.6732	9.9677	0.920038	-0.109402	Normal
TraesCS1B03G1192100	10.3574	11.1221	17.3064	5.10881	2.76245	6.56328	7.92278e-07	-1.48111	down	down	novel_miR_217	9.15328	16.2835	10.632	9.48461	11.6732	9.9677	0.768902	-0.308451	Normal
TraesCS1B03G1192100	10.3574	11.1221	17.3064	5.10881	2.76245	6.56328	7.92278e-07	-1.48111	down	down	novel_miR_313	7.62773	16.2835	10.632	9.48461	15.5643	9.9677	0.959798	-0.0524008	Normal
TraesCS1B03G1192100	10.3574	11.1221	17.3064	5.10881	2.76245	6.56328	7.92278e-07	-1.48111	down	down	novel_miR_34	6.10218	20.3543	7.088	14.2269	11.6732	13.2903	0.825857	0.228385	Normal
TraesCS1B03G1195400	2.66887	5.89546	3.51516	1.73884	1.45874	1.87579	3.17449e-05	-1.31627	down	down	novel_miR_432	1083.14	3537.58	1903.13	2205.17	1992.23	986.803	0.430509	-0.38759	Normal
TraesCS1B03G1197600	0.268465	0.501366	0.545553	2.17767	3.02698	2.21194	4.42391e-07	2.44583	up	up	novel_miR_128	440.883	1689.41	2115.77	2015.48	1299.62	441.902	0.707817	-0.223816	Normal
TraesCS1B03G1217100	0.076246	0.253439	0	0.823682	1.16848	1.00323	0.00128287	3.07403	up	up	tae-miR164	912.277	1897.02	1938.57	1840.01	1871.6	996.77	0.818313	-0.10401	Normal
TraesCS1B03G1217300	0	0.073099	0.105245	0.932701	0.393479	1.12728	4.58784e-05	3.71874	up	up	novel_miR_249	363.08	1302.68	988.776	1138.15	1105.06	205.999	0.741977	-0.196812	Normal
TraesCS1B03G1217300	0	0.073099	0.105245	0.932701	0.393479	1.12728	4.58784e-05	3.71874	up	up	novel_miR_343	363.08	1302.68	988.776	1138.15	1105.06	205.999	0.741977	-0.196812	Normal
TraesCS1B03G1217300	0	0.073099	0.105245	0.932701	0.393479	1.12728	4.58784e-05	3.71874	up	up	tae-miR5049-3p	39.6642	28.4961	24.808	28.4538	54.4749	49.8385	0.704448	0.273312	Normal
TraesCS1B03G1217300	0	0.073099	0.105245	0.932701	0.393479	1.12728	4.58784e-05	3.71874	up	up	tae-miR5175-5p	140.35	386.732	336.68	379.384	435.799	159.483	0.856178	0.093894	Normal
TraesCS1B03G1223200	4.89388	5.99861	4.45999	10.9323	9.01258	11.6527	7.29968e-06	0.972496	up	up	novel_miR_291	97.6349	101.772	56.704	232.373	175.098	79.7416	0.256029	0.678453	Normal
TraesCS1D03G0001500	6.43411	5.83316	5.73618	11.3055	17.0173	16.016	4.68999e-09	1.24421	up	up	novel_miR_200	94.5839	289.031	623.744	526.396	420.235	149.516	0.913604	0.0679232	Normal
TraesCS1D03G0001500	6.43411	5.83316	5.73618	11.3055	17.0173	16.016	4.68999e-09	1.24421	up	up	novel_miR_383	94.5839	289.031	623.744	526.396	420.235	149.516	0.913604	0.0679232	Normal
TraesCS1D03G0001500	6.43411	5.83316	5.73618	11.3055	17.0173	16.016	4.68999e-09	1.24421	up	up	novel_miR_50	94.5839	289.031	627.288	526.396	420.235	149.516	0.920001	0.0629456	Normal
TraesCS1D03G0024600	7.49251	6.52579	5.81634	2.37158	4.20728	4.76442	0.00279094	-0.859107	down	down	tae-miR171b	30.5109	44.7795	109.864	123.3	108.95	26.5805	0.602963	0.355887	Normal
TraesCS1D03G0046200	1.33438	1.56376	1.91267	2.57145	3.47593	2.64188	0.00256059	0.810087	up	up	novel_miR_111	35.0876	24.4252	24.808	37.9384	54.4749	66.4514	0.328843	0.691849	Normal
TraesCS1D03G0046200	1.33438	1.56376	1.91267	2.57145	3.47593	2.64188	0.00256059	0.810087	up	up	novel_miR_117	33.562	24.4252	17.72	28.4538	38.9107	69.7739	0.392664	0.650648	Normal
TraesCS1D03G0046200	1.33438	1.56376	1.91267	2.57145	3.47593	2.64188	0.00256059	0.810087	up	up	novel_miR_13	33.562	24.4252	17.72	28.4538	38.9107	69.7739	0.392664	0.650648	Normal
TraesCS1D03G0046200	1.33438	1.56376	1.91267	2.57145	3.47593	2.64188	0.00256059	0.810087	up	up	novel_miR_131	33.562	24.4252	17.72	28.4538	38.9107	69.7739	0.392664	0.650648	Normal
TraesCS1D03G0046200	1.33438	1.56376	1.91267	2.57145	3.47593	2.64188	0.00256059	0.810087	up	up	novel_miR_142	88.4817	293.102	194.92	251.342	221.791	63.1288	0.757739	-0.17958	Normal
TraesCS1D03G0046200	1.33438	1.56376	1.91267	2.57145	3.47593	2.64188	0.00256059	0.810087	up	up	novel_miR_161	88.4817	293.102	194.92	251.342	221.791	63.1288	0.757739	-0.17958	Normal
TraesCS1D03G0046200	1.33438	1.56376	1.91267	2.57145	3.47593	2.64188	0.00256059	0.810087	up	up	novel_miR_174	990.079	952.583	715.888	981.657	1035.02	986.803	0.983588	-0.0100179	Normal
TraesCS1D03G0046200	1.33438	1.56376	1.91267	2.57145	3.47593	2.64188	0.00256059	0.810087	up	up	novel_miR_213	100.686	56.9921	35.44	56.9076	50.5839	99.677	0.828357	-0.152873	Normal
TraesCS1D03G0046200	1.33438	1.56376	1.91267	2.57145	3.47593	2.64188	0.00256059	0.810087	up	up	novel_miR_228	32.0365	24.4252	17.72	33.1961	42.8017	69.7739	0.30382	0.766014	Normal
TraesCS1D03G0046200	1.33438	1.56376	1.91267	2.57145	3.47593	2.64188	0.00256059	0.810087	up	up	novel_miR_39	32.0365	16.2835	14.176	23.7115	35.0196	63.1288	0.388226	0.697882	Normal
TraesCS1D03G0046200	1.33438	1.56376	1.91267	2.57145	3.47593	2.64188	0.00256059	0.810087	up	up	novel_miR_418	32.0365	24.4252	17.72	33.1961	42.8017	69.7739	0.30382	0.766014	Normal
TraesCS1D03G0046200	1.33438	1.56376	1.91267	2.57145	3.47593	2.64188	0.00256059	0.810087	up	up	novel_miR_47	158.657	431.512	347.312	464.746	486.383	89.7093	0.945559	0.0403572	Normal
TraesCS1D03G0046200	1.33438	1.56376	1.91267	2.57145	3.47593	2.64188	0.00256059	0.810087	up	up	novel_miR_501	32.0365	20.3543	17.72	28.4538	38.9107	69.7739	0.332597	0.74535	Normal
TraesCS1D03G0046200	1.33438	1.56376	1.91267	2.57145	3.47593	2.64188	0.00256059	0.810087	up	up	tae-miR1120b-3p	799.386	761.252	939.16	1052.79	933.856	936.964	0.88266	0.0689409	Normal
TraesCS1D03G0046200	1.33438	1.56376	1.91267	2.57145	3.47593	2.64188	0.00256059	0.810087	up	up	tae-miR1120c-5p	134.248	223.898	202.008	199.177	214.009	219.29	0.847015	0.0939967	Normal
TraesCS1D03G0046200	1.33438	1.56376	1.91267	2.57145	3.47593	2.64188	0.00256059	0.810087	up	up	tae-miR1122c-3p	100.686	142.48	131.128	161.238	112.841	79.7416	0.672007	-0.226506	Normal
TraesCS1D03G0046200	1.33438	1.56376	1.91267	2.57145	3.47593	2.64188	0.00256059	0.810087	up	up	tae-miR1130b-3p	1382.14	1384.09	2211.46	2186.2	1984.44	1245.96	0.931996	-0.0400822	Normal
TraesCS1D03G0048900	0.814302	1.24402	1.17235	1.73477	2.95401	3.07002	0.000368589	1.21422	up	up	tae-miR7757-5p	6178.46	10629	9831.06	12785.2	13575.9	15131	0.191322	0.569951	Normal
TraesCS1D03G0116400	1.1835	1.70157	2.2523	0.360506	0.808346	0.55984	0.00139093	-1.59048	down	down	tae-miR1122a	122.044	240.181	354.4	398.353	459.146	33.2257	0.814303	0.163272	Normal
TraesCS1D03G0125600	1.66001	1.66362	1.52315	0.488628	0.531396	0.821171	0.00125798	-1.43774	down	down	tae-miR9772	303.584	1115.42	995.864	1209.29	988.331	1133	0.333412	0.480532	Normal
TraesCS1D03G0166900	2.38433	3.12378	1.86394	9.26694	22.4251	18.7636	7.72793e-15	2.71529	up	up	tae-miR164	912.277	1897.02	1938.57	1840.01	1871.6	996.77	0.818313	-0.10401	Normal
TraesCS1D03G0204800	3.05922	2.0785	1.85287	0.940056	1.13061	1.13334	8.76088e-05	-1.19129	down	down	tae-miR9677b	4.57664	12.2126	10.632	4.7423	3.89107	0	0.247177	-1.81548	Normal
TraesCS1D03G0244200	24.138	22.2095	29.2861	119.751	33.687	74.8774	4.0789e-06	1.52398	up	up	novel_miR_181	152.555	256.465	226.816	625.984	455.255	634.611	0.00459389	1.36524	up
TraesCS1D03G0249800	2.41636	6.54391	4.94814	1.25486	1.84821	2.29709	0.000205279	-1.4892	down	down	novel_miR_142	88.4817	293.102	194.92	251.342	221.791	63.1288	0.757739	-0.17958	Normal
TraesCS1D03G0249800	2.41636	6.54391	4.94814	1.25486	1.84821	2.29709	0.000205279	-1.4892	down	down	novel_miR_161	88.4817	293.102	194.92	251.342	221.791	63.1288	0.757739	-0.17958	Normal
TraesCS1D03G0249800	2.41636	6.54391	4.94814	1.25486	1.84821	2.29709	0.000205279	-1.4892	down	down	tae-miR1130b-3p	1382.14	1384.09	2211.46	2186.2	1984.44	1245.96	0.931996	-0.0400822	Normal
TraesCS1D03G0283800	4.86254	4.11565	9.0419	10.7111	10.9575	11.3396	0.004053	0.836039	up	up	novel_miR_200	94.5839	289.031	623.744	526.396	420.235	149.516	0.913604	0.0679232	Normal
TraesCS1D03G0283800	4.86254	4.11565	9.0419	10.7111	10.9575	11.3396	0.004053	0.836039	up	up	novel_miR_383	94.5839	289.031	623.744	526.396	420.235	149.516	0.913604	0.0679232	Normal
TraesCS1D03G0283800	4.86254	4.11565	9.0419	10.7111	10.9575	11.3396	0.004053	0.836039	up	up	novel_miR_50	94.5839	289.031	627.288	526.396	420.235	149.516	0.920001	0.0629456	Normal
TraesCS1D03G0292200	2.75248	2.67427	2.2058	0.80151	1.84924	1.17141	0.00399068	-1.0491	down	down	novel_miR_95	57.9707	284.961	524.512	346.188	276.266	53.1611	0.562578	-0.407668	Normal
TraesCS1D03G0310800	1.14391	0.239821	0.521194	2.39046	2.93047	2.53392	0.000401787	1.97251	up	up	tae-miR408	170.861	565.85	152.392	289.28	482.492	345.547	0.58921	0.299462	Normal
TraesCS1D03G0358700	3.2348	2.30957	3.1544	10.4659	8.01344	8.31464	1.58768e-13	1.56281	up	up	tae-miR9660-5p	25.9343	32.5669	24.808	56.9076	58.366	139.548	0.027296	1.53517	up
TraesCS1D03G0371000	10.2196	9.38409	7.97487	2.20892	5.93825	3.4255	0.000119967	-1.29982	down	down	tae-miR1127a	59.4963	73.2756	35.44	42.6807	89.4945	99.677	0.623043	0.318996	Normal
TraesCS1D03G0372600LC	7.90492	6.69382	3.72621	13.8166	16.7553	18.9285	7.37314e-06	1.35638	up	up	novel_miR_222	65.5985	101.772	53.16	66.3922	66.1481	69.7739	0.682415	-0.243982	Normal
TraesCS1D03G0372600LC	7.90492	6.69382	3.72621	13.8166	16.7553	18.9285	7.37314e-06	1.35638	up	up	novel_miR_25	418	728.685	357.944	346.188	603.115	232.58	0.321978	-0.507116	Normal
TraesCS1D03G0372600LC	7.90492	6.69382	3.72621	13.8166	16.7553	18.9285	7.37314e-06	1.35638	up	up	novel_miR_269	33.562	109.913	35.44	37.9384	62.2571	13.2903	0.30165	-0.747173	Normal
TraesCS1D03G0372600LC	7.90492	6.69382	3.72621	13.8166	16.7553	18.9285	7.37314e-06	1.35638	up	up	novel_miR_272	418	728.685	357.944	346.188	603.115	232.58	0.321978	-0.507116	Normal
TraesCS1D03G0372600LC	7.90492	6.69382	3.72621	13.8166	16.7553	18.9285	7.37314e-06	1.35638	up	up	novel_miR_438	42.7153	77.3464	42.528	47.423	54.4749	23.258	0.424674	-0.525489	Normal
TraesCS1D03G0372600LC	7.90492	6.69382	3.72621	13.8166	16.7553	18.9285	7.37314e-06	1.35638	up	up	novel_miR_439	51.8686	77.3464	46.072	66.3922	66.1481	36.5483	0.722762	-0.220519	Normal
TraesCS1D03G0372600LC	7.90492	6.69382	3.72621	13.8166	16.7553	18.9285	7.37314e-06	1.35638	up	up	novel_miR_509	41.1897	77.3464	42.528	56.9076	58.366	19.9354	0.539922	-0.407741	Normal
TraesCS1D03G0372600LC	7.90492	6.69382	3.72621	13.8166	16.7553	18.9285	7.37314e-06	1.35638	up	up	tae-miR9783	3.05109	4.07087	7.088	14.2269	3.89107	6.64514	0.609228	0.693331	Normal
TraesCS1D03G0405400	0.063617	0.082382	0.17274	0.822596	0.737196	0.771027	1.50529e-07	2.81721	up	up	novel_miR_111	35.0876	24.4252	24.808	37.9384	54.4749	66.4514	0.328843	0.691849	Normal
TraesCS1D03G0405400	0.063617	0.082382	0.17274	0.822596	0.737196	0.771027	1.50529e-07	2.81721	up	up	novel_miR_117	33.562	24.4252	17.72	28.4538	38.9107	69.7739	0.392664	0.650648	Normal
TraesCS1D03G0405400	0.063617	0.082382	0.17274	0.822596	0.737196	0.771027	1.50529e-07	2.81721	up	up	novel_miR_13	33.562	24.4252	17.72	28.4538	38.9107	69.7739	0.392664	0.650648	Normal
TraesCS1D03G0405400	0.063617	0.082382	0.17274	0.822596	0.737196	0.771027	1.50529e-07	2.81721	up	up	novel_miR_131	33.562	24.4252	17.72	28.4538	38.9107	69.7739	0.392664	0.650648	Normal
TraesCS1D03G0405400	0.063617	0.082382	0.17274	0.822596	0.737196	0.771027	1.50529e-07	2.81721	up	up	novel_miR_142	88.4817	293.102	194.92	251.342	221.791	63.1288	0.757739	-0.17958	Normal
TraesCS1D03G0405400	0.063617	0.082382	0.17274	0.822596	0.737196	0.771027	1.50529e-07	2.81721	up	up	novel_miR_161	88.4817	293.102	194.92	251.342	221.791	63.1288	0.757739	-0.17958	Normal
TraesCS1D03G0405400	0.063617	0.082382	0.17274	0.822596	0.737196	0.771027	1.50529e-07	2.81721	up	up	novel_miR_213	100.686	56.9921	35.44	56.9076	50.5839	99.677	0.828357	-0.152873	Normal
TraesCS1D03G0405400	0.063617	0.082382	0.17274	0.822596	0.737196	0.771027	1.50529e-07	2.81721	up	up	novel_miR_223	57.9707	101.772	63.792	208.661	120.623	139.548	0.0793988	0.969351	Normal
TraesCS1D03G0405400	0.063617	0.082382	0.17274	0.822596	0.737196	0.771027	1.50529e-07	2.81721	up	up	novel_miR_228	32.0365	24.4252	17.72	33.1961	42.8017	69.7739	0.30382	0.766014	Normal
TraesCS1D03G0405400	0.063617	0.082382	0.17274	0.822596	0.737196	0.771027	1.50529e-07	2.81721	up	up	novel_miR_39	32.0365	16.2835	14.176	23.7115	35.0196	63.1288	0.388226	0.697882	Normal
TraesCS1D03G0405400	0.063617	0.082382	0.17274	0.822596	0.737196	0.771027	1.50529e-07	2.81721	up	up	novel_miR_418	32.0365	24.4252	17.72	33.1961	42.8017	69.7739	0.30382	0.766014	Normal
TraesCS1D03G0405400	0.063617	0.082382	0.17274	0.822596	0.737196	0.771027	1.50529e-07	2.81721	up	up	novel_miR_47	158.657	431.512	347.312	464.746	486.383	89.7093	0.945559	0.0403572	Normal
TraesCS1D03G0405400	0.063617	0.082382	0.17274	0.822596	0.737196	0.771027	1.50529e-07	2.81721	up	up	novel_miR_501	32.0365	20.3543	17.72	28.4538	38.9107	69.7739	0.332597	0.74535	Normal
TraesCS1D03G0405400	0.063617	0.082382	0.17274	0.822596	0.737196	0.771027	1.50529e-07	2.81721	up	up	tae-miR1120b-3p	799.386	761.252	939.16	1052.79	933.856	936.964	0.88266	0.0689409	Normal
TraesCS1D03G0405400	0.063617	0.082382	0.17274	0.822596	0.737196	0.771027	1.50529e-07	2.81721	up	up	tae-miR1120c-5p	134.248	223.898	202.008	199.177	214.009	219.29	0.847015	0.0939967	Normal
TraesCS1D03G0405400	0.063617	0.082382	0.17274	0.822596	0.737196	0.771027	1.50529e-07	2.81721	up	up	tae-miR1122c-3p	100.686	142.48	131.128	161.238	112.841	79.7416	0.672007	-0.226506	Normal
TraesCS1D03G0405400	0.063617	0.082382	0.17274	0.822596	0.737196	0.771027	1.50529e-07	2.81721	up	up	tae-miR1130b-3p	1382.14	1384.09	2211.46	2186.2	1984.44	1245.96	0.931996	-0.0400822	Normal
TraesCS1D03G0452600	1.80795	0.928102	0.60883	1.81588	3.75713	4.08134	0.00325227	1.4508	up	up	novel_miR_189	48.8175	56.9921	42.528	85.3615	46.6928	116.29	0.327902	0.633081	Normal
TraesCS1D03G0452600	1.80795	0.928102	0.60883	1.81588	3.75713	4.08134	0.00325227	1.4508	up	up	novel_miR_214	48.8175	56.9921	42.528	85.3615	46.6928	116.29	0.327902	0.633081	Normal
TraesCS1D03G0452600	1.80795	0.928102	0.60883	1.81588	3.75713	4.08134	0.00325227	1.4508	up	up	novel_miR_57	974.824	3834.76	1151.8	2077.13	2420.24	4628.34	0.245922	0.678274	Normal
TraesCS1D03G0452600	1.80795	0.928102	0.60883	1.81588	3.75713	4.08134	0.00325227	1.4508	up	up	novel_miR_83	48.8175	56.9921	42.528	85.3615	46.6928	116.29	0.327902	0.633081	Normal
TraesCS1D03G0479600	8.93757	10.4656	7.63853	6.27382	5.89305	6.24321	0.00307549	-0.619614	down	down	novel_miR_162	669.715	195.402	205.552	744.542	451.364	1608.12	0.125769	1.10734	Normal
TraesCS1D03G0513800	0	0	0	0.810381	1.0972	1.15404	5.91538e-12	9.30826	up	up	tae-miR1122a	122.044	240.181	354.4	398.353	459.146	33.2257	0.814303	0.163272	Normal
TraesCS1D03G0519600	4.87517	5.22929	8.4917	14.2489	7.86707	12.6441	0.00167996	0.850617	up	up	novel_miR_396	7.62773	8.14173	3.544	365.157	23.3464	212.644	3.42468e-07	4.7533	up
TraesCS1D03G0519600	4.87517	5.22929	8.4917	14.2489	7.86707	12.6441	0.00167996	0.850617	up	up	novel_miR_523	7.62773	8.14173	3.544	365.157	23.3464	212.644	3.42468e-07	4.7533	up
TraesCS1D03G0528300	0.321777	0.427998	0.373355	1.26974	3.84121	2.32795	1.48913e-07	2.66534	up	up	tae-miR1122a	122.044	240.181	354.4	398.353	459.146	33.2257	0.814303	0.163272	Normal
TraesCS1D03G0528300	0.321777	0.427998	0.373355	1.26974	3.84121	2.32795	1.48913e-07	2.66534	up	up	tae-miR1133	1.52555	8.14173	0	0	0	6.64514	0.906065	-0.253692	Normal
TraesCS1D03G0559100	1.0155	0.630109	0.664145	0.467796	0.237986	0.384917	0.00928077	-1.15338	down	down	novel_miR_41	129.671	150.622	102.776	227.631	167.316	159.483	0.497338	0.359854	Normal
TraesCS1D03G0577900	2.46243	1.47253	2.41852	4.35448	4.31924	4.45206	0.000355207	0.991587	up	up	novel_miR_507	1624.71	2499.51	2682.81	3902.92	2821.02	2375.64	0.480319	0.31258	Normal
TraesCS1D03G0581100	0	0.107632	0.459716	5.20133	3.35283	3.10369	0.00451268	4.35718	up	up	novel_miR_146	57.9707	113.984	92.144	99.5884	182.88	139.548	0.263295	0.605015	Normal
TraesCS1D03G0581100	0	0.107632	0.459716	5.20133	3.35283	3.10369	0.00451268	4.35718	up	up	novel_miR_171	94.5839	142.48	155.936	142.269	287.939	162.806	0.36212	0.4723	Normal
TraesCS1D03G0581100	0	0.107632	0.459716	5.20133	3.35283	3.10369	0.00451268	4.35718	up	up	novel_miR_266	94.5839	142.48	155.936	137.527	284.048	172.774	0.354142	0.481162	Normal
TraesCS1D03G0581100	0	0.107632	0.459716	5.20133	3.35283	3.10369	0.00451268	4.35718	up	up	novel_miR_337	94.5839	142.48	155.936	137.527	284.048	172.774	0.354142	0.481162	Normal
TraesCS1D03G0581100	0	0.107632	0.459716	5.20133	3.35283	3.10369	0.00451268	4.35718	up	up	novel_miR_365	94.5839	142.48	155.936	137.527	284.048	172.774	0.354142	0.481162	Normal
TraesCS1D03G0581100	0	0.107632	0.459716	5.20133	3.35283	3.10369	0.00451268	4.35718	up	up	novel_miR_87	94.5839	142.48	155.936	137.527	284.048	172.774	0.354142	0.481162	Normal
TraesCS1D03G0614900	1.40008	0.970266	0.567891	2.17094	1.73362	2.44378	0.00909483	1.02502	up	up	novel_miR_242	172.387	146.551	120.496	113.815	198.444	764.191	0.0912345	1.20834	Normal
TraesCS1D03G0614900	1.40008	0.970266	0.567891	2.17094	1.73362	2.44378	0.00909483	1.02502	up	up	novel_miR_290	172.387	146.551	120.496	113.815	198.444	764.191	0.0912345	1.20834	Normal
TraesCS1D03G0614900	1.40008	0.970266	0.567891	2.17094	1.73362	2.44378	0.00909483	1.02502	up	up	novel_miR_357	137.299	105.843	88.6	61.6499	151.752	508.353	0.168118	1.01566	Normal
TraesCS1D03G0614900	1.40008	0.970266	0.567891	2.17094	1.73362	2.44378	0.00909483	1.02502	up	up	novel_miR_59	172.387	146.551	120.496	113.815	198.444	764.191	0.0912345	1.20834	Normal
TraesCS1D03G0614900	1.40008	0.970266	0.567891	2.17094	1.73362	2.44378	0.00909483	1.02502	up	up	novel_miR_81	172.387	146.551	120.496	113.815	198.444	764.191	0.0912345	1.20834	Normal
TraesCS1D03G0614900	1.40008	0.970266	0.567891	2.17094	1.73362	2.44378	0.00909483	1.02502	up	up	tae-miR9660-5p	25.9343	32.5669	24.808	56.9076	58.366	139.548	0.027296	1.53517	up
TraesCS1D03G0624600	48.665	35.7659	47.5737	26.1716	31.9404	31.8025	0.00111033	-0.607712	down	down	novel_miR_275	1496.56	2796.68	1084.46	2394.86	1968.88	5635.08	0.137439	0.87835	Normal
TraesCS1D03G0625700	6.27938	5.94102	5.24226	10.8758	13.9434	13.1028	2.3377e-07	1.05851	up	up	novel_miR_200	94.5839	289.031	623.744	526.396	420.235	149.516	0.913604	0.0679232	Normal
TraesCS1D03G0625700	6.27938	5.94102	5.24226	10.8758	13.9434	13.1028	2.3377e-07	1.05851	up	up	novel_miR_383	94.5839	289.031	623.744	526.396	420.235	149.516	0.913604	0.0679232	Normal
TraesCS1D03G0625700	6.27938	5.94102	5.24226	10.8758	13.9434	13.1028	2.3377e-07	1.05851	up	up	novel_miR_50	94.5839	289.031	627.288	526.396	420.235	149.516	0.920001	0.0629456	Normal
TraesCS1D03G0648800	9.36701	7.64902	8.09316	12.6356	18.2756	15.0326	0.000273076	0.816536	up	up	novel_miR_200	94.5839	289.031	623.744	526.396	420.235	149.516	0.913604	0.0679232	Normal
TraesCS1D03G0648800	9.36701	7.64902	8.09316	12.6356	18.2756	15.0326	0.000273076	0.816536	up	up	novel_miR_383	94.5839	289.031	623.744	526.396	420.235	149.516	0.913604	0.0679232	Normal
TraesCS1D03G0648800	9.36701	7.64902	8.09316	12.6356	18.2756	15.0326	0.000273076	0.816536	up	up	novel_miR_50	94.5839	289.031	627.288	526.396	420.235	149.516	0.920001	0.0629456	Normal
TraesCS1D03G0672600	11.053	9.62717	11.635	13.43	19.9916	19.8946	0.00249327	0.670884	up	up	novel_miR_297	1551.48	370.449	577.672	317.734	466.928	5382.56	0.434898	1.10964	Normal
TraesCS1D03G0672600	11.053	9.62717	11.635	13.43	19.9916	19.8946	0.00249327	0.670884	up	up	novel_miR_490	1551.48	370.449	577.672	317.734	466.928	5382.56	0.434898	1.10964	Normal
TraesCS1D03G0672600	11.053	9.62717	11.635	13.43	19.9916	19.8946	0.00249327	0.670884	up	up	novel_miR_93	1551.48	370.449	577.672	317.734	466.928	5382.56	0.434898	1.10964	Normal
TraesCS1D03G0672600	11.053	9.62717	11.635	13.43	19.9916	19.8946	0.00249327	0.670884	up	up	novel_miR_96	41.1897	85.4882	124.04	99.5884	124.514	56.4837	0.888707	0.0819541	Normal
TraesCS1D03G0705200	1.62833	1.64893	1.09715	2.91513	5.19138	7.12022	1.41541e-06	1.72692	up	up	novel_miR_200	94.5839	289.031	623.744	526.396	420.235	149.516	0.913604	0.0679232	Normal
TraesCS1D03G0705200	1.62833	1.64893	1.09715	2.91513	5.19138	7.12022	1.41541e-06	1.72692	up	up	novel_miR_383	94.5839	289.031	623.744	526.396	420.235	149.516	0.913604	0.0679232	Normal
TraesCS1D03G0705200	1.62833	1.64893	1.09715	2.91513	5.19138	7.12022	1.41541e-06	1.72692	up	up	novel_miR_50	94.5839	289.031	627.288	526.396	420.235	149.516	0.920001	0.0629456	Normal
TraesCS1D03G0705200	1.62833	1.64893	1.09715	2.91513	5.19138	7.12022	1.41541e-06	1.72692	up	up	tae-miR164	912.277	1897.02	1938.57	1840.01	1871.6	996.77	0.818313	-0.10401	Normal
TraesCS1D03G0742100	0.183707	0.07299	0.05138	0.284481	0.551271	0.526162	0.00189592	2.04626	up	up	novel_miR_144	186.117	541.425	510.336	678.149	501.947	468.482	0.420146	0.391152	Normal
TraesCS1D03G0742100	0.183707	0.07299	0.05138	0.284481	0.551271	0.526162	0.00189592	2.04626	up	up	novel_miR_173	158.657	529.213	471.352	644.953	470.819	425.289	0.421917	0.399643	Normal
TraesCS1D03G0742100	0.183707	0.07299	0.05138	0.284481	0.551271	0.526162	0.00189592	2.04626	up	up	novel_miR_262	42.7153	113.984	124.04	137.527	124.514	116.29	0.454088	0.411739	Normal
TraesCS1D03G0742100	0.183707	0.07299	0.05138	0.284481	0.551271	0.526162	0.00189592	2.04626	up	up	novel_miR_43	158.657	529.213	471.352	644.953	470.819	425.289	0.421917	0.399643	Normal
TraesCS1D03G0742100	0.183707	0.07299	0.05138	0.284481	0.551271	0.526162	0.00189592	2.04626	up	up	novel_miR_461	158.657	529.213	474.896	649.696	482.492	428.611	0.406048	0.412959	Normal
TraesCS1D03G0742100	0.183707	0.07299	0.05138	0.284481	0.551271	0.526162	0.00189592	2.04626	up	up	novel_miR_471	158.657	529.213	474.896	649.696	482.492	428.611	0.406048	0.412959	Normal
TraesCS1D03G0742100	0.183707	0.07299	0.05138	0.284481	0.551271	0.526162	0.00189592	2.04626	up	up	novel_miR_512	42.7153	52.9213	131.128	85.3615	97.2766	122.935	0.528703	0.385512	Normal
TraesCS1D03G0755000	0.199485	0.077392	0.032112	0.20628	1.50591	0.78853	0.000134058	2.92658	up	up	novel_miR_387	3371.46	9647.95	7360.89	13207.3	11782.1	3040.15	0.504029	0.365433	Normal
TraesCS1D03G0755000	0.199485	0.077392	0.032112	0.20628	1.50591	0.78853	0.000134058	2.92658	up	up	tae-miR2275-3p	0	4.07087	0	0	0	0	0.883843	-0.596154	Normal
TraesCS1D03G0755000	0.199485	0.077392	0.032112	0.20628	1.50591	0.78853	0.000134058	2.92658	up	up	tae-miR6197-5p	85.4306	170.976	131.128	222.888	182.88	83.0642	0.687285	0.216584	Normal
TraesCS1D03G0777900	0.138786	0.167355	0.22604	1.9278	1.30425	1.85201	2.82021e-15	3.17114	up	up	novel_miR_200	94.5839	289.031	623.744	526.396	420.235	149.516	0.913604	0.0679232	Normal
TraesCS1D03G0777900	0.138786	0.167355	0.22604	1.9278	1.30425	1.85201	2.82021e-15	3.17114	up	up	novel_miR_383	94.5839	289.031	623.744	526.396	420.235	149.516	0.913604	0.0679232	Normal
TraesCS1D03G0777900	0.138786	0.167355	0.22604	1.9278	1.30425	1.85201	2.82021e-15	3.17114	up	up	novel_miR_50	94.5839	289.031	627.288	526.396	420.235	149.516	0.920001	0.0629456	Normal
TraesCS1D03G0793500	11.9958	7.92019	12.6789	5.89003	7.12258	7.80621	0.00538095	-0.696436	down	down	tae-miR5384-3p	24.4087	32.5669	17.72	37.9384	54.4749	83.0642	0.116155	1.11973	Normal
TraesCS1D03G0814300	0.837796	0.4663	0.412894	1.40363	2.96864	3.72208	8.76493e-07	2.1647	up	up	tae-miR9677b	4.57664	12.2126	10.632	4.7423	3.89107	0	0.247177	-1.81548	Normal
TraesCS1D03G0822500	0.510792	0.806345	0.336363	1.54198	2.45906	1.45569	0.00073606	1.65119	up	up	novel_miR_352	33.562	32.5669	31.896	9.48461	19.4553	66.4514	0.906559	-0.0964929	Normal
TraesCS1D03G0838800	6.20971	2.3298	2.51631	0.860397	1.88515	1.86586	0.00290617	-1.33077	down	down	novel_miR_12	18.3066	12.2126	0	23.7115	0	23.258	0.792938	0.313209	Normal
TraesCS1D03G0838800	6.20971	2.3298	2.51631	0.860397	1.88515	1.86586	0.00290617	-1.33077	down	down	novel_miR_437	18.3066	12.2126	0	23.7115	0	23.258	0.792938	0.313209	Normal
TraesCS1D03G0847100	3.71259	2.45716	3.23125	5.72888	6.10558	6.08234	0.000633709	0.871523	up	up	novel_miR_20	122.044	411.157	389.84	346.188	326.85	66.4514	0.509037	-0.400331	Normal
TraesCS1D03G0854000	7.83886	6.88165	8.19296	1.9482	3.17787	3.3304	3.03763e-08	-1.48928	down	down	novel_miR_160	302.058	179.118	223.272	175.465	214.009	395.386	0.964189	-0.0269873	Normal
TraesCS1D03G0854000	7.83886	6.88165	8.19296	1.9482	3.17787	3.3304	3.03763e-08	-1.48928	down	down	novel_miR_216	231.883	142.48	198.464	128.042	178.989	382.095	0.855334	0.114027	Normal
TraesCS1D03G0887600	0.26507	0.169255	0.064972	1.3024	1.72416	2.07016	3.81006e-09	3.2437	up	up	novel_miR_200	94.5839	289.031	623.744	526.396	420.235	149.516	0.913604	0.0679232	Normal
TraesCS1D03G0887600	0.26507	0.169255	0.064972	1.3024	1.72416	2.07016	3.81006e-09	3.2437	up	up	novel_miR_383	94.5839	289.031	623.744	526.396	420.235	149.516	0.913604	0.0679232	Normal
TraesCS1D03G0887600	0.26507	0.169255	0.064972	1.3024	1.72416	2.07016	3.81006e-09	3.2437	up	up	novel_miR_50	94.5839	289.031	627.288	526.396	420.235	149.516	0.920001	0.0629456	Normal
TraesCS1D03G0887900	2.0725	1.93574	2.42864	1.13635	1.42407	1.18086	0.000453615	-0.83157	down	down	novel_miR_200	94.5839	289.031	623.744	526.396	420.235	149.516	0.913604	0.0679232	Normal
TraesCS1D03G0887900	2.0725	1.93574	2.42864	1.13635	1.42407	1.18086	0.000453615	-0.83157	down	down	novel_miR_383	94.5839	289.031	623.744	526.396	420.235	149.516	0.913604	0.0679232	Normal
TraesCS1D03G0887900	2.0725	1.93574	2.42864	1.13635	1.42407	1.18086	0.000453615	-0.83157	down	down	novel_miR_50	94.5839	289.031	627.288	526.396	420.235	149.516	0.920001	0.0629456	Normal
TraesCS1D03G0941600	7.58259	4.80789	6.24172	11.4005	7.39339	18.6197	0.00729926	0.933452	up	up	novel_miR_160	302.058	179.118	223.272	175.465	214.009	395.386	0.964189	-0.0269873	Normal
TraesCS1D03G0941600	7.58259	4.80789	6.24172	11.4005	7.39339	18.6197	0.00729926	0.933452	up	up	novel_miR_216	231.883	142.48	198.464	128.042	178.989	382.095	0.855334	0.114027	Normal
TraesCS1D03G0954200	75.166	102.393	52.0753	44.5797	34.5899	45.9769	0.000230462	-0.952895	down	down	tae-miR5384-3p	24.4087	32.5669	17.72	37.9384	54.4749	83.0642	0.116155	1.11973	Normal
TraesCS1D03G0972000	11.8187	12.404	12.8984	23.9002	19.2719	17.5793	0.000121625	0.652104	up	up	novel_miR_110	6.10218	20.3543	7.088	9.48461	11.6732	9.9677	0.920038	-0.109402	Normal
TraesCS1D03G0972000	11.8187	12.404	12.8984	23.9002	19.2719	17.5793	0.000121625	0.652104	up	up	novel_miR_200	94.5839	289.031	623.744	526.396	420.235	149.516	0.913604	0.0679232	Normal
TraesCS1D03G0972000	11.8187	12.404	12.8984	23.9002	19.2719	17.5793	0.000121625	0.652104	up	up	novel_miR_217	9.15328	16.2835	10.632	9.48461	11.6732	9.9677	0.768902	-0.308451	Normal
TraesCS1D03G0972000	11.8187	12.404	12.8984	23.9002	19.2719	17.5793	0.000121625	0.652104	up	up	novel_miR_313	7.62773	16.2835	10.632	9.48461	15.5643	9.9677	0.959798	-0.0524008	Normal
TraesCS1D03G0972000	11.8187	12.404	12.8984	23.9002	19.2719	17.5793	0.000121625	0.652104	up	up	novel_miR_34	6.10218	20.3543	7.088	14.2269	11.6732	13.2903	0.825857	0.228385	Normal
TraesCS1D03G0972000	11.8187	12.404	12.8984	23.9002	19.2719	17.5793	0.000121625	0.652104	up	up	novel_miR_383	94.5839	289.031	623.744	526.396	420.235	149.516	0.913604	0.0679232	Normal
TraesCS1D03G0972000	11.8187	12.404	12.8984	23.9002	19.2719	17.5793	0.000121625	0.652104	up	up	novel_miR_50	94.5839	289.031	627.288	526.396	420.235	149.516	0.920001	0.0629456	Normal
TraesCS1D03G0994500	0.156016	0.032684	0	0.675836	0.914981	1.38244	5.1694e-05	3.8434	up	up	novel_miR_52	28.9854	85.4882	81.512	4.7423	7.78213	26.5805	0.00702406	-2.20712	down
TraesCS1D03G0994800	0	0	0	0.699017	0.499423	0.474171	3.03825e-11	9.1197	up	up	novel_miR_52	28.9854	85.4882	81.512	4.7423	7.78213	26.5805	0.00702406	-2.20712	down
TraesCS1D03G0995300	0.116283	0.095447	0.008235	2.53103	2.58021	3.32624	3.45108e-21	5.12835	up	up	tae-miR1122b-3p	67.124	77.3464	77.968	113.815	58.366	66.4514	0.924937	-0.0558083	Normal
TraesCS1D03G1013100	1.75337	2.53598	1.41582	0.225945	0.75106	0.428618	6.30921e-05	-2.06267	down	down	novel_miR_377	77.8028	170.976	159.48	147.011	124.514	146.193	0.996636	-0.00219787	Normal
TraesCS1D03G1013100	1.75337	2.53598	1.41582	0.225945	0.75106	0.428618	6.30921e-05	-2.06267	down	down	novel_miR_497	77.8028	170.976	159.48	147.011	124.514	146.193	0.996636	-0.00219787	Normal
TraesCS1D03G1013100	1.75337	2.53598	1.41582	0.225945	0.75106	0.428618	6.30921e-05	-2.06267	down	down	novel_miR_73	77.8028	170.976	159.48	147.011	124.514	146.193	0.996636	-0.00219787	Normal
TraesCS2A03G0001200	2.07166	1.35076	1.65499	3.56085	9.01668	4.26796	5.87294e-05	1.6859	up	up	tae-miR9668-5p	626.999	1485.87	1357.35	1541.25	1412.46	332.257	0.725802	-0.194528	Normal
TraesCS2A03G0030200	3.63039	3.51112	4.58641	6.67302	5.6089	5.9945	0.00227948	0.586665	up	up	novel_miR_202	189.168	166.905	166.568	365.157	276.266	754.223	0.0275229	1.30402	up
TraesCS2A03G0030200	3.63039	3.51112	4.58641	6.67302	5.6089	5.9945	0.00227948	0.586665	up	up	novel_miR_381	189.168	166.905	166.568	365.157	276.266	754.223	0.0275229	1.30402	up
TraesCS2A03G0052400	1.90301	1.15178	0.83359	0.150592	0.25956	0.616215	0.0019539	-2.00032	down	down	novel_miR_512	42.7153	52.9213	131.128	85.3615	97.2766	122.935	0.528703	0.385512	Normal
TraesCS2A03G0055900	1.4928	0.598902	0.358355	5.02185	16.2768	15.1698	7.28574e-07	3.81569	up	up	novel_miR_310	227.306	329.74	216.184	208.661	214.009	438.579	0.866607	0.0933355	Normal
TraesCS2A03G0055900	1.4928	0.598902	0.358355	5.02185	16.2768	15.1698	7.28574e-07	3.81569	up	up	novel_miR_312	221.204	329.74	216.184	213.404	210.118	435.256	0.849802	0.104843	Normal
TraesCS2A03G0055900	1.4928	0.598902	0.358355	5.02185	16.2768	15.1698	7.28574e-07	3.81569	up	up	tae-miR1122b-3p	67.124	77.3464	77.968	113.815	58.366	66.4514	0.924937	-0.0558083	Normal
TraesCS2A03G0056900	1.3691	0.506028	0.837092	14.3233	31.7085	23.507	1.45436e-34	4.62188	up	up	novel_miR_304	18.3066	36.6378	63.792	80.6192	35.0196	26.5805	0.792758	0.188666	Normal
TraesCS2A03G0056900	1.3691	0.506028	0.837092	14.3233	31.7085	23.507	1.45436e-34	4.62188	up	up	novel_miR_342	18.3066	36.6378	63.792	80.6192	35.0196	26.5805	0.792758	0.188666	Normal
TraesCS2A03G0058100	0.136419	0.105047	0.16967	0.543398	0.325833	0.352345	0.00654737	1.50129	up	up	tae-miR5384-3p	24.4087	32.5669	17.72	37.9384	54.4749	83.0642	0.116155	1.11973	Normal
TraesCS2A03G0058700	0.775775	0.433886	0.537797	1.49163	2.0597	3.33136	7.59222e-07	1.90849	up	up	tae-miR9660-5p	25.9343	32.5669	24.808	56.9076	58.366	139.548	0.027296	1.53517	up
TraesCS2A03G0073200	4.65327	4.77725	3.28693	1.78495	2.04274	1.97965	0.000159831	-1.19717	down	down	novel_miR_297	1551.48	370.449	577.672	317.734	466.928	5382.56	0.434898	1.10964	Normal
TraesCS2A03G0073200	4.65327	4.77725	3.28693	1.78495	2.04274	1.97965	0.000159831	-1.19717	down	down	novel_miR_490	1551.48	370.449	577.672	317.734	466.928	5382.56	0.434898	1.10964	Normal
TraesCS2A03G0073200	4.65327	4.77725	3.28693	1.78495	2.04274	1.97965	0.000159831	-1.19717	down	down	novel_miR_93	1551.48	370.449	577.672	317.734	466.928	5382.56	0.434898	1.10964	Normal
TraesCS2A03G0134100	0.980475	1.02188	0.852387	1.55735	1.68006	1.63347	0.00592737	0.708017	up	up	novel_miR_140	91.5328	573.992	265.8	184.95	490.274	209.322	0.911285	-0.0665455	Normal
TraesCS2A03G0134100	0.980475	1.02188	0.852387	1.55735	1.68006	1.63347	0.00592737	0.708017	up	up	novel_miR_144	186.117	541.425	510.336	678.149	501.947	468.482	0.420146	0.391152	Normal
TraesCS2A03G0134100	0.980475	1.02188	0.852387	1.55735	1.68006	1.63347	0.00592737	0.708017	up	up	novel_miR_173	158.657	529.213	471.352	644.953	470.819	425.289	0.421917	0.399643	Normal
TraesCS2A03G0134100	0.980475	1.02188	0.852387	1.55735	1.68006	1.63347	0.00592737	0.708017	up	up	novel_miR_246	91.5328	573.992	265.8	184.95	490.274	209.322	0.911285	-0.0665455	Normal
TraesCS2A03G0134100	0.980475	1.02188	0.852387	1.55735	1.68006	1.63347	0.00592737	0.708017	up	up	novel_miR_43	158.657	529.213	471.352	644.953	470.819	425.289	0.421917	0.399643	Normal
TraesCS2A03G0134100	0.980475	1.02188	0.852387	1.55735	1.68006	1.63347	0.00592737	0.708017	up	up	novel_miR_461	158.657	529.213	474.896	649.696	482.492	428.611	0.406048	0.412959	Normal
TraesCS2A03G0134100	0.980475	1.02188	0.852387	1.55735	1.68006	1.63347	0.00592737	0.708017	up	up	novel_miR_471	158.657	529.213	474.896	649.696	482.492	428.611	0.406048	0.412959	Normal
TraesCS2A03G0134100	0.980475	1.02188	0.852387	1.55735	1.68006	1.63347	0.00592737	0.708017	up	up	novel_miR_54	91.5328	573.992	265.8	184.95	490.274	209.322	0.911285	-0.0665455	Normal
TraesCS2A03G0142600	0	0.059944	0.327292	0.503614	2.29048	1.01784	0.00167203	3.33181	up	up	tae-miR5175-5p	140.35	386.732	336.68	379.384	435.799	159.483	0.856178	0.093894	Normal
TraesCS2A03G0185100LC	3.18438	2.32035	2.00553	1.18909	1.19684	0.801311	0.00855366	-1.26646	down	down	novel_miR_24	6.10218	28.4961	28.352	28.4538	27.2375	9.9677	0.950983	0.0538945	Normal
TraesCS2A03G0185100LC	3.18438	2.32035	2.00553	1.18909	1.19684	0.801311	0.00855366	-1.26646	down	down	novel_miR_281	6.10218	28.4961	28.352	28.4538	27.2375	9.9677	0.950983	0.0538945	Normal
TraesCS2A03G0185100LC	3.18438	2.32035	2.00553	1.18909	1.19684	0.801311	0.00855366	-1.26646	down	down	novel_miR_320	6.10218	28.4961	28.352	28.4538	27.2375	9.9677	0.950983	0.0538945	Normal
TraesCS2A03G0185100LC	3.18438	2.32035	2.00553	1.18909	1.19684	0.801311	0.00855366	-1.26646	down	down	novel_miR_467	6.10218	28.4961	28.352	28.4538	27.2375	9.9677	0.950983	0.0538945	Normal
TraesCS2A03G0200700	1.1155	0.792825	1.0798	1.82097	1.57911	1.81288	0.00214419	0.736522	up	up	tae-miR9773	4927.51	4180.78	2417.01	3186.83	1630.36	4834.34	0.496667	-0.409164	Normal
TraesCS2A03G0214700	3.4331	2.38866	3.79196	6.65036	4.16451	6.43725	0.00251052	0.783814	up	up	novel_miR_160	302.058	179.118	223.272	175.465	214.009	395.386	0.964189	-0.0269873	Normal
TraesCS2A03G0214700	3.4331	2.38866	3.79196	6.65036	4.16451	6.43725	0.00251052	0.783814	up	up	novel_miR_216	231.883	142.48	198.464	128.042	178.989	382.095	0.855334	0.114027	Normal
TraesCS2A03G0214700	3.4331	2.38866	3.79196	6.65036	4.16451	6.43725	0.00251052	0.783814	up	up	novel_miR_297	1551.48	370.449	577.672	317.734	466.928	5382.56	0.434898	1.10964	Normal
TraesCS2A03G0214700	3.4331	2.38866	3.79196	6.65036	4.16451	6.43725	0.00251052	0.783814	up	up	novel_miR_490	1551.48	370.449	577.672	317.734	466.928	5382.56	0.434898	1.10964	Normal
TraesCS2A03G0214700	3.4331	2.38866	3.79196	6.65036	4.16451	6.43725	0.00251052	0.783814	up	up	novel_miR_93	1551.48	370.449	577.672	317.734	466.928	5382.56	0.434898	1.10964	Normal
TraesCS2A03G0232500	3.45488	4.03857	1.80015	0.516785	1.77029	1.09697	0.00694741	-1.51489	down	down	novel_miR_304	18.3066	36.6378	63.792	80.6192	35.0196	26.5805	0.792758	0.188666	Normal
TraesCS2A03G0232500	3.45488	4.03857	1.80015	0.516785	1.77029	1.09697	0.00694741	-1.51489	down	down	novel_miR_342	18.3066	36.6378	63.792	80.6192	35.0196	26.5805	0.792758	0.188666	Normal
TraesCS2A03G0274500	0.607119	0.411522	1.04212	6.04552	0.651302	4.27647	0.000169538	2.3473	up	up	novel_miR_200	94.5839	289.031	623.744	526.396	420.235	149.516	0.913604	0.0679232	Normal
TraesCS2A03G0274500	0.607119	0.411522	1.04212	6.04552	0.651302	4.27647	0.000169538	2.3473	up	up	novel_miR_383	94.5839	289.031	623.744	526.396	420.235	149.516	0.913604	0.0679232	Normal
TraesCS2A03G0274500	0.607119	0.411522	1.04212	6.04552	0.651302	4.27647	0.000169538	2.3473	up	up	novel_miR_50	94.5839	289.031	627.288	526.396	420.235	149.516	0.920001	0.0629456	Normal
TraesCS2A03G0284800	0.208986	0.031028	0.125235	3.21858	0.471518	2.31365	2.93166e-08	3.93982	up	up	novel_miR_398	736.839	871.165	446.544	308.25	326.85	282.418	0.00851941	-1.33834	down
TraesCS2A03G0294400	1.37232	1.65535	1.18878	2.19541	2.64842	2.7339	0.00522334	0.782577	up	up	tae-miR9677b	4.57664	12.2126	10.632	4.7423	3.89107	0	0.247177	-1.81548	Normal
TraesCS2A03G0366800	0.831861	0.42902	0.313093	2.12235	4.0201	2.52292	1.59351e-06	2.38404	up	up	novel_miR_200	94.5839	289.031	623.744	526.396	420.235	149.516	0.913604	0.0679232	Normal
TraesCS2A03G0366800	0.831861	0.42902	0.313093	2.12235	4.0201	2.52292	1.59351e-06	2.38404	up	up	novel_miR_383	94.5839	289.031	623.744	526.396	420.235	149.516	0.913604	0.0679232	Normal
TraesCS2A03G0366800	0.831861	0.42902	0.313093	2.12235	4.0201	2.52292	1.59351e-06	2.38404	up	up	novel_miR_50	94.5839	289.031	627.288	526.396	420.235	149.516	0.920001	0.0629456	Normal
TraesCS2A03G0379000	0.848403	0.592737	0.69219	1.68368	4.28179	3.7893	1.17495e-08	2.14198	up	up	tae-miR531	2919.9	2694.91	2689.9	2423.32	4821.03	8093.78	0.178916	0.768224	Normal
TraesCS2A03G0379000	0.848403	0.592737	0.69219	1.68368	4.28179	3.7893	1.17495e-08	2.14198	up	up	tae-miR9662b-3p	3374.51	6114.44	6730.06	8792.23	8015.6	9622.16	0.143606	0.651803	Normal
TraesCS2A03G0389800	2.46318	2.32372	0.997529	0.759199	1.07254	0.358623	0.00800646	-1.46488	down	down	novel_miR_138	41.1897	134.339	92.144	66.3922	77.8213	19.9354	0.223388	-0.782682	Normal
TraesCS2A03G0416900	4.23307	3.97059	3.20503	4.78105	8.40563	9.99498	0.00159197	0.959777	up	up	novel_miR_200	94.5839	289.031	623.744	526.396	420.235	149.516	0.913604	0.0679232	Normal
TraesCS2A03G0416900	4.23307	3.97059	3.20503	4.78105	8.40563	9.99498	0.00159197	0.959777	up	up	novel_miR_383	94.5839	289.031	623.744	526.396	420.235	149.516	0.913604	0.0679232	Normal
TraesCS2A03G0416900	4.23307	3.97059	3.20503	4.78105	8.40563	9.99498	0.00159197	0.959777	up	up	novel_miR_50	94.5839	289.031	627.288	526.396	420.235	149.516	0.920001	0.0629456	Normal
TraesCS2A03G0544100	7.54389	9.25449	7.25559	4.71663	3.71883	5.38289	0.000826634	-0.857396	down	down	novel_miR_512	42.7153	52.9213	131.128	85.3615	97.2766	122.935	0.528703	0.385512	Normal
TraesCS2A03G0603800	27.0381	36.7732	21.5158	15.9579	18.5839	18.3537	0.00174158	-0.756697	down	down	tae-miR171a	309.686	614.701	815.12	967.43	630.353	1149.61	0.204402	0.649224	Normal
TraesCS2A03G0606900	7.6584	4.3569	6.1983	15.7024	17.1888	19.4598	1.57018e-09	1.46307	up	up	novel_miR_147	9.15328	24.4252	7.088	9.48461	15.5643	6.64514	0.674846	-0.443617	Normal
TraesCS2A03G0606900	7.6584	4.3569	6.1983	15.7024	17.1888	19.4598	1.57018e-09	1.46307	up	up	novel_miR_279	18.3066	44.7795	14.176	9.48461	27.2375	6.64514	0.298556	-0.948778	Normal
TraesCS2A03G0606900	7.6584	4.3569	6.1983	15.7024	17.1888	19.4598	1.57018e-09	1.46307	up	up	novel_miR_284	9.15328	24.4252	7.088	9.48461	15.5643	6.64514	0.674846	-0.443617	Normal
TraesCS2A03G0606900	7.6584	4.3569	6.1983	15.7024	17.1888	19.4598	1.57018e-09	1.46307	up	up	novel_miR_353	9.15328	24.4252	7.088	9.48461	15.5643	6.64514	0.674846	-0.443617	Normal
TraesCS2A03G0606900	7.6584	4.3569	6.1983	15.7024	17.1888	19.4598	1.57018e-09	1.46307	up	up	novel_miR_522	9.15328	24.4252	7.088	9.48461	15.5643	6.64514	0.674846	-0.443617	Normal
TraesCS2A03G0613000	3.38002	5.46936	2.34003	1.48671	2.19904	1.17681	0.00262544	-1.26522	down	down	tae-miR1127a	59.4963	73.2756	35.44	42.6807	89.4945	99.677	0.623043	0.318996	Normal
TraesCS2A03G0613000	3.38002	5.46936	2.34003	1.48671	2.19904	1.17681	0.00262544	-1.26522	down	down	tae-miR1133	1.52555	8.14173	0	0	0	6.64514	0.906065	-0.253692	Normal
TraesCS2A03G0613000	3.38002	5.46936	2.34003	1.48671	2.19904	1.17681	0.00262544	-1.26522	down	down	tae-miR1135	1841.33	2210.48	1849.97	2423.32	1918.3	2953.76	0.685636	0.19475	Normal
TraesCS2A03G0613000	3.38002	5.46936	2.34003	1.48671	2.19904	1.17681	0.00262544	-1.26522	down	down	tae-miR5175-5p	140.35	386.732	336.68	379.384	435.799	159.483	0.856178	0.093894	Normal
TraesCS2A03G0615700	0.418656	0.595202	0.392271	0.797745	1.34838	1.22798	0.00418502	1.19906	up	up	novel_miR_160	302.058	179.118	223.272	175.465	214.009	395.386	0.964189	-0.0269873	Normal
TraesCS2A03G0615700	0.418656	0.595202	0.392271	0.797745	1.34838	1.22798	0.00418502	1.19906	up	up	novel_miR_216	231.883	142.48	198.464	128.042	178.989	382.095	0.855334	0.114027	Normal
TraesCS2A03G0615700	0.418656	0.595202	0.392271	0.797745	1.34838	1.22798	0.00418502	1.19906	up	up	tae-miR395a	340.197	301.244	240.992	151.754	190.662	73.0965	0.015188	-1.34301	down
TraesCS2A03G0619900	11.8116	4.02625	6.38878	0.834784	2.17195	2.97663	5.13853e-05	-1.9566	down	down	novel_miR_162	669.715	195.402	205.552	744.542	451.364	1608.12	0.125769	1.10734	Normal
TraesCS2A03G0706600	2.27067	2.44179	3.35886	1.56391	1.7663	1.28239	0.00444992	-0.847085	down	down	novel_miR_512	42.7153	52.9213	131.128	85.3615	97.2766	122.935	0.528703	0.385512	Normal
TraesCS2A03G0745400	1.77075	2.35751	1.1342	0.410068	0.770295	0.59341	0.000107979	-1.63089	down	down	tae-miR5049-3p	39.6642	28.4961	24.808	28.4538	54.4749	49.8385	0.704448	0.273312	Normal
TraesCS2A03G0771400	9.65153	11.573	7.61677	5.71325	4.39834	5.08817	0.000755461	-0.992378	down	down	novel_miR_136	38.1387	77.3464	106.32	208.661	116.732	96.3545	0.135899	0.862555	Normal
TraesCS2A03G0782200	0.640768	0.162447	0.601796	9.02313	10.7247	8.72387	1.57698e-23	4.2812	up	up	novel_miR_162	669.715	195.402	205.552	744.542	451.364	1608.12	0.125769	1.10734	Normal
TraesCS2A03G0796100	14.8794	12.9344	11.0267	5.33365	8.05424	7.5135	0.000103236	-0.95459	down	down	tae-miR5384-3p	24.4087	32.5669	17.72	37.9384	54.4749	83.0642	0.116155	1.11973	Normal
TraesCS2A03G0801300	5.73485	6.75956	6.35736	10.4674	13.6445	14.4242	1.14103e-06	0.975791	up	up	novel_miR_323	332.569	268.677	173.656	189.692	303.503	199.354	0.457944	-0.411816	Normal
TraesCS2A03G0802500	15.021	14.9567	16.1332	31.3096	37.1152	31.771	7.38303e-11	1.06638	up	up	novel_miR_95	57.9707	284.961	524.512	346.188	276.266	53.1611	0.562578	-0.407668	Normal
TraesCS2A03G0808200	1.00005	1.00196	1.82616	3.61601	1.97089	4.08891	0.00101709	1.28235	up	up	novel_miR_162	669.715	195.402	205.552	744.542	451.364	1608.12	0.125769	1.10734	Normal
TraesCS2A03G0819300	2.45883	2.85654	3.32847	5.52085	3.64006	6.6903	0.00359429	0.813141	up	up	novel_miR_162	669.715	195.402	205.552	744.542	451.364	1608.12	0.125769	1.10734	Normal
TraesCS2A03G0874300	3.14952	2.44133	2.07715	4.12883	8.08021	6.40978	0.000295419	1.22116	up	up	novel_miR_24	6.10218	28.4961	28.352	28.4538	27.2375	9.9677	0.950983	0.0538945	Normal
TraesCS2A03G0874300	3.14952	2.44133	2.07715	4.12883	8.08021	6.40978	0.000295419	1.22116	up	up	novel_miR_281	6.10218	28.4961	28.352	28.4538	27.2375	9.9677	0.950983	0.0538945	Normal
TraesCS2A03G0874300	3.14952	2.44133	2.07715	4.12883	8.08021	6.40978	0.000295419	1.22116	up	up	novel_miR_320	6.10218	28.4961	28.352	28.4538	27.2375	9.9677	0.950983	0.0538945	Normal
TraesCS2A03G0874300	3.14952	2.44133	2.07715	4.12883	8.08021	6.40978	0.000295419	1.22116	up	up	novel_miR_467	6.10218	28.4961	28.352	28.4538	27.2375	9.9677	0.950983	0.0538945	Normal
TraesCS2A03G0876300	4.18822	2.97972	2.73975	0.609063	2.14355	1.73976	0.00920257	-1.19415	down	down	novel_miR_160	302.058	179.118	223.272	175.465	214.009	395.386	0.964189	-0.0269873	Normal
TraesCS2A03G0876300	4.18822	2.97972	2.73975	0.609063	2.14355	1.73976	0.00920257	-1.19415	down	down	novel_miR_216	231.883	142.48	198.464	128.042	178.989	382.095	0.855334	0.114027	Normal
TraesCS2A03G0876300	4.18822	2.97972	2.73975	0.609063	2.14355	1.73976	0.00920257	-1.19415	down	down	tae-miR1127a	59.4963	73.2756	35.44	42.6807	89.4945	99.677	0.623043	0.318996	Normal
TraesCS2A03G0879100	6.45709	6.83432	5.10158	3.61371	4.81221	3.98817	0.00543281	-0.625603	down	down	novel_miR_285	57.9707	97.7008	67.336	85.3615	112.841	106.322	0.523842	0.355929	Normal
TraesCS2A03G0879100	6.45709	6.83432	5.10158	3.61371	4.81221	3.98817	0.00543281	-0.625603	down	down	tae-miR156	1809.3	1852.24	1952.74	2646.21	3330.75	3980.44	0.14769	0.692876	Normal
TraesCS2A03G0886100	0	0	0.050291	0.563854	0.652897	0.906142	8.30269e-07	5.44882	up	up	novel_miR_12	18.3066	12.2126	0	23.7115	0	23.258	0.792938	0.313209	Normal
TraesCS2A03G0886100	0	0	0.050291	0.563854	0.652897	0.906142	8.30269e-07	5.44882	up	up	novel_miR_437	18.3066	12.2126	0	23.7115	0	23.258	0.792938	0.313209	Normal
TraesCS2A03G0889800	2.75725	1.57765	3.02185	0.406837	0.685788	0.348819	2.25685e-07	-2.37206	down	down	novel_miR_189	48.8175	56.9921	42.528	85.3615	46.6928	116.29	0.327902	0.633081	Normal
TraesCS2A03G0889800	2.75725	1.57765	3.02185	0.406837	0.685788	0.348819	2.25685e-07	-2.37206	down	down	novel_miR_214	48.8175	56.9921	42.528	85.3615	46.6928	116.29	0.327902	0.633081	Normal
TraesCS2A03G0889800	2.75725	1.57765	3.02185	0.406837	0.685788	0.348819	2.25685e-07	-2.37206	down	down	novel_miR_83	48.8175	56.9921	42.528	85.3615	46.6928	116.29	0.327902	0.633081	Normal
TraesCS2A03G0907100	0.089789	0.102379	0.060844	0.413736	0.433605	0.91516	1.45735e-05	2.67987	up	up	novel_miR_499	12.2044	24.4252	0	14.2269	27.2375	9.9677	0.770354	0.305818	Normal
TraesCS2A03G0909900	1.11541	1.73486	1.01479	5.0457	7.53854	5.08373	5.10125e-08	2.12361	up	up	novel_miR_29	385.963	911.874	673.36	426.807	626.462	707.707	0.69742	-0.187852	Normal
TraesCS2A03G0909900	1.11541	1.73486	1.01479	5.0457	7.53854	5.08373	5.10125e-08	2.12361	up	up	novel_miR_363	385.963	911.874	673.36	426.807	626.462	707.707	0.69742	-0.187852	Normal
TraesCS2A03G0909900	1.11541	1.73486	1.01479	5.0457	7.53854	5.08373	5.10125e-08	2.12361	up	up	novel_miR_75	385.963	911.874	673.36	426.807	626.462	707.707	0.69742	-0.187852	Normal
TraesCS2A03G0921300	6.07771	5.16493	7.16776	13.3747	6.26095	11.2777	0.00724221	0.687571	up	up	novel_miR_310	227.306	329.74	216.184	208.661	214.009	438.579	0.866607	0.0933355	Normal
TraesCS2A03G0921300	6.07771	5.16493	7.16776	13.3747	6.26095	11.2777	0.00724221	0.687571	up	up	novel_miR_312	221.204	329.74	216.184	213.404	210.118	435.256	0.849802	0.104843	Normal
TraesCS2A03G0930000	0.267592	0.283548	0.234792	1.4566	2.85446	4.27569	3.31516e-16	3.37719	up	up	novel_miR_133	30.5109	16.2835	28.352	61.6499	38.9107	86.3868	0.125432	1.11003	Normal
TraesCS2A03G0930000	0.267592	0.283548	0.234792	1.4566	2.85446	4.27569	3.31516e-16	3.37719	up	up	novel_miR_500	10.6788	8.14173	10.632	18.9692	27.2375	23.258	0.269643	1.01561	Normal
TraesCS2A03G0930000	0.267592	0.283548	0.234792	1.4566	2.85446	4.27569	3.31516e-16	3.37719	up	up	novel_miR_76	44.2408	81.4173	49.616	123.3	120.623	56.4837	0.275964	0.638888	Normal
TraesCS2A03G0930000	0.267592	0.283548	0.234792	1.4566	2.85446	4.27569	3.31516e-16	3.37719	up	up	tae-miR1127a	59.4963	73.2756	35.44	42.6807	89.4945	99.677	0.623043	0.318996	Normal
TraesCS2A03G0930000	0.267592	0.283548	0.234792	1.4566	2.85446	4.27569	3.31516e-16	3.37719	up	up	tae-miR1127b-3p	3080.08	3643.42	3894.86	3760.65	3723.75	2691.28	0.625955	-0.212806	Normal
TraesCS2A03G0930000	0.267592	0.283548	0.234792	1.4566	2.85446	4.27569	3.31516e-16	3.37719	up	up	tae-miR1133	1.52555	8.14173	0	0	0	6.64514	0.906065	-0.253692	Normal
TraesCS2A03G0930000	0.267592	0.283548	0.234792	1.4566	2.85446	4.27569	3.31516e-16	3.37719	up	up	tae-miR1135	1841.33	2210.48	1849.97	2423.32	1918.3	2953.76	0.685636	0.19475	Normal
TraesCS2A03G0930000	0.267592	0.283548	0.234792	1.4566	2.85446	4.27569	3.31516e-16	3.37719	up	up	tae-miR5175-5p	140.35	386.732	336.68	379.384	435.799	159.483	0.856178	0.093894	Normal
TraesCS2A03G0932300	1.28194	1.16306	0.707902	0.262006	0.556927	0.296682	0.00951382	-1.54915	down	down	novel_miR_36	47.2919	28.4961	53.16	56.9076	70.0392	99.677	0.334195	0.634696	Normal
TraesCS2A03G0932300	1.28194	1.16306	0.707902	0.262006	0.556927	0.296682	0.00951382	-1.54915	down	down	novel_miR_488	3.05109	0	0	0	23.3464	3.32257	0.2324	2.24643	Normal
TraesCS2A03G0934900	0	0	0	38.3596	0.745969	23.453	1.59554e-09	13.8475	up	up	novel_miR_162	669.715	195.402	205.552	744.542	451.364	1608.12	0.125769	1.10734	Normal
TraesCS2A03G0935000	0.495905	0.358221	0.652646	1.55602	0.651773	1.60137	0.00960384	1.27204	up	up	novel_miR_162	669.715	195.402	205.552	744.542	451.364	1608.12	0.125769	1.10734	Normal
TraesCS2A03G0950700	0.669557	0.508155	0.447922	4.16219	3.51379	2.90187	1.82736e-13	2.62472	up	up	novel_miR_146	57.9707	113.984	92.144	99.5884	182.88	139.548	0.263295	0.605015	Normal
TraesCS2A03G0950700	0.669557	0.508155	0.447922	4.16219	3.51379	2.90187	1.82736e-13	2.62472	up	up	novel_miR_171	94.5839	142.48	155.936	142.269	287.939	162.806	0.36212	0.4723	Normal
TraesCS2A03G0950700	0.669557	0.508155	0.447922	4.16219	3.51379	2.90187	1.82736e-13	2.62472	up	up	novel_miR_266	94.5839	142.48	155.936	137.527	284.048	172.774	0.354142	0.481162	Normal
TraesCS2A03G0950700	0.669557	0.508155	0.447922	4.16219	3.51379	2.90187	1.82736e-13	2.62472	up	up	novel_miR_337	94.5839	142.48	155.936	137.527	284.048	172.774	0.354142	0.481162	Normal
TraesCS2A03G0950700	0.669557	0.508155	0.447922	4.16219	3.51379	2.90187	1.82736e-13	2.62472	up	up	novel_miR_365	94.5839	142.48	155.936	137.527	284.048	172.774	0.354142	0.481162	Normal
TraesCS2A03G0950700	0.669557	0.508155	0.447922	4.16219	3.51379	2.90187	1.82736e-13	2.62472	up	up	novel_miR_87	94.5839	142.48	155.936	137.527	284.048	172.774	0.354142	0.481162	Normal
TraesCS2A03G1012900	3.02538	2.52663	2.85582	6.73397	3.88063	5.01451	0.00106439	0.826651	up	up	tae-miR1138	0	0	0	0	0	3.32257	0.74495	1.3274	Normal
TraesCS2A03G1019200	1.65912	1.23523	1.87119	6.17518	4.91314	11.5839	2.51662e-09	2.18371	up	up	novel_miR_162	669.715	195.402	205.552	744.542	451.364	1608.12	0.125769	1.10734	Normal
TraesCS2A03G1165300	2.07277	0.95681	0.792789	4.25075	2.17107	3.93169	0.00400069	1.3437	up	up	tae-miR9657a-3p	0	4.07087	0	0	0	0	0.883843	-0.596154	Normal
TraesCS2A03G1176300	0.812667	0.961651	0.587645	0.203024	0.289071	0.38515	0.00920889	-1.49325	down	down	novel_miR_468	587.335	761.252	634.376	1109.7	964.984	897.093	0.320686	0.447885	Normal
TraesCS2A03G1204300	2.23468	3.04687	3.18933	5.52744	3.90442	4.96583	0.00353007	0.707777	up	up	novel_miR_285	57.9707	97.7008	67.336	85.3615	112.841	106.322	0.523842	0.355929	Normal
TraesCS2A03G1204300	2.23468	3.04687	3.18933	5.52744	3.90442	4.96583	0.00353007	0.707777	up	up	tae-miR5384-3p	24.4087	32.5669	17.72	37.9384	54.4749	83.0642	0.116155	1.11973	Normal
TraesCS2A03G1218900	0.775353	1.20386	1.09187	1.86808	1.70541	2.60765	0.00647515	0.947629	up	up	novel_miR_211	0	0	0	9.48461	15.5643	6.64514	0.0196928	4.19222	up
TraesCS2A03G1218900	0.775353	1.20386	1.09187	1.86808	1.70541	2.60765	0.00647515	0.947629	up	up	novel_miR_72	0	0	0	9.48461	15.5643	6.64514	0.0196928	4.19222	up
TraesCS2A03G1223400	10.3417	5.15279	3.35737	0.677707	1.78801	1.18046	3.54255e-07	-2.43762	down	down	novel_miR_512	42.7153	52.9213	131.128	85.3615	97.2766	122.935	0.528703	0.385512	Normal
TraesCS2A03G1251200	1.60375	2.33529	1.31074	0.985791	0.586691	0.652131	0.00193095	-1.30751	down	down	novel_miR_162	669.715	195.402	205.552	744.542	451.364	1608.12	0.125769	1.10734	Normal
TraesCS2A03G1251300	1.12672	0.434026	1.73126	4.23203	2.97314	2.50821	0.00192671	1.52094	up	up	novel_miR_200	94.5839	289.031	623.744	526.396	420.235	149.516	0.913604	0.0679232	Normal
TraesCS2A03G1251300	1.12672	0.434026	1.73126	4.23203	2.97314	2.50821	0.00192671	1.52094	up	up	novel_miR_383	94.5839	289.031	623.744	526.396	420.235	149.516	0.913604	0.0679232	Normal
TraesCS2A03G1251300	1.12672	0.434026	1.73126	4.23203	2.97314	2.50821	0.00192671	1.52094	up	up	novel_miR_50	94.5839	289.031	627.288	526.396	420.235	149.516	0.920001	0.0629456	Normal
TraesCS2A03G1293500	1.24517	0.989608	2.75255	13.9136	2.52798	7.5891	8.18546e-06	2.21641	up	up	novel_miR_162	669.715	195.402	205.552	744.542	451.364	1608.12	0.125769	1.10734	Normal
TraesCS2A03G1295800	3.37618	2.83228	3.9742	6.83111	6.04453	11.1745	3.82253e-05	1.18061	up	up	tae-miR5384-3p	24.4087	32.5669	17.72	37.9384	54.4749	83.0642	0.116155	1.11973	Normal
TraesCS2A03G1334100	0.610173	0.189465	0.115674	2.27605	14.6848	8.80014	8.94303e-07	4.7357	up	up	novel_miR_140	91.5328	573.992	265.8	184.95	490.274	209.322	0.911285	-0.0665455	Normal
TraesCS2A03G1334100	0.610173	0.189465	0.115674	2.27605	14.6848	8.80014	8.94303e-07	4.7357	up	up	novel_miR_246	91.5328	573.992	265.8	184.95	490.274	209.322	0.911285	-0.0665455	Normal
TraesCS2A03G1334100	0.610173	0.189465	0.115674	2.27605	14.6848	8.80014	8.94303e-07	4.7357	up	up	novel_miR_54	91.5328	573.992	265.8	184.95	490.274	209.322	0.911285	-0.0665455	Normal
TraesCS2A03G1365200	3.59766	2.6901	2.97677	1.16696	2.17305	1.63728	0.000799396	-0.947365	down	down	novel_miR_29	385.963	911.874	673.36	426.807	626.462	707.707	0.69742	-0.187852	Normal
TraesCS2A03G1365200	3.59766	2.6901	2.97677	1.16696	2.17305	1.63728	0.000799396	-0.947365	down	down	novel_miR_363	385.963	911.874	673.36	426.807	626.462	707.707	0.69742	-0.187852	Normal
TraesCS2A03G1365200	3.59766	2.6901	2.97677	1.16696	2.17305	1.63728	0.000799396	-0.947365	down	down	novel_miR_75	385.963	911.874	673.36	426.807	626.462	707.707	0.69742	-0.187852	Normal
TraesCS2A03G1368200	0.481458	0.200607	0.079662	0.942294	1.12902	0.956295	0.00134343	1.89101	up	up	tae-miR399	1.52555	0	3.544	9.48461	0	6.64514	0.432833	1.48618	Normal
TraesCS2B03G0010600	3.05596	2.44014	1.22076	1.38262	0.41578	0.724575	0.00479106	-1.50608	down	down	tae-miR5384-3p	24.4087	32.5669	17.72	37.9384	54.4749	83.0642	0.116155	1.11973	Normal
TraesCS2B03G0075900	1.01457	0.634285	0.652683	1.77553	3.04371	4.55654	5.6355e-06	1.95373	up	up	tae-miR5048-5p	3635.38	8072.53	6981.68	6127.06	6813.26	6698.3	0.953779	0.025237	Normal
TraesCS2B03G0080400	1.21869	2.30191	1.11545	0.435799	0.417494	0.698669	0.00108877	-1.65076	down	down	novel_miR_512	42.7153	52.9213	131.128	85.3615	97.2766	122.935	0.528703	0.385512	Normal
TraesCS2B03G0093900	0.234545	0.085208	0.062945	0.349086	0.841517	0.456873	0.00359933	2.01829	up	up	novel_miR_296	636.153	1286.39	974.6	1043.31	1354.09	1166.22	0.603759	0.228661	Normal
TraesCS2B03G0102800	0.943698	1.08826	0.963164	3.00094	1.90183	2.61116	0.000181843	1.2597	up	up	novel_miR_162	669.715	195.402	205.552	744.542	451.364	1608.12	0.125769	1.10734	Normal
TraesCS2B03G0144900	2.11303	2.77357	1.99567	9.62062	12.0538	12.0774	2.223e-22	2.23094	up	up	tae-miR9779	25.9343	36.6378	70.88	56.9076	70.0392	63.1288	0.487799	0.444277	Normal
TraesCS2B03G0156900	1.19485	1.47464	1.6717	2.63222	2.08355	2.47053	0.00712177	0.672971	up	up	novel_miR_178	1668.95	1310.82	1070.29	317.734	3260.71	1903.83	0.77233	0.197323	Normal
TraesCS2B03G0192900	0.175395	0.035022	0.221742	0.466038	0.376689	0.711168	0.00704	1.7771	up	up	novel_miR_124	140680	55937.8	71021.8	61564.6	68961.4	118672	0.561837	-0.35625	Normal
TraesCS2B03G0192900	0.175395	0.035022	0.221742	0.466038	0.376689	0.711168	0.00704	1.7771	up	up	novel_miR_220	140680	55937.8	71021.8	61564.6	68961.4	118672	0.561837	-0.35625	Normal
TraesCS2B03G0192900	0.175395	0.035022	0.221742	0.466038	0.376689	0.711168	0.00704	1.7771	up	up	novel_miR_403	140680	55937.8	71021.8	61564.6	68961.4	118672	0.561837	-0.35625	Normal
TraesCS2B03G0192900	0.175395	0.035022	0.221742	0.466038	0.376689	0.711168	0.00704	1.7771	up	up	novel_miR_66	140680	55937.8	71021.8	61564.6	68961.4	118672	0.561837	-0.35625	Normal
TraesCS2B03G0227100	0	0.195077	0	12.5173	25.9588	25.6757	0.000142545	8.26217	up	up	novel_miR_106	137.299	317.528	294.152	393.611	291.83	76.4191	0.877683	-0.0894644	Normal
TraesCS2B03G0253500	22.4737	26.647	20.2165	12.181	18.4907	11.6269	0.00486769	-0.767003	down	down	novel_miR_200	94.5839	289.031	623.744	526.396	420.235	149.516	0.913604	0.0679232	Normal
TraesCS2B03G0253500	22.4737	26.647	20.2165	12.181	18.4907	11.6269	0.00486769	-0.767003	down	down	novel_miR_383	94.5839	289.031	623.744	526.396	420.235	149.516	0.913604	0.0679232	Normal
TraesCS2B03G0253500	22.4737	26.647	20.2165	12.181	18.4907	11.6269	0.00486769	-0.767003	down	down	novel_miR_50	94.5839	289.031	627.288	526.396	420.235	149.516	0.920001	0.0629456	Normal
TraesCS2B03G0281300	0.640944	1.08442	0.108669	1.9809	2.44256	2.90217	0.00229815	1.90339	up	up	novel_miR_322	102.212	187.26	138.216	346.188	182.88	235.902	0.141468	0.760607	Normal
TraesCS2B03G0281300	0.640944	1.08442	0.108669	1.9809	2.44256	2.90217	0.00229815	1.90339	up	up	novel_miR_451	102.212	187.26	138.216	346.188	182.88	235.902	0.141468	0.760607	Normal
TraesCS2B03G0281300	0.640944	1.08442	0.108669	1.9809	2.44256	2.90217	0.00229815	1.90339	up	up	novel_miR_457	102.212	187.26	138.216	346.188	182.88	235.902	0.141468	0.760607	Normal
TraesCS2B03G0281300	0.640944	1.08442	0.108669	1.9809	2.44256	2.90217	0.00229815	1.90339	up	up	novel_miR_71	102.212	187.26	138.216	346.188	182.88	235.902	0.141468	0.760607	Normal
TraesCS2B03G0281300	0.640944	1.08442	0.108669	1.9809	2.44256	2.90217	0.00229815	1.90339	up	up	novel_miR_77	102.212	187.26	138.216	346.188	182.88	235.902	0.141468	0.760607	Normal
TraesCS2B03G0295500	2.16221	1.47395	1.67262	4.497	2.0968	4.25994	0.00296325	0.955672	up	up	novel_miR_160	302.058	179.118	223.272	175.465	214.009	395.386	0.964189	-0.0269873	Normal
TraesCS2B03G0295500	2.16221	1.47395	1.67262	4.497	2.0968	4.25994	0.00296325	0.955672	up	up	novel_miR_216	231.883	142.48	198.464	128.042	178.989	382.095	0.855334	0.114027	Normal
TraesCS2B03G0420500	1.09396	0.581771	0.891497	0.03169	0.219482	0.188786	0.000501942	-2.54775	down	down	novel_miR_200	94.5839	289.031	623.744	526.396	420.235	149.516	0.913604	0.0679232	Normal
TraesCS2B03G0420500	1.09396	0.581771	0.891497	0.03169	0.219482	0.188786	0.000501942	-2.54775	down	down	novel_miR_383	94.5839	289.031	623.744	526.396	420.235	149.516	0.913604	0.0679232	Normal
TraesCS2B03G0420500	1.09396	0.581771	0.891497	0.03169	0.219482	0.188786	0.000501942	-2.54775	down	down	novel_miR_50	94.5839	289.031	627.288	526.396	420.235	149.516	0.920001	0.0629456	Normal
TraesCS2B03G0442400	0.525163	0.254485	0.182616	2.02895	7.48284	4.9317	3.02275e-12	3.83413	up	up	novel_miR_12	18.3066	12.2126	0	23.7115	0	23.258	0.792938	0.313209	Normal
TraesCS2B03G0442400	0.525163	0.254485	0.182616	2.02895	7.48284	4.9317	3.02275e-12	3.83413	up	up	novel_miR_437	18.3066	12.2126	0	23.7115	0	23.258	0.792938	0.313209	Normal
TraesCS2B03G0442700	1.62775	1.60589	1.27956	4.42941	2.38848	3.12258	0.00164037	1.04551	up	up	tae-miR5085	0	0	0	0	0	3.32257	0.74495	1.3274	Normal
TraesCS2B03G0504800	0.570655	0.317164	0.533834	1.7012	4.75442	3.60781	7.62034e-12	2.77851	up	up	tae-miR531	2919.9	2694.91	2689.9	2423.32	4821.03	8093.78	0.178916	0.768224	Normal
TraesCS2B03G0522600	3.10896	5.14523	2.84618	1.90173	2.30417	2.19507	0.00955048	-0.857363	down	down	tae-miR9779	25.9343	36.6378	70.88	56.9076	70.0392	63.1288	0.487799	0.444277	Normal
TraesCS2B03G0528500	2.10481	1.74893	1.96738	0.732327	1.2291	0.572703	0.000929738	-1.24168	down	down	novel_miR_286	474.445	952.583	1197.87	886.811	762.649	1166.22	0.86346	0.084539	Normal
TraesCS2B03G0528500	2.10481	1.74893	1.96738	0.732327	1.2291	0.572703	0.000929738	-1.24168	down	down	novel_miR_391	704.802	2084.28	3186.06	2617.75	1852.15	2232.77	0.744469	0.170512	Normal
TraesCS2B03G0528500	2.10481	1.74893	1.96738	0.732327	1.2291	0.572703	0.000929738	-1.24168	down	down	novel_miR_478	703.277	2084.28	3178.97	2617.75	1848.26	2232.77	0.742357	0.172	Normal
TraesCS2B03G0528500	2.10481	1.74893	1.96738	0.732327	1.2291	0.572703	0.000929738	-1.24168	down	down	novel_miR_63	703.277	2084.28	3178.97	2617.75	1848.26	2232.77	0.742357	0.172	Normal
TraesCS2B03G0528500	2.10481	1.74893	1.96738	0.732327	1.2291	0.572703	0.000929738	-1.24168	down	down	tae-miR444a	10.6788	12.2126	3.544	9.48461	7.78213	96.3545	0.052634	2.04662	Normal
TraesCS2B03G0533800	0.20512	0.282621	0.07011	0.945775	0.714228	0.450955	0.00736056	1.82197	up	up	novel_miR_306	509.532	455.937	326.048	573.819	571.987	1561.61	0.119023	0.94879	Normal
TraesCS2B03G0582300	1.14722	0.964296	0.922571	1.8464	2.04678	2.81788	0.000587743	1.07659	up	up	novel_miR_12	18.3066	12.2126	0	23.7115	0	23.258	0.792938	0.313209	Normal
TraesCS2B03G0582300	1.14722	0.964296	0.922571	1.8464	2.04678	2.81788	0.000587743	1.07659	up	up	novel_miR_200	94.5839	289.031	623.744	526.396	420.235	149.516	0.913604	0.0679232	Normal
TraesCS2B03G0582300	1.14722	0.964296	0.922571	1.8464	2.04678	2.81788	0.000587743	1.07659	up	up	novel_miR_383	94.5839	289.031	623.744	526.396	420.235	149.516	0.913604	0.0679232	Normal
TraesCS2B03G0582300	1.14722	0.964296	0.922571	1.8464	2.04678	2.81788	0.000587743	1.07659	up	up	novel_miR_437	18.3066	12.2126	0	23.7115	0	23.258	0.792938	0.313209	Normal
TraesCS2B03G0582300	1.14722	0.964296	0.922571	1.8464	2.04678	2.81788	0.000587743	1.07659	up	up	novel_miR_50	94.5839	289.031	627.288	526.396	420.235	149.516	0.920001	0.0629456	Normal
TraesCS2B03G0639500LC	0.649077	0.559098	0.636459	1.85354	1.40275	1.48313	0.000288439	1.29539	up	up	tae-miR9668-5p	626.999	1485.87	1357.35	1541.25	1412.46	332.257	0.725802	-0.194528	Normal
TraesCS2B03G0655300	2.90082	3.87826	1.77616	1.55652	1.21946	0.978018	0.00323485	-1.26372	down	down	novel_miR_162	669.715	195.402	205.552	744.542	451.364	1608.12	0.125769	1.10734	Normal
TraesCS2B03G0655300	2.90082	3.87826	1.77616	1.55652	1.21946	0.978018	0.00323485	-1.26372	down	down	novel_miR_512	42.7153	52.9213	131.128	85.3615	97.2766	122.935	0.528703	0.385512	Normal
TraesCS2B03G0699900	5.52665	3.77498	4.69558	9.66929	14.4573	12.6055	5.52116e-08	1.33724	up	up	novel_miR_147	9.15328	24.4252	7.088	9.48461	15.5643	6.64514	0.674846	-0.443617	Normal
TraesCS2B03G0699900	5.52665	3.77498	4.69558	9.66929	14.4573	12.6055	5.52116e-08	1.33724	up	up	novel_miR_279	18.3066	44.7795	14.176	9.48461	27.2375	6.64514	0.298556	-0.948778	Normal
TraesCS2B03G0699900	5.52665	3.77498	4.69558	9.66929	14.4573	12.6055	5.52116e-08	1.33724	up	up	novel_miR_284	9.15328	24.4252	7.088	9.48461	15.5643	6.64514	0.674846	-0.443617	Normal
TraesCS2B03G0699900	5.52665	3.77498	4.69558	9.66929	14.4573	12.6055	5.52116e-08	1.33724	up	up	novel_miR_353	9.15328	24.4252	7.088	9.48461	15.5643	6.64514	0.674846	-0.443617	Normal
TraesCS2B03G0699900	5.52665	3.77498	4.69558	9.66929	14.4573	12.6055	5.52116e-08	1.33724	up	up	novel_miR_522	9.15328	24.4252	7.088	9.48461	15.5643	6.64514	0.674846	-0.443617	Normal
TraesCS2B03G0737400	0.399198	0.53269	0.360622	0.728425	3.24458	1.32517	0.00218685	1.98025	up	up	novel_miR_140	91.5328	573.992	265.8	184.95	490.274	209.322	0.911285	-0.0665455	Normal
TraesCS2B03G0737400	0.399198	0.53269	0.360622	0.728425	3.24458	1.32517	0.00218685	1.98025	up	up	novel_miR_246	91.5328	573.992	265.8	184.95	490.274	209.322	0.911285	-0.0665455	Normal
TraesCS2B03G0737400	0.399198	0.53269	0.360622	0.728425	3.24458	1.32517	0.00218685	1.98025	up	up	novel_miR_54	91.5328	573.992	265.8	184.95	490.274	209.322	0.911285	-0.0665455	Normal
TraesCS2B03G0740500	14.0025	3.90314	5.421	0.950837	1.7979	2.7153	1.41884e-05	-2.16822	down	down	novel_miR_162	669.715	195.402	205.552	744.542	451.364	1608.12	0.125769	1.10734	Normal
TraesCS2B03G0793300	1.9083	3.17925	2.1515	6.39111	7.00021	9.04349	1.34589e-08	1.56739	up	up	novel_miR_390	83.905	89.559	173.656	161.238	140.078	365.483	0.137938	0.908403	Normal
TraesCS2B03G0839500	4.00056	4.15075	4.87066	9.68156	12.3841	10.3118	3.98101e-09	1.26502	up	up	novel_miR_200	94.5839	289.031	623.744	526.396	420.235	149.516	0.913604	0.0679232	Normal
TraesCS2B03G0839500	4.00056	4.15075	4.87066	9.68156	12.3841	10.3118	3.98101e-09	1.26502	up	up	novel_miR_383	94.5839	289.031	623.744	526.396	420.235	149.516	0.913604	0.0679232	Normal
TraesCS2B03G0839500	4.00056	4.15075	4.87066	9.68156	12.3841	10.3118	3.98101e-09	1.26502	up	up	novel_miR_50	94.5839	289.031	627.288	526.396	420.235	149.516	0.920001	0.0629456	Normal
TraesCS2B03G0852800	4.34228	6.65224	4.4762	2.31381	2.66292	2.29632	0.000149518	-1.15756	down	down	novel_miR_136	38.1387	77.3464	106.32	208.661	116.732	96.3545	0.135899	0.862555	Normal
TraesCS2B03G0858800	6.96398	7.3851	3.63737	2.13432	1.9839	3.66831	0.000207104	-1.2902	down	down	novel_miR_235	79.3284	77.3464	85.056	80.6192	73.9302	69.7739	0.625085	-0.282292	Normal
TraesCS2B03G0858800	6.96398	7.3851	3.63737	2.13432	1.9839	3.66831	0.000207104	-1.2902	down	down	novel_miR_426	79.3284	77.3464	85.056	80.6192	73.9302	69.7739	0.625085	-0.282292	Normal
TraesCS2B03G0858800	6.96398	7.3851	3.63737	2.13432	1.9839	3.66831	0.000207104	-1.2902	down	down	novel_miR_440	79.3284	77.3464	85.056	80.6192	73.9302	69.7739	0.625085	-0.282292	Normal
TraesCS2B03G0858800	6.96398	7.3851	3.63737	2.13432	1.9839	3.66831	0.000207104	-1.2902	down	down	novel_miR_442	79.3284	77.3464	85.056	80.6192	73.9302	69.7739	0.625085	-0.282292	Normal
TraesCS2B03G0858800	6.96398	7.3851	3.63737	2.13432	1.9839	3.66831	0.000207104	-1.2902	down	down	tae-miR1121	338.671	1298.61	978.144	1218.77	1268.49	245.87	0.986136	-0.0103084	Normal
TraesCS2B03G0877200	0.259524	0.249532	0.099354	0.616509	0.693626	1.1862	0.00170894	1.92342	up	up	novel_miR_162	669.715	195.402	205.552	744.542	451.364	1608.12	0.125769	1.10734	Normal
TraesCS2B03G0880900	8.3118	6.49107	4.53106	2.61478	3.56097	3.33363	0.000268862	-1.09048	down	down	tae-miR9782	13.7299	20.3543	17.72	9.48461	0	19.9354	0.443559	-0.811964	Normal
TraesCS2B03G0887400	7.48717	8.78229	7.4613	13.2545	14.3417	13.5274	3.55232e-05	0.733585	up	up	novel_miR_323	332.569	268.677	173.656	189.692	303.503	199.354	0.457944	-0.411816	Normal
TraesCS2B03G0888200	4.63803	4.7444	6.97772	14.1585	13.6208	12.9693	6.21704e-10	1.26964	up	up	novel_miR_95	57.9707	284.961	524.512	346.188	276.266	53.1611	0.562578	-0.407668	Normal
TraesCS2B03G0893200	0.949774	1.02869	1.66445	3.73739	1.39767	3.53335	0.00613945	1.18996	up	up	novel_miR_162	669.715	195.402	205.552	744.542	451.364	1608.12	0.125769	1.10734	Normal
TraesCS2B03G0917900LC	7.91329	9.07345	8.27145	4.62955	5.22249	5.69718	0.00327512	-0.758258	down	down	novel_miR_1	1165.52	2157.56	1995.27	1669.29	1645.92	2614.86	0.794697	0.124785	Normal
TraesCS2B03G0917900LC	7.91329	9.07345	8.27145	4.62955	5.22249	5.69718	0.00327512	-0.758258	down	down	novel_miR_100	1179.25	2181.98	2009.45	1678.78	1657.59	2721.18	0.766345	0.143832	Normal
TraesCS2B03G0917900LC	7.91329	9.07345	8.27145	4.62955	5.22249	5.69718	0.00327512	-0.758258	down	down	novel_miR_172	1165.52	2157.56	1995.27	1669.29	1645.92	2614.86	0.794697	0.124785	Normal
TraesCS2B03G0917900LC	7.91329	9.07345	8.27145	4.62955	5.22249	5.69718	0.00327512	-0.758258	down	down	novel_miR_221	480.547	863.024	1027.76	943.718	821.015	1448.64	0.404109	0.417463	Normal
TraesCS2B03G0917900LC	7.91329	9.07345	8.27145	4.62955	5.22249	5.69718	0.00327512	-0.758258	down	down	novel_miR_231	1179.25	2181.98	2009.45	1678.78	1657.59	2721.18	0.766345	0.143832	Normal
TraesCS2B03G0917900LC	7.91329	9.07345	8.27145	4.62955	5.22249	5.69718	0.00327512	-0.758258	down	down	novel_miR_236	480.547	863.024	1027.76	943.718	821.015	1448.64	0.404109	0.417463	Normal
TraesCS2B03G0917900LC	7.91329	9.07345	8.27145	4.62955	5.22249	5.69718	0.00327512	-0.758258	down	down	novel_miR_278	474.445	854.882	1013.58	938.976	805.451	1441.99	0.398271	0.423724	Normal
TraesCS2B03G0917900LC	7.91329	9.07345	8.27145	4.62955	5.22249	5.69718	0.00327512	-0.758258	down	down	novel_miR_286	474.445	952.583	1197.87	886.811	762.649	1166.22	0.86346	0.084539	Normal
TraesCS2B03G0917900LC	7.91329	9.07345	8.27145	4.62955	5.22249	5.69718	0.00327512	-0.758258	down	down	novel_miR_301	474.445	854.882	1013.58	938.976	805.451	1441.99	0.398271	0.423724	Normal
TraesCS2B03G0917900LC	7.91329	9.07345	8.27145	4.62955	5.22249	5.69718	0.00327512	-0.758258	down	down	novel_miR_335	474.445	854.882	1013.58	938.976	805.451	1441.99	0.398271	0.423724	Normal
TraesCS2B03G0917900LC	7.91329	9.07345	8.27145	4.62955	5.22249	5.69718	0.00327512	-0.758258	down	down	novel_miR_350	474.445	854.882	1013.58	938.976	805.451	1441.99	0.398271	0.423724	Normal
TraesCS2B03G0917900LC	7.91329	9.07345	8.27145	4.62955	5.22249	5.69718	0.00327512	-0.758258	down	down	novel_miR_388	1165.52	2157.56	1995.27	1669.29	1645.92	2614.86	0.794697	0.124785	Normal
TraesCS2B03G0917900LC	7.91329	9.07345	8.27145	4.62955	5.22249	5.69718	0.00327512	-0.758258	down	down	novel_miR_391	704.802	2084.28	3186.06	2617.75	1852.15	2232.77	0.744469	0.170512	Normal
TraesCS2B03G0917900LC	7.91329	9.07345	8.27145	4.62955	5.22249	5.69718	0.00327512	-0.758258	down	down	novel_miR_393	480.547	863.024	1027.76	943.718	821.015	1448.64	0.404109	0.417463	Normal
TraesCS2B03G0917900LC	7.91329	9.07345	8.27145	4.62955	5.22249	5.69718	0.00327512	-0.758258	down	down	novel_miR_478	703.277	2084.28	3178.97	2617.75	1848.26	2232.77	0.742357	0.172	Normal
TraesCS2B03G0917900LC	7.91329	9.07345	8.27145	4.62955	5.22249	5.69718	0.00327512	-0.758258	down	down	novel_miR_484	1165.52	2157.56	1995.27	1669.29	1645.92	2614.86	0.794697	0.124785	Normal
TraesCS2B03G0917900LC	7.91329	9.07345	8.27145	4.62955	5.22249	5.69718	0.00327512	-0.758258	down	down	novel_miR_55	474.445	854.882	1013.58	938.976	805.451	1441.99	0.398271	0.423724	Normal
TraesCS2B03G0917900LC	7.91329	9.07345	8.27145	4.62955	5.22249	5.69718	0.00327512	-0.758258	down	down	novel_miR_63	703.277	2084.28	3178.97	2617.75	1848.26	2232.77	0.742357	0.172	Normal
TraesCS2B03G0917900LC	7.91329	9.07345	8.27145	4.62955	5.22249	5.69718	0.00327512	-0.758258	down	down	novel_miR_68	480.547	863.024	1027.76	943.718	821.015	1448.64	0.404109	0.417463	Normal
TraesCS2B03G0917900LC	7.91329	9.07345	8.27145	4.62955	5.22249	5.69718	0.00327512	-0.758258	down	down	novel_miR_79	1179.25	2181.98	2009.45	1678.78	1657.59	2721.18	0.766345	0.143832	Normal
TraesCS2B03G0929400	8.73284	2.55009	1.95537	0.449269	2.50487	1.20429	0.00959817	-1.73184	down	down	tae-miR5049-3p	39.6642	28.4961	24.808	28.4538	54.4749	49.8385	0.704448	0.273312	Normal
TraesCS2B03G0932700	36.0433	32.9293	28.2937	44.4869	68.8842	48.245	0.00341631	0.676463	up	up	tae-miR9653b	698.7	1636.49	1098.64	1683.52	2206.23	1897.19	0.116184	0.699513	Normal
TraesCS2B03G0944700	3.99247	5.78404	3.00033	1.4881	1.33247	1.39111	8.24424e-07	-1.68678	down	down	tae-miR5175-5p	140.35	386.732	336.68	379.384	435.799	159.483	0.856178	0.093894	Normal
TraesCS2B03G0983100	3.18535	2.69313	2.49863	0.993658	1.47598	2.2793	0.00275762	-0.951889	down	down	tae-miR408	170.861	565.85	152.392	289.28	482.492	345.547	0.58921	0.299462	Normal
TraesCS2B03G0989500	0.744741	0.374294	1.44143	2.36294	2.26705	1.97819	0.00340946	1.33723	up	up	novel_miR_155	80.8539	56.9921	42.528	66.3922	58.366	252.515	0.208833	0.924775	Normal
TraesCS2B03G0989500	0.744741	0.374294	1.44143	2.36294	2.26705	1.97819	0.00340946	1.33723	up	up	novel_miR_267	80.8539	56.9921	42.528	66.3922	58.366	252.515	0.208833	0.924775	Normal
TraesCS2B03G0989500	0.744741	0.374294	1.44143	2.36294	2.26705	1.97819	0.00340946	1.33723	up	up	novel_miR_300	80.8539	56.9921	42.528	66.3922	58.366	252.515	0.208833	0.924775	Normal
TraesCS2B03G0989500	0.744741	0.374294	1.44143	2.36294	2.26705	1.97819	0.00340946	1.33723	up	up	novel_miR_309	80.8539	56.9921	42.528	66.3922	58.366	252.515	0.208833	0.924775	Normal
TraesCS2B03G0989500	0.744741	0.374294	1.44143	2.36294	2.26705	1.97819	0.00340946	1.33723	up	up	novel_miR_341	80.8539	56.9921	42.528	66.3922	58.366	252.515	0.208833	0.924775	Normal
TraesCS2B03G0989500	0.744741	0.374294	1.44143	2.36294	2.26705	1.97819	0.00340946	1.33723	up	up	novel_miR_404	80.8539	56.9921	42.528	66.3922	58.366	252.515	0.208833	0.924775	Normal
TraesCS2B03G0989500	0.744741	0.374294	1.44143	2.36294	2.26705	1.97819	0.00340946	1.33723	up	up	novel_miR_462	80.8539	56.9921	42.528	66.3922	58.366	252.515	0.208833	0.924775	Normal
TraesCS2B03G0989500	0.744741	0.374294	1.44143	2.36294	2.26705	1.97819	0.00340946	1.33723	up	up	novel_miR_477	80.8539	56.9921	42.528	66.3922	58.366	252.515	0.208833	0.924775	Normal
TraesCS2B03G0994500	4.95722	4.39653	4.43828	8.83275	18.0048	12.3886	3.73984e-07	1.4585	up	up	novel_miR_306	509.532	455.937	326.048	573.819	571.987	1561.61	0.119023	0.94879	Normal
TraesCS2B03G0999600	1.41354	1.12113	0.855369	3.0922	3.57481	5.51907	2.5357e-05	1.7707	up	up	novel_miR_29	385.963	911.874	673.36	426.807	626.462	707.707	0.69742	-0.187852	Normal
TraesCS2B03G0999600	1.41354	1.12113	0.855369	3.0922	3.57481	5.51907	2.5357e-05	1.7707	up	up	novel_miR_363	385.963	911.874	673.36	426.807	626.462	707.707	0.69742	-0.187852	Normal
TraesCS2B03G0999600	1.41354	1.12113	0.855369	3.0922	3.57481	5.51907	2.5357e-05	1.7707	up	up	novel_miR_75	385.963	911.874	673.36	426.807	626.462	707.707	0.69742	-0.187852	Normal
TraesCS2B03G1018400	16.6622	22.2906	19.5731	29.8115	41.6279	24.5283	0.0061218	0.665143	up	up	novel_miR_255	56.4452	118.055	106.32	90.1038	136.187	96.3545	0.804235	0.134298	Normal
TraesCS2B03G1018400	16.6622	22.2906	19.5731	29.8115	41.6279	24.5283	0.0061218	0.665143	up	up	novel_miR_431	56.4452	118.055	106.32	90.1038	136.187	96.3545	0.804235	0.134298	Normal
TraesCS2B03G1025500	0	0.093623	0.234405	76.1649	2.18709	47.5765	1.93197e-06	8.53118	up	up	novel_miR_162	669.715	195.402	205.552	744.542	451.364	1608.12	0.125769	1.10734	Normal
TraesCS2B03G1026200	4.0703	1.70068	2.53187	0.31689	1.48324	0.931164	0.00220252	-1.6499	down	down	novel_miR_240	27.4598	24.4252	14.176	18.9692	46.6928	19.9354	0.905347	0.0965344	Normal
TraesCS2B03G1026200	4.0703	1.70068	2.53187	0.31689	1.48324	0.931164	0.00220252	-1.6499	down	down	novel_miR_336	27.4598	24.4252	14.176	18.9692	46.6928	19.9354	0.905347	0.0965344	Normal
TraesCS2B03G1030700	15.5355	19.4262	15.5452	6.12277	12.5877	9.84596	0.00306521	-0.873866	down	down	tae-miR399	1.52555	0	3.544	9.48461	0	6.64514	0.432833	1.48618	Normal
TraesCS2B03G1050500	0.758809	0.489167	0.268884	2.07229	3.04196	2.49778	6.52289e-06	2.24055	up	up	novel_miR_146	57.9707	113.984	92.144	99.5884	182.88	139.548	0.263295	0.605015	Normal
TraesCS2B03G1050500	0.758809	0.489167	0.268884	2.07229	3.04196	2.49778	6.52289e-06	2.24055	up	up	novel_miR_171	94.5839	142.48	155.936	142.269	287.939	162.806	0.36212	0.4723	Normal
TraesCS2B03G1050500	0.758809	0.489167	0.268884	2.07229	3.04196	2.49778	6.52289e-06	2.24055	up	up	novel_miR_266	94.5839	142.48	155.936	137.527	284.048	172.774	0.354142	0.481162	Normal
TraesCS2B03G1050500	0.758809	0.489167	0.268884	2.07229	3.04196	2.49778	6.52289e-06	2.24055	up	up	novel_miR_337	94.5839	142.48	155.936	137.527	284.048	172.774	0.354142	0.481162	Normal
TraesCS2B03G1050500	0.758809	0.489167	0.268884	2.07229	3.04196	2.49778	6.52289e-06	2.24055	up	up	novel_miR_365	94.5839	142.48	155.936	137.527	284.048	172.774	0.354142	0.481162	Normal
TraesCS2B03G1050500	0.758809	0.489167	0.268884	2.07229	3.04196	2.49778	6.52289e-06	2.24055	up	up	novel_miR_87	94.5839	142.48	155.936	137.527	284.048	172.774	0.354142	0.481162	Normal
TraesCS2B03G1065900	2.09833	1.50231	2.11803	6.04786	2.49501	5.51363	0.000275974	1.22712	up	up	tae-miR9658-3p	300.533	606.559	800.944	1327.84	871.599	362.16	0.368199	0.484257	Normal
TraesCS2B03G1085200	1.45071	1.41465	1.17586	0.791359	0.934141	0.792752	0.00851026	-0.74024	down	down	novel_miR_296	636.153	1286.39	974.6	1043.31	1354.09	1166.22	0.603759	0.228661	Normal
TraesCS2B03G1085200	1.45071	1.41465	1.17586	0.791359	0.934141	0.792752	0.00851026	-0.74024	down	down	tae-miR1134	3.05109	0	3.544	9.48461	0	0	0.984928	0.040422	Normal
TraesCS2B03G1113000	1.29882	1.94423	1.95001	3.33392	2.4875	4.15963	0.001398	0.812452	up	up	novel_miR_133	30.5109	16.2835	28.352	61.6499	38.9107	86.3868	0.125432	1.11003	Normal
TraesCS2B03G1113000	1.29882	1.94423	1.95001	3.33392	2.4875	4.15963	0.001398	0.812452	up	up	novel_miR_155	80.8539	56.9921	42.528	66.3922	58.366	252.515	0.208833	0.924775	Normal
TraesCS2B03G1113000	1.29882	1.94423	1.95001	3.33392	2.4875	4.15963	0.001398	0.812452	up	up	novel_miR_267	80.8539	56.9921	42.528	66.3922	58.366	252.515	0.208833	0.924775	Normal
TraesCS2B03G1113000	1.29882	1.94423	1.95001	3.33392	2.4875	4.15963	0.001398	0.812452	up	up	novel_miR_300	80.8539	56.9921	42.528	66.3922	58.366	252.515	0.208833	0.924775	Normal
TraesCS2B03G1113000	1.29882	1.94423	1.95001	3.33392	2.4875	4.15963	0.001398	0.812452	up	up	novel_miR_309	80.8539	56.9921	42.528	66.3922	58.366	252.515	0.208833	0.924775	Normal
TraesCS2B03G1113000	1.29882	1.94423	1.95001	3.33392	2.4875	4.15963	0.001398	0.812452	up	up	novel_miR_341	80.8539	56.9921	42.528	66.3922	58.366	252.515	0.208833	0.924775	Normal
TraesCS2B03G1113000	1.29882	1.94423	1.95001	3.33392	2.4875	4.15963	0.001398	0.812452	up	up	novel_miR_404	80.8539	56.9921	42.528	66.3922	58.366	252.515	0.208833	0.924775	Normal
TraesCS2B03G1113000	1.29882	1.94423	1.95001	3.33392	2.4875	4.15963	0.001398	0.812452	up	up	novel_miR_462	80.8539	56.9921	42.528	66.3922	58.366	252.515	0.208833	0.924775	Normal
TraesCS2B03G1113000	1.29882	1.94423	1.95001	3.33392	2.4875	4.15963	0.001398	0.812452	up	up	novel_miR_477	80.8539	56.9921	42.528	66.3922	58.366	252.515	0.208833	0.924775	Normal
TraesCS2B03G1113000	1.29882	1.94423	1.95001	3.33392	2.4875	4.15963	0.001398	0.812452	up	up	novel_miR_500	10.6788	8.14173	10.632	18.9692	27.2375	23.258	0.269643	1.01561	Normal
TraesCS2B03G1113000	1.29882	1.94423	1.95001	3.33392	2.4875	4.15963	0.001398	0.812452	up	up	tae-miR1122a	122.044	240.181	354.4	398.353	459.146	33.2257	0.814303	0.163272	Normal
TraesCS2B03G1113000	1.29882	1.94423	1.95001	3.33392	2.4875	4.15963	0.001398	0.812452	up	up	tae-miR1127a	59.4963	73.2756	35.44	42.6807	89.4945	99.677	0.623043	0.318996	Normal
TraesCS2B03G1113000	1.29882	1.94423	1.95001	3.33392	2.4875	4.15963	0.001398	0.812452	up	up	tae-miR1127b-3p	3080.08	3643.42	3894.86	3760.65	3723.75	2691.28	0.625955	-0.212806	Normal
TraesCS2B03G1113000	1.29882	1.94423	1.95001	3.33392	2.4875	4.15963	0.001398	0.812452	up	up	tae-miR1133	1.52555	8.14173	0	0	0	6.64514	0.906065	-0.253692	Normal
TraesCS2B03G1113000	1.29882	1.94423	1.95001	3.33392	2.4875	4.15963	0.001398	0.812452	up	up	tae-miR1135	1841.33	2210.48	1849.97	2423.32	1918.3	2953.76	0.685636	0.19475	Normal
TraesCS2B03G1148800	0.64737	0.943277	1.00701	1.88963	2.9144	2.52816	8.33216e-05	1.37001	up	up	novel_miR_285	57.9707	97.7008	67.336	85.3615	112.841	106.322	0.523842	0.355929	Normal
TraesCS2B03G1163500	2.89104	2.09694	2.05622	5.19291	14.6234	7.92372	8.90779e-07	1.92832	up	up	tae-miR9662b-3p	3374.51	6114.44	6730.06	8792.23	8015.6	9622.16	0.143606	0.651803	Normal
TraesCS2B03G1195400LC	1.36878	1.36282	0.805944	0.46465	0.892911	0.52433	0.00906998	-0.96992	down	down	novel_miR_211	0	0	0	9.48461	15.5643	6.64514	0.0196928	4.19222	up
TraesCS2B03G1195400LC	1.36878	1.36282	0.805944	0.46465	0.892911	0.52433	0.00906998	-0.96992	down	down	novel_miR_72	0	0	0	9.48461	15.5643	6.64514	0.0196928	4.19222	up
TraesCS2B03G1206800	18.6104	21.3025	25.0463	33.2972	36.5596	32.7053	0.000117721	0.609979	up	up	novel_miR_139	411.897	284.961	265.8	294.023	451.364	1099.77	0.215422	0.791098	Normal
TraesCS2B03G1206800	18.6104	21.3025	25.0463	33.2972	36.5596	32.7053	0.000117721	0.609979	up	up	novel_miR_27	419.525	297.173	283.52	308.25	470.819	1109.74	0.220129	0.772617	Normal
TraesCS2B03G1222000	20.859	21.6713	36.2941	75.1899	32.2828	56.113	0.000434649	0.998877	up	up	novel_miR_285	57.9707	97.7008	67.336	85.3615	112.841	106.322	0.523842	0.355929	Normal
TraesCS2B03G1228900LC	45.1185	57.3131	34.4769	23.1942	29.9656	30.3127	0.0011037	-0.779936	down	down	tae-miR9654a-3p	7.62773	8.14173	0	23.7115	11.6732	13.2903	0.259886	1.29971	Normal
TraesCS2B03G1229100	159.535	227.261	90.4177	70.0489	108.21	93.8956	0.00489525	-0.880608	down	down	novel_miR_160	302.058	179.118	223.272	175.465	214.009	395.386	0.964189	-0.0269873	Normal
TraesCS2B03G1229100	159.535	227.261	90.4177	70.0489	108.21	93.8956	0.00489525	-0.880608	down	down	novel_miR_216	231.883	142.48	198.464	128.042	178.989	382.095	0.855334	0.114027	Normal
TraesCS2B03G1271700	9.23211	10.6865	10.1694	3.99657	7.57367	5.23991	0.00132361	-0.886459	down	down	novel_miR_95	57.9707	284.961	524.512	346.188	276.266	53.1611	0.562578	-0.407668	Normal
TraesCS2B03G1299500	4.5543	2.18603	2.67588	7.61615	7.36946	6.57813	0.000681334	1.12641	up	up	tae-miR164	912.277	1897.02	1938.57	1840.01	1871.6	996.77	0.818313	-0.10401	Normal
TraesCS2B03G1321200	1.16554	0.811125	0.922746	3.96901	1.16418	3.26326	0.00249157	1.45193	up	up	tae-miR9657a-3p	0	4.07087	0	0	0	0	0.883843	-0.596154	Normal
TraesCS2B03G1367200	0.746195	0.50322	0.210374	2.96091	3.73507	4.3044	3.19541e-11	2.82433	up	up	tae-miR1120b-3p	799.386	761.252	939.16	1052.79	933.856	936.964	0.88266	0.0689409	Normal
TraesCS2B03G1400600	11.0712	7.19438	3.89161	0.392405	2.4817	1.08845	9.20102e-06	-2.54999	down	down	novel_miR_512	42.7153	52.9213	131.128	85.3615	97.2766	122.935	0.528703	0.385512	Normal
TraesCS2B03G1431500	0.639845	0.846423	0.59238	0.303058	0.190211	0.250321	0.00445341	-1.54416	down	down	novel_miR_162	669.715	195.402	205.552	744.542	451.364	1608.12	0.125769	1.10734	Normal
TraesCS2B03G1448200	0.074686	0.008663	0	5.29341	1.19477	5.13359	4.42141e-06	6.92275	up	up	novel_miR_305	149.504	240.181	163.024	175.465	249.028	352.192	0.426478	0.424133	Normal
TraesCS2B03G1448200	0.074686	0.008663	0	5.29341	1.19477	5.13359	4.42141e-06	6.92275	up	up	novel_miR_504	149.504	240.181	163.024	175.465	249.028	352.192	0.426478	0.424133	Normal
TraesCS2B03G1448200	0.074686	0.008663	0	5.29341	1.19477	5.13359	4.42141e-06	6.92275	up	up	novel_miR_74	54.9197	40.7087	38.984	75.8769	116.732	142.87	0.0784312	1.10995	Normal
TraesCS2B03G1538300	2.29665	2.25854	1.64527	8.33572	17.8768	13.1001	6.12573e-15	2.60255	up	up	novel_miR_140	91.5328	573.992	265.8	184.95	490.274	209.322	0.911285	-0.0665455	Normal
TraesCS2B03G1538300	2.29665	2.25854	1.64527	8.33572	17.8768	13.1001	6.12573e-15	2.60255	up	up	novel_miR_246	91.5328	573.992	265.8	184.95	490.274	209.322	0.911285	-0.0665455	Normal
TraesCS2B03G1538300	2.29665	2.25854	1.64527	8.33572	17.8768	13.1001	6.12573e-15	2.60255	up	up	novel_miR_54	91.5328	573.992	265.8	184.95	490.274	209.322	0.911285	-0.0665455	Normal
TraesCS2B03G1538800	0	0.110442	0	1.32626	0.905852	1.20995	1.08141e-05	4.83985	up	up	novel_miR_140	91.5328	573.992	265.8	184.95	490.274	209.322	0.911285	-0.0665455	Normal
TraesCS2B03G1538800	0	0.110442	0	1.32626	0.905852	1.20995	1.08141e-05	4.83985	up	up	novel_miR_246	91.5328	573.992	265.8	184.95	490.274	209.322	0.911285	-0.0665455	Normal
TraesCS2B03G1538800	0	0.110442	0	1.32626	0.905852	1.20995	1.08141e-05	4.83985	up	up	novel_miR_54	91.5328	573.992	265.8	184.95	490.274	209.322	0.911285	-0.0665455	Normal
TraesCS2B03G1573300	2.02475	2.11553	2.18797	0.765467	0.772775	0.490172	0.000769132	-1.64885	down	down	tae-miR5048-5p	3635.38	8072.53	6981.68	6127.06	6813.26	6698.3	0.953779	0.025237	Normal
TraesCS2D03G0006300	1.85783	2.39817	1.5802	3.08762	8.17608	3.92445	0.000432415	1.33162	up	up	novel_miR_124	140680	55937.8	71021.8	61564.6	68961.4	118672	0.561837	-0.35625	Normal
TraesCS2D03G0006300	1.85783	2.39817	1.5802	3.08762	8.17608	3.92445	0.000432415	1.33162	up	up	novel_miR_139	411.897	284.961	265.8	294.023	451.364	1099.77	0.215422	0.791098	Normal
TraesCS2D03G0006300	1.85783	2.39817	1.5802	3.08762	8.17608	3.92445	0.000432415	1.33162	up	up	novel_miR_220	140680	55937.8	71021.8	61564.6	68961.4	118672	0.561837	-0.35625	Normal
TraesCS2D03G0006300	1.85783	2.39817	1.5802	3.08762	8.17608	3.92445	0.000432415	1.33162	up	up	novel_miR_27	419.525	297.173	283.52	308.25	470.819	1109.74	0.220129	0.772617	Normal
TraesCS2D03G0006300	1.85783	2.39817	1.5802	3.08762	8.17608	3.92445	0.000432415	1.33162	up	up	novel_miR_403	140680	55937.8	71021.8	61564.6	68961.4	118672	0.561837	-0.35625	Normal
TraesCS2D03G0006300	1.85783	2.39817	1.5802	3.08762	8.17608	3.92445	0.000432415	1.33162	up	up	novel_miR_66	140680	55937.8	71021.8	61564.6	68961.4	118672	0.561837	-0.35625	Normal
TraesCS2D03G0041800	1.43025	1.04083	0.418688	3.73476	6.93157	6.22098	7.83831e-08	2.46589	up	up	tae-miR1122b-3p	67.124	77.3464	77.968	113.815	58.366	66.4514	0.924937	-0.0558083	Normal
TraesCS2D03G0049500	1.57025	1.70113	2.42274	4.89582	3.97818	5.23598	1.061e-08	1.24719	up	up	tae-miR9664-3p	137.299	105.843	209.096	165.981	210.118	196.032	0.734442	0.182751	Normal
TraesCS2D03G0051000	0.075225	0.026035	0.009814	0.552904	0.568685	0.656502	3.66404e-07	3.80918	up	up	tae-miR1122a	122.044	240.181	354.4	398.353	459.146	33.2257	0.814303	0.163272	Normal
TraesCS2D03G0053600	1.30389	3.10265	1.74464	0.19741	0.707058	0.526076	0.000121977	-2.14068	down	down	novel_miR_512	42.7153	52.9213	131.128	85.3615	97.2766	122.935	0.528703	0.385512	Normal
TraesCS2D03G0056300	0.081247	0	0.072823	3.75384	5.52302	7.08456	1.65564e-08	6.66889	up	up	novel_miR_310	227.306	329.74	216.184	208.661	214.009	438.579	0.866607	0.0933355	Normal
TraesCS2D03G0056300	0.081247	0	0.072823	3.75384	5.52302	7.08456	1.65564e-08	6.66889	up	up	novel_miR_312	221.204	329.74	216.184	213.404	210.118	435.256	0.849802	0.104843	Normal
TraesCS2D03G0056400	1.00015	0.28131	0.165973	1.67675	5.30196	3.87265	1.0557e-05	2.81563	up	up	novel_miR_162	669.715	195.402	205.552	744.542	451.364	1608.12	0.125769	1.10734	Normal
TraesCS2D03G0066100	3.08306	6.60072	3.52994	2.08479	2.6931	1.69571	0.00370152	-1.0846	down	down	tae-miR9661-5p	15.2555	28.4961	99.232	71.1345	70.0392	59.8062	0.497585	0.478484	Normal
TraesCS2D03G0069200	13.2013	14.1237	8.52284	4.25097	7.57	4.79051	0.00014799	-1.13891	down	down	tae-miR397-5p	102.212	378.591	180.744	90.1038	354.087	478.45	0.406613	0.534695	Normal
TraesCS2D03G0070300	0.446106	1.25499	0.988655	4.10401	4.63996	2.05367	2.71817e-05	1.95324	up	up	novel_miR_390	83.905	89.559	173.656	161.238	140.078	365.483	0.137938	0.908403	Normal
TraesCS2D03G0075200	3.06554	2.67573	2.17923	0	0	0	9.81236e-18	-10.7623	down	down	tae-miR7757-5p	6178.46	10629	9831.06	12785.2	13575.9	15131	0.191322	0.569951	Normal
TraesCS2D03G0079000	1.83929	1.91947	1.11879	0.37987	0.600524	0.391091	1.98385e-06	-1.88915	down	down	novel_miR_142	88.4817	293.102	194.92	251.342	221.791	63.1288	0.757739	-0.17958	Normal
TraesCS2D03G0079000	1.83929	1.91947	1.11879	0.37987	0.600524	0.391091	1.98385e-06	-1.88915	down	down	novel_miR_161	88.4817	293.102	194.92	251.342	221.791	63.1288	0.757739	-0.17958	Normal
TraesCS2D03G0079000	1.83929	1.91947	1.11879	0.37987	0.600524	0.391091	1.98385e-06	-1.88915	down	down	novel_miR_47	158.657	431.512	347.312	464.746	486.383	89.7093	0.945559	0.0403572	Normal
TraesCS2D03G0079000	1.83929	1.91947	1.11879	0.37987	0.600524	0.391091	1.98385e-06	-1.88915	down	down	tae-miR1120b-3p	799.386	761.252	939.16	1052.79	933.856	936.964	0.88266	0.0689409	Normal
TraesCS2D03G0101800	3.22309	2.22088	2.26954	7.30791	7.59552	2.52386	0.00441318	1.11881	up	up	novel_miR_134	10.6788	36.6378	17.72	9.48461	27.2375	3.32257	0.423546	-0.77687	Normal
TraesCS2D03G0101800	3.22309	2.22088	2.26954	7.30791	7.59552	2.52386	0.00441318	1.11881	up	up	novel_miR_223	57.9707	101.772	63.792	208.661	120.623	139.548	0.0793988	0.969351	Normal
TraesCS2D03G0101800	3.22309	2.22088	2.26954	7.30791	7.59552	2.52386	0.00441318	1.11881	up	up	novel_miR_277	10.6788	36.6378	17.72	9.48461	27.2375	3.32257	0.423546	-0.77687	Normal
TraesCS2D03G0101800	3.22309	2.22088	2.26954	7.30791	7.59552	2.52386	0.00441318	1.11881	up	up	novel_miR_317	10.6788	36.6378	17.72	9.48461	27.2375	3.32257	0.423546	-0.77687	Normal
TraesCS2D03G0101800	3.22309	2.22088	2.26954	7.30791	7.59552	2.52386	0.00441318	1.11881	up	up	novel_miR_358	10.6788	36.6378	17.72	9.48461	27.2375	3.32257	0.423546	-0.77687	Normal
TraesCS2D03G0101800	3.22309	2.22088	2.26954	7.30791	7.59552	2.52386	0.00441318	1.11881	up	up	novel_miR_94	10.6788	36.6378	17.72	9.48461	27.2375	3.32257	0.423546	-0.77687	Normal
TraesCS2D03G0142400	0.082087	0.190048	0.19571	1.56382	3.6565	2.11041	4.38979e-14	3.91802	up	up	novel_miR_111	35.0876	24.4252	24.808	37.9384	54.4749	66.4514	0.328843	0.691849	Normal
TraesCS2D03G0142400	0.082087	0.190048	0.19571	1.56382	3.6565	2.11041	4.38979e-14	3.91802	up	up	novel_miR_117	33.562	24.4252	17.72	28.4538	38.9107	69.7739	0.392664	0.650648	Normal
TraesCS2D03G0142400	0.082087	0.190048	0.19571	1.56382	3.6565	2.11041	4.38979e-14	3.91802	up	up	novel_miR_13	33.562	24.4252	17.72	28.4538	38.9107	69.7739	0.392664	0.650648	Normal
TraesCS2D03G0142400	0.082087	0.190048	0.19571	1.56382	3.6565	2.11041	4.38979e-14	3.91802	up	up	novel_miR_131	33.562	24.4252	17.72	28.4538	38.9107	69.7739	0.392664	0.650648	Normal
TraesCS2D03G0142400	0.082087	0.190048	0.19571	1.56382	3.6565	2.11041	4.38979e-14	3.91802	up	up	novel_miR_142	88.4817	293.102	194.92	251.342	221.791	63.1288	0.757739	-0.17958	Normal
TraesCS2D03G0142400	0.082087	0.190048	0.19571	1.56382	3.6565	2.11041	4.38979e-14	3.91802	up	up	novel_miR_161	88.4817	293.102	194.92	251.342	221.791	63.1288	0.757739	-0.17958	Normal
TraesCS2D03G0142400	0.082087	0.190048	0.19571	1.56382	3.6565	2.11041	4.38979e-14	3.91802	up	up	novel_miR_213	100.686	56.9921	35.44	56.9076	50.5839	99.677	0.828357	-0.152873	Normal
TraesCS2D03G0142400	0.082087	0.190048	0.19571	1.56382	3.6565	2.11041	4.38979e-14	3.91802	up	up	novel_miR_223	57.9707	101.772	63.792	208.661	120.623	139.548	0.0793988	0.969351	Normal
TraesCS2D03G0142400	0.082087	0.190048	0.19571	1.56382	3.6565	2.11041	4.38979e-14	3.91802	up	up	novel_miR_228	32.0365	24.4252	17.72	33.1961	42.8017	69.7739	0.30382	0.766014	Normal
TraesCS2D03G0142400	0.082087	0.190048	0.19571	1.56382	3.6565	2.11041	4.38979e-14	3.91802	up	up	novel_miR_39	32.0365	16.2835	14.176	23.7115	35.0196	63.1288	0.388226	0.697882	Normal
TraesCS2D03G0142400	0.082087	0.190048	0.19571	1.56382	3.6565	2.11041	4.38979e-14	3.91802	up	up	novel_miR_418	32.0365	24.4252	17.72	33.1961	42.8017	69.7739	0.30382	0.766014	Normal
TraesCS2D03G0142400	0.082087	0.190048	0.19571	1.56382	3.6565	2.11041	4.38979e-14	3.91802	up	up	novel_miR_47	158.657	431.512	347.312	464.746	486.383	89.7093	0.945559	0.0403572	Normal
TraesCS2D03G0142400	0.082087	0.190048	0.19571	1.56382	3.6565	2.11041	4.38979e-14	3.91802	up	up	novel_miR_501	32.0365	20.3543	17.72	28.4538	38.9107	69.7739	0.332597	0.74535	Normal
TraesCS2D03G0142400	0.082087	0.190048	0.19571	1.56382	3.6565	2.11041	4.38979e-14	3.91802	up	up	tae-miR1120b-3p	799.386	761.252	939.16	1052.79	933.856	936.964	0.88266	0.0689409	Normal
TraesCS2D03G0142400	0.082087	0.190048	0.19571	1.56382	3.6565	2.11041	4.38979e-14	3.91802	up	up	tae-miR1120c-5p	134.248	223.898	202.008	199.177	214.009	219.29	0.847015	0.0939967	Normal
TraesCS2D03G0142400	0.082087	0.190048	0.19571	1.56382	3.6565	2.11041	4.38979e-14	3.91802	up	up	tae-miR1122c-3p	100.686	142.48	131.128	161.238	112.841	79.7416	0.672007	-0.226506	Normal
TraesCS2D03G0142400	0.082087	0.190048	0.19571	1.56382	3.6565	2.11041	4.38979e-14	3.91802	up	up	tae-miR1130b-3p	1382.14	1384.09	2211.46	2186.2	1984.44	1245.96	0.931996	-0.0400822	Normal
TraesCS2D03G0142400	0.082087	0.190048	0.19571	1.56382	3.6565	2.11041	4.38979e-14	3.91802	up	up	tae-miR1133	1.52555	8.14173	0	0	0	6.64514	0.906065	-0.253692	Normal
TraesCS2D03G0142400	0.082087	0.190048	0.19571	1.56382	3.6565	2.11041	4.38979e-14	3.91802	up	up	tae-miR171b	30.5109	44.7795	109.864	123.3	108.95	26.5805	0.602963	0.355887	Normal
TraesCS2D03G0160400	0.169505	0	0	6.19456	13.1919	10.8024	0.000648322	7.3505	up	up	novel_miR_106	137.299	317.528	294.152	393.611	291.83	76.4191	0.877683	-0.0894644	Normal
TraesCS2D03G0176500	0.619009	0.121919	0.146995	0.904083	1.60117	2.76091	0.00075211	2.45615	up	up	novel_miR_162	669.715	195.402	205.552	744.542	451.364	1608.12	0.125769	1.10734	Normal
TraesCS2D03G0190300	9.30805	7.74097	8.18347	6.76155	4.76598	5.74047	0.00207855	-0.614091	down	down	tae-miR9655-3p	6.10218	0	0	99.5884	7.78213	13.2903	0.00643537	3.45323	up
TraesCS2D03G0205000	3.16875	5.08658	4.82505	12.632	5.66293	7.57735	0.00796437	0.919708	up	up	tae-miR444a	10.6788	12.2126	3.544	9.48461	7.78213	96.3545	0.052634	2.04662	Normal
TraesCS2D03G0220000	2.65633	2.1673	3.58938	5.77569	3.74646	4.68843	0.00728216	0.702948	up	up	novel_miR_160	302.058	179.118	223.272	175.465	214.009	395.386	0.964189	-0.0269873	Normal
TraesCS2D03G0220000	2.65633	2.1673	3.58938	5.77569	3.74646	4.68843	0.00728216	0.702948	up	up	novel_miR_216	231.883	142.48	198.464	128.042	178.989	382.095	0.855334	0.114027	Normal
TraesCS2D03G0221100	0.425154	0.116707	0.217244	0.370807	0.719385	1.64242	0.00727347	1.77261	up	up	novel_miR_12	18.3066	12.2126	0	23.7115	0	23.258	0.792938	0.313209	Normal
TraesCS2D03G0221100	0.425154	0.116707	0.217244	0.370807	0.719385	1.64242	0.00727347	1.77261	up	up	novel_miR_437	18.3066	12.2126	0	23.7115	0	23.258	0.792938	0.313209	Normal
TraesCS2D03G0237600	2.67575	2.54124	2.00694	0.958263	0.780951	1.54889	0.00586785	-1.20494	down	down	novel_miR_304	18.3066	36.6378	63.792	80.6192	35.0196	26.5805	0.792758	0.188666	Normal
TraesCS2D03G0237600	2.67575	2.54124	2.00694	0.958263	0.780951	1.54889	0.00586785	-1.20494	down	down	novel_miR_342	18.3066	36.6378	63.792	80.6192	35.0196	26.5805	0.792758	0.188666	Normal
TraesCS2D03G0342700	1.17709	0.985462	1.55413	2.00662	2.16288	2.5442	0.00783607	0.804272	up	up	tae-miR5085	0	0	0	0	0	3.32257	0.74495	1.3274	Normal
TraesCS2D03G0358100	4.53543	2.78886	4.46367	7.80463	5.83343	15.3722	0.000893747	1.23167	up	up	novel_miR_200	94.5839	289.031	623.744	526.396	420.235	149.516	0.913604	0.0679232	Normal
TraesCS2D03G0358100	4.53543	2.78886	4.46367	7.80463	5.83343	15.3722	0.000893747	1.23167	up	up	novel_miR_383	94.5839	289.031	623.744	526.396	420.235	149.516	0.913604	0.0679232	Normal
TraesCS2D03G0358100	4.53543	2.78886	4.46367	7.80463	5.83343	15.3722	0.000893747	1.23167	up	up	novel_miR_50	94.5839	289.031	627.288	526.396	420.235	149.516	0.920001	0.0629456	Normal
TraesCS2D03G0384100	0.35267	0.267931	0.062281	1.16266	1.91934	1.82639	2.57877e-05	2.73072	up	up	novel_miR_200	94.5839	289.031	623.744	526.396	420.235	149.516	0.913604	0.0679232	Normal
TraesCS2D03G0384100	0.35267	0.267931	0.062281	1.16266	1.91934	1.82639	2.57877e-05	2.73072	up	up	novel_miR_383	94.5839	289.031	623.744	526.396	420.235	149.516	0.913604	0.0679232	Normal
TraesCS2D03G0384100	0.35267	0.267931	0.062281	1.16266	1.91934	1.82639	2.57877e-05	2.73072	up	up	novel_miR_50	94.5839	289.031	627.288	526.396	420.235	149.516	0.920001	0.0629456	Normal
TraesCS2D03G0391600	2.17773	3.47456	3.81539	1.1706	1.44289	1.56741	0.000487755	-1.22338	down	down	novel_miR_468	587.335	761.252	634.376	1109.7	964.984	897.093	0.320686	0.447885	Normal
TraesCS2D03G0391600	2.17773	3.47456	3.81539	1.1706	1.44289	1.56741	0.000487755	-1.22338	down	down	tae-miR1127a	59.4963	73.2756	35.44	42.6807	89.4945	99.677	0.623043	0.318996	Normal
TraesCS2D03G0396900	0.706643	0.412124	0.426323	2.43361	5.90348	4.02524	9.3908e-15	2.94355	up	up	tae-miR531	2919.9	2694.91	2689.9	2423.32	4821.03	8093.78	0.178916	0.768224	Normal
TraesCS2D03G0396900	0.706643	0.412124	0.426323	2.43361	5.90348	4.02524	9.3908e-15	2.94355	up	up	tae-miR9673-5p	41.1897	93.6299	74.424	61.6499	70.0392	39.8708	0.542053	-0.365405	Normal
TraesCS2D03G0411500	3.24239	6.17128	2.41394	1.62157	1.6165	2.35934	0.00364304	-1.15558	down	down	tae-miR9779	25.9343	36.6378	70.88	56.9076	70.0392	63.1288	0.487799	0.444277	Normal
TraesCS2D03G0421300	0.196887	0.320391	0.210387	0.526664	0.61041	1.2315	0.0054155	1.61938	up	up	novel_miR_102	146.452	158.764	124.04	175.465	132.296	395.386	0.304729	0.626832	Normal
TraesCS2D03G0421300	0.196887	0.320391	0.210387	0.526664	0.61041	1.2315	0.0054155	1.61938	up	up	novel_miR_186	99.1605	93.6299	88.6	75.8769	97.2766	209.322	0.594527	0.332751	Normal
TraesCS2D03G0421300	0.196887	0.320391	0.210387	0.526664	0.61041	1.2315	0.0054155	1.61938	up	up	novel_miR_239	106.788	109.913	102.776	85.3615	108.95	222.612	0.638982	0.2849	Normal
TraesCS2D03G0421300	0.196887	0.320391	0.210387	0.526664	0.61041	1.2315	0.0054155	1.61938	up	up	novel_miR_294	99.1605	93.6299	88.6	75.8769	97.2766	209.322	0.594527	0.332751	Normal
TraesCS2D03G0421300	0.196887	0.320391	0.210387	0.526664	0.61041	1.2315	0.0054155	1.61938	up	up	novel_miR_306	509.532	455.937	326.048	573.819	571.987	1561.61	0.119023	0.94879	Normal
TraesCS2D03G0421300	0.196887	0.320391	0.210387	0.526664	0.61041	1.2315	0.0054155	1.61938	up	up	novel_miR_31	12.2044	12.2126	7.088	9.48461	15.5643	29.9031	0.50721	0.651544	Normal
TraesCS2D03G0421300	0.196887	0.320391	0.210387	0.526664	0.61041	1.2315	0.0054155	1.61938	up	up	novel_miR_360	106.788	109.913	102.776	85.3615	108.95	222.612	0.638982	0.2849	Normal
TraesCS2D03G0421300	0.196887	0.320391	0.210387	0.526664	0.61041	1.2315	0.0054155	1.61938	up	up	novel_miR_37	146.452	158.764	124.04	175.465	132.296	395.386	0.304729	0.626832	Normal
TraesCS2D03G0421300	0.196887	0.320391	0.210387	0.526664	0.61041	1.2315	0.0054155	1.61938	up	up	novel_miR_450	146.452	158.764	124.04	175.465	132.296	395.386	0.304729	0.626832	Normal
TraesCS2D03G0421300	0.196887	0.320391	0.210387	0.526664	0.61041	1.2315	0.0054155	1.61938	up	up	novel_miR_459	99.1605	93.6299	88.6	75.8769	97.2766	209.322	0.594527	0.332751	Normal
TraesCS2D03G0421300	0.196887	0.320391	0.210387	0.526664	0.61041	1.2315	0.0054155	1.61938	up	up	novel_miR_473	146.452	158.764	124.04	175.465	132.296	395.386	0.304729	0.626832	Normal
TraesCS2D03G0421300	0.196887	0.320391	0.210387	0.526664	0.61041	1.2315	0.0054155	1.61938	up	up	novel_miR_496	106.788	109.913	102.776	85.3615	108.95	222.612	0.638982	0.2849	Normal
TraesCS2D03G0421300	0.196887	0.320391	0.210387	0.526664	0.61041	1.2315	0.0054155	1.61938	up	up	novel_miR_516	146.452	158.764	124.04	175.465	132.296	395.386	0.304729	0.626832	Normal
TraesCS2D03G0433200	2.62769	2.2803	2.56851	3.71335	5.4253	5.09383	0.00044478	0.874948	up	up	novel_miR_1	1165.52	2157.56	1995.27	1669.29	1645.92	2614.86	0.794697	0.124785	Normal
TraesCS2D03G0433200	2.62769	2.2803	2.56851	3.71335	5.4253	5.09383	0.00044478	0.874948	up	up	novel_miR_100	1179.25	2181.98	2009.45	1678.78	1657.59	2721.18	0.766345	0.143832	Normal
TraesCS2D03G0433200	2.62769	2.2803	2.56851	3.71335	5.4253	5.09383	0.00044478	0.874948	up	up	novel_miR_172	1165.52	2157.56	1995.27	1669.29	1645.92	2614.86	0.794697	0.124785	Normal
TraesCS2D03G0433200	2.62769	2.2803	2.56851	3.71335	5.4253	5.09383	0.00044478	0.874948	up	up	novel_miR_221	480.547	863.024	1027.76	943.718	821.015	1448.64	0.404109	0.417463	Normal
TraesCS2D03G0433200	2.62769	2.2803	2.56851	3.71335	5.4253	5.09383	0.00044478	0.874948	up	up	novel_miR_231	1179.25	2181.98	2009.45	1678.78	1657.59	2721.18	0.766345	0.143832	Normal
TraesCS2D03G0433200	2.62769	2.2803	2.56851	3.71335	5.4253	5.09383	0.00044478	0.874948	up	up	novel_miR_236	480.547	863.024	1027.76	943.718	821.015	1448.64	0.404109	0.417463	Normal
TraesCS2D03G0433200	2.62769	2.2803	2.56851	3.71335	5.4253	5.09383	0.00044478	0.874948	up	up	novel_miR_278	474.445	854.882	1013.58	938.976	805.451	1441.99	0.398271	0.423724	Normal
TraesCS2D03G0433200	2.62769	2.2803	2.56851	3.71335	5.4253	5.09383	0.00044478	0.874948	up	up	novel_miR_286	474.445	952.583	1197.87	886.811	762.649	1166.22	0.86346	0.084539	Normal
TraesCS2D03G0433200	2.62769	2.2803	2.56851	3.71335	5.4253	5.09383	0.00044478	0.874948	up	up	novel_miR_301	474.445	854.882	1013.58	938.976	805.451	1441.99	0.398271	0.423724	Normal
TraesCS2D03G0433200	2.62769	2.2803	2.56851	3.71335	5.4253	5.09383	0.00044478	0.874948	up	up	novel_miR_335	474.445	854.882	1013.58	938.976	805.451	1441.99	0.398271	0.423724	Normal
TraesCS2D03G0433200	2.62769	2.2803	2.56851	3.71335	5.4253	5.09383	0.00044478	0.874948	up	up	novel_miR_350	474.445	854.882	1013.58	938.976	805.451	1441.99	0.398271	0.423724	Normal
TraesCS2D03G0433200	2.62769	2.2803	2.56851	3.71335	5.4253	5.09383	0.00044478	0.874948	up	up	novel_miR_388	1165.52	2157.56	1995.27	1669.29	1645.92	2614.86	0.794697	0.124785	Normal
TraesCS2D03G0433200	2.62769	2.2803	2.56851	3.71335	5.4253	5.09383	0.00044478	0.874948	up	up	novel_miR_391	704.802	2084.28	3186.06	2617.75	1852.15	2232.77	0.744469	0.170512	Normal
TraesCS2D03G0433200	2.62769	2.2803	2.56851	3.71335	5.4253	5.09383	0.00044478	0.874948	up	up	novel_miR_393	480.547	863.024	1027.76	943.718	821.015	1448.64	0.404109	0.417463	Normal
TraesCS2D03G0433200	2.62769	2.2803	2.56851	3.71335	5.4253	5.09383	0.00044478	0.874948	up	up	novel_miR_478	703.277	2084.28	3178.97	2617.75	1848.26	2232.77	0.742357	0.172	Normal
TraesCS2D03G0433200	2.62769	2.2803	2.56851	3.71335	5.4253	5.09383	0.00044478	0.874948	up	up	novel_miR_484	1165.52	2157.56	1995.27	1669.29	1645.92	2614.86	0.794697	0.124785	Normal
TraesCS2D03G0433200	2.62769	2.2803	2.56851	3.71335	5.4253	5.09383	0.00044478	0.874948	up	up	novel_miR_55	474.445	854.882	1013.58	938.976	805.451	1441.99	0.398271	0.423724	Normal
TraesCS2D03G0433200	2.62769	2.2803	2.56851	3.71335	5.4253	5.09383	0.00044478	0.874948	up	up	novel_miR_63	703.277	2084.28	3178.97	2617.75	1848.26	2232.77	0.742357	0.172	Normal
TraesCS2D03G0433200	2.62769	2.2803	2.56851	3.71335	5.4253	5.09383	0.00044478	0.874948	up	up	novel_miR_68	480.547	863.024	1027.76	943.718	821.015	1448.64	0.404109	0.417463	Normal
TraesCS2D03G0433200	2.62769	2.2803	2.56851	3.71335	5.4253	5.09383	0.00044478	0.874948	up	up	novel_miR_79	1179.25	2181.98	2009.45	1678.78	1657.59	2721.18	0.766345	0.143832	Normal
TraesCS2D03G0442200	0.803292	0.683005	0.872268	2.53593	1.0081	1.91982	0.00978406	1.14438	up	up	tae-miR9776	2530.88	2234.91	2317.78	2755.28	2793.79	4634.98	0.454581	0.386436	Normal
TraesCS2D03G0468300	6.54048	5.73719	5.37336	15.5139	13.699	12.2424	2.40918e-09	1.16156	up	up	novel_miR_12	18.3066	12.2126	0	23.7115	0	23.258	0.792938	0.313209	Normal
TraesCS2D03G0468300	6.54048	5.73719	5.37336	15.5139	13.699	12.2424	2.40918e-09	1.16156	up	up	novel_miR_437	18.3066	12.2126	0	23.7115	0	23.258	0.792938	0.313209	Normal
TraesCS2D03G0471800	0.17057	0.077223	0.207703	1.23488	3.05457	1.75524	1.07281e-12	3.68591	up	up	novel_miR_200	94.5839	289.031	623.744	526.396	420.235	149.516	0.913604	0.0679232	Normal
TraesCS2D03G0471800	0.17057	0.077223	0.207703	1.23488	3.05457	1.75524	1.07281e-12	3.68591	up	up	novel_miR_383	94.5839	289.031	623.744	526.396	420.235	149.516	0.913604	0.0679232	Normal
TraesCS2D03G0471800	0.17057	0.077223	0.207703	1.23488	3.05457	1.75524	1.07281e-12	3.68591	up	up	novel_miR_50	94.5839	289.031	627.288	526.396	420.235	149.516	0.920001	0.0629456	Normal
TraesCS2D03G0476300	6.31724	8.98433	6.33012	3.59532	4.78796	4.15456	0.00340259	-0.844494	down	down	tae-miR9661-5p	15.2555	28.4961	99.232	71.1345	70.0392	59.8062	0.497585	0.478484	Normal
TraesCS2D03G0507800	7.7591	8.37032	6.36021	4.37563	2.50897	3.41331	4.26877e-05	-1.19894	down	down	novel_miR_512	42.7153	52.9213	131.128	85.3615	97.2766	122.935	0.528703	0.385512	Normal
TraesCS2D03G0580700	23.9101	30.8944	18.3573	11.3625	15.8068	15.1237	0.00082869	-0.855373	down	down	tae-miR171a	309.686	614.701	815.12	967.43	630.353	1149.61	0.204402	0.649224	Normal
TraesCS2D03G0583400	18.2532	15.6917	10.8824	29.5012	36.406	37.6835	2.97681e-06	1.13847	up	up	novel_miR_147	9.15328	24.4252	7.088	9.48461	15.5643	6.64514	0.674846	-0.443617	Normal
TraesCS2D03G0583400	18.2532	15.6917	10.8824	29.5012	36.406	37.6835	2.97681e-06	1.13847	up	up	novel_miR_279	18.3066	44.7795	14.176	9.48461	27.2375	6.64514	0.298556	-0.948778	Normal
TraesCS2D03G0583400	18.2532	15.6917	10.8824	29.5012	36.406	37.6835	2.97681e-06	1.13847	up	up	novel_miR_284	9.15328	24.4252	7.088	9.48461	15.5643	6.64514	0.674846	-0.443617	Normal
TraesCS2D03G0583400	18.2532	15.6917	10.8824	29.5012	36.406	37.6835	2.97681e-06	1.13847	up	up	novel_miR_353	9.15328	24.4252	7.088	9.48461	15.5643	6.64514	0.674846	-0.443617	Normal
TraesCS2D03G0583400	18.2532	15.6917	10.8824	29.5012	36.406	37.6835	2.97681e-06	1.13847	up	up	novel_miR_522	9.15328	24.4252	7.088	9.48461	15.5643	6.64514	0.674846	-0.443617	Normal
TraesCS2D03G0612500	11.003	3.02459	4.70087	0.529135	1.82443	3.03516	0.0013378	-1.86735	down	down	novel_miR_162	669.715	195.402	205.552	744.542	451.364	1608.12	0.125769	1.10734	Normal
TraesCS2D03G0667000	14.0615	17.2711	17.9564	33.6377	64.5901	38.9488	2.85946e-08	1.43594	up	up	novel_miR_154	176.963	386.732	212.64	241.857	237.355	46.516	0.232845	-0.71065	Normal
TraesCS2D03G0716400	2.9061	3.6579	2.04081	2.01539	1.69022	0.951153	0.00981111	-0.954112	down	down	tae-miR1121	338.671	1298.61	978.144	1218.77	1268.49	245.87	0.986136	-0.0103084	Normal
TraesCS2D03G0727000	0.59989	0.068141	0.01705	0.75775	1.95158	1.89736	0.00402537	2.63976	up	up	novel_miR_162	669.715	195.402	205.552	744.542	451.364	1608.12	0.125769	1.10734	Normal
TraesCS2D03G0731600	10.9151	5.61502	4.47656	2.21301	4.63976	2.5581	0.00270643	-1.21937	down	down	tae-miR5384-3p	24.4087	32.5669	17.72	37.9384	54.4749	83.0642	0.116155	1.11973	Normal
TraesCS2D03G0740600	11.9409	17.2501	19.8903	34.2607	20.5813	29.4261	0.00130793	0.737378	up	up	tae-miR5384-3p	24.4087	32.5669	17.72	37.9384	54.4749	83.0642	0.116155	1.11973	Normal
TraesCS2D03G0741000	4.96195	4.87032	5.07321	9.59705	11.4139	11.6015	2.36146e-09	1.07303	up	up	novel_miR_323	332.569	268.677	173.656	189.692	303.503	199.354	0.457944	-0.411816	Normal
TraesCS2D03G0742400	9.05959	8.69103	13.5241	28.9301	21.9528	27.1655	1.98481e-10	1.26854	up	up	novel_miR_95	57.9707	284.961	524.512	346.188	276.266	53.1611	0.562578	-0.407668	Normal
TraesCS2D03G0747200	1.13928	0.994934	1.56532	3.99647	1.5937	3.58229	0.00202996	1.24512	up	up	novel_miR_162	669.715	195.402	205.552	744.542	451.364	1608.12	0.125769	1.10734	Normal
TraesCS2D03G0794800	9.59687	11.1294	6.33783	4.7896	4.5147	4.81765	0.00022949	-1.01075	down	down	tae-miR5175-5p	140.35	386.732	336.68	379.384	435.799	159.483	0.856178	0.093894	Normal
TraesCS2D03G0804700	5.89006	4.70732	7.52787	10.0033	8.72623	10.4299	0.0077281	0.635164	up	up	tae-miR171b	30.5109	44.7795	109.864	123.3	108.95	26.5805	0.602963	0.355887	Normal
TraesCS2D03G0843300	3.12108	3.98681	4.71624	6.56442	12.0077	5.70407	0.00128383	1.00329	up	up	novel_miR_306	509.532	455.937	326.048	573.819	571.987	1561.61	0.119023	0.94879	Normal
TraesCS2D03G0861000	3.91208	4.01975	5.69652	9.34142	6.71577	9.11593	5.41641e-05	0.831772	up	up	novel_miR_310	227.306	329.74	216.184	208.661	214.009	438.579	0.866607	0.0933355	Normal
TraesCS2D03G0861000	3.91208	4.01975	5.69652	9.34142	6.71577	9.11593	5.41641e-05	0.831772	up	up	novel_miR_312	221.204	329.74	216.184	213.404	210.118	435.256	0.849802	0.104843	Normal
TraesCS2D03G0868500	0.218771	0.09742	0.088417	0.832956	1.2695	2.11463	2.93565e-10	3.29015	up	up	novel_miR_210	35.0876	77.3464	67.336	56.9076	105.059	59.8062	0.695671	0.233673	Normal
TraesCS2D03G0872300	0.34445	0.120726	0.560464	37.6135	1.3056	23.3561	7.8756e-07	5.84728	up	up	novel_miR_162	669.715	195.402	205.552	744.542	451.364	1608.12	0.125769	1.10734	Normal
TraesCS2D03G0874400	0.361925	0.763832	1.21372	107.841	7.06084	82.3931	4.70313e-10	6.33202	up	up	novel_miR_162	669.715	195.402	205.552	744.542	451.364	1608.12	0.125769	1.10734	Normal
TraesCS2D03G0893500	1.80268	1.36738	0.819824	6.01376	7.61532	7.93147	2.72131e-11	2.35434	up	up	novel_miR_146	57.9707	113.984	92.144	99.5884	182.88	139.548	0.263295	0.605015	Normal
TraesCS2D03G0893500	1.80268	1.36738	0.819824	6.01376	7.61532	7.93147	2.72131e-11	2.35434	up	up	novel_miR_171	94.5839	142.48	155.936	142.269	287.939	162.806	0.36212	0.4723	Normal
TraesCS2D03G0893500	1.80268	1.36738	0.819824	6.01376	7.61532	7.93147	2.72131e-11	2.35434	up	up	novel_miR_266	94.5839	142.48	155.936	137.527	284.048	172.774	0.354142	0.481162	Normal
TraesCS2D03G0893500	1.80268	1.36738	0.819824	6.01376	7.61532	7.93147	2.72131e-11	2.35434	up	up	novel_miR_337	94.5839	142.48	155.936	137.527	284.048	172.774	0.354142	0.481162	Normal
TraesCS2D03G0893500	1.80268	1.36738	0.819824	6.01376	7.61532	7.93147	2.72131e-11	2.35434	up	up	novel_miR_365	94.5839	142.48	155.936	137.527	284.048	172.774	0.354142	0.481162	Normal
TraesCS2D03G0893500	1.80268	1.36738	0.819824	6.01376	7.61532	7.93147	2.72131e-11	2.35434	up	up	novel_miR_87	94.5839	142.48	155.936	137.527	284.048	172.774	0.354142	0.481162	Normal
TraesCS2D03G0903000	0.169562	0.360056	0.193149	0.484633	1.07019	3.15996	0.000120001	2.61563	up	up	novel_miR_1	1165.52	2157.56	1995.27	1669.29	1645.92	2614.86	0.794697	0.124785	Normal
TraesCS2D03G0903000	0.169562	0.360056	0.193149	0.484633	1.07019	3.15996	0.000120001	2.61563	up	up	novel_miR_100	1179.25	2181.98	2009.45	1678.78	1657.59	2721.18	0.766345	0.143832	Normal
TraesCS2D03G0903000	0.169562	0.360056	0.193149	0.484633	1.07019	3.15996	0.000120001	2.61563	up	up	novel_miR_172	1165.52	2157.56	1995.27	1669.29	1645.92	2614.86	0.794697	0.124785	Normal
TraesCS2D03G0903000	0.169562	0.360056	0.193149	0.484633	1.07019	3.15996	0.000120001	2.61563	up	up	novel_miR_221	480.547	863.024	1027.76	943.718	821.015	1448.64	0.404109	0.417463	Normal
TraesCS2D03G0903000	0.169562	0.360056	0.193149	0.484633	1.07019	3.15996	0.000120001	2.61563	up	up	novel_miR_231	1179.25	2181.98	2009.45	1678.78	1657.59	2721.18	0.766345	0.143832	Normal
TraesCS2D03G0903000	0.169562	0.360056	0.193149	0.484633	1.07019	3.15996	0.000120001	2.61563	up	up	novel_miR_236	480.547	863.024	1027.76	943.718	821.015	1448.64	0.404109	0.417463	Normal
TraesCS2D03G0903000	0.169562	0.360056	0.193149	0.484633	1.07019	3.15996	0.000120001	2.61563	up	up	novel_miR_278	474.445	854.882	1013.58	938.976	805.451	1441.99	0.398271	0.423724	Normal
TraesCS2D03G0903000	0.169562	0.360056	0.193149	0.484633	1.07019	3.15996	0.000120001	2.61563	up	up	novel_miR_286	474.445	952.583	1197.87	886.811	762.649	1166.22	0.86346	0.084539	Normal
TraesCS2D03G0903000	0.169562	0.360056	0.193149	0.484633	1.07019	3.15996	0.000120001	2.61563	up	up	novel_miR_301	474.445	854.882	1013.58	938.976	805.451	1441.99	0.398271	0.423724	Normal
TraesCS2D03G0903000	0.169562	0.360056	0.193149	0.484633	1.07019	3.15996	0.000120001	2.61563	up	up	novel_miR_335	474.445	854.882	1013.58	938.976	805.451	1441.99	0.398271	0.423724	Normal
TraesCS2D03G0903000	0.169562	0.360056	0.193149	0.484633	1.07019	3.15996	0.000120001	2.61563	up	up	novel_miR_350	474.445	854.882	1013.58	938.976	805.451	1441.99	0.398271	0.423724	Normal
TraesCS2D03G0903000	0.169562	0.360056	0.193149	0.484633	1.07019	3.15996	0.000120001	2.61563	up	up	novel_miR_388	1165.52	2157.56	1995.27	1669.29	1645.92	2614.86	0.794697	0.124785	Normal
TraesCS2D03G0903000	0.169562	0.360056	0.193149	0.484633	1.07019	3.15996	0.000120001	2.61563	up	up	novel_miR_391	704.802	2084.28	3186.06	2617.75	1852.15	2232.77	0.744469	0.170512	Normal
TraesCS2D03G0903000	0.169562	0.360056	0.193149	0.484633	1.07019	3.15996	0.000120001	2.61563	up	up	novel_miR_393	480.547	863.024	1027.76	943.718	821.015	1448.64	0.404109	0.417463	Normal
TraesCS2D03G0903000	0.169562	0.360056	0.193149	0.484633	1.07019	3.15996	0.000120001	2.61563	up	up	novel_miR_478	703.277	2084.28	3178.97	2617.75	1848.26	2232.77	0.742357	0.172	Normal
TraesCS2D03G0903000	0.169562	0.360056	0.193149	0.484633	1.07019	3.15996	0.000120001	2.61563	up	up	novel_miR_484	1165.52	2157.56	1995.27	1669.29	1645.92	2614.86	0.794697	0.124785	Normal
TraesCS2D03G0903000	0.169562	0.360056	0.193149	0.484633	1.07019	3.15996	0.000120001	2.61563	up	up	novel_miR_55	474.445	854.882	1013.58	938.976	805.451	1441.99	0.398271	0.423724	Normal
TraesCS2D03G0903000	0.169562	0.360056	0.193149	0.484633	1.07019	3.15996	0.000120001	2.61563	up	up	novel_miR_63	703.277	2084.28	3178.97	2617.75	1848.26	2232.77	0.742357	0.172	Normal
TraesCS2D03G0903000	0.169562	0.360056	0.193149	0.484633	1.07019	3.15996	0.000120001	2.61563	up	up	novel_miR_68	480.547	863.024	1027.76	943.718	821.015	1448.64	0.404109	0.417463	Normal
TraesCS2D03G0903000	0.169562	0.360056	0.193149	0.484633	1.07019	3.15996	0.000120001	2.61563	up	up	novel_miR_79	1179.25	2181.98	2009.45	1678.78	1657.59	2721.18	0.766345	0.143832	Normal
TraesCS2D03G0960200	4.60433	2.43677	3.79394	9.25446	9.55444	14.0086	7.57605e-07	1.53579	up	up	novel_miR_162	669.715	195.402	205.552	744.542	451.364	1608.12	0.125769	1.10734	Normal
TraesCS2D03G0966400	1.45765	1.70868	1.32676	2.41708	4.307	3.80031	0.000104225	1.16135	up	up	novel_miR_285	57.9707	97.7008	67.336	85.3615	112.841	106.322	0.523842	0.355929	Normal
TraesCS2D03G1019100	3.1018	3.06385	3.11278	1.93657	2.11998	1.25188	0.00165277	-0.856062	down	down	tae-miR9673-5p	41.1897	93.6299	74.424	61.6499	70.0392	39.8708	0.542053	-0.365405	Normal
TraesCS2D03G1019900	9.43599	8.82149	9.43571	12.2303	18.1875	15.7095	0.000519232	0.684062	up	up	novel_miR_139	411.897	284.961	265.8	294.023	451.364	1099.77	0.215422	0.791098	Normal
TraesCS2D03G1019900	9.43599	8.82149	9.43571	12.2303	18.1875	15.7095	0.000519232	0.684062	up	up	novel_miR_27	419.525	297.173	283.52	308.25	470.819	1109.74	0.220129	0.772617	Normal
TraesCS2D03G1019900	9.43599	8.82149	9.43571	12.2303	18.1875	15.7095	0.000519232	0.684062	up	up	novel_miR_425	112.89	134.339	85.056	132.784	159.534	215.967	0.390075	0.48104	Normal
TraesCS2D03G1032200	1.07816	0.760155	1.58498	3.85258	1.68784	2.56529	0.00384379	1.18669	up	up	tae-miR1122b-3p	67.124	77.3464	77.968	113.815	58.366	66.4514	0.924937	-0.0558083	Normal
TraesCS2D03G1032200	1.07816	0.760155	1.58498	3.85258	1.68784	2.56529	0.00384379	1.18669	up	up	tae-miR9677b	4.57664	12.2126	10.632	4.7423	3.89107	0	0.247177	-1.81548	Normal
TraesCS2D03G1046900	24.2447	32.3055	17.4268	8.94818	16.6094	15.1667	0.00282237	-0.924484	down	down	novel_miR_305	149.504	240.181	163.024	175.465	249.028	352.192	0.426478	0.424133	Normal
TraesCS2D03G1046900	24.2447	32.3055	17.4268	8.94818	16.6094	15.1667	0.00282237	-0.924484	down	down	novel_miR_504	149.504	240.181	163.024	175.465	249.028	352.192	0.426478	0.424133	Normal
TraesCS2D03G1046900	24.2447	32.3055	17.4268	8.94818	16.6094	15.1667	0.00282237	-0.924484	down	down	novel_miR_74	54.9197	40.7087	38.984	75.8769	116.732	142.87	0.0784312	1.10995	Normal
TraesCS2D03G1048800	4.41575	5.86541	5.61449	3.57761	4.00864	3.23411	0.00342666	-0.589516	down	down	novel_miR_296	636.153	1286.39	974.6	1043.31	1354.09	1166.22	0.603759	0.228661	Normal
TraesCS2D03G1057100	1.23887	1.25709	1.8488	0.28522	0.845242	0.625129	0.00935075	-1.32262	down	down	novel_miR_325	7951.15	16079.9	11603.1	14587.3	13163.5	14635.9	0.660959	0.1914	Normal
TraesCS2D03G1057100	1.23887	1.25709	1.8488	0.28522	0.845242	0.625129	0.00935075	-1.32262	down	down	novel_miR_70	7951.15	16079.9	11603.1	14587.3	13163.5	14635.9	0.660959	0.1914	Normal
TraesCS2D03G1093400	2.66992	1.19474	1.73616	3.93743	6.95797	6.59838	6.61793e-05	1.58242	up	up	tae-miR164	912.277	1897.02	1938.57	1840.01	1871.6	996.77	0.818313	-0.10401	Normal
TraesCS2D03G1142300	7.302	9.96509	12.6124	18.9147	15.0604	14.1082	0.00431311	0.638423	up	up	tae-miR1120c-5p	134.248	223.898	202.008	199.177	214.009	219.29	0.847015	0.0939967	Normal
TraesCS2D03G1182700	7.94658	6.33284	3.62036	0.567446	2.24544	0.987996	3.84952e-06	-2.28484	down	down	novel_miR_512	42.7153	52.9213	131.128	85.3615	97.2766	122.935	0.528703	0.385512	Normal
TraesCS2D03G1201300	3.03903	2.46546	3.62801	6.19344	6.54015	8.02021	3.42192e-08	1.13183	up	up	tae-miR9664-3p	137.299	105.843	209.096	165.981	210.118	196.032	0.734442	0.182751	Normal
TraesCS2D03G1223000	0	0.124624	0.024528	3.02243	0.589619	4.00926	0.00039151	5.55769	up	up	novel_miR_305	149.504	240.181	163.024	175.465	249.028	352.192	0.426478	0.424133	Normal
TraesCS2D03G1223000	0	0.124624	0.024528	3.02243	0.589619	4.00926	0.00039151	5.55769	up	up	novel_miR_504	149.504	240.181	163.024	175.465	249.028	352.192	0.426478	0.424133	Normal
TraesCS2D03G1223000	0	0.124624	0.024528	3.02243	0.589619	4.00926	0.00039151	5.55769	up	up	novel_miR_74	54.9197	40.7087	38.984	75.8769	116.732	142.87	0.0784312	1.10995	Normal
TraesCS2D03G1232800LC	4867.28	6349.95	2127.72	1625.51	2806.2	2138.33	0.00172293	-1.09439	down	down	novel_miR_291	97.6349	101.772	56.704	232.373	175.098	79.7416	0.256029	0.678453	Normal
TraesCS2D03G1277600	15.7513	15.0993	10.9989	9.03216	7.93673	7.99716	0.000238384	-0.815103	down	down	novel_miR_200	94.5839	289.031	623.744	526.396	420.235	149.516	0.913604	0.0679232	Normal
TraesCS2D03G1277600	15.7513	15.0993	10.9989	9.03216	7.93673	7.99716	0.000238384	-0.815103	down	down	novel_miR_383	94.5839	289.031	623.744	526.396	420.235	149.516	0.913604	0.0679232	Normal
TraesCS2D03G1277600	15.7513	15.0993	10.9989	9.03216	7.93673	7.99716	0.000238384	-0.815103	down	down	novel_miR_50	94.5839	289.031	627.288	526.396	420.235	149.516	0.920001	0.0629456	Normal
TraesCS2D03G1307900	0	0.039058	0	1.40771	3.2036	5.48071	7.36213e-07	7.70865	up	up	novel_miR_296	636.153	1286.39	974.6	1043.31	1354.09	1166.22	0.603759	0.228661	Normal
TraesCS2D03G1332300	2.98799	2.55639	1.62295	1.12133	1.26777	0.866653	0.000145903	-1.2059	down	down	tae-miR5049-3p	39.6642	28.4961	24.808	28.4538	54.4749	49.8385	0.704448	0.273312	Normal
TraesCS3A03G0007900	0.051298	0.124262	0	0.368713	0.402817	0.69572	0.00516168	2.90465	up	up	tae-miR9653b	698.7	1636.49	1098.64	1683.52	2206.23	1897.19	0.116184	0.699513	Normal
TraesCS3A03G0026500	0.729386	0.786245	0.907456	1.32705	3.13986	1.71305	0.000446137	1.31175	up	up	novel_miR_146	57.9707	113.984	92.144	99.5884	182.88	139.548	0.263295	0.605015	Normal
TraesCS3A03G0026500	0.729386	0.786245	0.907456	1.32705	3.13986	1.71305	0.000446137	1.31175	up	up	novel_miR_171	94.5839	142.48	155.936	142.269	287.939	162.806	0.36212	0.4723	Normal
TraesCS3A03G0026500	0.729386	0.786245	0.907456	1.32705	3.13986	1.71305	0.000446137	1.31175	up	up	novel_miR_266	94.5839	142.48	155.936	137.527	284.048	172.774	0.354142	0.481162	Normal
TraesCS3A03G0026500	0.729386	0.786245	0.907456	1.32705	3.13986	1.71305	0.000446137	1.31175	up	up	novel_miR_337	94.5839	142.48	155.936	137.527	284.048	172.774	0.354142	0.481162	Normal
TraesCS3A03G0026500	0.729386	0.786245	0.907456	1.32705	3.13986	1.71305	0.000446137	1.31175	up	up	novel_miR_365	94.5839	142.48	155.936	137.527	284.048	172.774	0.354142	0.481162	Normal
TraesCS3A03G0026500	0.729386	0.786245	0.907456	1.32705	3.13986	1.71305	0.000446137	1.31175	up	up	novel_miR_87	94.5839	142.48	155.936	137.527	284.048	172.774	0.354142	0.481162	Normal
TraesCS3A03G0044600	3.74563	3.72719	2.76965	6.33264	8.09144	5.7088	0.000680636	0.913774	up	up	novel_miR_275	1496.56	2796.68	1084.46	2394.86	1968.88	5635.08	0.137439	0.87835	Normal
TraesCS3A03G0051100	2.88594	2.70588	1.89134	4.99823	7.53517	5.02898	0.000349604	1.16777	up	up	novel_miR_407	62.5474	109.913	113.408	279.796	214.009	209.322	0.0162718	1.21988	up
TraesCS3A03G0051100	2.88594	2.70588	1.89134	4.99823	7.53517	5.02898	0.000349604	1.16777	up	up	novel_miR_492	62.5474	109.913	113.408	279.796	214.009	209.322	0.0162718	1.21988	up
TraesCS3A03G0051100	2.88594	2.70588	1.89134	4.99823	7.53517	5.02898	0.000349604	1.16777	up	up	novel_miR_62	62.5474	109.913	113.408	279.796	214.009	209.322	0.0162718	1.21988	up
TraesCS3A03G0051200	0.810128	0.339907	0.01767	1.67778	2.40852	3.64234	0.00165103	2.61245	up	up	novel_miR_407	62.5474	109.913	113.408	279.796	214.009	209.322	0.0162718	1.21988	up
TraesCS3A03G0051200	0.810128	0.339907	0.01767	1.67778	2.40852	3.64234	0.00165103	2.61245	up	up	novel_miR_492	62.5474	109.913	113.408	279.796	214.009	209.322	0.0162718	1.21988	up
TraesCS3A03G0051200	0.810128	0.339907	0.01767	1.67778	2.40852	3.64234	0.00165103	2.61245	up	up	novel_miR_62	62.5474	109.913	113.408	279.796	214.009	209.322	0.0162718	1.21988	up
TraesCS3A03G0059600	2.03157	1.45831	1.95555	3.45361	2.75033	3.73048	0.00994091	0.732521	up	up	novel_miR_174	990.079	952.583	715.888	981.657	1035.02	986.803	0.983588	-0.0100179	Normal
TraesCS3A03G0076900	1.10241	0.844163	0.533577	2.02344	1.79023	5.35538	0.000244664	1.79439	up	up	novel_miR_200	94.5839	289.031	623.744	526.396	420.235	149.516	0.913604	0.0679232	Normal
TraesCS3A03G0076900	1.10241	0.844163	0.533577	2.02344	1.79023	5.35538	0.000244664	1.79439	up	up	novel_miR_383	94.5839	289.031	623.744	526.396	420.235	149.516	0.913604	0.0679232	Normal
TraesCS3A03G0076900	1.10241	0.844163	0.533577	2.02344	1.79023	5.35538	0.000244664	1.79439	up	up	novel_miR_50	94.5839	289.031	627.288	526.396	420.235	149.516	0.920001	0.0629456	Normal
TraesCS3A03G0080900LC	0.131704	0.045594	0.012042	0.315659	0.251711	0.544699	0.00365343	2.40834	up	up	novel_miR_390	83.905	89.559	173.656	161.238	140.078	365.483	0.137938	0.908403	Normal
TraesCS3A03G0080900LC	0.131704	0.045594	0.012042	0.315659	0.251711	0.544699	0.00365343	2.40834	up	up	tae-miR2275-3p	0	4.07087	0	0	0	0	0.883843	-0.596154	Normal
TraesCS3A03G0089500	6.04163	5.45545	5.51395	12.7276	11.8893	10.0125	3.94098e-06	0.965504	up	up	novel_miR_126	9.15328	16.2835	3.544	14.2269	15.5643	36.5483	0.248444	1.13253	Normal
TraesCS3A03G0089500	6.04163	5.45545	5.51395	12.7276	11.8893	10.0125	3.94098e-06	0.965504	up	up	novel_miR_188	9.15328	16.2835	3.544	14.2269	15.5643	36.5483	0.248444	1.13253	Normal
TraesCS3A03G0089500	6.04163	5.45545	5.51395	12.7276	11.8893	10.0125	3.94098e-06	0.965504	up	up	novel_miR_259	9.15328	16.2835	3.544	14.2269	15.5643	36.5483	0.248444	1.13253	Normal
TraesCS3A03G0089500	6.04163	5.45545	5.51395	12.7276	11.8893	10.0125	3.94098e-06	0.965504	up	up	novel_miR_270	9.15328	16.2835	3.544	14.2269	15.5643	36.5483	0.248444	1.13253	Normal
TraesCS3A03G0089500	6.04163	5.45545	5.51395	12.7276	11.8893	10.0125	3.94098e-06	0.965504	up	up	novel_miR_289	9.15328	16.2835	3.544	14.2269	15.5643	36.5483	0.248444	1.13253	Normal
TraesCS3A03G0089500	6.04163	5.45545	5.51395	12.7276	11.8893	10.0125	3.94098e-06	0.965504	up	up	novel_miR_466	9.15328	16.2835	3.544	14.2269	15.5643	36.5483	0.248444	1.13253	Normal
TraesCS3A03G0089500	6.04163	5.45545	5.51395	12.7276	11.8893	10.0125	3.94098e-06	0.965504	up	up	novel_miR_485	9.15328	16.2835	3.544	14.2269	15.5643	36.5483	0.248444	1.13253	Normal
TraesCS3A03G0089500	6.04163	5.45545	5.51395	12.7276	11.8893	10.0125	3.94098e-06	0.965504	up	up	novel_miR_92	9.15328	16.2835	3.544	14.2269	15.5643	36.5483	0.248444	1.13253	Normal
TraesCS3A03G0091000	0.405283	0.135654	0.253629	1.16558	1.20162	1.26288	6.5892e-05	2.11575	up	up	tae-miR1120c-5p	134.248	223.898	202.008	199.177	214.009	219.29	0.847015	0.0939967	Normal
TraesCS3A03G0137900	0	0	0	0.462108	1.41768	0.54608	6.84635e-11	9.29526	up	up	novel_miR_407	62.5474	109.913	113.408	279.796	214.009	209.322	0.0162718	1.21988	up
TraesCS3A03G0137900	0	0	0	0.462108	1.41768	0.54608	6.84635e-11	9.29526	up	up	novel_miR_492	62.5474	109.913	113.408	279.796	214.009	209.322	0.0162718	1.21988	up
TraesCS3A03G0137900	0	0	0	0.462108	1.41768	0.54608	6.84635e-11	9.29526	up	up	novel_miR_62	62.5474	109.913	113.408	279.796	214.009	209.322	0.0162718	1.21988	up
TraesCS3A03G0160300	2.3437	2.03229	1.40255	4.29305	5.07515	4.96891	1.11804e-05	1.23986	up	up	novel_miR_361	25.9343	40.7087	31.896	75.8769	89.4945	126.258	0.0173508	1.49309	up
TraesCS3A03G0160300	2.3437	2.03229	1.40255	4.29305	5.07515	4.96891	1.11804e-05	1.23986	up	up	novel_miR_487	25.9343	40.7087	31.896	75.8769	89.4945	126.258	0.0173508	1.49309	up
TraesCS3A03G0182100LC	0.35055	0.248315	0.532741	1.48574	0.940923	0.656635	0.00371808	1.3959	up	up	novel_miR_124	140680	55937.8	71021.8	61564.6	68961.4	118672	0.561837	-0.35625	Normal
TraesCS3A03G0182100LC	0.35055	0.248315	0.532741	1.48574	0.940923	0.656635	0.00371808	1.3959	up	up	novel_miR_220	140680	55937.8	71021.8	61564.6	68961.4	118672	0.561837	-0.35625	Normal
TraesCS3A03G0182100LC	0.35055	0.248315	0.532741	1.48574	0.940923	0.656635	0.00371808	1.3959	up	up	novel_miR_403	140680	55937.8	71021.8	61564.6	68961.4	118672	0.561837	-0.35625	Normal
TraesCS3A03G0182100LC	0.35055	0.248315	0.532741	1.48574	0.940923	0.656635	0.00371808	1.3959	up	up	novel_miR_66	140680	55937.8	71021.8	61564.6	68961.4	118672	0.561837	-0.35625	Normal
TraesCS3A03G0202700	0.033029	0.136626	0.082656	0.916093	0.248369	0.568023	4.38157e-05	2.6989	up	up	tae-miR1130a	19.8321	56.9921	99.232	42.6807	27.2375	6.64514	0.101649	-1.28425	Normal
TraesCS3A03G0202700	0.033029	0.136626	0.082656	0.916093	0.248369	0.568023	4.38157e-05	2.6989	up	up	tae-miR1130b-3p	1382.14	1384.09	2211.46	2186.2	1984.44	1245.96	0.931996	-0.0400822	Normal
TraesCS3A03G0202700	0.033029	0.136626	0.082656	0.916093	0.248369	0.568023	4.38157e-05	2.6989	up	up	tae-miR5384-3p	24.4087	32.5669	17.72	37.9384	54.4749	83.0642	0.116155	1.11973	Normal
TraesCS3A03G0217500	0.471171	0.672776	0.823808	1.07537	1.22177	1.27054	0.00774527	0.812829	up	up	novel_miR_322	102.212	187.26	138.216	346.188	182.88	235.902	0.141468	0.760607	Normal
TraesCS3A03G0217500	0.471171	0.672776	0.823808	1.07537	1.22177	1.27054	0.00774527	0.812829	up	up	novel_miR_451	102.212	187.26	138.216	346.188	182.88	235.902	0.141468	0.760607	Normal
TraesCS3A03G0217500	0.471171	0.672776	0.823808	1.07537	1.22177	1.27054	0.00774527	0.812829	up	up	novel_miR_457	102.212	187.26	138.216	346.188	182.88	235.902	0.141468	0.760607	Normal
TraesCS3A03G0217500	0.471171	0.672776	0.823808	1.07537	1.22177	1.27054	0.00774527	0.812829	up	up	novel_miR_71	102.212	187.26	138.216	346.188	182.88	235.902	0.141468	0.760607	Normal
TraesCS3A03G0217500	0.471171	0.672776	0.823808	1.07537	1.22177	1.27054	0.00774527	0.812829	up	up	novel_miR_77	102.212	187.26	138.216	346.188	182.88	235.902	0.141468	0.760607	Normal
TraesCS3A03G0234800	8.14352	18.4871	14.122	6.656	6.23295	5.26067	1.99033e-05	-1.21973	down	down	tae-miR9674a-5p	0	0	3.544	4.7423	0	3.32257	0.590988	1.32531	Normal
TraesCS3A03G0277200	4.62459	8.29786	8.30279	3.29392	5.01723	4.51696	0.00864642	-0.768776	down	down	tae-miR5175-5p	140.35	386.732	336.68	379.384	435.799	159.483	0.856178	0.093894	Normal
TraesCS3A03G0284200LC	221.831	295.088	131.946	95.6584	160.234	133.358	0.00776096	-0.80468	down	down	novel_miR_160	302.058	179.118	223.272	175.465	214.009	395.386	0.964189	-0.0269873	Normal
TraesCS3A03G0284200LC	221.831	295.088	131.946	95.6584	160.234	133.358	0.00776096	-0.80468	down	down	novel_miR_216	231.883	142.48	198.464	128.042	178.989	382.095	0.855334	0.114027	Normal
TraesCS3A03G0324700	5.32057	5.68556	7.03284	13.7642	18.2657	17.6696	7.39772e-10	1.41334	up	up	tae-miR9783	3.05109	4.07087	7.088	14.2269	3.89107	6.64514	0.609228	0.693331	Normal
TraesCS3A03G0418900	10.5072	8.76817	8.54692	9.81986	20.0193	19.8949	0.00642636	0.78329	up	up	novel_miR_297	1551.48	370.449	577.672	317.734	466.928	5382.56	0.434898	1.10964	Normal
TraesCS3A03G0418900	10.5072	8.76817	8.54692	9.81986	20.0193	19.8949	0.00642636	0.78329	up	up	novel_miR_490	1551.48	370.449	577.672	317.734	466.928	5382.56	0.434898	1.10964	Normal
TraesCS3A03G0418900	10.5072	8.76817	8.54692	9.81986	20.0193	19.8949	0.00642636	0.78329	up	up	novel_miR_93	1551.48	370.449	577.672	317.734	466.928	5382.56	0.434898	1.10964	Normal
TraesCS3A03G0499300LC	6.41829	5.37122	8.98368	3.7761	4.3355	4.295	0.00838627	-0.785703	down	down	tae-miR9777	108.314	284.961	311.872	294.023	276.266	222.612	0.785786	0.135274	Normal
TraesCS3A03G0509800	5.34844	4.7424	4.81142	6.04793	9.32957	8.71406	0.00873727	0.639094	up	up	novel_miR_200	94.5839	289.031	623.744	526.396	420.235	149.516	0.913604	0.0679232	Normal
TraesCS3A03G0509800	5.34844	4.7424	4.81142	6.04793	9.32957	8.71406	0.00873727	0.639094	up	up	novel_miR_383	94.5839	289.031	623.744	526.396	420.235	149.516	0.913604	0.0679232	Normal
TraesCS3A03G0509800	5.34844	4.7424	4.81142	6.04793	9.32957	8.71406	0.00873727	0.639094	up	up	novel_miR_50	94.5839	289.031	627.288	526.396	420.235	149.516	0.920001	0.0629456	Normal
TraesCS3A03G0531600	0.309308	0.716328	0.74392	4.29934	7.77281	4.47155	4.69304e-15	3.18819	up	up	novel_miR_162	669.715	195.402	205.552	744.542	451.364	1608.12	0.125769	1.10734	Normal
TraesCS3A03G0535400	2.12224	2.57875	0.715781	9.8768	16.9653	20.3673	5.00311e-13	3.03803	up	up	novel_miR_162	669.715	195.402	205.552	744.542	451.364	1608.12	0.125769	1.10734	Normal
TraesCS3A03G0555900	4.96762	3.24583	6.10809	16.1801	7.36223	13.1224	2.73221e-05	1.29546	up	up	novel_miR_162	669.715	195.402	205.552	744.542	451.364	1608.12	0.125769	1.10734	Normal
TraesCS3A03G0591700	0.450725	0.324799	0.946066	3.69439	3.46063	2.85117	1.61769e-08	2.51161	up	up	tae-miR9671-5p	10.6788	0	3.544	9.48461	31.1285	0	0.540271	0.839115	Normal
TraesCS3A03G0606900	6.02499	0.853765	0.844529	0.115622	0.23112	0.124682	2.21396e-07	-4.07142	down	down	tae-miR408	170.861	565.85	152.392	289.28	482.492	345.547	0.58921	0.299462	Normal
TraesCS3A03G0642900	55.8589	62.2144	36.7709	19.8196	30.8825	28.2209	6.68847e-05	-1.03769	down	down	novel_miR_275	1496.56	2796.68	1084.46	2394.86	1968.88	5635.08	0.137439	0.87835	Normal
TraesCS3A03G0645400	12.5542	10.9154	10.6656	15.623	30.5078	25.6191	0.000141226	1.01855	up	up	novel_miR_150	398.168	712.401	687.536	1090.73	910.509	328.934	0.638103	0.239668	Normal
TraesCS3A03G0645400	12.5542	10.9154	10.6656	15.623	30.5078	25.6191	0.000141226	1.01855	up	up	novel_miR_175	389.014	696.118	659.184	1024.34	910.509	302.354	0.667994	0.220357	Normal
TraesCS3A03G0645400	12.5542	10.9154	10.6656	15.623	30.5078	25.6191	0.000141226	1.01855	up	up	novel_miR_176	379.861	675.764	652.096	1005.37	894.945	295.709	0.663585	0.22387	Normal
TraesCS3A03G0645400	12.5542	10.9154	10.6656	15.623	30.5078	25.6191	0.000141226	1.01855	up	up	novel_miR_235	79.3284	77.3464	85.056	80.6192	73.9302	69.7739	0.625085	-0.282292	Normal
TraesCS3A03G0645400	12.5542	10.9154	10.6656	15.623	30.5078	25.6191	0.000141226	1.01855	up	up	novel_miR_387	3371.46	9647.95	7360.89	13207.3	11782.1	3040.15	0.504029	0.365433	Normal
TraesCS3A03G0645400	12.5542	10.9154	10.6656	15.623	30.5078	25.6191	0.000141226	1.01855	up	up	novel_miR_426	79.3284	77.3464	85.056	80.6192	73.9302	69.7739	0.625085	-0.282292	Normal
TraesCS3A03G0645400	12.5542	10.9154	10.6656	15.623	30.5078	25.6191	0.000141226	1.01855	up	up	novel_miR_440	79.3284	77.3464	85.056	80.6192	73.9302	69.7739	0.625085	-0.282292	Normal
TraesCS3A03G0645400	12.5542	10.9154	10.6656	15.623	30.5078	25.6191	0.000141226	1.01855	up	up	novel_miR_442	79.3284	77.3464	85.056	80.6192	73.9302	69.7739	0.625085	-0.282292	Normal
TraesCS3A03G0645400	12.5542	10.9154	10.6656	15.623	30.5078	25.6191	0.000141226	1.01855	up	up	tae-miR1121	338.671	1298.61	978.144	1218.77	1268.49	245.87	0.986136	-0.0103084	Normal
TraesCS3A03G0645400	12.5542	10.9154	10.6656	15.623	30.5078	25.6191	0.000141226	1.01855	up	up	tae-miR6197-5p	85.4306	170.976	131.128	222.888	182.88	83.0642	0.687285	0.216584	Normal
TraesCS3A03G0659300	0.163191	0.138746	0.237261	3.97446	20.3716	17.759	4.45939e-19	6.24615	up	up	novel_miR_157	0	4.07087	0	725.572	3.89107	192.709	0.000381222	8.14341	up
TraesCS3A03G0664600	0.331231	0.603464	0.413067	0.124623	0.03987	0.045843	0.000271845	-2.7151	down	down	novel_miR_162	669.715	195.402	205.552	744.542	451.364	1608.12	0.125769	1.10734	Normal
TraesCS3A03G0664600	0.331231	0.603464	0.413067	0.124623	0.03987	0.045843	0.000271845	-2.7151	down	down	novel_miR_405	56.4452	240.181	262.256	512.169	299.612	26.5805	0.488124	0.519248	Normal
TraesCS3A03G0682300	2.17025	2.5685	2.07274	7.41777	10.3141	9.25156	1.07228e-17	1.92732	up	up	tae-miR398	39.6642	386.732	95.688	227.631	214.009	172.774	0.622999	0.317956	Normal
TraesCS3A03G0682300	2.17025	2.5685	2.07274	7.41777	10.3141	9.25156	1.07228e-17	1.92732	up	up	tae-miR9777	108.314	284.961	311.872	294.023	276.266	222.612	0.785786	0.135274	Normal
TraesCS3A03G0691700	0.39511	0.555856	0.808695	1.63856	1.60495	1.98866	0.000186588	1.52275	up	up	novel_miR_174	990.079	952.583	715.888	981.657	1035.02	986.803	0.983588	-0.0100179	Normal
TraesCS3A03G0698500	0.697636	0.806641	0.617475	4.41403	9.52187	7.1769	2.36151e-25	3.25772	up	up	novel_miR_138	41.1897	134.339	92.144	66.3922	77.8213	19.9354	0.223388	-0.782682	Normal
TraesCS3A03G0743800	2.39977	2.69472	1.18611	3.84991	5.73912	5.9315	0.000686657	1.22908	up	up	novel_miR_285	57.9707	97.7008	67.336	85.3615	112.841	106.322	0.523842	0.355929	Normal
TraesCS3A03G0743800	2.39977	2.69472	1.18611	3.84991	5.73912	5.9315	0.000686657	1.22908	up	up	tae-miR156	1809.3	1852.24	1952.74	2646.21	3330.75	3980.44	0.14769	0.692876	Normal
TraesCS3A03G0751200	9.21484	7.95514	9.68247	14.6535	12.3275	15.3419	0.000676366	0.597207	up	up	novel_miR_149	1.52555	0	0	0	0	0	0.883843	-0.596154	Normal
TraesCS3A03G0751200	9.21484	7.95514	9.68247	14.6535	12.3275	15.3419	0.000676366	0.597207	up	up	novel_miR_164	1.52555	0	0	0	0	0	0.883843	-0.596154	Normal
TraesCS3A03G0751200	9.21484	7.95514	9.68247	14.6535	12.3275	15.3419	0.000676366	0.597207	up	up	novel_miR_26	1.52555	0	0	0	0	0	0.883843	-0.596154	Normal
TraesCS3A03G0751200	9.21484	7.95514	9.68247	14.6535	12.3275	15.3419	0.000676366	0.597207	up	up	novel_miR_344	1.52555	0	0	0	0	0	0.883843	-0.596154	Normal
TraesCS3A03G0751200	9.21484	7.95514	9.68247	14.6535	12.3275	15.3419	0.000676366	0.597207	up	up	novel_miR_372	1.52555	0	0	0	0	0	0.883843	-0.596154	Normal
TraesCS3A03G0751200	9.21484	7.95514	9.68247	14.6535	12.3275	15.3419	0.000676366	0.597207	up	up	novel_miR_394	1.52555	0	0	0	0	0	0.883843	-0.596154	Normal
TraesCS3A03G0751200	9.21484	7.95514	9.68247	14.6535	12.3275	15.3419	0.000676366	0.597207	up	up	novel_miR_412	1.52555	0	0	0	0	0	0.883843	-0.596154	Normal
TraesCS3A03G0751200	9.21484	7.95514	9.68247	14.6535	12.3275	15.3419	0.000676366	0.597207	up	up	novel_miR_430	1.52555	0	0	0	0	0	0.883843	-0.596154	Normal
TraesCS3A03G0751200	9.21484	7.95514	9.68247	14.6535	12.3275	15.3419	0.000676366	0.597207	up	up	novel_miR_44	6.10218	0	0	4.7423	19.4553	9.9677	0.248733	1.6969	Normal
TraesCS3A03G0751200	9.21484	7.95514	9.68247	14.6535	12.3275	15.3419	0.000676366	0.597207	up	up	novel_miR_99	1.52555	0	0	0	0	0	0.883843	-0.596154	Normal
TraesCS3A03G0755200	1.48541	1.38961	0.445857	11.1164	41.6059	28.0143	1.36586e-09	4.52854	up	up	novel_miR_18	100.686	179.118	155.936	279.796	124.514	259.16	0.306482	0.559555	Normal
TraesCS3A03G0755200	1.48541	1.38961	0.445857	11.1164	41.6059	28.0143	1.36586e-09	4.52854	up	up	novel_miR_308	100.686	179.118	155.936	279.796	124.514	259.16	0.306482	0.559555	Normal
TraesCS3A03G0755200	1.48541	1.38961	0.445857	11.1164	41.6059	28.0143	1.36586e-09	4.52854	up	up	novel_miR_32	100.686	179.118	155.936	279.796	124.514	259.16	0.306482	0.559555	Normal
TraesCS3A03G0755200	1.48541	1.38961	0.445857	11.1164	41.6059	28.0143	1.36586e-09	4.52854	up	up	novel_miR_322	102.212	187.26	138.216	346.188	182.88	235.902	0.141468	0.760607	Normal
TraesCS3A03G0755200	1.48541	1.38961	0.445857	11.1164	41.6059	28.0143	1.36586e-09	4.52854	up	up	novel_miR_35	100.686	179.118	155.936	279.796	124.514	259.16	0.306482	0.559555	Normal
TraesCS3A03G0755200	1.48541	1.38961	0.445857	11.1164	41.6059	28.0143	1.36586e-09	4.52854	up	up	novel_miR_385	100.686	179.118	155.936	279.796	124.514	259.16	0.306482	0.559555	Normal
TraesCS3A03G0755200	1.48541	1.38961	0.445857	11.1164	41.6059	28.0143	1.36586e-09	4.52854	up	up	novel_miR_451	102.212	187.26	138.216	346.188	182.88	235.902	0.141468	0.760607	Normal
TraesCS3A03G0755200	1.48541	1.38961	0.445857	11.1164	41.6059	28.0143	1.36586e-09	4.52854	up	up	novel_miR_457	102.212	187.26	138.216	346.188	182.88	235.902	0.141468	0.760607	Normal
TraesCS3A03G0755200	1.48541	1.38961	0.445857	11.1164	41.6059	28.0143	1.36586e-09	4.52854	up	up	novel_miR_7	100.686	179.118	155.936	279.796	124.514	259.16	0.306482	0.559555	Normal
TraesCS3A03G0755200	1.48541	1.38961	0.445857	11.1164	41.6059	28.0143	1.36586e-09	4.52854	up	up	novel_miR_71	102.212	187.26	138.216	346.188	182.88	235.902	0.141468	0.760607	Normal
TraesCS3A03G0755200	1.48541	1.38961	0.445857	11.1164	41.6059	28.0143	1.36586e-09	4.52854	up	up	novel_miR_77	102.212	187.26	138.216	346.188	182.88	235.902	0.141468	0.760607	Normal
TraesCS3A03G0772300	12.8221	14.7348	12.7789	20.4174	24.1341	25.9912	7.86735e-05	0.746848	up	up	novel_miR_124	140680	55937.8	71021.8	61564.6	68961.4	118672	0.561837	-0.35625	Normal
TraesCS3A03G0772300	12.8221	14.7348	12.7789	20.4174	24.1341	25.9912	7.86735e-05	0.746848	up	up	novel_miR_220	140680	55937.8	71021.8	61564.6	68961.4	118672	0.561837	-0.35625	Normal
TraesCS3A03G0772300	12.8221	14.7348	12.7789	20.4174	24.1341	25.9912	7.86735e-05	0.746848	up	up	novel_miR_403	140680	55937.8	71021.8	61564.6	68961.4	118672	0.561837	-0.35625	Normal
TraesCS3A03G0772300	12.8221	14.7348	12.7789	20.4174	24.1341	25.9912	7.86735e-05	0.746848	up	up	novel_miR_66	140680	55937.8	71021.8	61564.6	68961.4	118672	0.561837	-0.35625	Normal
TraesCS3A03G0773500	0.641601	1.05601	0.385808	0.192976	0.268849	0.253104	0.003099	-1.61139	down	down	tae-miR399	1.52555	0	3.544	9.48461	0	6.64514	0.432833	1.48618	Normal
TraesCS3A03G0795700	1.74453	1.61454	1.94639	2.77105	5.43048	4.96058	0.000160574	1.26243	up	up	tae-miR444a	10.6788	12.2126	3.544	9.48461	7.78213	96.3545	0.052634	2.04662	Normal
TraesCS3A03G0805100	2.70147	2.61896	2.82038	4.71561	6.04702	5.71561	1.20237e-05	0.962108	up	up	novel_miR_359	666.664	508.858	333.136	412.58	416.344	1348.96	0.549262	0.391301	Normal
TraesCS3A03G0805100	2.70147	2.61896	2.82038	4.71561	6.04702	5.71561	1.20237e-05	0.962108	up	up	novel_miR_425	112.89	134.339	85.056	132.784	159.534	215.967	0.390075	0.48104	Normal
TraesCS3A03G0805100	2.70147	2.61896	2.82038	4.71561	6.04702	5.71561	1.20237e-05	0.962108	up	up	tae-miR159a	12373.7	19939.1	14168.9	22687.2	14692.7	18440.3	0.704981	0.172415	Normal
TraesCS3A03G0805100	2.70147	2.61896	2.82038	4.71561	6.04702	5.71561	1.20237e-05	0.962108	up	up	tae-miR319	17311.9	23012.6	16802.1	24399.2	17054.5	22686.5	0.910799	0.052078	Normal
TraesCS3A03G0812200	1.31539	1.40201	1.25338	3.70144	10.1223	8.70152	5.28578e-10	2.43709	up	up	novel_miR_200	94.5839	289.031	623.744	526.396	420.235	149.516	0.913604	0.0679232	Normal
TraesCS3A03G0812200	1.31539	1.40201	1.25338	3.70144	10.1223	8.70152	5.28578e-10	2.43709	up	up	novel_miR_383	94.5839	289.031	623.744	526.396	420.235	149.516	0.913604	0.0679232	Normal
TraesCS3A03G0812200	1.31539	1.40201	1.25338	3.70144	10.1223	8.70152	5.28578e-10	2.43709	up	up	novel_miR_50	94.5839	289.031	627.288	526.396	420.235	149.516	0.920001	0.0629456	Normal
TraesCS3A03G0829800	6.44521	7.68232	5.89432	3.19183	2.68641	3.13153	1.29576e-06	-1.21775	down	down	novel_miR_167	10.6788	16.2835	46.072	18.9692	35.0196	6.64514	0.672382	-0.378323	Normal
TraesCS3A03G0829800	6.44521	7.68232	5.89432	3.19183	2.68641	3.13153	1.29576e-06	-1.21775	down	down	novel_miR_195	12.2044	16.2835	46.072	23.7115	35.0196	6.64514	0.714895	-0.319688	Normal
TraesCS3A03G0829800	6.44521	7.68232	5.89432	3.19183	2.68641	3.13153	1.29576e-06	-1.21775	down	down	novel_miR_271	12.2044	16.2835	46.072	23.7115	35.0196	6.64514	0.714895	-0.319688	Normal
TraesCS3A03G0829800	6.44521	7.68232	5.89432	3.19183	2.68641	3.13153	1.29576e-06	-1.21775	down	down	tae-miR531	2919.9	2694.91	2689.9	2423.32	4821.03	8093.78	0.178916	0.768224	Normal
TraesCS3A03G0832300	12.933	14.9642	14.7669	6.38282	12.4841	5.23786	0.00847812	-0.862836	down	down	novel_miR_167	10.6788	16.2835	46.072	18.9692	35.0196	6.64514	0.672382	-0.378323	Normal
TraesCS3A03G0832300	12.933	14.9642	14.7669	6.38282	12.4841	5.23786	0.00847812	-0.862836	down	down	novel_miR_195	12.2044	16.2835	46.072	23.7115	35.0196	6.64514	0.714895	-0.319688	Normal
TraesCS3A03G0832300	12.933	14.9642	14.7669	6.38282	12.4841	5.23786	0.00847812	-0.862836	down	down	novel_miR_271	12.2044	16.2835	46.072	23.7115	35.0196	6.64514	0.714895	-0.319688	Normal
TraesCS3A03G0859800	0.511083	0.238187	0.27088	0.704144	0.619852	1.44746	0.0084295	1.3581	up	up	novel_miR_200	94.5839	289.031	623.744	526.396	420.235	149.516	0.913604	0.0679232	Normal
TraesCS3A03G0859800	0.511083	0.238187	0.27088	0.704144	0.619852	1.44746	0.0084295	1.3581	up	up	novel_miR_383	94.5839	289.031	623.744	526.396	420.235	149.516	0.913604	0.0679232	Normal
TraesCS3A03G0859800	0.511083	0.238187	0.27088	0.704144	0.619852	1.44746	0.0084295	1.3581	up	up	novel_miR_50	94.5839	289.031	627.288	526.396	420.235	149.516	0.920001	0.0629456	Normal
TraesCS3A03G0870500	13.0188	1.81634	3.26477	0.174317	0.378339	0.452311	3.27738e-06	-4.23865	down	down	novel_miR_162	669.715	195.402	205.552	744.542	451.364	1608.12	0.125769	1.10734	Normal
TraesCS3A03G0870600	27.606	9.89111	9.81181	4.90823	6.68123	8.06409	0.000470612	-1.34563	down	down	novel_miR_162	669.715	195.402	205.552	744.542	451.364	1608.12	0.125769	1.10734	Normal
TraesCS3A03G0871600	10.4948	12.7605	6.57829	6.29034	3.967	6.39981	0.00281181	-0.92299	down	down	novel_miR_390	83.905	89.559	173.656	161.238	140.078	365.483	0.137938	0.908403	Normal
TraesCS3A03G0911200	3.72823	5.97236	6.21784	2.89249	3.01965	3.73681	0.00740367	-0.772361	down	down	novel_miR_162	669.715	195.402	205.552	744.542	451.364	1608.12	0.125769	1.10734	Normal
TraesCS3A03G0911200	3.72823	5.97236	6.21784	2.89249	3.01965	3.73681	0.00740367	-0.772361	down	down	tae-miR5384-3p	24.4087	32.5669	17.72	37.9384	54.4749	83.0642	0.116155	1.11973	Normal
TraesCS3A03G0945100	11.9091	13.7477	18.6537	25.3167	24.0577	29.431	3.49447e-05	0.781952	up	up	novel_miR_181	152.555	256.465	226.816	625.984	455.255	634.611	0.00459389	1.36524	up
TraesCS3A03G0973800	16.5693	4.3925	5.83554	0.685351	4.24817	2.80235	0.00240833	-1.8475	down	down	novel_miR_297	1551.48	370.449	577.672	317.734	466.928	5382.56	0.434898	1.10964	Normal
TraesCS3A03G0973800	16.5693	4.3925	5.83554	0.685351	4.24817	2.80235	0.00240833	-1.8475	down	down	novel_miR_490	1551.48	370.449	577.672	317.734	466.928	5382.56	0.434898	1.10964	Normal
TraesCS3A03G0973800	16.5693	4.3925	5.83554	0.685351	4.24817	2.80235	0.00240833	-1.8475	down	down	novel_miR_93	1551.48	370.449	577.672	317.734	466.928	5382.56	0.434898	1.10964	Normal
TraesCS3A03G0975000	0.643928	0.541458	0.637744	0.30526	0.148158	0.138038	0.00378734	-1.68986	down	down	tae-miR9674a-5p	0	0	3.544	4.7423	0	3.32257	0.590988	1.32531	Normal
TraesCS3A03G1025100	7.75532	5.28812	6.16915	7.76693	13.2638	13.9949	0.00591268	0.809061	up	up	novel_miR_197	122.044	293.102	272.888	422.065	630.353	342.225	0.047922	0.949441	up
TraesCS3A03G1025100	7.75532	5.28812	6.16915	7.76693	13.2638	13.9949	0.00591268	0.809061	up	up	novel_miR_332	122.044	293.102	272.888	422.065	630.353	342.225	0.047922	0.949441	up
TraesCS3A03G1025100	7.75532	5.28812	6.16915	7.76693	13.2638	13.9949	0.00591268	0.809061	up	up	novel_miR_356	122.044	293.102	272.888	422.065	630.353	342.225	0.047922	0.949441	up
TraesCS3A03G1029800	6.87687	7.34478	9.92539	10.9694	13.8195	12.6474	0.0039136	0.587085	up	up	novel_miR_297	1551.48	370.449	577.672	317.734	466.928	5382.56	0.434898	1.10964	Normal
TraesCS3A03G1029800	6.87687	7.34478	9.92539	10.9694	13.8195	12.6474	0.0039136	0.587085	up	up	novel_miR_490	1551.48	370.449	577.672	317.734	466.928	5382.56	0.434898	1.10964	Normal
TraesCS3A03G1029800	6.87687	7.34478	9.92539	10.9694	13.8195	12.6474	0.0039136	0.587085	up	up	novel_miR_93	1551.48	370.449	577.672	317.734	466.928	5382.56	0.434898	1.10964	Normal
TraesCS3A03G1030100	2.03995	3.03737	5.23853	7.08515	11.9914	11.7236	8.58488e-06	1.54799	up	up	novel_miR_165	41.1897	89.559	109.864	118.558	132.296	29.9031	0.865504	0.106771	Normal
TraesCS3A03G1030100	2.03995	3.03737	5.23853	7.08515	11.9914	11.7236	8.58488e-06	1.54799	up	up	novel_miR_495	41.1897	89.559	109.864	118.558	132.296	29.9031	0.865504	0.106771	Normal
TraesCS3A03G1042100	1.3857	0.643268	1.38698	1.70707	4.35642	4.64638	0.00316184	1.59899	up	up	novel_miR_200	94.5839	289.031	623.744	526.396	420.235	149.516	0.913604	0.0679232	Normal
TraesCS3A03G1042100	1.3857	0.643268	1.38698	1.70707	4.35642	4.64638	0.00316184	1.59899	up	up	novel_miR_383	94.5839	289.031	623.744	526.396	420.235	149.516	0.913604	0.0679232	Normal
TraesCS3A03G1042100	1.3857	0.643268	1.38698	1.70707	4.35642	4.64638	0.00316184	1.59899	up	up	novel_miR_50	94.5839	289.031	627.288	526.396	420.235	149.516	0.920001	0.0629456	Normal
TraesCS3A03G1065800	1.07295	0.687016	0.596969	2.69591	2.02835	2.30626	0.000289607	1.49152	up	up	novel_miR_429	140.35	85.4882	46.072	71.1345	77.8213	166.128	0.980327	-0.0171057	Normal
TraesCS3A03G1065800	1.07295	0.687016	0.596969	2.69591	2.02835	2.30626	0.000289607	1.49152	up	up	tae-miR1139	7.62773	0	0	14.2269	11.6732	0	0.574104	0.917209	Normal
TraesCS3A03G1085200	0.122641	0.015198	0	0.655477	3.33676	2.70906	3.02521e-09	5.51123	up	up	novel_miR_512	42.7153	52.9213	131.128	85.3615	97.2766	122.935	0.528703	0.385512	Normal
TraesCS3A03G1098500	0.537756	0.223202	0.306468	1.99077	5.84818	3.84458	4.65442e-11	3.38192	up	up	tae-miR5384-3p	24.4087	32.5669	17.72	37.9384	54.4749	83.0642	0.116155	1.11973	Normal
TraesCS3A03G1118700	0.217284	0.023705	0.04954	1.17008	0.542618	0.928903	0.000112684	3.04212	up	up	novel_miR_142	88.4817	293.102	194.92	251.342	221.791	63.1288	0.757739	-0.17958	Normal
TraesCS3A03G1118700	0.217284	0.023705	0.04954	1.17008	0.542618	0.928903	0.000112684	3.04212	up	up	novel_miR_161	88.4817	293.102	194.92	251.342	221.791	63.1288	0.757739	-0.17958	Normal
TraesCS3A03G1123500	0.922537	0.518262	0.940284	1.67303	1.11263	2.01209	0.00924947	0.8947	up	up	novel_miR_124	140680	55937.8	71021.8	61564.6	68961.4	118672	0.561837	-0.35625	Normal
TraesCS3A03G1123500	0.922537	0.518262	0.940284	1.67303	1.11263	2.01209	0.00924947	0.8947	up	up	novel_miR_220	140680	55937.8	71021.8	61564.6	68961.4	118672	0.561837	-0.35625	Normal
TraesCS3A03G1123500	0.922537	0.518262	0.940284	1.67303	1.11263	2.01209	0.00924947	0.8947	up	up	novel_miR_403	140680	55937.8	71021.8	61564.6	68961.4	118672	0.561837	-0.35625	Normal
TraesCS3A03G1123500	0.922537	0.518262	0.940284	1.67303	1.11263	2.01209	0.00924947	0.8947	up	up	novel_miR_66	140680	55937.8	71021.8	61564.6	68961.4	118672	0.561837	-0.35625	Normal
TraesCS3A03G1152200	2.82017	2.02198	1.90974	0.499748	0.720822	0.575921	2.47024e-05	-1.93383	down	down	novel_miR_325	7951.15	16079.9	11603.1	14587.3	13163.5	14635.9	0.660959	0.1914	Normal
TraesCS3A03G1152200	2.82017	2.02198	1.90974	0.499748	0.720822	0.575921	2.47024e-05	-1.93383	down	down	novel_miR_70	7951.15	16079.9	11603.1	14587.3	13163.5	14635.9	0.660959	0.1914	Normal
TraesCS3A03G1156800	1.34298	1.60388	1.53589	2.4596	4.77026	3.05582	0.00230302	1.14989	up	up	novel_miR_142	88.4817	293.102	194.92	251.342	221.791	63.1288	0.757739	-0.17958	Normal
TraesCS3A03G1156800	1.34298	1.60388	1.53589	2.4596	4.77026	3.05582	0.00230302	1.14989	up	up	novel_miR_161	88.4817	293.102	194.92	251.342	221.791	63.1288	0.757739	-0.17958	Normal
TraesCS3A03G1198300	0.413782	0.156903	0.167438	0.592782	6.2159	3.79527	9.68318e-08	3.76292	up	up	novel_miR_165	41.1897	89.559	109.864	118.558	132.296	29.9031	0.865504	0.106771	Normal
TraesCS3A03G1198300	0.413782	0.156903	0.167438	0.592782	6.2159	3.79527	9.68318e-08	3.76292	up	up	novel_miR_495	41.1897	89.559	109.864	118.558	132.296	29.9031	0.865504	0.106771	Normal
TraesCS3A03G1203000	0.196247	0.630066	0.220128	1.71393	5.73454	4.2562	4.04014e-09	3.40611	up	up	novel_miR_140	91.5328	573.992	265.8	184.95	490.274	209.322	0.911285	-0.0665455	Normal
TraesCS3A03G1203000	0.196247	0.630066	0.220128	1.71393	5.73454	4.2562	4.04014e-09	3.40611	up	up	novel_miR_246	91.5328	573.992	265.8	184.95	490.274	209.322	0.911285	-0.0665455	Normal
TraesCS3A03G1203000	0.196247	0.630066	0.220128	1.71393	5.73454	4.2562	4.04014e-09	3.40611	up	up	novel_miR_54	91.5328	573.992	265.8	184.95	490.274	209.322	0.911285	-0.0665455	Normal
TraesCS3A03G1229700	2.04388	2.49951	2.19078	5.13017	6.6002	4.84166	5.71032e-07	1.24771	up	up	tae-miR5048-5p	3635.38	8072.53	6981.68	6127.06	6813.26	6698.3	0.953779	0.025237	Normal
TraesCS3B03G0018000	23.6799	21.3889	14.6863	5.41797	16.4409	9.82237	0.00930706	-0.968388	down	down	novel_miR_407	62.5474	109.913	113.408	279.796	214.009	209.322	0.0162718	1.21988	up
TraesCS3B03G0018000	23.6799	21.3889	14.6863	5.41797	16.4409	9.82237	0.00930706	-0.968388	down	down	novel_miR_492	62.5474	109.913	113.408	279.796	214.009	209.322	0.0162718	1.21988	up
TraesCS3B03G0018000	23.6799	21.3889	14.6863	5.41797	16.4409	9.82237	0.00930706	-0.968388	down	down	novel_miR_62	62.5474	109.913	113.408	279.796	214.009	209.322	0.0162718	1.21988	up
TraesCS3B03G0053700	1.91352	2.15717	1.84226	2.66652	7.39147	3.6981	0.00195397	1.17484	up	up	novel_miR_275	1496.56	2796.68	1084.46	2394.86	1968.88	5635.08	0.137439	0.87835	Normal
TraesCS3B03G0053700	1.91352	2.15717	1.84226	2.66652	7.39147	3.6981	0.00195397	1.17484	up	up	novel_miR_371	4015.24	3179.35	1860.6	4140.03	5143.99	9183.58	0.147138	0.849868	Normal
TraesCS3B03G0082800	1.33263	1.43223	1.08317	0.749326	0.439821	0.535591	0.00667433	-1.13078	down	down	novel_miR_364	41.1897	48.8504	77.968	66.3922	54.4749	63.1288	0.961906	0.029459	Normal
TraesCS3B03G0082800	1.33263	1.43223	1.08317	0.749326	0.439821	0.535591	0.00667433	-1.13078	down	down	novel_miR_434	41.1897	48.8504	77.968	66.3922	54.4749	63.1288	0.961906	0.029459	Normal
TraesCS3B03G0201700	2.56081	2.1186	1.27223	6.13052	4.85778	4.83019	1.84866e-05	1.33073	up	up	novel_miR_361	25.9343	40.7087	31.896	75.8769	89.4945	126.258	0.0173508	1.49309	up
TraesCS3B03G0201700	2.56081	2.1186	1.27223	6.13052	4.85778	4.83019	1.84866e-05	1.33073	up	up	novel_miR_487	25.9343	40.7087	31.896	75.8769	89.4945	126.258	0.0173508	1.49309	up
TraesCS3B03G0247200	0.080216	0.14404	0.21435	1.65216	0.4716	0.61576	6.04636e-06	2.58455	up	up	tae-miR5384-3p	24.4087	32.5669	17.72	37.9384	54.4749	83.0642	0.116155	1.11973	Normal
TraesCS3B03G0284400LC	0.616962	1.06287	1.86323	0.42488	0.064177	0.579418	0.0064515	-1.77589	down	down	novel_miR_286	474.445	952.583	1197.87	886.811	762.649	1166.22	0.86346	0.084539	Normal
TraesCS3B03G0284400LC	0.616962	1.06287	1.86323	0.42488	0.064177	0.579418	0.0064515	-1.77589	down	down	novel_miR_304	18.3066	36.6378	63.792	80.6192	35.0196	26.5805	0.792758	0.188666	Normal
TraesCS3B03G0284400LC	0.616962	1.06287	1.86323	0.42488	0.064177	0.579418	0.0064515	-1.77589	down	down	novel_miR_342	18.3066	36.6378	63.792	80.6192	35.0196	26.5805	0.792758	0.188666	Normal
TraesCS3B03G0284400LC	0.616962	1.06287	1.86323	0.42488	0.064177	0.579418	0.0064515	-1.77589	down	down	novel_miR_391	704.802	2084.28	3186.06	2617.75	1852.15	2232.77	0.744469	0.170512	Normal
TraesCS3B03G0284400LC	0.616962	1.06287	1.86323	0.42488	0.064177	0.579418	0.0064515	-1.77589	down	down	novel_miR_478	703.277	2084.28	3178.97	2617.75	1848.26	2232.77	0.742357	0.172	Normal
TraesCS3B03G0284400LC	0.616962	1.06287	1.86323	0.42488	0.064177	0.579418	0.0064515	-1.77589	down	down	novel_miR_63	703.277	2084.28	3178.97	2617.75	1848.26	2232.77	0.742357	0.172	Normal
TraesCS3B03G0324700	4.86983	3.94582	4.20361	3.51992	2.36975	2.12811	0.00864605	-0.761942	down	down	novel_miR_1	1165.52	2157.56	1995.27	1669.29	1645.92	2614.86	0.794697	0.124785	Normal
TraesCS3B03G0324700	4.86983	3.94582	4.20361	3.51992	2.36975	2.12811	0.00864605	-0.761942	down	down	novel_miR_100	1179.25	2181.98	2009.45	1678.78	1657.59	2721.18	0.766345	0.143832	Normal
TraesCS3B03G0324700	4.86983	3.94582	4.20361	3.51992	2.36975	2.12811	0.00864605	-0.761942	down	down	novel_miR_162	669.715	195.402	205.552	744.542	451.364	1608.12	0.125769	1.10734	Normal
TraesCS3B03G0324700	4.86983	3.94582	4.20361	3.51992	2.36975	2.12811	0.00864605	-0.761942	down	down	novel_miR_172	1165.52	2157.56	1995.27	1669.29	1645.92	2614.86	0.794697	0.124785	Normal
TraesCS3B03G0324700	4.86983	3.94582	4.20361	3.51992	2.36975	2.12811	0.00864605	-0.761942	down	down	novel_miR_221	480.547	863.024	1027.76	943.718	821.015	1448.64	0.404109	0.417463	Normal
TraesCS3B03G0324700	4.86983	3.94582	4.20361	3.51992	2.36975	2.12811	0.00864605	-0.761942	down	down	novel_miR_231	1179.25	2181.98	2009.45	1678.78	1657.59	2721.18	0.766345	0.143832	Normal
TraesCS3B03G0324700	4.86983	3.94582	4.20361	3.51992	2.36975	2.12811	0.00864605	-0.761942	down	down	novel_miR_236	480.547	863.024	1027.76	943.718	821.015	1448.64	0.404109	0.417463	Normal
TraesCS3B03G0324700	4.86983	3.94582	4.20361	3.51992	2.36975	2.12811	0.00864605	-0.761942	down	down	novel_miR_278	474.445	854.882	1013.58	938.976	805.451	1441.99	0.398271	0.423724	Normal
TraesCS3B03G0324700	4.86983	3.94582	4.20361	3.51992	2.36975	2.12811	0.00864605	-0.761942	down	down	novel_miR_301	474.445	854.882	1013.58	938.976	805.451	1441.99	0.398271	0.423724	Normal
TraesCS3B03G0324700	4.86983	3.94582	4.20361	3.51992	2.36975	2.12811	0.00864605	-0.761942	down	down	novel_miR_335	474.445	854.882	1013.58	938.976	805.451	1441.99	0.398271	0.423724	Normal
TraesCS3B03G0324700	4.86983	3.94582	4.20361	3.51992	2.36975	2.12811	0.00864605	-0.761942	down	down	novel_miR_350	474.445	854.882	1013.58	938.976	805.451	1441.99	0.398271	0.423724	Normal
TraesCS3B03G0324700	4.86983	3.94582	4.20361	3.51992	2.36975	2.12811	0.00864605	-0.761942	down	down	novel_miR_388	1165.52	2157.56	1995.27	1669.29	1645.92	2614.86	0.794697	0.124785	Normal
TraesCS3B03G0324700	4.86983	3.94582	4.20361	3.51992	2.36975	2.12811	0.00864605	-0.761942	down	down	novel_miR_391	704.802	2084.28	3186.06	2617.75	1852.15	2232.77	0.744469	0.170512	Normal
TraesCS3B03G0324700	4.86983	3.94582	4.20361	3.51992	2.36975	2.12811	0.00864605	-0.761942	down	down	novel_miR_393	480.547	863.024	1027.76	943.718	821.015	1448.64	0.404109	0.417463	Normal
TraesCS3B03G0324700	4.86983	3.94582	4.20361	3.51992	2.36975	2.12811	0.00864605	-0.761942	down	down	novel_miR_478	703.277	2084.28	3178.97	2617.75	1848.26	2232.77	0.742357	0.172	Normal
TraesCS3B03G0324700	4.86983	3.94582	4.20361	3.51992	2.36975	2.12811	0.00864605	-0.761942	down	down	novel_miR_484	1165.52	2157.56	1995.27	1669.29	1645.92	2614.86	0.794697	0.124785	Normal
TraesCS3B03G0324700	4.86983	3.94582	4.20361	3.51992	2.36975	2.12811	0.00864605	-0.761942	down	down	novel_miR_55	474.445	854.882	1013.58	938.976	805.451	1441.99	0.398271	0.423724	Normal
TraesCS3B03G0324700	4.86983	3.94582	4.20361	3.51992	2.36975	2.12811	0.00864605	-0.761942	down	down	novel_miR_63	703.277	2084.28	3178.97	2617.75	1848.26	2232.77	0.742357	0.172	Normal
TraesCS3B03G0324700	4.86983	3.94582	4.20361	3.51992	2.36975	2.12811	0.00864605	-0.761942	down	down	novel_miR_68	480.547	863.024	1027.76	943.718	821.015	1448.64	0.404109	0.417463	Normal
TraesCS3B03G0324700	4.86983	3.94582	4.20361	3.51992	2.36975	2.12811	0.00864605	-0.761942	down	down	novel_miR_79	1179.25	2181.98	2009.45	1678.78	1657.59	2721.18	0.766345	0.143832	Normal
TraesCS3B03G0336200	9.45801	7.29015	7.12527	12.5548	18.6076	14.8857	0.000257691	0.88982	up	up	novel_miR_18	100.686	179.118	155.936	279.796	124.514	259.16	0.306482	0.559555	Normal
TraesCS3B03G0336200	9.45801	7.29015	7.12527	12.5548	18.6076	14.8857	0.000257691	0.88982	up	up	novel_miR_308	100.686	179.118	155.936	279.796	124.514	259.16	0.306482	0.559555	Normal
TraesCS3B03G0336200	9.45801	7.29015	7.12527	12.5548	18.6076	14.8857	0.000257691	0.88982	up	up	novel_miR_32	100.686	179.118	155.936	279.796	124.514	259.16	0.306482	0.559555	Normal
TraesCS3B03G0336200	9.45801	7.29015	7.12527	12.5548	18.6076	14.8857	0.000257691	0.88982	up	up	novel_miR_322	102.212	187.26	138.216	346.188	182.88	235.902	0.141468	0.760607	Normal
TraesCS3B03G0336200	9.45801	7.29015	7.12527	12.5548	18.6076	14.8857	0.000257691	0.88982	up	up	novel_miR_35	100.686	179.118	155.936	279.796	124.514	259.16	0.306482	0.559555	Normal
TraesCS3B03G0336200	9.45801	7.29015	7.12527	12.5548	18.6076	14.8857	0.000257691	0.88982	up	up	novel_miR_385	100.686	179.118	155.936	279.796	124.514	259.16	0.306482	0.559555	Normal
TraesCS3B03G0336200	9.45801	7.29015	7.12527	12.5548	18.6076	14.8857	0.000257691	0.88982	up	up	novel_miR_451	102.212	187.26	138.216	346.188	182.88	235.902	0.141468	0.760607	Normal
TraesCS3B03G0336200	9.45801	7.29015	7.12527	12.5548	18.6076	14.8857	0.000257691	0.88982	up	up	novel_miR_457	102.212	187.26	138.216	346.188	182.88	235.902	0.141468	0.760607	Normal
TraesCS3B03G0336200	9.45801	7.29015	7.12527	12.5548	18.6076	14.8857	0.000257691	0.88982	up	up	novel_miR_7	100.686	179.118	155.936	279.796	124.514	259.16	0.306482	0.559555	Normal
TraesCS3B03G0336200	9.45801	7.29015	7.12527	12.5548	18.6076	14.8857	0.000257691	0.88982	up	up	novel_miR_71	102.212	187.26	138.216	346.188	182.88	235.902	0.141468	0.760607	Normal
TraesCS3B03G0336200	9.45801	7.29015	7.12527	12.5548	18.6076	14.8857	0.000257691	0.88982	up	up	novel_miR_77	102.212	187.26	138.216	346.188	182.88	235.902	0.141468	0.760607	Normal
TraesCS3B03G0346600	16.4097	25.2667	20.5835	6.15465	12.3508	10.254	3.74808e-05	-1.16431	down	down	tae-miR5175-5p	140.35	386.732	336.68	379.384	435.799	159.483	0.856178	0.093894	Normal
TraesCS3B03G0385800	0.36772	0.282827	0.79999	2.99535	1.34101	2.10543	1.09981e-05	2.09903	up	up	novel_miR_150	398.168	712.401	687.536	1090.73	910.509	328.934	0.638103	0.239668	Normal
TraesCS3B03G0385800	0.36772	0.282827	0.79999	2.99535	1.34101	2.10543	1.09981e-05	2.09903	up	up	novel_miR_162	669.715	195.402	205.552	744.542	451.364	1608.12	0.125769	1.10734	Normal
TraesCS3B03G0385800	0.36772	0.282827	0.79999	2.99535	1.34101	2.10543	1.09981e-05	2.09903	up	up	novel_miR_175	389.014	696.118	659.184	1024.34	910.509	302.354	0.667994	0.220357	Normal
TraesCS3B03G0385800	0.36772	0.282827	0.79999	2.99535	1.34101	2.10543	1.09981e-05	2.09903	up	up	novel_miR_176	379.861	675.764	652.096	1005.37	894.945	295.709	0.663585	0.22387	Normal
TraesCS3B03G0385800	0.36772	0.282827	0.79999	2.99535	1.34101	2.10543	1.09981e-05	2.09903	up	up	novel_miR_387	3371.46	9647.95	7360.89	13207.3	11782.1	3040.15	0.504029	0.365433	Normal
TraesCS3B03G0385800	0.36772	0.282827	0.79999	2.99535	1.34101	2.10543	1.09981e-05	2.09903	up	up	tae-miR6197-5p	85.4306	170.976	131.128	222.888	182.88	83.0642	0.687285	0.216584	Normal
TraesCS3B03G0476500	7.01356	7.74547	5.36454	3.04622	4.25887	3.78172	0.000722374	-0.922222	down	down	novel_miR_425	112.89	134.339	85.056	132.784	159.534	215.967	0.390075	0.48104	Normal
TraesCS3B03G0476500	7.01356	7.74547	5.36454	3.04622	4.25887	3.78172	0.000722374	-0.922222	down	down	tae-miR159a	12373.7	19939.1	14168.9	22687.2	14692.7	18440.3	0.704981	0.172415	Normal
TraesCS3B03G0478400	2.94263	2.34693	2.9314	4.56253	5.48476	5.0185	0.00101653	0.820452	up	up	tae-miR9674a-5p	0	0	3.544	4.7423	0	3.32257	0.590988	1.32531	Normal
TraesCS3B03G0490900LC	4.59981	5.71953	5.6343	3.15763	3.63774	2.45752	0.000923132	-0.835406	down	down	novel_miR_310	227.306	329.74	216.184	208.661	214.009	438.579	0.866607	0.0933355	Normal
TraesCS3B03G0490900LC	4.59981	5.71953	5.6343	3.15763	3.63774	2.45752	0.000923132	-0.835406	down	down	novel_miR_312	221.204	329.74	216.184	213.404	210.118	435.256	0.849802	0.104843	Normal
TraesCS3B03G0496800	3.53613	2.03726	3.35695	7.59002	5.11231	10.0416	0.0010059	1.28164	up	up	novel_miR_197	122.044	293.102	272.888	422.065	630.353	342.225	0.047922	0.949441	up
TraesCS3B03G0496800	3.53613	2.03726	3.35695	7.59002	5.11231	10.0416	0.0010059	1.28164	up	up	novel_miR_332	122.044	293.102	272.888	422.065	630.353	342.225	0.047922	0.949441	up
TraesCS3B03G0496800	3.53613	2.03726	3.35695	7.59002	5.11231	10.0416	0.0010059	1.28164	up	up	novel_miR_356	122.044	293.102	272.888	422.065	630.353	342.225	0.047922	0.949441	up
TraesCS3B03G0502300	0.627541	0.527869	0.610169	0.111801	0.275146	0.232589	0.00044	-1.50289	down	down	novel_miR_494	2300.52	6574.45	6652.09	7587.69	5350.22	1800.83	0.779924	-0.15306	Normal
TraesCS3B03G0502300	0.627541	0.527869	0.610169	0.111801	0.275146	0.232589	0.00044	-1.50289	down	down	novel_miR_498	2300.52	6574.45	6652.09	7587.69	5350.22	1800.83	0.779924	-0.15306	Normal
TraesCS3B03G0502300	0.627541	0.527869	0.610169	0.111801	0.275146	0.232589	0.00044	-1.50289	down	down	tae-miR5085	0	0	0	0	0	3.32257	0.74495	1.3274	Normal
TraesCS3B03G0614400	1.25391	1.32672	0.527393	7.84375	19.2167	17.7646	1.29735e-19	3.77244	up	up	novel_miR_162	669.715	195.402	205.552	744.542	451.364	1608.12	0.125769	1.10734	Normal
TraesCS3B03G0627000	0.770118	0.702529	0.291593	2.4167	2.39892	4.2337	1.6293e-05	2.25115	up	up	tae-miR1127b-3p	3080.08	3643.42	3894.86	3760.65	3723.75	2691.28	0.625955	-0.212806	Normal
TraesCS3B03G0640300	2.71624	2.17702	3.79236	11.9649	4.91202	9.31394	1.8698e-06	1.53253	up	up	novel_miR_162	669.715	195.402	205.552	744.542	451.364	1608.12	0.125769	1.10734	Normal
TraesCS3B03G0671800	0.85451	0.331341	0.805808	22.8451	3.20726	17.1816	1.6612e-08	4.47412	up	up	tae-miR5384-3p	24.4087	32.5669	17.72	37.9384	54.4749	83.0642	0.116155	1.11973	Normal
TraesCS3B03G0708300	5.35107	4.92067	5.96149	7.53376	11.1774	11.7618	0.000548	0.860516	up	up	tae-miR9677b	4.57664	12.2126	10.632	4.7423	3.89107	0	0.247177	-1.81548	Normal
TraesCS3B03G0721900	40.7308	50.5327	26.358	19.1428	23.7768	25.3228	0.000908629	-0.856386	down	down	novel_miR_275	1496.56	2796.68	1084.46	2394.86	1968.88	5635.08	0.137439	0.87835	Normal
TraesCS3B03G0724700	4.93932	3.17164	3.37698	7.30753	12.5554	10.6768	1.54452e-05	1.35224	up	up	novel_miR_150	398.168	712.401	687.536	1090.73	910.509	328.934	0.638103	0.239668	Normal
TraesCS3B03G0724700	4.93932	3.17164	3.37698	7.30753	12.5554	10.6768	1.54452e-05	1.35224	up	up	novel_miR_175	389.014	696.118	659.184	1024.34	910.509	302.354	0.667994	0.220357	Normal
TraesCS3B03G0724700	4.93932	3.17164	3.37698	7.30753	12.5554	10.6768	1.54452e-05	1.35224	up	up	novel_miR_176	379.861	675.764	652.096	1005.37	894.945	295.709	0.663585	0.22387	Normal
TraesCS3B03G0724700	4.93932	3.17164	3.37698	7.30753	12.5554	10.6768	1.54452e-05	1.35224	up	up	novel_miR_235	79.3284	77.3464	85.056	80.6192	73.9302	69.7739	0.625085	-0.282292	Normal
TraesCS3B03G0724700	4.93932	3.17164	3.37698	7.30753	12.5554	10.6768	1.54452e-05	1.35224	up	up	novel_miR_387	3371.46	9647.95	7360.89	13207.3	11782.1	3040.15	0.504029	0.365433	Normal
TraesCS3B03G0724700	4.93932	3.17164	3.37698	7.30753	12.5554	10.6768	1.54452e-05	1.35224	up	up	novel_miR_426	79.3284	77.3464	85.056	80.6192	73.9302	69.7739	0.625085	-0.282292	Normal
TraesCS3B03G0724700	4.93932	3.17164	3.37698	7.30753	12.5554	10.6768	1.54452e-05	1.35224	up	up	novel_miR_440	79.3284	77.3464	85.056	80.6192	73.9302	69.7739	0.625085	-0.282292	Normal
TraesCS3B03G0724700	4.93932	3.17164	3.37698	7.30753	12.5554	10.6768	1.54452e-05	1.35224	up	up	novel_miR_442	79.3284	77.3464	85.056	80.6192	73.9302	69.7739	0.625085	-0.282292	Normal
TraesCS3B03G0724700	4.93932	3.17164	3.37698	7.30753	12.5554	10.6768	1.54452e-05	1.35224	up	up	tae-miR1121	338.671	1298.61	978.144	1218.77	1268.49	245.87	0.986136	-0.0103084	Normal
TraesCS3B03G0724700	4.93932	3.17164	3.37698	7.30753	12.5554	10.6768	1.54452e-05	1.35224	up	up	tae-miR6197-5p	85.4306	170.976	131.128	222.888	182.88	83.0642	0.687285	0.216584	Normal
TraesCS3B03G0740500	3.65171	4.62284	4.06108	3.09974	2.21672	2.57362	0.00397481	-0.670359	down	down	novel_miR_106	137.299	317.528	294.152	393.611	291.83	76.4191	0.877683	-0.0894644	Normal
TraesCS3B03G0740500	3.65171	4.62284	4.06108	3.09974	2.21672	2.57362	0.00397481	-0.670359	down	down	novel_miR_398	736.839	871.165	446.544	308.25	326.85	282.418	0.00851941	-1.33834	down
TraesCS3B03G0740500	3.65171	4.62284	4.06108	3.09974	2.21672	2.57362	0.00397481	-0.670359	down	down	tae-miR5062-5p	140.35	248.323	248.08	331.961	311.285	242.547	0.413444	0.385321	Normal
TraesCS3B03G0740500	3.65171	4.62284	4.06108	3.09974	2.21672	2.57362	0.00397481	-0.670359	down	down	tae-miR9652-5p	4.57664	12.2126	3.544	4.7423	11.6732	3.32257	0.918878	-0.137319	Normal
TraesCS3B03G0748100	0.030062	0.054607	0.08571	4.56334	13.0658	11.8414	4.74638e-61	7.3706	up	up	novel_miR_157	0	4.07087	0	725.572	3.89107	192.709	0.000381222	8.14341	up
TraesCS3B03G0749000	0.542382	0.731106	0.657464	0.11952	0.134414	0.277592	5.28786e-05	-1.91998	down	down	novel_miR_181	152.555	256.465	226.816	625.984	455.255	634.611	0.00459389	1.36524	up
TraesCS3B03G0756500	3.8821	5.35181	3.00376	1.97	2.43081	2.20325	0.00244206	-0.95575	down	down	novel_miR_109	64.0729	97.7008	67.336	104.331	77.8213	192.709	0.278186	0.660692	Normal
TraesCS3B03G0756500	3.8821	5.35181	3.00376	1.97	2.43081	2.20325	0.00244206	-0.95575	down	down	novel_miR_152	64.0729	97.7008	67.336	104.331	77.8213	192.709	0.278186	0.660692	Normal
TraesCS3B03G0756500	3.8821	5.35181	3.00376	1.97	2.43081	2.20325	0.00244206	-0.95575	down	down	novel_miR_420	64.0729	97.7008	67.336	104.331	77.8213	192.709	0.278186	0.660692	Normal
TraesCS3B03G0780300	0.508787	0.716284	0.441348	2.27611	2.70956	2.43755	5.41824e-11	2.08947	up	up	tae-miR5384-3p	24.4087	32.5669	17.72	37.9384	54.4749	83.0642	0.116155	1.11973	Normal
TraesCS3B03G0787300	1.6723	1.85916	2.55744	9.42934	6.17424	5.09515	1.20056e-08	1.71402	up	up	novel_miR_174	990.079	952.583	715.888	981.657	1035.02	986.803	0.983588	-0.0100179	Normal
TraesCS3B03G0787300	1.6723	1.85916	2.55744	9.42934	6.17424	5.09515	1.20056e-08	1.71402	up	up	tae-miR1122a	122.044	240.181	354.4	398.353	459.146	33.2257	0.814303	0.163272	Normal
TraesCS3B03G0796000	1.20296	1.45148	0.430126	3.68463	11.5996	7.50917	1.79163e-09	2.81686	up	up	novel_miR_138	41.1897	134.339	92.144	66.3922	77.8213	19.9354	0.223388	-0.782682	Normal
TraesCS3B03G0796000	1.20296	1.45148	0.430126	3.68463	11.5996	7.50917	1.79163e-09	2.81686	up	up	tae-miR1121	338.671	1298.61	978.144	1218.77	1268.49	245.87	0.986136	-0.0103084	Normal
TraesCS3B03G0809100	1.04731	1.04203	1.30027	0.710409	0.555666	0.580975	0.00281388	-0.88272	down	down	novel_miR_149	1.52555	0	0	0	0	0	0.883843	-0.596154	Normal
TraesCS3B03G0809100	1.04731	1.04203	1.30027	0.710409	0.555666	0.580975	0.00281388	-0.88272	down	down	novel_miR_164	1.52555	0	0	0	0	0	0.883843	-0.596154	Normal
TraesCS3B03G0809100	1.04731	1.04203	1.30027	0.710409	0.555666	0.580975	0.00281388	-0.88272	down	down	novel_miR_26	1.52555	0	0	0	0	0	0.883843	-0.596154	Normal
TraesCS3B03G0809100	1.04731	1.04203	1.30027	0.710409	0.555666	0.580975	0.00281388	-0.88272	down	down	novel_miR_285	57.9707	97.7008	67.336	85.3615	112.841	106.322	0.523842	0.355929	Normal
TraesCS3B03G0809100	1.04731	1.04203	1.30027	0.710409	0.555666	0.580975	0.00281388	-0.88272	down	down	novel_miR_344	1.52555	0	0	0	0	0	0.883843	-0.596154	Normal
TraesCS3B03G0809100	1.04731	1.04203	1.30027	0.710409	0.555666	0.580975	0.00281388	-0.88272	down	down	novel_miR_372	1.52555	0	0	0	0	0	0.883843	-0.596154	Normal
TraesCS3B03G0809100	1.04731	1.04203	1.30027	0.710409	0.555666	0.580975	0.00281388	-0.88272	down	down	novel_miR_394	1.52555	0	0	0	0	0	0.883843	-0.596154	Normal
TraesCS3B03G0809100	1.04731	1.04203	1.30027	0.710409	0.555666	0.580975	0.00281388	-0.88272	down	down	novel_miR_412	1.52555	0	0	0	0	0	0.883843	-0.596154	Normal
TraesCS3B03G0809100	1.04731	1.04203	1.30027	0.710409	0.555666	0.580975	0.00281388	-0.88272	down	down	novel_miR_430	1.52555	0	0	0	0	0	0.883843	-0.596154	Normal
TraesCS3B03G0809100	1.04731	1.04203	1.30027	0.710409	0.555666	0.580975	0.00281388	-0.88272	down	down	novel_miR_44	6.10218	0	0	4.7423	19.4553	9.9677	0.248733	1.6969	Normal
TraesCS3B03G0809100	1.04731	1.04203	1.30027	0.710409	0.555666	0.580975	0.00281388	-0.88272	down	down	novel_miR_99	1.52555	0	0	0	0	0	0.883843	-0.596154	Normal
TraesCS3B03G0823800	1.26857	1.40278	1.20522	5.10904	4.70776	3.8982	2.18708e-09	1.75947	up	up	novel_miR_468	587.335	761.252	634.376	1109.7	964.984	897.093	0.320686	0.447885	Normal
TraesCS3B03G0823800	1.26857	1.40278	1.20522	5.10904	4.70776	3.8982	2.18708e-09	1.75947	up	up	tae-miR1137a	15.2555	44.7795	24.808	47.423	23.3464	83.0642	0.219806	0.921175	Normal
TraesCS3B03G0910400	1.29068	0.903513	1.14847	2.52321	1.89125	2.38027	0.00181048	0.957146	up	up	tae-miR399	1.52555	0	3.544	9.48461	0	6.64514	0.432833	1.48618	Normal
TraesCS3B03G0917600	1.28276	0.653578	0.385497	1.87813	2.42986	2.17838	0.00544997	1.39466	up	up	tae-miR444a	10.6788	12.2126	3.544	9.48461	7.78213	96.3545	0.052634	2.04662	Normal
TraesCS3B03G0927100	3.93153	3.05684	4.4384	5.21649	8.04747	7.7653	0.001306	0.831361	up	up	novel_miR_359	666.664	508.858	333.136	412.58	416.344	1348.96	0.549262	0.391301	Normal
TraesCS3B03G0927100	3.93153	3.05684	4.4384	5.21649	8.04747	7.7653	0.001306	0.831361	up	up	novel_miR_425	112.89	134.339	85.056	132.784	159.534	215.967	0.390075	0.48104	Normal
TraesCS3B03G0927100	3.93153	3.05684	4.4384	5.21649	8.04747	7.7653	0.001306	0.831361	up	up	tae-miR159a	12373.7	19939.1	14168.9	22687.2	14692.7	18440.3	0.704981	0.172415	Normal
TraesCS3B03G0927100	3.93153	3.05684	4.4384	5.21649	8.04747	7.7653	0.001306	0.831361	up	up	tae-miR319	17311.9	23012.6	16802.1	24399.2	17054.5	22686.5	0.910799	0.052078	Normal
TraesCS3B03G0932200	16.9963	17.622	15.2894	23.2693	41.687	30.9464	0.00026119	0.889594	up	up	novel_miR_242	172.387	146.551	120.496	113.815	198.444	764.191	0.0912345	1.20834	Normal
TraesCS3B03G0932200	16.9963	17.622	15.2894	23.2693	41.687	30.9464	0.00026119	0.889594	up	up	novel_miR_290	172.387	146.551	120.496	113.815	198.444	764.191	0.0912345	1.20834	Normal
TraesCS3B03G0932200	16.9963	17.622	15.2894	23.2693	41.687	30.9464	0.00026119	0.889594	up	up	novel_miR_357	137.299	105.843	88.6	61.6499	151.752	508.353	0.168118	1.01566	Normal
TraesCS3B03G0932200	16.9963	17.622	15.2894	23.2693	41.687	30.9464	0.00026119	0.889594	up	up	novel_miR_59	172.387	146.551	120.496	113.815	198.444	764.191	0.0912345	1.20834	Normal
TraesCS3B03G0932200	16.9963	17.622	15.2894	23.2693	41.687	30.9464	0.00026119	0.889594	up	up	novel_miR_81	172.387	146.551	120.496	113.815	198.444	764.191	0.0912345	1.20834	Normal
TraesCS3B03G0980400	2.61326	2.95619	2.82673	3.3478	9.19349	6.52399	0.000866697	1.13964	up	up	novel_miR_162	669.715	195.402	205.552	744.542	451.364	1608.12	0.125769	1.10734	Normal
TraesCS3B03G0980400	2.61326	2.95619	2.82673	3.3478	9.19349	6.52399	0.000866697	1.13964	up	up	novel_miR_18	100.686	179.118	155.936	279.796	124.514	259.16	0.306482	0.559555	Normal
TraesCS3B03G0980400	2.61326	2.95619	2.82673	3.3478	9.19349	6.52399	0.000866697	1.13964	up	up	novel_miR_308	100.686	179.118	155.936	279.796	124.514	259.16	0.306482	0.559555	Normal
TraesCS3B03G0980400	2.61326	2.95619	2.82673	3.3478	9.19349	6.52399	0.000866697	1.13964	up	up	novel_miR_32	100.686	179.118	155.936	279.796	124.514	259.16	0.306482	0.559555	Normal
TraesCS3B03G0980400	2.61326	2.95619	2.82673	3.3478	9.19349	6.52399	0.000866697	1.13964	up	up	novel_miR_35	100.686	179.118	155.936	279.796	124.514	259.16	0.306482	0.559555	Normal
TraesCS3B03G0980400	2.61326	2.95619	2.82673	3.3478	9.19349	6.52399	0.000866697	1.13964	up	up	novel_miR_385	100.686	179.118	155.936	279.796	124.514	259.16	0.306482	0.559555	Normal
TraesCS3B03G0980400	2.61326	2.95619	2.82673	3.3478	9.19349	6.52399	0.000866697	1.13964	up	up	novel_miR_7	100.686	179.118	155.936	279.796	124.514	259.16	0.306482	0.559555	Normal
TraesCS3B03G0993200	18.0817	3.02763	5.28282	0.066539	0.457569	0.479712	4.62185e-06	-4.77439	down	down	novel_miR_162	669.715	195.402	205.552	744.542	451.364	1608.12	0.125769	1.10734	Normal
TraesCS3B03G0993400	21.6282	6.96291	7.11311	4.76185	3.32021	3.91929	3.39305e-05	-1.65961	down	down	novel_miR_162	669.715	195.402	205.552	744.542	451.364	1608.12	0.125769	1.10734	Normal
TraesCS3B03G1018200	9.27071	9.48629	6.10545	4.13791	3.03116	4.49798	2.84755e-05	-1.16744	down	down	tae-miR1122b-3p	67.124	77.3464	77.968	113.815	58.366	66.4514	0.924937	-0.0558083	Normal
TraesCS3B03G1037700	0.159056	0.227556	0.591191	2.66522	0.663974	1.98971	0.000413272	2.38065	up	up	novel_miR_41	129.671	150.622	102.776	227.631	167.316	159.483	0.497338	0.359854	Normal
TraesCS3B03G1043800	1.59205	0.992616	1.51008	4.15959	2.13377	2.5831	0.00298226	1.04953	up	up	novel_miR_346	45.7664	65.1339	63.792	47.423	50.5839	33.2257	0.380182	-0.550185	Normal
TraesCS3B03G1043800	1.59205	0.992616	1.51008	4.15959	2.13377	2.5831	0.00298226	1.04953	up	up	novel_miR_433	45.7664	65.1339	63.792	47.423	50.5839	33.2257	0.380182	-0.550185	Normal
TraesCS3B03G1059700	0.247614	0.405367	0.329902	3.95307	1.39774	2.35171	4.3675e-09	2.87725	up	up	novel_miR_154	176.963	386.732	212.64	241.857	237.355	46.516	0.232845	-0.71065	Normal
TraesCS3B03G1138700	5.13064	4.81428	5.30767	10.3599	8.28579	9.56781	2.45633e-05	0.826691	up	up	tae-miR5200	7.62773	56.9921	28.352	14.2269	31.1285	3.32257	0.314147	-0.938708	Normal
TraesCS3B03G1170500	7.06838	5.40896	6.36639	13.553	10.0875	12.2847	0.000125682	0.866224	up	up	tae-miR9776	2530.88	2234.91	2317.78	2755.28	2793.79	4634.98	0.454581	0.386436	Normal
TraesCS3B03G1202800	0.340457	0.968479	0.656075	1.86682	3.64008	2.45364	0.000145672	1.95994	up	up	novel_miR_200	94.5839	289.031	623.744	526.396	420.235	149.516	0.913604	0.0679232	Normal
TraesCS3B03G1202800	0.340457	0.968479	0.656075	1.86682	3.64008	2.45364	0.000145672	1.95994	up	up	novel_miR_383	94.5839	289.031	623.744	526.396	420.235	149.516	0.913604	0.0679232	Normal
TraesCS3B03G1202800	0.340457	0.968479	0.656075	1.86682	3.64008	2.45364	0.000145672	1.95994	up	up	novel_miR_50	94.5839	289.031	627.288	526.396	420.235	149.516	0.920001	0.0629456	Normal
TraesCS3B03G1265600	0.127914	0	0.159331	0.960099	5.46878	3.16938	0.000452411	5.05574	up	up	novel_miR_136	38.1387	77.3464	106.32	208.661	116.732	96.3545	0.135899	0.862555	Normal
TraesCS3B03G1265600	0.127914	0	0.159331	0.960099	5.46878	3.16938	0.000452411	5.05574	up	up	tae-miR1122b-3p	67.124	77.3464	77.968	113.815	58.366	66.4514	0.924937	-0.0558083	Normal
TraesCS3B03G1265600	0.127914	0	0.159331	0.960099	5.46878	3.16938	0.000452411	5.05574	up	up	tae-miR1133	1.52555	8.14173	0	0	0	6.64514	0.906065	-0.253692	Normal
TraesCS3B03G1277500	0	0.13889	0	3.41344	7.12857	5.60358	0.000652977	6.77697	up	up	tae-miR5384-3p	24.4087	32.5669	17.72	37.9384	54.4749	83.0642	0.116155	1.11973	Normal
TraesCS3B03G1294400	4.43306	4.31718	2.75831	1.27129	2.24974	2.30628	0.00551386	-1.04462	down	down	novel_miR_249	363.08	1302.68	988.776	1138.15	1105.06	205.999	0.741977	-0.196812	Normal
TraesCS3B03G1294400	4.43306	4.31718	2.75831	1.27129	2.24974	2.30628	0.00551386	-1.04462	down	down	novel_miR_343	363.08	1302.68	988.776	1138.15	1105.06	205.999	0.741977	-0.196812	Normal
TraesCS3B03G1294400	4.43306	4.31718	2.75831	1.27129	2.24974	2.30628	0.00551386	-1.04462	down	down	tae-miR1127a	59.4963	73.2756	35.44	42.6807	89.4945	99.677	0.623043	0.318996	Normal
TraesCS3B03G1294400	4.43306	4.31718	2.75831	1.27129	2.24974	2.30628	0.00551386	-1.04462	down	down	tae-miR5175-5p	140.35	386.732	336.68	379.384	435.799	159.483	0.856178	0.093894	Normal
TraesCS3B03G1298900	0.329539	1.53321	0.490026	7.98442	14.1969	11.4698	2.34994e-13	3.75991	up	up	novel_miR_158	13.7299	85.4882	42.528	61.6499	35.0196	13.2903	0.629916	-0.369648	Normal
TraesCS3B03G1298900	0.329539	1.53321	0.490026	7.98442	14.1969	11.4698	2.34994e-13	3.75991	up	up	novel_miR_204	13.7299	85.4882	42.528	61.6499	35.0196	13.2903	0.629916	-0.369648	Normal
TraesCS3B03G1405100	0.122826	0.068293	0	0.651202	0.559969	0.626618	0.0014252	3.15008	up	up	novel_miR_162	669.715	195.402	205.552	744.542	451.364	1608.12	0.125769	1.10734	Normal
TraesCS3B03G1425300	0.067144	0.14176	0.270148	1.40593	0.441481	1.01703	9.56016e-07	2.53396	up	up	tae-miR7757-5p	6178.46	10629	9831.06	12785.2	13575.9	15131	0.191322	0.569951	Normal
TraesCS3B03G1435600	0.312811	0.474167	0.151639	2.7885	3.38306	5.21766	1.37206e-13	3.49611	up	up	novel_miR_133	30.5109	16.2835	28.352	61.6499	38.9107	86.3868	0.125432	1.11003	Normal
TraesCS3B03G1435600	0.312811	0.474167	0.151639	2.7885	3.38306	5.21766	1.37206e-13	3.49611	up	up	novel_miR_165	41.1897	89.559	109.864	118.558	132.296	29.9031	0.865504	0.106771	Normal
TraesCS3B03G1435600	0.312811	0.474167	0.151639	2.7885	3.38306	5.21766	1.37206e-13	3.49611	up	up	novel_miR_297	1551.48	370.449	577.672	317.734	466.928	5382.56	0.434898	1.10964	Normal
TraesCS3B03G1435600	0.312811	0.474167	0.151639	2.7885	3.38306	5.21766	1.37206e-13	3.49611	up	up	novel_miR_490	1551.48	370.449	577.672	317.734	466.928	5382.56	0.434898	1.10964	Normal
TraesCS3B03G1435600	0.312811	0.474167	0.151639	2.7885	3.38306	5.21766	1.37206e-13	3.49611	up	up	novel_miR_495	41.1897	89.559	109.864	118.558	132.296	29.9031	0.865504	0.106771	Normal
TraesCS3B03G1435600	0.312811	0.474167	0.151639	2.7885	3.38306	5.21766	1.37206e-13	3.49611	up	up	novel_miR_500	10.6788	8.14173	10.632	18.9692	27.2375	23.258	0.269643	1.01561	Normal
TraesCS3B03G1435600	0.312811	0.474167	0.151639	2.7885	3.38306	5.21766	1.37206e-13	3.49611	up	up	novel_miR_76	44.2408	81.4173	49.616	123.3	120.623	56.4837	0.275964	0.638888	Normal
TraesCS3B03G1435600	0.312811	0.474167	0.151639	2.7885	3.38306	5.21766	1.37206e-13	3.49611	up	up	novel_miR_93	1551.48	370.449	577.672	317.734	466.928	5382.56	0.434898	1.10964	Normal
TraesCS3B03G1435600	0.312811	0.474167	0.151639	2.7885	3.38306	5.21766	1.37206e-13	3.49611	up	up	tae-miR1122a	122.044	240.181	354.4	398.353	459.146	33.2257	0.814303	0.163272	Normal
TraesCS3B03G1435600	0.312811	0.474167	0.151639	2.7885	3.38306	5.21766	1.37206e-13	3.49611	up	up	tae-miR1127a	59.4963	73.2756	35.44	42.6807	89.4945	99.677	0.623043	0.318996	Normal
TraesCS3B03G1435600	0.312811	0.474167	0.151639	2.7885	3.38306	5.21766	1.37206e-13	3.49611	up	up	tae-miR1127b-3p	3080.08	3643.42	3894.86	3760.65	3723.75	2691.28	0.625955	-0.212806	Normal
TraesCS3B03G1435600	0.312811	0.474167	0.151639	2.7885	3.38306	5.21766	1.37206e-13	3.49611	up	up	tae-miR1135	1841.33	2210.48	1849.97	2423.32	1918.3	2953.76	0.685636	0.19475	Normal
TraesCS3B03G1445400	0.257548	0.516062	0.210807	3.93912	5.30103	3.89117	1.11972e-16	3.65323	up	up	novel_miR_140	91.5328	573.992	265.8	184.95	490.274	209.322	0.911285	-0.0665455	Normal
TraesCS3B03G1445400	0.257548	0.516062	0.210807	3.93912	5.30103	3.89117	1.11972e-16	3.65323	up	up	novel_miR_246	91.5328	573.992	265.8	184.95	490.274	209.322	0.911285	-0.0665455	Normal
TraesCS3B03G1445400	0.257548	0.516062	0.210807	3.93912	5.30103	3.89117	1.11972e-16	3.65323	up	up	novel_miR_54	91.5328	573.992	265.8	184.95	490.274	209.322	0.911285	-0.0665455	Normal
TraesCS3B03G1493000	0.44986	0.396901	0.046678	1.65126	1.24398	1.56974	0.00118348	2.20739	up	up	novel_miR_162	669.715	195.402	205.552	744.542	451.364	1608.12	0.125769	1.10734	Normal
TraesCS3B03G1510300	8.50936	11.297	10.6456	19.4989	16.2711	18.134	4.91045e-05	0.764625	up	up	novel_miR_200	94.5839	289.031	623.744	526.396	420.235	149.516	0.913604	0.0679232	Normal
TraesCS3B03G1510300	8.50936	11.297	10.6456	19.4989	16.2711	18.134	4.91045e-05	0.764625	up	up	novel_miR_383	94.5839	289.031	623.744	526.396	420.235	149.516	0.913604	0.0679232	Normal
TraesCS3B03G1510300	8.50936	11.297	10.6456	19.4989	16.2711	18.134	4.91045e-05	0.764625	up	up	novel_miR_50	94.5839	289.031	627.288	526.396	420.235	149.516	0.920001	0.0629456	Normal
TraesCS3B03G1515200	9.62693	13.4557	10.1364	5.37432	7.38901	7.00235	0.00118632	-0.806476	down	down	novel_miR_29	385.963	911.874	673.36	426.807	626.462	707.707	0.69742	-0.187852	Normal
TraesCS3B03G1515200	9.62693	13.4557	10.1364	5.37432	7.38901	7.00235	0.00118632	-0.806476	down	down	novel_miR_363	385.963	911.874	673.36	426.807	626.462	707.707	0.69742	-0.187852	Normal
TraesCS3B03G1515200	9.62693	13.4557	10.1364	5.37432	7.38901	7.00235	0.00118632	-0.806476	down	down	novel_miR_75	385.963	911.874	673.36	426.807	626.462	707.707	0.69742	-0.187852	Normal
TraesCS3D03G0003800	2.65289	3.77193	2.10991	0.714312	1.72262	0.68687	0.000671912	-1.49683	down	down	novel_miR_390	83.905	89.559	173.656	161.238	140.078	365.483	0.137938	0.908403	Normal
TraesCS3D03G0031700	0.982771	1.98507	1.19726	0.087147	0.168157	0.159996	1.21468e-08	-3.31913	down	down	novel_miR_200	94.5839	289.031	623.744	526.396	420.235	149.516	0.913604	0.0679232	Normal
TraesCS3D03G0031700	0.982771	1.98507	1.19726	0.087147	0.168157	0.159996	1.21468e-08	-3.31913	down	down	novel_miR_383	94.5839	289.031	623.744	526.396	420.235	149.516	0.913604	0.0679232	Normal
TraesCS3D03G0031700	0.982771	1.98507	1.19726	0.087147	0.168157	0.159996	1.21468e-08	-3.31913	down	down	novel_miR_50	94.5839	289.031	627.288	526.396	420.235	149.516	0.920001	0.0629456	Normal
TraesCS3D03G0068500	3.82857	2.85973	5.12175	13.3859	5.65144	10.0009	3.85406e-05	1.23826	up	up	novel_miR_387	3371.46	9647.95	7360.89	13207.3	11782.1	3040.15	0.504029	0.365433	Normal
TraesCS3D03G0068500	3.82857	2.85973	5.12175	13.3859	5.65144	10.0009	3.85406e-05	1.23826	up	up	tae-miR6197-5p	85.4306	170.976	131.128	222.888	182.88	83.0642	0.687285	0.216584	Normal
TraesCS3D03G0082600	0.230645	0.436398	0.318179	1.22405	1.30295	0.912058	0.000204962	1.73995	up	up	novel_miR_162	669.715	195.402	205.552	744.542	451.364	1608.12	0.125769	1.10734	Normal
TraesCS3D03G0118000	4.39337	3.831	2.2233	7.87061	19.7159	13.6421	3.38886e-07	1.91678	up	up	novel_miR_512	42.7153	52.9213	131.128	85.3615	97.2766	122.935	0.528703	0.385512	Normal
TraesCS3D03G0142800	3.25143	2.33575	2.5325	9.2058	8.6934	8.54161	1.91076e-14	1.63912	up	up	novel_miR_361	25.9343	40.7087	31.896	75.8769	89.4945	126.258	0.0173508	1.49309	up
TraesCS3D03G0142800	3.25143	2.33575	2.5325	9.2058	8.6934	8.54161	1.91076e-14	1.63912	up	up	novel_miR_487	25.9343	40.7087	31.896	75.8769	89.4945	126.258	0.0173508	1.49309	up
TraesCS3D03G0159900	26.7997	6.38172	9.98347	0.150605	0.747123	2.87934	0.00159082	-3.59871	down	down	novel_miR_322	102.212	187.26	138.216	346.188	182.88	235.902	0.141468	0.760607	Normal
TraesCS3D03G0159900	26.7997	6.38172	9.98347	0.150605	0.747123	2.87934	0.00159082	-3.59871	down	down	novel_miR_451	102.212	187.26	138.216	346.188	182.88	235.902	0.141468	0.760607	Normal
TraesCS3D03G0159900	26.7997	6.38172	9.98347	0.150605	0.747123	2.87934	0.00159082	-3.59871	down	down	novel_miR_457	102.212	187.26	138.216	346.188	182.88	235.902	0.141468	0.760607	Normal
TraesCS3D03G0159900	26.7997	6.38172	9.98347	0.150605	0.747123	2.87934	0.00159082	-3.59871	down	down	novel_miR_71	102.212	187.26	138.216	346.188	182.88	235.902	0.141468	0.760607	Normal
TraesCS3D03G0159900	26.7997	6.38172	9.98347	0.150605	0.747123	2.87934	0.00159082	-3.59871	down	down	novel_miR_77	102.212	187.26	138.216	346.188	182.88	235.902	0.141468	0.760607	Normal
TraesCS3D03G0226000	10.6887	12.5481	11.196	15.4561	31.0698	26.4982	9.74718e-05	1.03438	up	up	novel_miR_126	9.15328	16.2835	3.544	14.2269	15.5643	36.5483	0.248444	1.13253	Normal
TraesCS3D03G0226000	10.6887	12.5481	11.196	15.4561	31.0698	26.4982	9.74718e-05	1.03438	up	up	novel_miR_188	9.15328	16.2835	3.544	14.2269	15.5643	36.5483	0.248444	1.13253	Normal
TraesCS3D03G0226000	10.6887	12.5481	11.196	15.4561	31.0698	26.4982	9.74718e-05	1.03438	up	up	novel_miR_259	9.15328	16.2835	3.544	14.2269	15.5643	36.5483	0.248444	1.13253	Normal
TraesCS3D03G0226000	10.6887	12.5481	11.196	15.4561	31.0698	26.4982	9.74718e-05	1.03438	up	up	novel_miR_270	9.15328	16.2835	3.544	14.2269	15.5643	36.5483	0.248444	1.13253	Normal
TraesCS3D03G0226000	10.6887	12.5481	11.196	15.4561	31.0698	26.4982	9.74718e-05	1.03438	up	up	novel_miR_289	9.15328	16.2835	3.544	14.2269	15.5643	36.5483	0.248444	1.13253	Normal
TraesCS3D03G0226000	10.6887	12.5481	11.196	15.4561	31.0698	26.4982	9.74718e-05	1.03438	up	up	novel_miR_466	9.15328	16.2835	3.544	14.2269	15.5643	36.5483	0.248444	1.13253	Normal
TraesCS3D03G0226000	10.6887	12.5481	11.196	15.4561	31.0698	26.4982	9.74718e-05	1.03438	up	up	novel_miR_485	9.15328	16.2835	3.544	14.2269	15.5643	36.5483	0.248444	1.13253	Normal
TraesCS3D03G0226000	10.6887	12.5481	11.196	15.4561	31.0698	26.4982	9.74718e-05	1.03438	up	up	novel_miR_92	9.15328	16.2835	3.544	14.2269	15.5643	36.5483	0.248444	1.13253	Normal
TraesCS3D03G0231200LC	0.26409	0.109085	0.13119	0.55101	0.851103	0.868253	0.000390552	2.09467	up	up	novel_miR_322	102.212	187.26	138.216	346.188	182.88	235.902	0.141468	0.760607	Normal
TraesCS3D03G0231200LC	0.26409	0.109085	0.13119	0.55101	0.851103	0.868253	0.000390552	2.09467	up	up	novel_miR_451	102.212	187.26	138.216	346.188	182.88	235.902	0.141468	0.760607	Normal
TraesCS3D03G0231200LC	0.26409	0.109085	0.13119	0.55101	0.851103	0.868253	0.000390552	2.09467	up	up	novel_miR_457	102.212	187.26	138.216	346.188	182.88	235.902	0.141468	0.760607	Normal
TraesCS3D03G0231200LC	0.26409	0.109085	0.13119	0.55101	0.851103	0.868253	0.000390552	2.09467	up	up	novel_miR_71	102.212	187.26	138.216	346.188	182.88	235.902	0.141468	0.760607	Normal
TraesCS3D03G0231200LC	0.26409	0.109085	0.13119	0.55101	0.851103	0.868253	0.000390552	2.09467	up	up	novel_miR_77	102.212	187.26	138.216	346.188	182.88	235.902	0.141468	0.760607	Normal
TraesCS3D03G0231200LC	0.26409	0.109085	0.13119	0.55101	0.851103	0.868253	0.000390552	2.09467	up	up	tae-miR9673-5p	41.1897	93.6299	74.424	61.6499	70.0392	39.8708	0.542053	-0.365405	Normal
TraesCS3D03G0266900	18.5027	32.7321	25.6705	10.3553	19.9082	14.5698	0.00422132	-0.820613	down	down	tae-miR5175-5p	140.35	386.732	336.68	379.384	435.799	159.483	0.856178	0.093894	Normal
TraesCS3D03G0279900	5.07004	3.92587	2.87829	8.05095	10.8292	9.80435	5.91614e-05	1.20238	up	up	novel_miR_304	18.3066	36.6378	63.792	80.6192	35.0196	26.5805	0.792758	0.188666	Normal
TraesCS3D03G0279900	5.07004	3.92587	2.87829	8.05095	10.8292	9.80435	5.91614e-05	1.20238	up	up	novel_miR_342	18.3066	36.6378	63.792	80.6192	35.0196	26.5805	0.792758	0.188666	Normal
TraesCS3D03G0279900	5.07004	3.92587	2.87829	8.05095	10.8292	9.80435	5.91614e-05	1.20238	up	up	novel_miR_402	286.803	875.236	584.76	355.673	618.679	109.645	0.16863	-0.795925	Normal
TraesCS3D03G0279900	5.07004	3.92587	2.87829	8.05095	10.8292	9.80435	5.91614e-05	1.20238	up	up	novel_miR_405	56.4452	240.181	262.256	512.169	299.612	26.5805	0.488124	0.519248	Normal
TraesCS3D03G0279900	5.07004	3.92587	2.87829	8.05095	10.8292	9.80435	5.91614e-05	1.20238	up	up	tae-miR1118	57.9707	65.1339	85.056	80.6192	81.7124	59.8062	0.918781	-0.0591068	Normal
TraesCS3D03G0279900	5.07004	3.92587	2.87829	8.05095	10.8292	9.80435	5.91614e-05	1.20238	up	up	tae-miR1122c-3p	100.686	142.48	131.128	161.238	112.841	79.7416	0.672007	-0.226506	Normal
TraesCS3D03G0279900	5.07004	3.92587	2.87829	8.05095	10.8292	9.80435	5.91614e-05	1.20238	up	up	tae-miR1130b-3p	1382.14	1384.09	2211.46	2186.2	1984.44	1245.96	0.931996	-0.0400822	Normal
TraesCS3D03G0279900	5.07004	3.92587	2.87829	8.05095	10.8292	9.80435	5.91614e-05	1.20238	up	up	tae-miR5049-3p	39.6642	28.4961	24.808	28.4538	54.4749	49.8385	0.704448	0.273312	Normal
TraesCS3D03G0315100	0.303871	0.460057	0.174775	0.534939	2.19482	1.87889	0.000305555	2.21868	up	up	tae-miR5175-5p	140.35	386.732	336.68	379.384	435.799	159.483	0.856178	0.093894	Normal
TraesCS3D03G0350700LC	10.3879	4.975	4.33454	0.91343	1.34187	2.5747	3.63099e-05	-2.10559	down	down	tae-miR5384-3p	24.4087	32.5669	17.72	37.9384	54.4749	83.0642	0.116155	1.11973	Normal
TraesCS3D03G0365000LC	3.17301	2.64487	1.89068	0.550557	0.944232	0.621759	0.00101988	-1.89789	down	down	tae-miR9676-5p	451.562	928.157	680.448	810.934	871.599	787.449	0.661573	0.193547	Normal
TraesCS3D03G0384100	7.15476	5.17099	4.02043	0.81993	2.35463	1.82637	4.31922e-05	-1.76419	down	down	novel_miR_390	83.905	89.559	173.656	161.238	140.078	365.483	0.137938	0.908403	Normal
TraesCS3D03G0395100	0.871383	0.768938	0.954109	2.02855	1.20455	1.71146	0.00225708	0.866847	up	up	novel_miR_197	122.044	293.102	272.888	422.065	630.353	342.225	0.047922	0.949441	up
TraesCS3D03G0395100	0.871383	0.768938	0.954109	2.02855	1.20455	1.71146	0.00225708	0.866847	up	up	novel_miR_332	122.044	293.102	272.888	422.065	630.353	342.225	0.047922	0.949441	up
TraesCS3D03G0395100	0.871383	0.768938	0.954109	2.02855	1.20455	1.71146	0.00225708	0.866847	up	up	novel_miR_356	122.044	293.102	272.888	422.065	630.353	342.225	0.047922	0.949441	up
TraesCS3D03G0400200	10.2172	8.33489	9.0923	10.7247	19.4766	17.3028	0.00561762	0.717765	up	up	novel_miR_297	1551.48	370.449	577.672	317.734	466.928	5382.56	0.434898	1.10964	Normal
TraesCS3D03G0400200	10.2172	8.33489	9.0923	10.7247	19.4766	17.3028	0.00561762	0.717765	up	up	novel_miR_490	1551.48	370.449	577.672	317.734	466.928	5382.56	0.434898	1.10964	Normal
TraesCS3D03G0400200	10.2172	8.33489	9.0923	10.7247	19.4766	17.3028	0.00561762	0.717765	up	up	novel_miR_93	1551.48	370.449	577.672	317.734	466.928	5382.56	0.434898	1.10964	Normal
TraesCS3D03G0403500LC	14.1459	18.9355	7.88069	4.75772	9.29865	6.95696	0.00492782	-1.02936	down	down	novel_miR_160	302.058	179.118	223.272	175.465	214.009	395.386	0.964189	-0.0269873	Normal
TraesCS3D03G0403500LC	14.1459	18.9355	7.88069	4.75772	9.29865	6.95696	0.00492782	-1.02936	down	down	novel_miR_216	231.883	142.48	198.464	128.042	178.989	382.095	0.855334	0.114027	Normal
TraesCS3D03G0411500	5.25232	5.04888	4.9899	3.11339	3.6954	3.73646	0.00356302	-0.594344	down	down	tae-miR156	1809.3	1852.24	1952.74	2646.21	3330.75	3980.44	0.14769	0.692876	Normal
TraesCS3D03G0419200	3.87033	3.38916	5.47074	3.02379	2.14925	2.41044	0.00275314	-0.796694	down	down	tae-miR1120c-5p	134.248	223.898	202.008	199.177	214.009	219.29	0.847015	0.0939967	Normal
TraesCS3D03G0495600	3.0408	3.08327	2.3231	11.1688	26.4053	21.3596	3.84729e-18	2.74691	up	up	novel_miR_162	669.715	195.402	205.552	744.542	451.364	1608.12	0.125769	1.10734	Normal
TraesCS3D03G0516800	4.55589	3.10264	5.75077	10.6605	9.65346	10.9738	1.2673e-06	1.17346	up	up	novel_miR_162	669.715	195.402	205.552	744.542	451.364	1608.12	0.125769	1.10734	Normal
TraesCS3D03G0524400	5.67678	4.23175	4.76991	9.79936	17.5021	15.3754	3.64854e-09	1.48639	up	up	novel_miR_158	13.7299	85.4882	42.528	61.6499	35.0196	13.2903	0.629916	-0.369648	Normal
TraesCS3D03G0524400	5.67678	4.23175	4.76991	9.79936	17.5021	15.3754	3.64854e-09	1.48639	up	up	novel_miR_204	13.7299	85.4882	42.528	61.6499	35.0196	13.2903	0.629916	-0.369648	Normal
TraesCS3D03G0532000	1.14895	0.627936	0.842651	1.56861	1.6839	1.55605	0.0088119	0.81355	up	up	novel_miR_297	1551.48	370.449	577.672	317.734	466.928	5382.56	0.434898	1.10964	Normal
TraesCS3D03G0532000	1.14895	0.627936	0.842651	1.56861	1.6839	1.55605	0.0088119	0.81355	up	up	novel_miR_490	1551.48	370.449	577.672	317.734	466.928	5382.56	0.434898	1.10964	Normal
TraesCS3D03G0532000	1.14895	0.627936	0.842651	1.56861	1.6839	1.55605	0.0088119	0.81355	up	up	novel_miR_93	1551.48	370.449	577.672	317.734	466.928	5382.56	0.434898	1.10964	Normal
TraesCS3D03G0547300	0.406111	0.535905	0.465928	1.7913	3.50068	5.01148	2.79681e-07	2.80457	up	up	novel_miR_200	94.5839	289.031	623.744	526.396	420.235	149.516	0.913604	0.0679232	Normal
TraesCS3D03G0547300	0.406111	0.535905	0.465928	1.7913	3.50068	5.01148	2.79681e-07	2.80457	up	up	novel_miR_383	94.5839	289.031	623.744	526.396	420.235	149.516	0.913604	0.0679232	Normal
TraesCS3D03G0547300	0.406111	0.535905	0.465928	1.7913	3.50068	5.01148	2.79681e-07	2.80457	up	up	novel_miR_50	94.5839	289.031	627.288	526.396	420.235	149.516	0.920001	0.0629456	Normal
TraesCS3D03G0550100	3.38607	2.67995	3.21171	7.6774	4.14068	6.1094	0.000413243	0.94585	up	up	novel_miR_111	35.0876	24.4252	24.808	37.9384	54.4749	66.4514	0.328843	0.691849	Normal
TraesCS3D03G0550100	3.38607	2.67995	3.21171	7.6774	4.14068	6.1094	0.000413243	0.94585	up	up	novel_miR_117	33.562	24.4252	17.72	28.4538	38.9107	69.7739	0.392664	0.650648	Normal
TraesCS3D03G0550100	3.38607	2.67995	3.21171	7.6774	4.14068	6.1094	0.000413243	0.94585	up	up	novel_miR_13	33.562	24.4252	17.72	28.4538	38.9107	69.7739	0.392664	0.650648	Normal
TraesCS3D03G0550100	3.38607	2.67995	3.21171	7.6774	4.14068	6.1094	0.000413243	0.94585	up	up	novel_miR_131	33.562	24.4252	17.72	28.4538	38.9107	69.7739	0.392664	0.650648	Normal
TraesCS3D03G0550100	3.38607	2.67995	3.21171	7.6774	4.14068	6.1094	0.000413243	0.94585	up	up	novel_miR_213	100.686	56.9921	35.44	56.9076	50.5839	99.677	0.828357	-0.152873	Normal
TraesCS3D03G0550100	3.38607	2.67995	3.21171	7.6774	4.14068	6.1094	0.000413243	0.94585	up	up	novel_miR_228	32.0365	24.4252	17.72	33.1961	42.8017	69.7739	0.30382	0.766014	Normal
TraesCS3D03G0550100	3.38607	2.67995	3.21171	7.6774	4.14068	6.1094	0.000413243	0.94585	up	up	novel_miR_39	32.0365	16.2835	14.176	23.7115	35.0196	63.1288	0.388226	0.697882	Normal
TraesCS3D03G0550100	3.38607	2.67995	3.21171	7.6774	4.14068	6.1094	0.000413243	0.94585	up	up	novel_miR_418	32.0365	24.4252	17.72	33.1961	42.8017	69.7739	0.30382	0.766014	Normal
TraesCS3D03G0550100	3.38607	2.67995	3.21171	7.6774	4.14068	6.1094	0.000413243	0.94585	up	up	novel_miR_501	32.0365	20.3543	17.72	28.4538	38.9107	69.7739	0.332597	0.74535	Normal
TraesCS3D03G0550100	3.38607	2.67995	3.21171	7.6774	4.14068	6.1094	0.000413243	0.94585	up	up	tae-miR1120b-3p	799.386	761.252	939.16	1052.79	933.856	936.964	0.88266	0.0689409	Normal
TraesCS3D03G0550100	3.38607	2.67995	3.21171	7.6774	4.14068	6.1094	0.000413243	0.94585	up	up	tae-miR1122c-3p	100.686	142.48	131.128	161.238	112.841	79.7416	0.672007	-0.226506	Normal
TraesCS3D03G0550100	3.38607	2.67995	3.21171	7.6774	4.14068	6.1094	0.000413243	0.94585	up	up	tae-miR1130b-3p	1382.14	1384.09	2211.46	2186.2	1984.44	1245.96	0.931996	-0.0400822	Normal
TraesCS3D03G0554800	3.46293	4.08322	5.67942	10.2289	6.65268	8.94435	0.000113851	0.912721	up	up	novel_miR_200	94.5839	289.031	623.744	526.396	420.235	149.516	0.913604	0.0679232	Normal
TraesCS3D03G0554800	3.46293	4.08322	5.67942	10.2289	6.65268	8.94435	0.000113851	0.912721	up	up	novel_miR_383	94.5839	289.031	623.744	526.396	420.235	149.516	0.913604	0.0679232	Normal
TraesCS3D03G0554800	3.46293	4.08322	5.67942	10.2289	6.65268	8.94435	0.000113851	0.912721	up	up	novel_miR_50	94.5839	289.031	627.288	526.396	420.235	149.516	0.920001	0.0629456	Normal
TraesCS3D03G0578400	8.48229	7.84622	8.25008	13.3543	16.4958	17.7603	6.61822e-06	0.89749	up	up	tae-miR9677b	4.57664	12.2126	10.632	4.7423	3.89107	0	0.247177	-1.81548	Normal
TraesCS3D03G0588200	53.0105	64.2401	33.4555	20.6285	31.1938	27.0791	0.000259648	-1.00051	down	down	novel_miR_275	1496.56	2796.68	1084.46	2394.86	1968.88	5635.08	0.137439	0.87835	Normal
TraesCS3D03G0589900	2.01102	2.36058	2.72851	4.95851	4.97506	4.4524	1.58595e-07	0.967764	up	up	tae-miR1127a	59.4963	73.2756	35.44	42.6807	89.4945	99.677	0.623043	0.318996	Normal
TraesCS3D03G0589900	2.01102	2.36058	2.72851	4.95851	4.97506	4.4524	1.58595e-07	0.967764	up	up	tae-miR1127b-3p	3080.08	3643.42	3894.86	3760.65	3723.75	2691.28	0.625955	-0.212806	Normal
TraesCS3D03G0589900	2.01102	2.36058	2.72851	4.95851	4.97506	4.4524	1.58595e-07	0.967764	up	up	tae-miR9668-5p	626.999	1485.87	1357.35	1541.25	1412.46	332.257	0.725802	-0.194528	Normal
TraesCS3D03G0590400	5.72048	5.965	4.78959	6.78378	13.0555	10.0322	0.00585571	0.803338	up	up	novel_miR_150	398.168	712.401	687.536	1090.73	910.509	328.934	0.638103	0.239668	Normal
TraesCS3D03G0590400	5.72048	5.965	4.78959	6.78378	13.0555	10.0322	0.00585571	0.803338	up	up	novel_miR_175	389.014	696.118	659.184	1024.34	910.509	302.354	0.667994	0.220357	Normal
TraesCS3D03G0590400	5.72048	5.965	4.78959	6.78378	13.0555	10.0322	0.00585571	0.803338	up	up	novel_miR_176	379.861	675.764	652.096	1005.37	894.945	295.709	0.663585	0.22387	Normal
TraesCS3D03G0590400	5.72048	5.965	4.78959	6.78378	13.0555	10.0322	0.00585571	0.803338	up	up	novel_miR_235	79.3284	77.3464	85.056	80.6192	73.9302	69.7739	0.625085	-0.282292	Normal
TraesCS3D03G0590400	5.72048	5.965	4.78959	6.78378	13.0555	10.0322	0.00585571	0.803338	up	up	novel_miR_387	3371.46	9647.95	7360.89	13207.3	11782.1	3040.15	0.504029	0.365433	Normal
TraesCS3D03G0590400	5.72048	5.965	4.78959	6.78378	13.0555	10.0322	0.00585571	0.803338	up	up	novel_miR_426	79.3284	77.3464	85.056	80.6192	73.9302	69.7739	0.625085	-0.282292	Normal
TraesCS3D03G0590400	5.72048	5.965	4.78959	6.78378	13.0555	10.0322	0.00585571	0.803338	up	up	novel_miR_440	79.3284	77.3464	85.056	80.6192	73.9302	69.7739	0.625085	-0.282292	Normal
TraesCS3D03G0590400	5.72048	5.965	4.78959	6.78378	13.0555	10.0322	0.00585571	0.803338	up	up	novel_miR_442	79.3284	77.3464	85.056	80.6192	73.9302	69.7739	0.625085	-0.282292	Normal
TraesCS3D03G0590400	5.72048	5.965	4.78959	6.78378	13.0555	10.0322	0.00585571	0.803338	up	up	tae-miR1121	338.671	1298.61	978.144	1218.77	1268.49	245.87	0.986136	-0.0103084	Normal
TraesCS3D03G0590400	5.72048	5.965	4.78959	6.78378	13.0555	10.0322	0.00585571	0.803338	up	up	tae-miR6197-5p	85.4306	170.976	131.128	222.888	182.88	83.0642	0.687285	0.216584	Normal
TraesCS3D03G0602100	0.352295	0.052378	0.201553	5.70425	24.986	15.5872	6.83777e-12	6.20312	up	up	novel_miR_157	0	4.07087	0	725.572	3.89107	192.709	0.000381222	8.14341	up
TraesCS3D03G0602700	3.44613	4.0417	2.59417	1.60095	2.38792	1.97601	0.00391746	-0.80404	down	down	novel_miR_181	152.555	256.465	226.816	625.984	455.255	634.611	0.00459389	1.36524	up
TraesCS3D03G0606600	4.5909	5.11272	4.69494	9.74512	6.8217	9.70306	0.000776232	0.79789	up	up	tae-miR9659-3p	1.52555	0	0	4.7423	0	3.32257	0.600313	1.3275	Normal
TraesCS3D03G0616600	5.78921	4.78287	3.75927	5.63597	13.3803	9.21354	0.00332975	0.92235	up	up	novel_miR_390	83.905	89.559	173.656	161.238	140.078	365.483	0.137938	0.908403	Normal
TraesCS3D03G0628400	0.213487	0.098297	0.040896	1.21698	1.85059	1.26905	4.32869e-11	3.53139	up	up	tae-miR9668-5p	626.999	1485.87	1357.35	1541.25	1412.46	332.257	0.725802	-0.194528	Normal
TraesCS3D03G0628700	0.587569	0.606515	1.20306	6.17498	4.91274	4.15183	7.01437e-15	2.62672	up	up	novel_miR_174	990.079	952.583	715.888	981.657	1035.02	986.803	0.983588	-0.0100179	Normal
TraesCS3D03G0639500	1.4806	0.75198	0.206126	4.02015	6.6112	5.28242	0.000894354	2.6165	up	up	novel_miR_138	41.1897	134.339	92.144	66.3922	77.8213	19.9354	0.223388	-0.782682	Normal
TraesCS3D03G0652900	0.763485	0.237618	0.487709	5.36864	1.94199	2.54214	2.74871e-07	2.64078	up	up	novel_miR_297	1551.48	370.449	577.672	317.734	466.928	5382.56	0.434898	1.10964	Normal
TraesCS3D03G0652900	0.763485	0.237618	0.487709	5.36864	1.94199	2.54214	2.74871e-07	2.64078	up	up	novel_miR_490	1551.48	370.449	577.672	317.734	466.928	5382.56	0.434898	1.10964	Normal
TraesCS3D03G0652900	0.763485	0.237618	0.487709	5.36864	1.94199	2.54214	2.74871e-07	2.64078	up	up	novel_miR_93	1551.48	370.449	577.672	317.734	466.928	5382.56	0.434898	1.10964	Normal
TraesCS3D03G0681700	1.00689	0.9983	1.57889	3.23144	1.82459	2.95297	0.0063522	1.10214	up	up	novel_miR_330	341.722	997.362	1020.67	1403.72	1031.13	870.513	0.341339	0.458456	Normal
TraesCS3D03G0685500	1.61127	1.51289	1.49835	3.20296	4.2048	4.47123	3.57475e-07	1.303	up	up	novel_miR_285	57.9707	97.7008	67.336	85.3615	112.841	106.322	0.523842	0.355929	Normal
TraesCS3D03G0685500	1.61127	1.51289	1.49835	3.20296	4.2048	4.47123	3.57475e-07	1.303	up	up	tae-miR156	1809.3	1852.24	1952.74	2646.21	3330.75	3980.44	0.14769	0.692876	Normal
TraesCS3D03G0695400	0.789674	0.336103	0.215776	1.80391	9.0906	13.3222	1.23004e-10	4.08841	up	up	novel_miR_18	100.686	179.118	155.936	279.796	124.514	259.16	0.306482	0.559555	Normal
TraesCS3D03G0695400	0.789674	0.336103	0.215776	1.80391	9.0906	13.3222	1.23004e-10	4.08841	up	up	novel_miR_308	100.686	179.118	155.936	279.796	124.514	259.16	0.306482	0.559555	Normal
TraesCS3D03G0695400	0.789674	0.336103	0.215776	1.80391	9.0906	13.3222	1.23004e-10	4.08841	up	up	novel_miR_32	100.686	179.118	155.936	279.796	124.514	259.16	0.306482	0.559555	Normal
TraesCS3D03G0695400	0.789674	0.336103	0.215776	1.80391	9.0906	13.3222	1.23004e-10	4.08841	up	up	novel_miR_322	102.212	187.26	138.216	346.188	182.88	235.902	0.141468	0.760607	Normal
TraesCS3D03G0695400	0.789674	0.336103	0.215776	1.80391	9.0906	13.3222	1.23004e-10	4.08841	up	up	novel_miR_35	100.686	179.118	155.936	279.796	124.514	259.16	0.306482	0.559555	Normal
TraesCS3D03G0695400	0.789674	0.336103	0.215776	1.80391	9.0906	13.3222	1.23004e-10	4.08841	up	up	novel_miR_385	100.686	179.118	155.936	279.796	124.514	259.16	0.306482	0.559555	Normal
TraesCS3D03G0695400	0.789674	0.336103	0.215776	1.80391	9.0906	13.3222	1.23004e-10	4.08841	up	up	novel_miR_451	102.212	187.26	138.216	346.188	182.88	235.902	0.141468	0.760607	Normal
TraesCS3D03G0695400	0.789674	0.336103	0.215776	1.80391	9.0906	13.3222	1.23004e-10	4.08841	up	up	novel_miR_457	102.212	187.26	138.216	346.188	182.88	235.902	0.141468	0.760607	Normal
TraesCS3D03G0695400	0.789674	0.336103	0.215776	1.80391	9.0906	13.3222	1.23004e-10	4.08841	up	up	novel_miR_7	100.686	179.118	155.936	279.796	124.514	259.16	0.306482	0.559555	Normal
TraesCS3D03G0695400	0.789674	0.336103	0.215776	1.80391	9.0906	13.3222	1.23004e-10	4.08841	up	up	novel_miR_71	102.212	187.26	138.216	346.188	182.88	235.902	0.141468	0.760607	Normal
TraesCS3D03G0695400	0.789674	0.336103	0.215776	1.80391	9.0906	13.3222	1.23004e-10	4.08841	up	up	novel_miR_77	102.212	187.26	138.216	346.188	182.88	235.902	0.141468	0.760607	Normal
TraesCS3D03G0695800	0.02783	0	0.066366	1.45071	6.32526	4.26293	2.12121e-19	6.83036	up	up	novel_miR_18	100.686	179.118	155.936	279.796	124.514	259.16	0.306482	0.559555	Normal
TraesCS3D03G0695800	0.02783	0	0.066366	1.45071	6.32526	4.26293	2.12121e-19	6.83036	up	up	novel_miR_308	100.686	179.118	155.936	279.796	124.514	259.16	0.306482	0.559555	Normal
TraesCS3D03G0695800	0.02783	0	0.066366	1.45071	6.32526	4.26293	2.12121e-19	6.83036	up	up	novel_miR_32	100.686	179.118	155.936	279.796	124.514	259.16	0.306482	0.559555	Normal
TraesCS3D03G0695800	0.02783	0	0.066366	1.45071	6.32526	4.26293	2.12121e-19	6.83036	up	up	novel_miR_322	102.212	187.26	138.216	346.188	182.88	235.902	0.141468	0.760607	Normal
TraesCS3D03G0695800	0.02783	0	0.066366	1.45071	6.32526	4.26293	2.12121e-19	6.83036	up	up	novel_miR_35	100.686	179.118	155.936	279.796	124.514	259.16	0.306482	0.559555	Normal
TraesCS3D03G0695800	0.02783	0	0.066366	1.45071	6.32526	4.26293	2.12121e-19	6.83036	up	up	novel_miR_385	100.686	179.118	155.936	279.796	124.514	259.16	0.306482	0.559555	Normal
TraesCS3D03G0695800	0.02783	0	0.066366	1.45071	6.32526	4.26293	2.12121e-19	6.83036	up	up	novel_miR_451	102.212	187.26	138.216	346.188	182.88	235.902	0.141468	0.760607	Normal
TraesCS3D03G0695800	0.02783	0	0.066366	1.45071	6.32526	4.26293	2.12121e-19	6.83036	up	up	novel_miR_457	102.212	187.26	138.216	346.188	182.88	235.902	0.141468	0.760607	Normal
TraesCS3D03G0695800	0.02783	0	0.066366	1.45071	6.32526	4.26293	2.12121e-19	6.83036	up	up	novel_miR_7	100.686	179.118	155.936	279.796	124.514	259.16	0.306482	0.559555	Normal
TraesCS3D03G0695800	0.02783	0	0.066366	1.45071	6.32526	4.26293	2.12121e-19	6.83036	up	up	novel_miR_71	102.212	187.26	138.216	346.188	182.88	235.902	0.141468	0.760607	Normal
TraesCS3D03G0695800	0.02783	0	0.066366	1.45071	6.32526	4.26293	2.12121e-19	6.83036	up	up	novel_miR_77	102.212	187.26	138.216	346.188	182.88	235.902	0.141468	0.760607	Normal
TraesCS3D03G0703100	4.19111	4.87109	5.0773	8.66667	6.85255	8.1258	6.95707e-05	0.687962	up	up	novel_miR_111	35.0876	24.4252	24.808	37.9384	54.4749	66.4514	0.328843	0.691849	Normal
TraesCS3D03G0703100	4.19111	4.87109	5.0773	8.66667	6.85255	8.1258	6.95707e-05	0.687962	up	up	novel_miR_117	33.562	24.4252	17.72	28.4538	38.9107	69.7739	0.392664	0.650648	Normal
TraesCS3D03G0703100	4.19111	4.87109	5.0773	8.66667	6.85255	8.1258	6.95707e-05	0.687962	up	up	novel_miR_13	33.562	24.4252	17.72	28.4538	38.9107	69.7739	0.392664	0.650648	Normal
TraesCS3D03G0703100	4.19111	4.87109	5.0773	8.66667	6.85255	8.1258	6.95707e-05	0.687962	up	up	novel_miR_131	33.562	24.4252	17.72	28.4538	38.9107	69.7739	0.392664	0.650648	Normal
TraesCS3D03G0703100	4.19111	4.87109	5.0773	8.66667	6.85255	8.1258	6.95707e-05	0.687962	up	up	novel_miR_142	88.4817	293.102	194.92	251.342	221.791	63.1288	0.757739	-0.17958	Normal
TraesCS3D03G0703100	4.19111	4.87109	5.0773	8.66667	6.85255	8.1258	6.95707e-05	0.687962	up	up	novel_miR_161	88.4817	293.102	194.92	251.342	221.791	63.1288	0.757739	-0.17958	Normal
TraesCS3D03G0703100	4.19111	4.87109	5.0773	8.66667	6.85255	8.1258	6.95707e-05	0.687962	up	up	novel_miR_213	100.686	56.9921	35.44	56.9076	50.5839	99.677	0.828357	-0.152873	Normal
TraesCS3D03G0703100	4.19111	4.87109	5.0773	8.66667	6.85255	8.1258	6.95707e-05	0.687962	up	up	novel_miR_228	32.0365	24.4252	17.72	33.1961	42.8017	69.7739	0.30382	0.766014	Normal
TraesCS3D03G0703100	4.19111	4.87109	5.0773	8.66667	6.85255	8.1258	6.95707e-05	0.687962	up	up	novel_miR_39	32.0365	16.2835	14.176	23.7115	35.0196	63.1288	0.388226	0.697882	Normal
TraesCS3D03G0703100	4.19111	4.87109	5.0773	8.66667	6.85255	8.1258	6.95707e-05	0.687962	up	up	novel_miR_418	32.0365	24.4252	17.72	33.1961	42.8017	69.7739	0.30382	0.766014	Normal
TraesCS3D03G0703100	4.19111	4.87109	5.0773	8.66667	6.85255	8.1258	6.95707e-05	0.687962	up	up	novel_miR_47	158.657	431.512	347.312	464.746	486.383	89.7093	0.945559	0.0403572	Normal
TraesCS3D03G0703100	4.19111	4.87109	5.0773	8.66667	6.85255	8.1258	6.95707e-05	0.687962	up	up	novel_miR_501	32.0365	20.3543	17.72	28.4538	38.9107	69.7739	0.332597	0.74535	Normal
TraesCS3D03G0703100	4.19111	4.87109	5.0773	8.66667	6.85255	8.1258	6.95707e-05	0.687962	up	up	tae-miR1120b-3p	799.386	761.252	939.16	1052.79	933.856	936.964	0.88266	0.0689409	Normal
TraesCS3D03G0703100	4.19111	4.87109	5.0773	8.66667	6.85255	8.1258	6.95707e-05	0.687962	up	up	tae-miR1122c-3p	100.686	142.48	131.128	161.238	112.841	79.7416	0.672007	-0.226506	Normal
TraesCS3D03G0703100	4.19111	4.87109	5.0773	8.66667	6.85255	8.1258	6.95707e-05	0.687962	up	up	tae-miR1130b-3p	1382.14	1384.09	2211.46	2186.2	1984.44	1245.96	0.931996	-0.0400822	Normal
TraesCS3D03G0709800	2.48697	2.01572	3.3621	1.54901	1.52232	1.70376	0.00264068	-0.766868	down	down	novel_miR_322	102.212	187.26	138.216	346.188	182.88	235.902	0.141468	0.760607	Normal
TraesCS3D03G0709800	2.48697	2.01572	3.3621	1.54901	1.52232	1.70376	0.00264068	-0.766868	down	down	novel_miR_451	102.212	187.26	138.216	346.188	182.88	235.902	0.141468	0.760607	Normal
TraesCS3D03G0709800	2.48697	2.01572	3.3621	1.54901	1.52232	1.70376	0.00264068	-0.766868	down	down	novel_miR_457	102.212	187.26	138.216	346.188	182.88	235.902	0.141468	0.760607	Normal
TraesCS3D03G0709800	2.48697	2.01572	3.3621	1.54901	1.52232	1.70376	0.00264068	-0.766868	down	down	novel_miR_71	102.212	187.26	138.216	346.188	182.88	235.902	0.141468	0.760607	Normal
TraesCS3D03G0709800	2.48697	2.01572	3.3621	1.54901	1.52232	1.70376	0.00264068	-0.766868	down	down	novel_miR_77	102.212	187.26	138.216	346.188	182.88	235.902	0.141468	0.760607	Normal
TraesCS3D03G0717900	0.296351	0.512748	0.266927	0.82042	1.65773	1.92986	1.79043e-05	1.95771	up	up	novel_miR_200	94.5839	289.031	623.744	526.396	420.235	149.516	0.913604	0.0679232	Normal
TraesCS3D03G0717900	0.296351	0.512748	0.266927	0.82042	1.65773	1.92986	1.79043e-05	1.95771	up	up	novel_miR_383	94.5839	289.031	623.744	526.396	420.235	149.516	0.913604	0.0679232	Normal
TraesCS3D03G0717900	0.296351	0.512748	0.266927	0.82042	1.65773	1.92986	1.79043e-05	1.95771	up	up	novel_miR_50	94.5839	289.031	627.288	526.396	420.235	149.516	0.920001	0.0629456	Normal
TraesCS3D03G0729100	1.16266	1.04591	1.47414	3.84072	2.62272	3.44151	0.000154889	1.36544	up	up	novel_miR_200	94.5839	289.031	623.744	526.396	420.235	149.516	0.913604	0.0679232	Normal
TraesCS3D03G0729100	1.16266	1.04591	1.47414	3.84072	2.62272	3.44151	0.000154889	1.36544	up	up	novel_miR_383	94.5839	289.031	623.744	526.396	420.235	149.516	0.913604	0.0679232	Normal
TraesCS3D03G0729100	1.16266	1.04591	1.47414	3.84072	2.62272	3.44151	0.000154889	1.36544	up	up	novel_miR_50	94.5839	289.031	627.288	526.396	420.235	149.516	0.920001	0.0629456	Normal
TraesCS3D03G0735400	1.51567	2.28242	2.64274	3.41331	5.33565	4.75478	0.00131208	1.02413	up	up	tae-miR444a	10.6788	12.2126	3.544	9.48461	7.78213	96.3545	0.052634	2.04662	Normal
TraesCS3D03G0741900	4.5361	4.54014	5.30948	7.035	8.3963	8.85251	0.000343272	0.693661	up	up	novel_miR_359	666.664	508.858	333.136	412.58	416.344	1348.96	0.549262	0.391301	Normal
TraesCS3D03G0741900	4.5361	4.54014	5.30948	7.035	8.3963	8.85251	0.000343272	0.693661	up	up	novel_miR_425	112.89	134.339	85.056	132.784	159.534	215.967	0.390075	0.48104	Normal
TraesCS3D03G0741900	4.5361	4.54014	5.30948	7.035	8.3963	8.85251	0.000343272	0.693661	up	up	tae-miR159a	12373.7	19939.1	14168.9	22687.2	14692.7	18440.3	0.704981	0.172415	Normal
TraesCS3D03G0741900	4.5361	4.54014	5.30948	7.035	8.3963	8.85251	0.000343272	0.693661	up	up	tae-miR319	17311.9	23012.6	16802.1	24399.2	17054.5	22686.5	0.910799	0.052078	Normal
TraesCS3D03G0746100	9.25072	9.81828	7.89719	15.1959	26.8349	21.231	3.49899e-06	1.17468	up	up	novel_miR_242	172.387	146.551	120.496	113.815	198.444	764.191	0.0912345	1.20834	Normal
TraesCS3D03G0746100	9.25072	9.81828	7.89719	15.1959	26.8349	21.231	3.49899e-06	1.17468	up	up	novel_miR_290	172.387	146.551	120.496	113.815	198.444	764.191	0.0912345	1.20834	Normal
TraesCS3D03G0746100	9.25072	9.81828	7.89719	15.1959	26.8349	21.231	3.49899e-06	1.17468	up	up	novel_miR_357	137.299	105.843	88.6	61.6499	151.752	508.353	0.168118	1.01566	Normal
TraesCS3D03G0746100	9.25072	9.81828	7.89719	15.1959	26.8349	21.231	3.49899e-06	1.17468	up	up	novel_miR_59	172.387	146.551	120.496	113.815	198.444	764.191	0.0912345	1.20834	Normal
TraesCS3D03G0746100	9.25072	9.81828	7.89719	15.1959	26.8349	21.231	3.49899e-06	1.17468	up	up	novel_miR_81	172.387	146.551	120.496	113.815	198.444	764.191	0.0912345	1.20834	Normal
TraesCS3D03G0761000	1.25772	2.80646	1.58084	0.573583	0.608219	0.392982	2.02397e-05	-1.8961	down	down	novel_miR_167	10.6788	16.2835	46.072	18.9692	35.0196	6.64514	0.672382	-0.378323	Normal
TraesCS3D03G0761000	1.25772	2.80646	1.58084	0.573583	0.608219	0.392982	2.02397e-05	-1.8961	down	down	novel_miR_195	12.2044	16.2835	46.072	23.7115	35.0196	6.64514	0.714895	-0.319688	Normal
TraesCS3D03G0761000	1.25772	2.80646	1.58084	0.573583	0.608219	0.392982	2.02397e-05	-1.8961	down	down	novel_miR_271	12.2044	16.2835	46.072	23.7115	35.0196	6.64514	0.714895	-0.319688	Normal
TraesCS3D03G0761000	1.25772	2.80646	1.58084	0.573583	0.608219	0.392982	2.02397e-05	-1.8961	down	down	tae-miR531	2919.9	2694.91	2689.9	2423.32	4821.03	8093.78	0.178916	0.768224	Normal
TraesCS3D03G0773100	3.47068	3.75818	4.23754	2.64797	2.14427	2.66542	0.00861296	-0.678686	down	down	novel_miR_144	186.117	541.425	510.336	678.149	501.947	468.482	0.420146	0.391152	Normal
TraesCS3D03G0773100	3.47068	3.75818	4.23754	2.64797	2.14427	2.66542	0.00861296	-0.678686	down	down	novel_miR_173	158.657	529.213	471.352	644.953	470.819	425.289	0.421917	0.399643	Normal
TraesCS3D03G0773100	3.47068	3.75818	4.23754	2.64797	2.14427	2.66542	0.00861296	-0.678686	down	down	novel_miR_262	42.7153	113.984	124.04	137.527	124.514	116.29	0.454088	0.411739	Normal
TraesCS3D03G0773100	3.47068	3.75818	4.23754	2.64797	2.14427	2.66542	0.00861296	-0.678686	down	down	novel_miR_43	158.657	529.213	471.352	644.953	470.819	425.289	0.421917	0.399643	Normal
TraesCS3D03G0773100	3.47068	3.75818	4.23754	2.64797	2.14427	2.66542	0.00861296	-0.678686	down	down	novel_miR_461	158.657	529.213	474.896	649.696	482.492	428.611	0.406048	0.412959	Normal
TraesCS3D03G0773100	3.47068	3.75818	4.23754	2.64797	2.14427	2.66542	0.00861296	-0.678686	down	down	novel_miR_471	158.657	529.213	474.896	649.696	482.492	428.611	0.406048	0.412959	Normal
TraesCS3D03G0774500	1.90736	2.56352	1.84479	3.56096	7.6212	5.05247	1.49601e-05	1.31174	up	up	tae-miR1127a	59.4963	73.2756	35.44	42.6807	89.4945	99.677	0.623043	0.318996	Normal
TraesCS3D03G0774500	1.90736	2.56352	1.84479	3.56096	7.6212	5.05247	1.49601e-05	1.31174	up	up	tae-miR1127b-3p	3080.08	3643.42	3894.86	3760.65	3723.75	2691.28	0.625955	-0.212806	Normal
TraesCS3D03G0774500	1.90736	2.56352	1.84479	3.56096	7.6212	5.05247	1.49601e-05	1.31174	up	up	tae-miR9668-5p	626.999	1485.87	1357.35	1541.25	1412.46	332.257	0.725802	-0.194528	Normal
TraesCS3D03G0787500	3.29479	2.54462	1.98872	2.04915	0.23244	0.525727	0.00881579	-1.57296	down	down	novel_miR_288	154.08	134.339	184.288	85.3615	120.623	116.29	0.192851	-0.712283	Normal
TraesCS3D03G0787500	3.29479	2.54462	1.98872	2.04915	0.23244	0.525727	0.00881579	-1.57296	down	down	novel_miR_407	62.5474	109.913	113.408	279.796	214.009	209.322	0.0162718	1.21988	up
TraesCS3D03G0787500	3.29479	2.54462	1.98872	2.04915	0.23244	0.525727	0.00881579	-1.57296	down	down	novel_miR_492	62.5474	109.913	113.408	279.796	214.009	209.322	0.0162718	1.21988	up
TraesCS3D03G0787500	3.29479	2.54462	1.98872	2.04915	0.23244	0.525727	0.00881579	-1.57296	down	down	novel_miR_62	62.5474	109.913	113.408	279.796	214.009	209.322	0.0162718	1.21988	up
TraesCS3D03G0796900	16.6559	3.11563	4.55645	0.909502	0.658554	1.80013	0.000404907	-2.9484	down	down	novel_miR_162	669.715	195.402	205.552	744.542	451.364	1608.12	0.125769	1.10734	Normal
TraesCS3D03G0797000	26.6871	9.66816	8.97148	6.07629	4.36079	9.17022	0.00128229	-1.29981	down	down	novel_miR_162	669.715	195.402	205.552	744.542	451.364	1608.12	0.125769	1.10734	Normal
TraesCS3D03G0819500	10.82	16.3938	9.60735	8.24803	6.26274	7.61019	0.00269816	-0.806489	down	down	tae-miR1122b-3p	67.124	77.3464	77.968	113.815	58.366	66.4514	0.924937	-0.0558083	Normal
TraesCS3D03G0828400	1.10553	1.08892	0.569537	3.73526	1.17446	2.70119	0.00491512	1.3654	up	up	tae-miR9777	108.314	284.961	311.872	294.023	276.266	222.612	0.785786	0.135274	Normal
TraesCS3D03G0837100	0.842687	0.871577	1.42677	2.51714	1.23235	2.43578	0.00894282	0.926497	up	up	novel_miR_189	48.8175	56.9921	42.528	85.3615	46.6928	116.29	0.327902	0.633081	Normal
TraesCS3D03G0837100	0.842687	0.871577	1.42677	2.51714	1.23235	2.43578	0.00894282	0.926497	up	up	novel_miR_214	48.8175	56.9921	42.528	85.3615	46.6928	116.29	0.327902	0.633081	Normal
TraesCS3D03G0837100	0.842687	0.871577	1.42677	2.51714	1.23235	2.43578	0.00894282	0.926497	up	up	novel_miR_83	48.8175	56.9921	42.528	85.3615	46.6928	116.29	0.327902	0.633081	Normal
TraesCS3D03G0837100	0.842687	0.871577	1.42677	2.51714	1.23235	2.43578	0.00894282	0.926497	up	up	tae-miR9660-5p	25.9343	32.5669	24.808	56.9076	58.366	139.548	0.027296	1.53517	up
TraesCS3D03G0884400	1.12413	0.509924	0.641725	0.1724	0.094648	0.373162	0.00764674	-1.88938	down	down	novel_miR_200	94.5839	289.031	623.744	526.396	420.235	149.516	0.913604	0.0679232	Normal
TraesCS3D03G0884400	1.12413	0.509924	0.641725	0.1724	0.094648	0.373162	0.00764674	-1.88938	down	down	novel_miR_383	94.5839	289.031	623.744	526.396	420.235	149.516	0.913604	0.0679232	Normal
TraesCS3D03G0884400	1.12413	0.509924	0.641725	0.1724	0.094648	0.373162	0.00764674	-1.88938	down	down	novel_miR_50	94.5839	289.031	627.288	526.396	420.235	149.516	0.920001	0.0629456	Normal
TraesCS3D03G0884400	1.12413	0.509924	0.641725	0.1724	0.094648	0.373162	0.00764674	-1.88938	down	down	tae-miR164	912.277	1897.02	1938.57	1840.01	1871.6	996.77	0.818313	-0.10401	Normal
TraesCS3D03G0899800	2.62703	2.85959	2.20315	6.64698	11.6818	8.87965	3.35674e-10	1.78843	up	up	novel_miR_52	28.9854	85.4882	81.512	4.7423	7.78213	26.5805	0.00702406	-2.20712	down
TraesCS3D03G0908000	8.82933	9.03309	10.6745	4.04926	6.80468	5.38192	0.000686955	-0.857595	down	down	novel_miR_1	1165.52	2157.56	1995.27	1669.29	1645.92	2614.86	0.794697	0.124785	Normal
TraesCS3D03G0908000	8.82933	9.03309	10.6745	4.04926	6.80468	5.38192	0.000686955	-0.857595	down	down	novel_miR_100	1179.25	2181.98	2009.45	1678.78	1657.59	2721.18	0.766345	0.143832	Normal
TraesCS3D03G0908000	8.82933	9.03309	10.6745	4.04926	6.80468	5.38192	0.000686955	-0.857595	down	down	novel_miR_172	1165.52	2157.56	1995.27	1669.29	1645.92	2614.86	0.794697	0.124785	Normal
TraesCS3D03G0908000	8.82933	9.03309	10.6745	4.04926	6.80468	5.38192	0.000686955	-0.857595	down	down	novel_miR_221	480.547	863.024	1027.76	943.718	821.015	1448.64	0.404109	0.417463	Normal
TraesCS3D03G0908000	8.82933	9.03309	10.6745	4.04926	6.80468	5.38192	0.000686955	-0.857595	down	down	novel_miR_231	1179.25	2181.98	2009.45	1678.78	1657.59	2721.18	0.766345	0.143832	Normal
TraesCS3D03G0908000	8.82933	9.03309	10.6745	4.04926	6.80468	5.38192	0.000686955	-0.857595	down	down	novel_miR_236	480.547	863.024	1027.76	943.718	821.015	1448.64	0.404109	0.417463	Normal
TraesCS3D03G0908000	8.82933	9.03309	10.6745	4.04926	6.80468	5.38192	0.000686955	-0.857595	down	down	novel_miR_278	474.445	854.882	1013.58	938.976	805.451	1441.99	0.398271	0.423724	Normal
TraesCS3D03G0908000	8.82933	9.03309	10.6745	4.04926	6.80468	5.38192	0.000686955	-0.857595	down	down	novel_miR_286	474.445	952.583	1197.87	886.811	762.649	1166.22	0.86346	0.084539	Normal
TraesCS3D03G0908000	8.82933	9.03309	10.6745	4.04926	6.80468	5.38192	0.000686955	-0.857595	down	down	novel_miR_301	474.445	854.882	1013.58	938.976	805.451	1441.99	0.398271	0.423724	Normal
TraesCS3D03G0908000	8.82933	9.03309	10.6745	4.04926	6.80468	5.38192	0.000686955	-0.857595	down	down	novel_miR_335	474.445	854.882	1013.58	938.976	805.451	1441.99	0.398271	0.423724	Normal
TraesCS3D03G0908000	8.82933	9.03309	10.6745	4.04926	6.80468	5.38192	0.000686955	-0.857595	down	down	novel_miR_350	474.445	854.882	1013.58	938.976	805.451	1441.99	0.398271	0.423724	Normal
TraesCS3D03G0908000	8.82933	9.03309	10.6745	4.04926	6.80468	5.38192	0.000686955	-0.857595	down	down	novel_miR_388	1165.52	2157.56	1995.27	1669.29	1645.92	2614.86	0.794697	0.124785	Normal
TraesCS3D03G0908000	8.82933	9.03309	10.6745	4.04926	6.80468	5.38192	0.000686955	-0.857595	down	down	novel_miR_393	480.547	863.024	1027.76	943.718	821.015	1448.64	0.404109	0.417463	Normal
TraesCS3D03G0908000	8.82933	9.03309	10.6745	4.04926	6.80468	5.38192	0.000686955	-0.857595	down	down	novel_miR_484	1165.52	2157.56	1995.27	1669.29	1645.92	2614.86	0.794697	0.124785	Normal
TraesCS3D03G0908000	8.82933	9.03309	10.6745	4.04926	6.80468	5.38192	0.000686955	-0.857595	down	down	novel_miR_55	474.445	854.882	1013.58	938.976	805.451	1441.99	0.398271	0.423724	Normal
TraesCS3D03G0908000	8.82933	9.03309	10.6745	4.04926	6.80468	5.38192	0.000686955	-0.857595	down	down	novel_miR_68	480.547	863.024	1027.76	943.718	821.015	1448.64	0.404109	0.417463	Normal
TraesCS3D03G0908000	8.82933	9.03309	10.6745	4.04926	6.80468	5.38192	0.000686955	-0.857595	down	down	novel_miR_79	1179.25	2181.98	2009.45	1678.78	1657.59	2721.18	0.766345	0.143832	Normal
TraesCS3D03G0954600	2.71019	2.25484	3.73593	6.00829	3.78538	5.94311	0.0099419	0.801273	up	up	novel_miR_322	102.212	187.26	138.216	346.188	182.88	235.902	0.141468	0.760607	Normal
TraesCS3D03G0954600	2.71019	2.25484	3.73593	6.00829	3.78538	5.94311	0.0099419	0.801273	up	up	novel_miR_451	102.212	187.26	138.216	346.188	182.88	235.902	0.141468	0.760607	Normal
TraesCS3D03G0954600	2.71019	2.25484	3.73593	6.00829	3.78538	5.94311	0.0099419	0.801273	up	up	novel_miR_457	102.212	187.26	138.216	346.188	182.88	235.902	0.141468	0.760607	Normal
TraesCS3D03G0954600	2.71019	2.25484	3.73593	6.00829	3.78538	5.94311	0.0099419	0.801273	up	up	novel_miR_71	102.212	187.26	138.216	346.188	182.88	235.902	0.141468	0.760607	Normal
TraesCS3D03G0954600	2.71019	2.25484	3.73593	6.00829	3.78538	5.94311	0.0099419	0.801273	up	up	novel_miR_77	102.212	187.26	138.216	346.188	182.88	235.902	0.141468	0.760607	Normal
TraesCS3D03G0958600	7.20842	7.58507	9.49888	11.9839	13.5903	15.8071	0.000157948	0.717517	up	up	novel_miR_297	1551.48	370.449	577.672	317.734	466.928	5382.56	0.434898	1.10964	Normal
TraesCS3D03G0958600	7.20842	7.58507	9.49888	11.9839	13.5903	15.8071	0.000157948	0.717517	up	up	novel_miR_490	1551.48	370.449	577.672	317.734	466.928	5382.56	0.434898	1.10964	Normal
TraesCS3D03G0958600	7.20842	7.58507	9.49888	11.9839	13.5903	15.8071	0.000157948	0.717517	up	up	novel_miR_93	1551.48	370.449	577.672	317.734	466.928	5382.56	0.434898	1.10964	Normal
TraesCS3D03G0958600	7.20842	7.58507	9.49888	11.9839	13.5903	15.8071	0.000157948	0.717517	up	up	tae-miR399	1.52555	0	3.544	9.48461	0	6.64514	0.432833	1.48618	Normal
TraesCS3D03G0958900	0.663399	1.59434	1.72968	2.97887	10.1567	6.20522	7.46039e-06	2.25006	up	up	novel_miR_165	41.1897	89.559	109.864	118.558	132.296	29.9031	0.865504	0.106771	Normal
TraesCS3D03G0958900	0.663399	1.59434	1.72968	2.97887	10.1567	6.20522	7.46039e-06	2.25006	up	up	novel_miR_495	41.1897	89.559	109.864	118.558	132.296	29.9031	0.865504	0.106771	Normal
TraesCS3D03G0964400	18.1416	9.73084	5.7293	52.5405	76.7874	60.7733	9.2256e-12	2.42314	up	up	novel_miR_296	636.153	1286.39	974.6	1043.31	1354.09	1166.22	0.603759	0.228661	Normal
TraesCS3D03G0966900	13.0344	15.63	8.33799	8.12254	7.74326	8.08708	0.00910172	-0.701091	down	down	novel_miR_166	140.35	260.535	244.536	132.784	210.118	265.805	0.816957	-0.121447	Normal
TraesCS3D03G0966900	13.0344	15.63	8.33799	8.12254	7.74326	8.08708	0.00910172	-0.701091	down	down	novel_miR_370	146.452	260.535	244.536	132.784	217.9	259.16	0.783568	-0.142948	Normal
TraesCS3D03G0966900	13.0344	15.63	8.33799	8.12254	7.74326	8.08708	0.00910172	-0.701091	down	down	novel_miR_448	140.35	260.535	244.536	132.784	210.118	265.805	0.816957	-0.121447	Normal
TraesCS3D03G0969500	0.316223	0.271108	0.113004	0.731653	1.19193	2.21662	0.000171324	2.45659	up	up	novel_miR_200	94.5839	289.031	623.744	526.396	420.235	149.516	0.913604	0.0679232	Normal
TraesCS3D03G0969500	0.316223	0.271108	0.113004	0.731653	1.19193	2.21662	0.000171324	2.45659	up	up	novel_miR_383	94.5839	289.031	623.744	526.396	420.235	149.516	0.913604	0.0679232	Normal
TraesCS3D03G0969500	0.316223	0.271108	0.113004	0.731653	1.19193	2.21662	0.000171324	2.45659	up	up	novel_miR_50	94.5839	289.031	627.288	526.396	420.235	149.516	0.920001	0.0629456	Normal
TraesCS3D03G0982100	7.01224	5.78359	5.01403	10.0632	10.4848	13.5053	0.000320829	0.865991	up	up	novel_miR_162	669.715	195.402	205.552	744.542	451.364	1608.12	0.125769	1.10734	Normal
TraesCS3D03G0988400	0.208593	0.275937	0.63055	1.17713	2.46318	1.34039	0.000493196	2.1339	up	up	novel_miR_142	88.4817	293.102	194.92	251.342	221.791	63.1288	0.757739	-0.17958	Normal
TraesCS3D03G0988400	0.208593	0.275937	0.63055	1.17713	2.46318	1.34039	0.000493196	2.1339	up	up	novel_miR_161	88.4817	293.102	194.92	251.342	221.791	63.1288	0.757739	-0.17958	Normal
TraesCS3D03G0988400	0.208593	0.275937	0.63055	1.17713	2.46318	1.34039	0.000493196	2.1339	up	up	tae-miR1120b-3p	799.386	761.252	939.16	1052.79	933.856	936.964	0.88266	0.0689409	Normal
TraesCS3D03G0988400	0.208593	0.275937	0.63055	1.17713	2.46318	1.34039	0.000493196	2.1339	up	up	tae-miR1130b-3p	1382.14	1384.09	2211.46	2186.2	1984.44	1245.96	0.931996	-0.0400822	Normal
TraesCS3D03G1015300	0	0.129105	0.069164	5.14822	15.3391	8.60618	5.66862e-09	7.12819	up	up	novel_miR_136	38.1387	77.3464	106.32	208.661	116.732	96.3545	0.135899	0.862555	Normal
TraesCS3D03G1030800	0.491377	0.546091	1.2773	4.13143	5.06375	1.91885	2.72666e-06	2.24257	up	up	tae-miR5384-3p	24.4087	32.5669	17.72	37.9384	54.4749	83.0642	0.116155	1.11973	Normal
TraesCS3D03G1105200	1.77294	1.6261	2.37027	2.92962	5.41724	5.75177	6.8972e-05	1.23121	up	up	novel_miR_142	88.4817	293.102	194.92	251.342	221.791	63.1288	0.757739	-0.17958	Normal
TraesCS3D03G1105200	1.77294	1.6261	2.37027	2.92962	5.41724	5.75177	6.8972e-05	1.23121	up	up	novel_miR_161	88.4817	293.102	194.92	251.342	221.791	63.1288	0.757739	-0.17958	Normal
TraesCS3D03G1110800	1.98185	1.96979	2.37224	5.89557	3.34617	4.06849	0.00184732	1.01086	up	up	novel_miR_297	1551.48	370.449	577.672	317.734	466.928	5382.56	0.434898	1.10964	Normal
TraesCS3D03G1110800	1.98185	1.96979	2.37224	5.89557	3.34617	4.06849	0.00184732	1.01086	up	up	novel_miR_490	1551.48	370.449	577.672	317.734	466.928	5382.56	0.434898	1.10964	Normal
TraesCS3D03G1110800	1.98185	1.96979	2.37224	5.89557	3.34617	4.06849	0.00184732	1.01086	up	up	novel_miR_93	1551.48	370.449	577.672	317.734	466.928	5382.56	0.434898	1.10964	Normal
TraesCS3D03G1122400LC	0	0	0.187145	6.83501	19.0854	22.7619	2.01758e-18	7.76592	up	up	tae-miR164	912.277	1897.02	1938.57	1840.01	1871.6	996.77	0.818313	-0.10401	Normal
TraesCS3D03G1122500	0.401077	0	0.075308	2.16258	7.72143	9.25283	4.56817e-09	5.18599	up	up	novel_miR_200	94.5839	289.031	623.744	526.396	420.235	149.516	0.913604	0.0679232	Normal
TraesCS3D03G1122500	0.401077	0	0.075308	2.16258	7.72143	9.25283	4.56817e-09	5.18599	up	up	novel_miR_383	94.5839	289.031	623.744	526.396	420.235	149.516	0.913604	0.0679232	Normal
TraesCS3D03G1122500	0.401077	0	0.075308	2.16258	7.72143	9.25283	4.56817e-09	5.18599	up	up	novel_miR_50	94.5839	289.031	627.288	526.396	420.235	149.516	0.920001	0.0629456	Normal
TraesCS3D03G1136300	0.422224	0.297005	0.009668	1.51086	8.09387	6.91329	0.000215385	4.39364	up	up	novel_miR_165	41.1897	89.559	109.864	118.558	132.296	29.9031	0.865504	0.106771	Normal
TraesCS3D03G1136300	0.422224	0.297005	0.009668	1.51086	8.09387	6.91329	0.000215385	4.39364	up	up	novel_miR_297	1551.48	370.449	577.672	317.734	466.928	5382.56	0.434898	1.10964	Normal
TraesCS3D03G1136300	0.422224	0.297005	0.009668	1.51086	8.09387	6.91329	0.000215385	4.39364	up	up	novel_miR_490	1551.48	370.449	577.672	317.734	466.928	5382.56	0.434898	1.10964	Normal
TraesCS3D03G1136300	0.422224	0.297005	0.009668	1.51086	8.09387	6.91329	0.000215385	4.39364	up	up	novel_miR_495	41.1897	89.559	109.864	118.558	132.296	29.9031	0.865504	0.106771	Normal
TraesCS3D03G1136300	0.422224	0.297005	0.009668	1.51086	8.09387	6.91329	0.000215385	4.39364	up	up	novel_miR_93	1551.48	370.449	577.672	317.734	466.928	5382.56	0.434898	1.10964	Normal
TraesCS3D03G1146400	0.872268	0.144871	0.242287	4.4772	3.12351	7.56888	2.50097e-08	3.47777	up	up	novel_miR_140	91.5328	573.992	265.8	184.95	490.274	209.322	0.911285	-0.0665455	Normal
TraesCS3D03G1146400	0.872268	0.144871	0.242287	4.4772	3.12351	7.56888	2.50097e-08	3.47777	up	up	novel_miR_246	91.5328	573.992	265.8	184.95	490.274	209.322	0.911285	-0.0665455	Normal
TraesCS3D03G1146400	0.872268	0.144871	0.242287	4.4772	3.12351	7.56888	2.50097e-08	3.47777	up	up	novel_miR_54	91.5328	573.992	265.8	184.95	490.274	209.322	0.911285	-0.0665455	Normal
TraesCS3D03G1192600	18.8607	19.4586	14.6344	9.21252	14.5692	5.57458	0.00759843	-0.902539	down	down	novel_miR_29	385.963	911.874	673.36	426.807	626.462	707.707	0.69742	-0.187852	Normal
TraesCS3D03G1192600	18.8607	19.4586	14.6344	9.21252	14.5692	5.57458	0.00759843	-0.902539	down	down	novel_miR_363	385.963	911.874	673.36	426.807	626.462	707.707	0.69742	-0.187852	Normal
TraesCS3D03G1192600	18.8607	19.4586	14.6344	9.21252	14.5692	5.57458	0.00759843	-0.902539	down	down	novel_miR_75	385.963	911.874	673.36	426.807	626.462	707.707	0.69742	-0.187852	Normal
TraesCS4A03G0008100	0.527349	0.422638	1.38648	3.18411	0.937738	2.17258	0.0050738	1.38868	up	up	novel_miR_242	172.387	146.551	120.496	113.815	198.444	764.191	0.0912345	1.20834	Normal
TraesCS4A03G0008100	0.527349	0.422638	1.38648	3.18411	0.937738	2.17258	0.0050738	1.38868	up	up	novel_miR_290	172.387	146.551	120.496	113.815	198.444	764.191	0.0912345	1.20834	Normal
TraesCS4A03G0008100	0.527349	0.422638	1.38648	3.18411	0.937738	2.17258	0.0050738	1.38868	up	up	novel_miR_357	137.299	105.843	88.6	61.6499	151.752	508.353	0.168118	1.01566	Normal
TraesCS4A03G0008100	0.527349	0.422638	1.38648	3.18411	0.937738	2.17258	0.0050738	1.38868	up	up	novel_miR_59	172.387	146.551	120.496	113.815	198.444	764.191	0.0912345	1.20834	Normal
TraesCS4A03G0008100	0.527349	0.422638	1.38648	3.18411	0.937738	2.17258	0.0050738	1.38868	up	up	novel_miR_81	172.387	146.551	120.496	113.815	198.444	764.191	0.0912345	1.20834	Normal
TraesCS4A03G0028900	1.61083	0.12637	1.89933	7.2053	3.24643	12.9557	0.00092766	2.61385	up	up	novel_miR_160	302.058	179.118	223.272	175.465	214.009	395.386	0.964189	-0.0269873	Normal
TraesCS4A03G0028900	1.61083	0.12637	1.89933	7.2053	3.24643	12.9557	0.00092766	2.61385	up	up	novel_miR_216	231.883	142.48	198.464	128.042	178.989	382.095	0.855334	0.114027	Normal
TraesCS4A03G0053200	5.03961	8.18474	6.19434	15.4047	10.412	11.1793	0.00138715	0.865862	up	up	novel_miR_200	94.5839	289.031	623.744	526.396	420.235	149.516	0.913604	0.0679232	Normal
TraesCS4A03G0053200	5.03961	8.18474	6.19434	15.4047	10.412	11.1793	0.00138715	0.865862	up	up	novel_miR_383	94.5839	289.031	623.744	526.396	420.235	149.516	0.913604	0.0679232	Normal
TraesCS4A03G0053200	5.03961	8.18474	6.19434	15.4047	10.412	11.1793	0.00138715	0.865862	up	up	novel_miR_50	94.5839	289.031	627.288	526.396	420.235	149.516	0.920001	0.0629456	Normal
TraesCS4A03G0063800	6.04505	9.64562	4.96386	37.4135	75.5391	69.5359	1.08922e-20	3.08068	up	up	novel_miR_140	91.5328	573.992	265.8	184.95	490.274	209.322	0.911285	-0.0665455	Normal
TraesCS4A03G0063800	6.04505	9.64562	4.96386	37.4135	75.5391	69.5359	1.08922e-20	3.08068	up	up	novel_miR_246	91.5328	573.992	265.8	184.95	490.274	209.322	0.911285	-0.0665455	Normal
TraesCS4A03G0063800	6.04505	9.64562	4.96386	37.4135	75.5391	69.5359	1.08922e-20	3.08068	up	up	novel_miR_54	91.5328	573.992	265.8	184.95	490.274	209.322	0.911285	-0.0665455	Normal
TraesCS4A03G0096200	0.972963	1.98906	1.71578	2.93657	3.33032	4.36113	0.00144287	1.12918	up	up	tae-miR5384-3p	24.4087	32.5669	17.72	37.9384	54.4749	83.0642	0.116155	1.11973	Normal
TraesCS4A03G0126400	21.6884	30.3116	27.7052	6.39445	10.7189	5.29405	3.92454e-09	-1.87183	down	down	novel_miR_162	669.715	195.402	205.552	744.542	451.364	1608.12	0.125769	1.10734	Normal
TraesCS4A03G0184300	3.26389	4.38328	3.36066	5.58883	7.93283	8.38151	0.00031987	0.934053	up	up	novel_miR_235	79.3284	77.3464	85.056	80.6192	73.9302	69.7739	0.625085	-0.282292	Normal
TraesCS4A03G0184300	3.26389	4.38328	3.36066	5.58883	7.93283	8.38151	0.00031987	0.934053	up	up	novel_miR_377	77.8028	170.976	159.48	147.011	124.514	146.193	0.996636	-0.00219787	Normal
TraesCS4A03G0184300	3.26389	4.38328	3.36066	5.58883	7.93283	8.38151	0.00031987	0.934053	up	up	novel_miR_426	79.3284	77.3464	85.056	80.6192	73.9302	69.7739	0.625085	-0.282292	Normal
TraesCS4A03G0184300	3.26389	4.38328	3.36066	5.58883	7.93283	8.38151	0.00031987	0.934053	up	up	novel_miR_440	79.3284	77.3464	85.056	80.6192	73.9302	69.7739	0.625085	-0.282292	Normal
TraesCS4A03G0184300	3.26389	4.38328	3.36066	5.58883	7.93283	8.38151	0.00031987	0.934053	up	up	novel_miR_442	79.3284	77.3464	85.056	80.6192	73.9302	69.7739	0.625085	-0.282292	Normal
TraesCS4A03G0184300	3.26389	4.38328	3.36066	5.58883	7.93283	8.38151	0.00031987	0.934053	up	up	novel_miR_497	77.8028	170.976	159.48	147.011	124.514	146.193	0.996636	-0.00219787	Normal
TraesCS4A03G0184300	3.26389	4.38328	3.36066	5.58883	7.93283	8.38151	0.00031987	0.934053	up	up	novel_miR_73	77.8028	170.976	159.48	147.011	124.514	146.193	0.996636	-0.00219787	Normal
TraesCS4A03G0184300	3.26389	4.38328	3.36066	5.58883	7.93283	8.38151	0.00031987	0.934053	up	up	tae-miR9657a-3p	0	4.07087	0	0	0	0	0.883843	-0.596154	Normal
TraesCS4A03G0187000	6.7241	9.57246	9.54562	11.612	14.9212	15.9276	0.00260516	0.669738	up	up	tae-miR1130a	19.8321	56.9921	99.232	42.6807	27.2375	6.64514	0.101649	-1.28425	Normal
TraesCS4A03G0187000	6.7241	9.57246	9.54562	11.612	14.9212	15.9276	0.00260516	0.669738	up	up	tae-miR1133	1.52555	8.14173	0	0	0	6.64514	0.906065	-0.253692	Normal
TraesCS4A03G0191300	11.7805	12.1728	8.05083	5.57261	6.91893	5.53127	0.000520719	-0.893416	down	down	tae-miR9666b-3p	96.1094	97.7008	63.792	33.1961	73.9302	66.4514	0.237002	-0.746692	Normal
TraesCS4A03G0197900	6.11296	4.79043	4.69615	2.86699	3.18219	3.31671	0.00342624	-0.776987	down	down	tae-miR9777	108.314	284.961	311.872	294.023	276.266	222.612	0.785786	0.135274	Normal
TraesCS4A03G0206400	19.9756	20.8746	16.835	11.22	13.1604	9.49432	0.000300852	-0.827139	down	down	tae-miR1120c-5p	134.248	223.898	202.008	199.177	214.009	219.29	0.847015	0.0939967	Normal
TraesCS4A03G0212800	1.30371	0.931584	0.722545	1.65775	3.52633	7.59997	0.000237316	2.03125	up	up	novel_miR_136	38.1387	77.3464	106.32	208.661	116.732	96.3545	0.135899	0.862555	Normal
TraesCS4A03G0223100	3.4631	3.00026	4.49442	2.24505	2.51619	2.16012	0.00975431	-0.706493	down	down	novel_miR_181	152.555	256.465	226.816	625.984	455.255	634.611	0.00459389	1.36524	up
TraesCS4A03G0241300	2.4505	1.69915	2.33792	3.10669	4.1644	4.9404	0.00196396	0.857108	up	up	tae-miR5384-3p	24.4087	32.5669	17.72	37.9384	54.4749	83.0642	0.116155	1.11973	Normal
TraesCS4A03G0248900	3.89393	2.56726	2.83623	5.51676	6.12787	7.7824	0.000760169	0.998071	up	up	novel_miR_200	94.5839	289.031	623.744	526.396	420.235	149.516	0.913604	0.0679232	Normal
TraesCS4A03G0248900	3.89393	2.56726	2.83623	5.51676	6.12787	7.7824	0.000760169	0.998071	up	up	novel_miR_223	57.9707	101.772	63.792	208.661	120.623	139.548	0.0793988	0.969351	Normal
TraesCS4A03G0248900	3.89393	2.56726	2.83623	5.51676	6.12787	7.7824	0.000760169	0.998071	up	up	novel_miR_383	94.5839	289.031	623.744	526.396	420.235	149.516	0.913604	0.0679232	Normal
TraesCS4A03G0248900	3.89393	2.56726	2.83623	5.51676	6.12787	7.7824	0.000760169	0.998071	up	up	novel_miR_50	94.5839	289.031	627.288	526.396	420.235	149.516	0.920001	0.0629456	Normal
TraesCS4A03G0276500	2.11204	1.55142	1.27683	4.23065	8.65309	6.30835	3.68968e-09	1.91983	up	up	novel_miR_200	94.5839	289.031	623.744	526.396	420.235	149.516	0.913604	0.0679232	Normal
TraesCS4A03G0276500	2.11204	1.55142	1.27683	4.23065	8.65309	6.30835	3.68968e-09	1.91983	up	up	novel_miR_383	94.5839	289.031	623.744	526.396	420.235	149.516	0.913604	0.0679232	Normal
TraesCS4A03G0276500	2.11204	1.55142	1.27683	4.23065	8.65309	6.30835	3.68968e-09	1.91983	up	up	novel_miR_50	94.5839	289.031	627.288	526.396	420.235	149.516	0.920001	0.0629456	Normal
TraesCS4A03G0276500	2.11204	1.55142	1.27683	4.23065	8.65309	6.30835	3.68968e-09	1.91983	up	up	novel_miR_95	57.9707	284.961	524.512	346.188	276.266	53.1611	0.562578	-0.407668	Normal
TraesCS4A03G0312600	4.42488	4.40025	2.42611	2.0305	2.30202	1.80334	0.00975942	-0.944849	down	down	novel_miR_200	94.5839	289.031	623.744	526.396	420.235	149.516	0.913604	0.0679232	Normal
TraesCS4A03G0312600	4.42488	4.40025	2.42611	2.0305	2.30202	1.80334	0.00975942	-0.944849	down	down	novel_miR_383	94.5839	289.031	623.744	526.396	420.235	149.516	0.913604	0.0679232	Normal
TraesCS4A03G0312600	4.42488	4.40025	2.42611	2.0305	2.30202	1.80334	0.00975942	-0.944849	down	down	novel_miR_50	94.5839	289.031	627.288	526.396	420.235	149.516	0.920001	0.0629456	Normal
TraesCS4A03G0462400	5.60755	9.07104	7.02855	12.5356	15.0592	14.318	0.00041362	0.893455	up	up	novel_miR_200	94.5839	289.031	623.744	526.396	420.235	149.516	0.913604	0.0679232	Normal
TraesCS4A03G0462400	5.60755	9.07104	7.02855	12.5356	15.0592	14.318	0.00041362	0.893455	up	up	novel_miR_383	94.5839	289.031	623.744	526.396	420.235	149.516	0.913604	0.0679232	Normal
TraesCS4A03G0462400	5.60755	9.07104	7.02855	12.5356	15.0592	14.318	0.00041362	0.893455	up	up	novel_miR_50	94.5839	289.031	627.288	526.396	420.235	149.516	0.920001	0.0629456	Normal
TraesCS4A03G0484800	97.7848	150.309	71.0895	31.0333	41.9841	46.2405	8.47926e-08	-1.48945	down	down	tae-miR9660-5p	25.9343	32.5669	24.808	56.9076	58.366	139.548	0.027296	1.53517	up
TraesCS4A03G0503500	42.0834	47.8413	86.0708	176.11	70.3653	126.697	0.000700328	1.03555	up	up	tae-miR9668-5p	626.999	1485.87	1357.35	1541.25	1412.46	332.257	0.725802	-0.194528	Normal
TraesCS4A03G0503700	1.5157	0.798642	1.25656	0.161913	0.246822	0.324677	2.00588e-07	-2.33801	down	down	novel_miR_133	30.5109	16.2835	28.352	61.6499	38.9107	86.3868	0.125432	1.11003	Normal
TraesCS4A03G0503700	1.5157	0.798642	1.25656	0.161913	0.246822	0.324677	2.00588e-07	-2.33801	down	down	novel_miR_155	80.8539	56.9921	42.528	66.3922	58.366	252.515	0.208833	0.924775	Normal
TraesCS4A03G0503700	1.5157	0.798642	1.25656	0.161913	0.246822	0.324677	2.00588e-07	-2.33801	down	down	novel_miR_267	80.8539	56.9921	42.528	66.3922	58.366	252.515	0.208833	0.924775	Normal
TraesCS4A03G0503700	1.5157	0.798642	1.25656	0.161913	0.246822	0.324677	2.00588e-07	-2.33801	down	down	novel_miR_300	80.8539	56.9921	42.528	66.3922	58.366	252.515	0.208833	0.924775	Normal
TraesCS4A03G0503700	1.5157	0.798642	1.25656	0.161913	0.246822	0.324677	2.00588e-07	-2.33801	down	down	novel_miR_309	80.8539	56.9921	42.528	66.3922	58.366	252.515	0.208833	0.924775	Normal
TraesCS4A03G0503700	1.5157	0.798642	1.25656	0.161913	0.246822	0.324677	2.00588e-07	-2.33801	down	down	novel_miR_341	80.8539	56.9921	42.528	66.3922	58.366	252.515	0.208833	0.924775	Normal
TraesCS4A03G0503700	1.5157	0.798642	1.25656	0.161913	0.246822	0.324677	2.00588e-07	-2.33801	down	down	novel_miR_404	80.8539	56.9921	42.528	66.3922	58.366	252.515	0.208833	0.924775	Normal
TraesCS4A03G0503700	1.5157	0.798642	1.25656	0.161913	0.246822	0.324677	2.00588e-07	-2.33801	down	down	novel_miR_462	80.8539	56.9921	42.528	66.3922	58.366	252.515	0.208833	0.924775	Normal
TraesCS4A03G0503700	1.5157	0.798642	1.25656	0.161913	0.246822	0.324677	2.00588e-07	-2.33801	down	down	novel_miR_477	80.8539	56.9921	42.528	66.3922	58.366	252.515	0.208833	0.924775	Normal
TraesCS4A03G0503700	1.5157	0.798642	1.25656	0.161913	0.246822	0.324677	2.00588e-07	-2.33801	down	down	novel_miR_500	10.6788	8.14173	10.632	18.9692	27.2375	23.258	0.269643	1.01561	Normal
TraesCS4A03G0503700	1.5157	0.798642	1.25656	0.161913	0.246822	0.324677	2.00588e-07	-2.33801	down	down	tae-miR1122a	122.044	240.181	354.4	398.353	459.146	33.2257	0.814303	0.163272	Normal
TraesCS4A03G0503700	1.5157	0.798642	1.25656	0.161913	0.246822	0.324677	2.00588e-07	-2.33801	down	down	tae-miR1127a	59.4963	73.2756	35.44	42.6807	89.4945	99.677	0.623043	0.318996	Normal
TraesCS4A03G0503700	1.5157	0.798642	1.25656	0.161913	0.246822	0.324677	2.00588e-07	-2.33801	down	down	tae-miR1135	1841.33	2210.48	1849.97	2423.32	1918.3	2953.76	0.685636	0.19475	Normal
TraesCS4A03G0503700	1.5157	0.798642	1.25656	0.161913	0.246822	0.324677	2.00588e-07	-2.33801	down	down	tae-miR1136	112.89	150.622	113.408	123.3	186.771	186.064	0.604487	0.274555	Normal
TraesCS4A03G0503700	1.5157	0.798642	1.25656	0.161913	0.246822	0.324677	2.00588e-07	-2.33801	down	down	tae-miR5175-5p	140.35	386.732	336.68	379.384	435.799	159.483	0.856178	0.093894	Normal
TraesCS4A03G0520000	27.7348	38.8923	71.7315	185.061	97.2459	98.089	1.96713e-05	1.41872	up	up	novel_miR_275	1496.56	2796.68	1084.46	2394.86	1968.88	5635.08	0.137439	0.87835	Normal
TraesCS4A03G0521400	0.96131	1.21729	1.06473	0.563192	0.14962	0.435906	0.00417811	-1.56923	down	down	novel_miR_515	2483.59	2719.34	2976.96	3186.83	2346.31	3528.57	0.944939	0.0328982	Normal
TraesCS4A03G0567000	0.294598	0.548794	0.224534	1.84772	0.565205	1.36251	0.00403402	1.72773	up	up	tae-miR1137a	15.2555	44.7795	24.808	47.423	23.3464	83.0642	0.219806	0.921175	Normal
TraesCS4A03G0595200	4.51971	5.65961	4.81465	3.43983	3.60748	3.23171	0.00286054	-0.601792	down	down	novel_miR_398	736.839	871.165	446.544	308.25	326.85	282.418	0.00851941	-1.33834	down
TraesCS4A03G0595200	4.51971	5.65961	4.81465	3.43983	3.60748	3.23171	0.00286054	-0.601792	down	down	tae-miR9664-3p	137.299	105.843	209.096	165.981	210.118	196.032	0.734442	0.182751	Normal
TraesCS4A03G0595900	0.864664	0.787007	0.635024	2.05042	2.11667	3.01737	5.03138e-08	1.57912	up	up	tae-miR9664-3p	137.299	105.843	209.096	165.981	210.118	196.032	0.734442	0.182751	Normal
TraesCS4A03G0603000	72.5279	95.779	48.8758	53.3084	29.9415	43.8208	0.00237048	-0.854949	down	down	novel_miR_255	56.4452	118.055	106.32	90.1038	136.187	96.3545	0.804235	0.134298	Normal
TraesCS4A03G0603000	72.5279	95.779	48.8758	53.3084	29.9415	43.8208	0.00237048	-0.854949	down	down	novel_miR_431	56.4452	118.055	106.32	90.1038	136.187	96.3545	0.804235	0.134298	Normal
TraesCS4A03G0616100	3.40413	3.61313	2.86552	2.33196	2.04624	1.45203	0.00584846	-0.799052	down	down	tae-miR1122b-3p	67.124	77.3464	77.968	113.815	58.366	66.4514	0.924937	-0.0558083	Normal
TraesCS4A03G0616100	3.40413	3.61313	2.86552	2.33196	2.04624	1.45203	0.00584846	-0.799052	down	down	tae-miR1130b-3p	1382.14	1384.09	2211.46	2186.2	1984.44	1245.96	0.931996	-0.0400822	Normal
TraesCS4A03G0619500	16.0453	13.7787	12.6063	27.2351	46.6555	36.2692	7.58261e-08	1.32069	up	up	tae-miR531	2919.9	2694.91	2689.9	2423.32	4821.03	8093.78	0.178916	0.768224	Normal
TraesCS4A03G0632200	2.30756	2.17962	3.65403	4.79483	4.62828	4.5218	0.00156432	0.733588	up	up	tae-miR9776	2530.88	2234.91	2317.78	2755.28	2793.79	4634.98	0.454581	0.386436	Normal
TraesCS4A03G0636700	0.462436	0.884933	1.78628	4.03177	1.43131	3.11343	0.00657344	1.41126	up	up	novel_miR_162	669.715	195.402	205.552	744.542	451.364	1608.12	0.125769	1.10734	Normal
TraesCS4A03G0687100	2.69766	0.881541	2.17522	36.6835	4.46331	27.5839	5.99468e-05	3.49231	up	up	novel_miR_513	138.825	354.165	326.048	436.292	381.324	116.29	0.866506	0.0926632	Normal
TraesCS4A03G0687100	2.69766	0.881541	2.17522	36.6835	4.46331	27.5839	5.99468e-05	3.49231	up	up	tae-miR1118	57.9707	65.1339	85.056	80.6192	81.7124	59.8062	0.918781	-0.0591068	Normal
TraesCS4A03G0746700	4.1705	2.24975	2.58804	0.549272	1.36973	0.624814	9.93924e-05	-1.86426	down	down	tae-miR1121	338.671	1298.61	978.144	1218.77	1268.49	245.87	0.986136	-0.0103084	Normal
TraesCS4A03G0819500	0.385693	0.262629	0	1.37329	5.7066	3.31554	0.00938207	3.88875	up	up	novel_miR_304	18.3066	36.6378	63.792	80.6192	35.0196	26.5805	0.792758	0.188666	Normal
TraesCS4A03G0819500	0.385693	0.262629	0	1.37329	5.7066	3.31554	0.00938207	3.88875	up	up	novel_miR_342	18.3066	36.6378	63.792	80.6192	35.0196	26.5805	0.792758	0.188666	Normal
TraesCS4A03G0822400	0.79348	0.737768	0.542813	8.79136	11.9085	11.86	1.76123e-58	3.90582	up	up	novel_miR_36	47.2919	28.4961	53.16	56.9076	70.0392	99.677	0.334195	0.634696	Normal
TraesCS4A03G0848200	2.23925	2.82345	4.40514	37.1223	9.1407	19.8536	1.3602e-11	2.74334	up	up	novel_miR_12	18.3066	12.2126	0	23.7115	0	23.258	0.792938	0.313209	Normal
TraesCS4A03G0848200	2.23925	2.82345	4.40514	37.1223	9.1407	19.8536	1.3602e-11	2.74334	up	up	novel_miR_437	18.3066	12.2126	0	23.7115	0	23.258	0.792938	0.313209	Normal
TraesCS4A03G0862200	0.176993	0.106731	0	0.845019	0.641339	0.698397	0.00367277	2.78931	up	up	novel_miR_133	30.5109	16.2835	28.352	61.6499	38.9107	86.3868	0.125432	1.11003	Normal
TraesCS4A03G0862200	0.176993	0.106731	0	0.845019	0.641339	0.698397	0.00367277	2.78931	up	up	novel_miR_155	80.8539	56.9921	42.528	66.3922	58.366	252.515	0.208833	0.924775	Normal
TraesCS4A03G0862200	0.176993	0.106731	0	0.845019	0.641339	0.698397	0.00367277	2.78931	up	up	novel_miR_267	80.8539	56.9921	42.528	66.3922	58.366	252.515	0.208833	0.924775	Normal
TraesCS4A03G0862200	0.176993	0.106731	0	0.845019	0.641339	0.698397	0.00367277	2.78931	up	up	novel_miR_300	80.8539	56.9921	42.528	66.3922	58.366	252.515	0.208833	0.924775	Normal
TraesCS4A03G0862200	0.176993	0.106731	0	0.845019	0.641339	0.698397	0.00367277	2.78931	up	up	novel_miR_309	80.8539	56.9921	42.528	66.3922	58.366	252.515	0.208833	0.924775	Normal
TraesCS4A03G0862200	0.176993	0.106731	0	0.845019	0.641339	0.698397	0.00367277	2.78931	up	up	novel_miR_341	80.8539	56.9921	42.528	66.3922	58.366	252.515	0.208833	0.924775	Normal
TraesCS4A03G0862200	0.176993	0.106731	0	0.845019	0.641339	0.698397	0.00367277	2.78931	up	up	novel_miR_404	80.8539	56.9921	42.528	66.3922	58.366	252.515	0.208833	0.924775	Normal
TraesCS4A03G0862200	0.176993	0.106731	0	0.845019	0.641339	0.698397	0.00367277	2.78931	up	up	novel_miR_462	80.8539	56.9921	42.528	66.3922	58.366	252.515	0.208833	0.924775	Normal
TraesCS4A03G0862200	0.176993	0.106731	0	0.845019	0.641339	0.698397	0.00367277	2.78931	up	up	novel_miR_477	80.8539	56.9921	42.528	66.3922	58.366	252.515	0.208833	0.924775	Normal
TraesCS4A03G0862200	0.176993	0.106731	0	0.845019	0.641339	0.698397	0.00367277	2.78931	up	up	novel_miR_500	10.6788	8.14173	10.632	18.9692	27.2375	23.258	0.269643	1.01561	Normal
TraesCS4A03G0862200	0.176993	0.106731	0	0.845019	0.641339	0.698397	0.00367277	2.78931	up	up	tae-miR1122a	122.044	240.181	354.4	398.353	459.146	33.2257	0.814303	0.163272	Normal
TraesCS4A03G0862200	0.176993	0.106731	0	0.845019	0.641339	0.698397	0.00367277	2.78931	up	up	tae-miR1127a	59.4963	73.2756	35.44	42.6807	89.4945	99.677	0.623043	0.318996	Normal
TraesCS4A03G0862200	0.176993	0.106731	0	0.845019	0.641339	0.698397	0.00367277	2.78931	up	up	tae-miR1133	1.52555	8.14173	0	0	0	6.64514	0.906065	-0.253692	Normal
TraesCS4A03G0862200	0.176993	0.106731	0	0.845019	0.641339	0.698397	0.00367277	2.78931	up	up	tae-miR1135	1841.33	2210.48	1849.97	2423.32	1918.3	2953.76	0.685636	0.19475	Normal
TraesCS4A03G0862200	0.176993	0.106731	0	0.845019	0.641339	0.698397	0.00367277	2.78931	up	up	tae-miR1136	112.89	150.622	113.408	123.3	186.771	186.064	0.604487	0.274555	Normal
TraesCS4A03G0862200	0.176993	0.106731	0	0.845019	0.641339	0.698397	0.00367277	2.78931	up	up	tae-miR5049-3p	39.6642	28.4961	24.808	28.4538	54.4749	49.8385	0.704448	0.273312	Normal
TraesCS4A03G0874000	2.3762	2.64602	2.47886	3.17202	7.22324	4.73757	0.00215207	0.967206	up	up	novel_miR_513	138.825	354.165	326.048	436.292	381.324	116.29	0.866506	0.0926632	Normal
TraesCS4A03G0874000	2.3762	2.64602	2.47886	3.17202	7.22324	4.73757	0.00215207	0.967206	up	up	tae-miR1118	57.9707	65.1339	85.056	80.6192	81.7124	59.8062	0.918781	-0.0591068	Normal
TraesCS4A03G0874100	2.35972	2.32983	1.94392	1.19751	1.18259	1.35153	0.00144233	-0.89537	down	down	novel_miR_251	30.5109	65.1339	70.88	80.6192	70.0392	16.6128	0.863466	-0.116424	Normal
TraesCS4A03G0897300	3.28868	2.0318	3.78659	16.1329	3.47089	10.9815	0.000149738	1.67612	up	up	novel_miR_305	149.504	240.181	163.024	175.465	249.028	352.192	0.426478	0.424133	Normal
TraesCS4A03G0897300	3.28868	2.0318	3.78659	16.1329	3.47089	10.9815	0.000149738	1.67612	up	up	novel_miR_504	149.504	240.181	163.024	175.465	249.028	352.192	0.426478	0.424133	Normal
TraesCS4A03G0897300	3.28868	2.0318	3.78659	16.1329	3.47089	10.9815	0.000149738	1.67612	up	up	novel_miR_74	54.9197	40.7087	38.984	75.8769	116.732	142.87	0.0784312	1.10995	Normal
TraesCS4A03G0901700	6.76896	4.40797	4.73168	0.243642	2.08516	0.951767	0.000607433	-2.31164	down	down	novel_miR_512	42.7153	52.9213	131.128	85.3615	97.2766	122.935	0.528703	0.385512	Normal
TraesCS4A03G0902200	0.158564	0	0	1.33071	4.30738	6.38426	0.00187337	6.09128	up	up	novel_miR_285	57.9707	97.7008	67.336	85.3615	112.841	106.322	0.523842	0.355929	Normal
TraesCS4A03G0906500LC	9.11426	10.5558	9.17502	5.44348	5.48983	6.91262	6.58685e-05	-0.755291	down	down	novel_miR_29	385.963	911.874	673.36	426.807	626.462	707.707	0.69742	-0.187852	Normal
TraesCS4A03G0906500LC	9.11426	10.5558	9.17502	5.44348	5.48983	6.91262	6.58685e-05	-0.755291	down	down	novel_miR_363	385.963	911.874	673.36	426.807	626.462	707.707	0.69742	-0.187852	Normal
TraesCS4A03G0906500LC	9.11426	10.5558	9.17502	5.44348	5.48983	6.91262	6.58685e-05	-0.755291	down	down	novel_miR_398	736.839	871.165	446.544	308.25	326.85	282.418	0.00851941	-1.33834	down
TraesCS4A03G0906500LC	9.11426	10.5558	9.17502	5.44348	5.48983	6.91262	6.58685e-05	-0.755291	down	down	novel_miR_75	385.963	911.874	673.36	426.807	626.462	707.707	0.69742	-0.187852	Normal
TraesCS4A03G0957800	0.178933	0.095744	0.116209	0.63579	1.68758	0.948843	7.51042e-07	2.99295	up	up	novel_miR_102	146.452	158.764	124.04	175.465	132.296	395.386	0.304729	0.626832	Normal
TraesCS4A03G0957800	0.178933	0.095744	0.116209	0.63579	1.68758	0.948843	7.51042e-07	2.99295	up	up	novel_miR_186	99.1605	93.6299	88.6	75.8769	97.2766	209.322	0.594527	0.332751	Normal
TraesCS4A03G0957800	0.178933	0.095744	0.116209	0.63579	1.68758	0.948843	7.51042e-07	2.99295	up	up	novel_miR_239	106.788	109.913	102.776	85.3615	108.95	222.612	0.638982	0.2849	Normal
TraesCS4A03G0957800	0.178933	0.095744	0.116209	0.63579	1.68758	0.948843	7.51042e-07	2.99295	up	up	novel_miR_294	99.1605	93.6299	88.6	75.8769	97.2766	209.322	0.594527	0.332751	Normal
TraesCS4A03G0957800	0.178933	0.095744	0.116209	0.63579	1.68758	0.948843	7.51042e-07	2.99295	up	up	novel_miR_306	509.532	455.937	326.048	573.819	571.987	1561.61	0.119023	0.94879	Normal
TraesCS4A03G0957800	0.178933	0.095744	0.116209	0.63579	1.68758	0.948843	7.51042e-07	2.99295	up	up	novel_miR_31	12.2044	12.2126	7.088	9.48461	15.5643	29.9031	0.50721	0.651544	Normal
TraesCS4A03G0957800	0.178933	0.095744	0.116209	0.63579	1.68758	0.948843	7.51042e-07	2.99295	up	up	novel_miR_360	106.788	109.913	102.776	85.3615	108.95	222.612	0.638982	0.2849	Normal
TraesCS4A03G0957800	0.178933	0.095744	0.116209	0.63579	1.68758	0.948843	7.51042e-07	2.99295	up	up	novel_miR_37	146.452	158.764	124.04	175.465	132.296	395.386	0.304729	0.626832	Normal
TraesCS4A03G0957800	0.178933	0.095744	0.116209	0.63579	1.68758	0.948843	7.51042e-07	2.99295	up	up	novel_miR_450	146.452	158.764	124.04	175.465	132.296	395.386	0.304729	0.626832	Normal
TraesCS4A03G0957800	0.178933	0.095744	0.116209	0.63579	1.68758	0.948843	7.51042e-07	2.99295	up	up	novel_miR_459	99.1605	93.6299	88.6	75.8769	97.2766	209.322	0.594527	0.332751	Normal
TraesCS4A03G0957800	0.178933	0.095744	0.116209	0.63579	1.68758	0.948843	7.51042e-07	2.99295	up	up	novel_miR_473	146.452	158.764	124.04	175.465	132.296	395.386	0.304729	0.626832	Normal
TraesCS4A03G0957800	0.178933	0.095744	0.116209	0.63579	1.68758	0.948843	7.51042e-07	2.99295	up	up	novel_miR_496	106.788	109.913	102.776	85.3615	108.95	222.612	0.638982	0.2849	Normal
TraesCS4A03G0957800	0.178933	0.095744	0.116209	0.63579	1.68758	0.948843	7.51042e-07	2.99295	up	up	novel_miR_516	146.452	158.764	124.04	175.465	132.296	395.386	0.304729	0.626832	Normal
TraesCS4A03G0981600	0	0	0	0.553569	2.24337	0.757391	1.41669e-11	9.60645	up	up	novel_miR_352	33.562	32.5669	31.896	9.48461	19.4553	66.4514	0.906559	-0.0964929	Normal
TraesCS4A03G1024500	1.05017	0.527066	0.517143	0.122756	0.123231	0.283035	0.00190795	-2.05587	down	down	novel_miR_12	18.3066	12.2126	0	23.7115	0	23.258	0.792938	0.313209	Normal
TraesCS4A03G1024500	1.05017	0.527066	0.517143	0.122756	0.123231	0.283035	0.00190795	-2.05587	down	down	novel_miR_437	18.3066	12.2126	0	23.7115	0	23.258	0.792938	0.313209	Normal
TraesCS4A03G1039100	10.3896	11.0328	9.67604	19.2735	41.8233	32.08	2.39553e-08	1.5327	up	up	novel_miR_275	1496.56	2796.68	1084.46	2394.86	1968.88	5635.08	0.137439	0.87835	Normal
TraesCS4A03G1082400	4.61104	1.90436	2.95975	5.72075	5.46927	8.08285	0.00659369	0.955367	up	up	novel_miR_200	94.5839	289.031	623.744	526.396	420.235	149.516	0.913604	0.0679232	Normal
TraesCS4A03G1082400	4.61104	1.90436	2.95975	5.72075	5.46927	8.08285	0.00659369	0.955367	up	up	novel_miR_383	94.5839	289.031	623.744	526.396	420.235	149.516	0.913604	0.0679232	Normal
TraesCS4A03G1082400	4.61104	1.90436	2.95975	5.72075	5.46927	8.08285	0.00659369	0.955367	up	up	novel_miR_50	94.5839	289.031	627.288	526.396	420.235	149.516	0.920001	0.0629456	Normal
TraesCS4A03G1093500	13.6128	24.7039	36.0835	58.3399	74.5642	47.8334	2.94512e-05	1.25162	up	up	novel_miR_102	146.452	158.764	124.04	175.465	132.296	395.386	0.304729	0.626832	Normal
TraesCS4A03G1093500	13.6128	24.7039	36.0835	58.3399	74.5642	47.8334	2.94512e-05	1.25162	up	up	novel_miR_186	99.1605	93.6299	88.6	75.8769	97.2766	209.322	0.594527	0.332751	Normal
TraesCS4A03G1093500	13.6128	24.7039	36.0835	58.3399	74.5642	47.8334	2.94512e-05	1.25162	up	up	novel_miR_239	106.788	109.913	102.776	85.3615	108.95	222.612	0.638982	0.2849	Normal
TraesCS4A03G1093500	13.6128	24.7039	36.0835	58.3399	74.5642	47.8334	2.94512e-05	1.25162	up	up	novel_miR_294	99.1605	93.6299	88.6	75.8769	97.2766	209.322	0.594527	0.332751	Normal
TraesCS4A03G1093500	13.6128	24.7039	36.0835	58.3399	74.5642	47.8334	2.94512e-05	1.25162	up	up	novel_miR_306	509.532	455.937	326.048	573.819	571.987	1561.61	0.119023	0.94879	Normal
TraesCS4A03G1093500	13.6128	24.7039	36.0835	58.3399	74.5642	47.8334	2.94512e-05	1.25162	up	up	novel_miR_31	12.2044	12.2126	7.088	9.48461	15.5643	29.9031	0.50721	0.651544	Normal
TraesCS4A03G1093500	13.6128	24.7039	36.0835	58.3399	74.5642	47.8334	2.94512e-05	1.25162	up	up	novel_miR_360	106.788	109.913	102.776	85.3615	108.95	222.612	0.638982	0.2849	Normal
TraesCS4A03G1093500	13.6128	24.7039	36.0835	58.3399	74.5642	47.8334	2.94512e-05	1.25162	up	up	novel_miR_37	146.452	158.764	124.04	175.465	132.296	395.386	0.304729	0.626832	Normal
TraesCS4A03G1093500	13.6128	24.7039	36.0835	58.3399	74.5642	47.8334	2.94512e-05	1.25162	up	up	novel_miR_450	146.452	158.764	124.04	175.465	132.296	395.386	0.304729	0.626832	Normal
TraesCS4A03G1093500	13.6128	24.7039	36.0835	58.3399	74.5642	47.8334	2.94512e-05	1.25162	up	up	novel_miR_459	99.1605	93.6299	88.6	75.8769	97.2766	209.322	0.594527	0.332751	Normal
TraesCS4A03G1093500	13.6128	24.7039	36.0835	58.3399	74.5642	47.8334	2.94512e-05	1.25162	up	up	novel_miR_473	146.452	158.764	124.04	175.465	132.296	395.386	0.304729	0.626832	Normal
TraesCS4A03G1093500	13.6128	24.7039	36.0835	58.3399	74.5642	47.8334	2.94512e-05	1.25162	up	up	novel_miR_496	106.788	109.913	102.776	85.3615	108.95	222.612	0.638982	0.2849	Normal
TraesCS4A03G1093500	13.6128	24.7039	36.0835	58.3399	74.5642	47.8334	2.94512e-05	1.25162	up	up	novel_miR_516	146.452	158.764	124.04	175.465	132.296	395.386	0.304729	0.626832	Normal
TraesCS4A03G1109600	0.215433	0.139281	0.057473	1.03186	4.48723	3.40799	4.43126e-13	4.34186	up	up	novel_miR_296	636.153	1286.39	974.6	1043.31	1354.09	1166.22	0.603759	0.228661	Normal
TraesCS4A03G1117900	1.14732	1.8097	0.636611	0.414197	0.647846	0.449195	0.00553357	-1.32151	down	down	tae-miR5175-5p	140.35	386.732	336.68	379.384	435.799	159.483	0.856178	0.093894	Normal
TraesCS4A03G1122500	0.234733	0.280807	0.414832	1.9738	1.13644	1.86543	1.46751e-09	2.36234	up	up	tae-miR7757-5p	6178.46	10629	9831.06	12785.2	13575.9	15131	0.191322	0.569951	Normal
TraesCS4A03G1136800	0.1806	0.195927	0.197726	0.721672	0.466577	0.514007	0.00146841	1.49542	up	up	tae-miR7757-5p	6178.46	10629	9831.06	12785.2	13575.9	15131	0.191322	0.569951	Normal
TraesCS4A03G1207300	4.47641	6.66352	3.2681	1.68494	2.62771	2.19517	0.000209195	-1.21159	down	down	novel_miR_124	140680	55937.8	71021.8	61564.6	68961.4	118672	0.561837	-0.35625	Normal
TraesCS4A03G1207300	4.47641	6.66352	3.2681	1.68494	2.62771	2.19517	0.000209195	-1.21159	down	down	novel_miR_220	140680	55937.8	71021.8	61564.6	68961.4	118672	0.561837	-0.35625	Normal
TraesCS4A03G1207300	4.47641	6.66352	3.2681	1.68494	2.62771	2.19517	0.000209195	-1.21159	down	down	novel_miR_403	140680	55937.8	71021.8	61564.6	68961.4	118672	0.561837	-0.35625	Normal
TraesCS4A03G1207300	4.47641	6.66352	3.2681	1.68494	2.62771	2.19517	0.000209195	-1.21159	down	down	novel_miR_66	140680	55937.8	71021.8	61564.6	68961.4	118672	0.561837	-0.35625	Normal
TraesCS4A03G1209500	2.87755	3.8031	2.73217	1.55241	2.3819	1.88229	0.00696075	-0.74926	down	down	novel_miR_162	669.715	195.402	205.552	744.542	451.364	1608.12	0.125769	1.10734	Normal
TraesCS4A03G1209500	2.87755	3.8031	2.73217	1.55241	2.3819	1.88229	0.00696075	-0.74926	down	down	tae-miR399	1.52555	0	3.544	9.48461	0	6.64514	0.432833	1.48618	Normal
TraesCS4B03G0005100	1.80038	2.1013	1.94673	3.87847	6.07758	3.77795	0.000332743	1.18074	up	up	tae-miR399	1.52555	0	3.544	9.48461	0	6.64514	0.432833	1.48618	Normal
TraesCS4B03G0031400	1.39569	0.790868	0.629033	0.167574	0.088818	0.045085	3.94812e-07	-3.24646	down	down	novel_miR_200	94.5839	289.031	623.744	526.396	420.235	149.516	0.913604	0.0679232	Normal
TraesCS4B03G0031400	1.39569	0.790868	0.629033	0.167574	0.088818	0.045085	3.94812e-07	-3.24646	down	down	novel_miR_383	94.5839	289.031	623.744	526.396	420.235	149.516	0.913604	0.0679232	Normal
TraesCS4B03G0031400	1.39569	0.790868	0.629033	0.167574	0.088818	0.045085	3.94812e-07	-3.24646	down	down	novel_miR_50	94.5839	289.031	627.288	526.396	420.235	149.516	0.920001	0.0629456	Normal
TraesCS4B03G0050400	43.0382	42.4097	28.016	19.7167	24.4654	21.6193	0.000180935	-0.852862	down	down	novel_miR_111	35.0876	24.4252	24.808	37.9384	54.4749	66.4514	0.328843	0.691849	Normal
TraesCS4B03G0050400	43.0382	42.4097	28.016	19.7167	24.4654	21.6193	0.000180935	-0.852862	down	down	novel_miR_117	33.562	24.4252	17.72	28.4538	38.9107	69.7739	0.392664	0.650648	Normal
TraesCS4B03G0050400	43.0382	42.4097	28.016	19.7167	24.4654	21.6193	0.000180935	-0.852862	down	down	novel_miR_13	33.562	24.4252	17.72	28.4538	38.9107	69.7739	0.392664	0.650648	Normal
TraesCS4B03G0050400	43.0382	42.4097	28.016	19.7167	24.4654	21.6193	0.000180935	-0.852862	down	down	novel_miR_131	33.562	24.4252	17.72	28.4538	38.9107	69.7739	0.392664	0.650648	Normal
TraesCS4B03G0050400	43.0382	42.4097	28.016	19.7167	24.4654	21.6193	0.000180935	-0.852862	down	down	novel_miR_142	88.4817	293.102	194.92	251.342	221.791	63.1288	0.757739	-0.17958	Normal
TraesCS4B03G0050400	43.0382	42.4097	28.016	19.7167	24.4654	21.6193	0.000180935	-0.852862	down	down	novel_miR_161	88.4817	293.102	194.92	251.342	221.791	63.1288	0.757739	-0.17958	Normal
TraesCS4B03G0050400	43.0382	42.4097	28.016	19.7167	24.4654	21.6193	0.000180935	-0.852862	down	down	novel_miR_213	100.686	56.9921	35.44	56.9076	50.5839	99.677	0.828357	-0.152873	Normal
TraesCS4B03G0050400	43.0382	42.4097	28.016	19.7167	24.4654	21.6193	0.000180935	-0.852862	down	down	novel_miR_228	32.0365	24.4252	17.72	33.1961	42.8017	69.7739	0.30382	0.766014	Normal
TraesCS4B03G0050400	43.0382	42.4097	28.016	19.7167	24.4654	21.6193	0.000180935	-0.852862	down	down	novel_miR_39	32.0365	16.2835	14.176	23.7115	35.0196	63.1288	0.388226	0.697882	Normal
TraesCS4B03G0050400	43.0382	42.4097	28.016	19.7167	24.4654	21.6193	0.000180935	-0.852862	down	down	novel_miR_418	32.0365	24.4252	17.72	33.1961	42.8017	69.7739	0.30382	0.766014	Normal
TraesCS4B03G0050400	43.0382	42.4097	28.016	19.7167	24.4654	21.6193	0.000180935	-0.852862	down	down	novel_miR_47	158.657	431.512	347.312	464.746	486.383	89.7093	0.945559	0.0403572	Normal
TraesCS4B03G0050400	43.0382	42.4097	28.016	19.7167	24.4654	21.6193	0.000180935	-0.852862	down	down	novel_miR_501	32.0365	20.3543	17.72	28.4538	38.9107	69.7739	0.332597	0.74535	Normal
TraesCS4B03G0050400	43.0382	42.4097	28.016	19.7167	24.4654	21.6193	0.000180935	-0.852862	down	down	tae-miR1120b-3p	799.386	761.252	939.16	1052.79	933.856	936.964	0.88266	0.0689409	Normal
TraesCS4B03G0050400	43.0382	42.4097	28.016	19.7167	24.4654	21.6193	0.000180935	-0.852862	down	down	tae-miR1120c-5p	134.248	223.898	202.008	199.177	214.009	219.29	0.847015	0.0939967	Normal
TraesCS4B03G0050400	43.0382	42.4097	28.016	19.7167	24.4654	21.6193	0.000180935	-0.852862	down	down	tae-miR1122c-3p	100.686	142.48	131.128	161.238	112.841	79.7416	0.672007	-0.226506	Normal
TraesCS4B03G0050400	43.0382	42.4097	28.016	19.7167	24.4654	21.6193	0.000180935	-0.852862	down	down	tae-miR1130a	19.8321	56.9921	99.232	42.6807	27.2375	6.64514	0.101649	-1.28425	Normal
TraesCS4B03G0050400	43.0382	42.4097	28.016	19.7167	24.4654	21.6193	0.000180935	-0.852862	down	down	tae-miR1130b-3p	1382.14	1384.09	2211.46	2186.2	1984.44	1245.96	0.931996	-0.0400822	Normal
TraesCS4B03G0050400	43.0382	42.4097	28.016	19.7167	24.4654	21.6193	0.000180935	-0.852862	down	down	tae-miR1133	1.52555	8.14173	0	0	0	6.64514	0.906065	-0.253692	Normal
TraesCS4B03G0068700LC	3.1785	3.72214	2.90646	1.30211	1.89365	1.25851	0.00224447	-1.1844	down	down	tae-miR7757-5p	6178.46	10629	9831.06	12785.2	13575.9	15131	0.191322	0.569951	Normal
TraesCS4B03G0133100	1.54321	2.01936	2.00741	0.138298	0.872655	0.626493	0.00272318	-1.79573	down	down	novel_miR_424	183.066	630.984	414.648	625.984	645.917	129.58	0.858006	0.105436	Normal
TraesCS4B03G0133800	1.19237	1.53105	0.975062	0.530967	0.639586	0.641255	0.00860818	-1.08632	down	down	novel_miR_424	183.066	630.984	414.648	625.984	645.917	129.58	0.858006	0.105436	Normal
TraesCS4B03G0152900	2.61335	3.1252	2.09667	1.2142	1.69126	1.17684	0.00323418	-0.999365	down	down	novel_miR_165	41.1897	89.559	109.864	118.558	132.296	29.9031	0.865504	0.106771	Normal
TraesCS4B03G0152900	2.61335	3.1252	2.09667	1.2142	1.69126	1.17684	0.00323418	-0.999365	down	down	novel_miR_495	41.1897	89.559	109.864	118.558	132.296	29.9031	0.865504	0.106771	Normal
TraesCS4B03G0183900	9.4461	9.92062	8.3778	13.0385	20.2459	18.8274	0.000221047	0.852011	up	up	tae-miR531	2919.9	2694.91	2689.9	2423.32	4821.03	8093.78	0.178916	0.768224	Normal
TraesCS4B03G0203200	97.9127	124.797	67.2221	70.2657	40.3775	66.5275	0.00370901	-0.792158	down	down	novel_miR_255	56.4452	118.055	106.32	90.1038	136.187	96.3545	0.804235	0.134298	Normal
TraesCS4B03G0203200	97.9127	124.797	67.2221	70.2657	40.3775	66.5275	0.00370901	-0.792158	down	down	novel_miR_431	56.4452	118.055	106.32	90.1038	136.187	96.3545	0.804235	0.134298	Normal
TraesCS4B03G0212100	3.7154	2.8183	4.26254	8.40975	7.12	14.653	3.42238e-06	1.42198	up	up	novel_miR_24	6.10218	28.4961	28.352	28.4538	27.2375	9.9677	0.950983	0.0538945	Normal
TraesCS4B03G0212100	3.7154	2.8183	4.26254	8.40975	7.12	14.653	3.42238e-06	1.42198	up	up	novel_miR_281	6.10218	28.4961	28.352	28.4538	27.2375	9.9677	0.950983	0.0538945	Normal
TraesCS4B03G0212100	3.7154	2.8183	4.26254	8.40975	7.12	14.653	3.42238e-06	1.42198	up	up	novel_miR_320	6.10218	28.4961	28.352	28.4538	27.2375	9.9677	0.950983	0.0538945	Normal
TraesCS4B03G0212100	3.7154	2.8183	4.26254	8.40975	7.12	14.653	3.42238e-06	1.42198	up	up	novel_miR_467	6.10218	28.4961	28.352	28.4538	27.2375	9.9677	0.950983	0.0538945	Normal
TraesCS4B03G0240800	0.566996	0.448923	0.093614	1.31951	1.42908	0.907066	0.00987382	1.6254	up	up	tae-miR9670-3p	12239.5	33682.3	37208.5	62882.9	48385.4	12971.3	0.384902	0.491301	Normal
TraesCS4B03G0241000	0.458786	0.146517	0	3.32829	12.2352	10.5738	0.000242641	5.31522	up	up	tae-miR1127a	59.4963	73.2756	35.44	42.6807	89.4945	99.677	0.623043	0.318996	Normal
TraesCS4B03G0254000	0.231272	0.477282	0.152083	1.45316	1.4072	1.4687	0.000101981	2.22733	up	up	novel_miR_296	636.153	1286.39	974.6	1043.31	1354.09	1166.22	0.603759	0.228661	Normal
TraesCS4B03G0265400	0.203382	0.054445	0.305766	1.24789	0.696414	1.48244	0.000142423	2.52963	up	up	novel_miR_162	669.715	195.402	205.552	744.542	451.364	1608.12	0.125769	1.10734	Normal
TraesCS4B03G0307700	29.7939	25.7833	23.9323	31.6751	81.4071	50.7943	0.00285441	0.990205	up	up	novel_miR_389	48.8175	126.197	102.776	123.3	140.078	26.5805	0.934504	-0.0519004	Normal
TraesCS4B03G0330700	3.05387	2.60683	4.11093	7.32024	5.14314	5.71712	0.00111548	0.842876	up	up	novel_miR_133	30.5109	16.2835	28.352	61.6499	38.9107	86.3868	0.125432	1.11003	Normal
TraesCS4B03G0330700	3.05387	2.60683	4.11093	7.32024	5.14314	5.71712	0.00111548	0.842876	up	up	novel_miR_155	80.8539	56.9921	42.528	66.3922	58.366	252.515	0.208833	0.924775	Normal
TraesCS4B03G0330700	3.05387	2.60683	4.11093	7.32024	5.14314	5.71712	0.00111548	0.842876	up	up	novel_miR_267	80.8539	56.9921	42.528	66.3922	58.366	252.515	0.208833	0.924775	Normal
TraesCS4B03G0330700	3.05387	2.60683	4.11093	7.32024	5.14314	5.71712	0.00111548	0.842876	up	up	novel_miR_300	80.8539	56.9921	42.528	66.3922	58.366	252.515	0.208833	0.924775	Normal
TraesCS4B03G0330700	3.05387	2.60683	4.11093	7.32024	5.14314	5.71712	0.00111548	0.842876	up	up	novel_miR_309	80.8539	56.9921	42.528	66.3922	58.366	252.515	0.208833	0.924775	Normal
TraesCS4B03G0330700	3.05387	2.60683	4.11093	7.32024	5.14314	5.71712	0.00111548	0.842876	up	up	novel_miR_341	80.8539	56.9921	42.528	66.3922	58.366	252.515	0.208833	0.924775	Normal
TraesCS4B03G0330700	3.05387	2.60683	4.11093	7.32024	5.14314	5.71712	0.00111548	0.842876	up	up	novel_miR_404	80.8539	56.9921	42.528	66.3922	58.366	252.515	0.208833	0.924775	Normal
TraesCS4B03G0330700	3.05387	2.60683	4.11093	7.32024	5.14314	5.71712	0.00111548	0.842876	up	up	novel_miR_462	80.8539	56.9921	42.528	66.3922	58.366	252.515	0.208833	0.924775	Normal
TraesCS4B03G0330700	3.05387	2.60683	4.11093	7.32024	5.14314	5.71712	0.00111548	0.842876	up	up	novel_miR_477	80.8539	56.9921	42.528	66.3922	58.366	252.515	0.208833	0.924775	Normal
TraesCS4B03G0330700	3.05387	2.60683	4.11093	7.32024	5.14314	5.71712	0.00111548	0.842876	up	up	novel_miR_500	10.6788	8.14173	10.632	18.9692	27.2375	23.258	0.269643	1.01561	Normal
TraesCS4B03G0330700	3.05387	2.60683	4.11093	7.32024	5.14314	5.71712	0.00111548	0.842876	up	up	tae-miR1122a	122.044	240.181	354.4	398.353	459.146	33.2257	0.814303	0.163272	Normal
TraesCS4B03G0330700	3.05387	2.60683	4.11093	7.32024	5.14314	5.71712	0.00111548	0.842876	up	up	tae-miR1127a	59.4963	73.2756	35.44	42.6807	89.4945	99.677	0.623043	0.318996	Normal
TraesCS4B03G0330700	3.05387	2.60683	4.11093	7.32024	5.14314	5.71712	0.00111548	0.842876	up	up	tae-miR1127b-3p	3080.08	3643.42	3894.86	3760.65	3723.75	2691.28	0.625955	-0.212806	Normal
TraesCS4B03G0330700	3.05387	2.60683	4.11093	7.32024	5.14314	5.71712	0.00111548	0.842876	up	up	tae-miR1135	1841.33	2210.48	1849.97	2423.32	1918.3	2953.76	0.685636	0.19475	Normal
TraesCS4B03G0497000	2.92236	3.48972	1.21887	4.92268	6.74783	5.85074	0.00876682	1.11958	up	up	novel_miR_200	94.5839	289.031	623.744	526.396	420.235	149.516	0.913604	0.0679232	Normal
TraesCS4B03G0497000	2.92236	3.48972	1.21887	4.92268	6.74783	5.85074	0.00876682	1.11958	up	up	novel_miR_383	94.5839	289.031	623.744	526.396	420.235	149.516	0.913604	0.0679232	Normal
TraesCS4B03G0497000	2.92236	3.48972	1.21887	4.92268	6.74783	5.85074	0.00876682	1.11958	up	up	novel_miR_50	94.5839	289.031	627.288	526.396	420.235	149.516	0.920001	0.0629456	Normal
TraesCS4B03G0527200	2.29978	1.55661	3.75493	4.83136	6.23015	8.58679	0.000101633	1.32836	up	up	tae-miR5384-3p	24.4087	32.5669	17.72	37.9384	54.4749	83.0642	0.116155	1.11973	Normal
TraesCS4B03G0542400	2.39783	1.83282	1.75128	3.87016	2.96463	3.62083	0.0070196	0.733387	up	up	novel_miR_377	77.8028	170.976	159.48	147.011	124.514	146.193	0.996636	-0.00219787	Normal
TraesCS4B03G0542400	2.39783	1.83282	1.75128	3.87016	2.96463	3.62083	0.0070196	0.733387	up	up	novel_miR_497	77.8028	170.976	159.48	147.011	124.514	146.193	0.996636	-0.00219787	Normal
TraesCS4B03G0542400	2.39783	1.83282	1.75128	3.87016	2.96463	3.62083	0.0070196	0.733387	up	up	novel_miR_73	77.8028	170.976	159.48	147.011	124.514	146.193	0.996636	-0.00219787	Normal
TraesCS4B03G0545000	1.95659	0.713895	1.2429	2.10969	3.46616	5.28775	0.00170664	1.4057	up	up	novel_miR_297	1551.48	370.449	577.672	317.734	466.928	5382.56	0.434898	1.10964	Normal
TraesCS4B03G0545000	1.95659	0.713895	1.2429	2.10969	3.46616	5.28775	0.00170664	1.4057	up	up	novel_miR_490	1551.48	370.449	577.672	317.734	466.928	5382.56	0.434898	1.10964	Normal
TraesCS4B03G0545000	1.95659	0.713895	1.2429	2.10969	3.46616	5.28775	0.00170664	1.4057	up	up	novel_miR_93	1551.48	370.449	577.672	317.734	466.928	5382.56	0.434898	1.10964	Normal
TraesCS4B03G0552300	0	0.205369	0.545472	1.00022	2.63359	1.13321	0.00966397	2.67327	up	up	novel_miR_162	669.715	195.402	205.552	744.542	451.364	1608.12	0.125769	1.10734	Normal
TraesCS4B03G0563700	0.168635	0.105711	0.089346	0.469103	1.79288	1.66909	4.0585e-07	3.33806	up	up	novel_miR_165	41.1897	89.559	109.864	118.558	132.296	29.9031	0.865504	0.106771	Normal
TraesCS4B03G0563700	0.168635	0.105711	0.089346	0.469103	1.79288	1.66909	4.0585e-07	3.33806	up	up	novel_miR_495	41.1897	89.559	109.864	118.558	132.296	29.9031	0.865504	0.106771	Normal
TraesCS4B03G0583700	10.7722	12.0236	7.71204	6.56548	5.88675	7.42438	0.00634279	-0.69058	down	down	tae-miR9666b-3p	96.1094	97.7008	63.792	33.1961	73.9302	66.4514	0.237002	-0.746692	Normal
TraesCS4B03G0590700	4.25423	5.09015	4.51626	6.6992	8.21213	11.0387	0.000674708	0.844009	up	up	novel_miR_377	77.8028	170.976	159.48	147.011	124.514	146.193	0.996636	-0.00219787	Normal
TraesCS4B03G0590700	4.25423	5.09015	4.51626	6.6992	8.21213	11.0387	0.000674708	0.844009	up	up	novel_miR_497	77.8028	170.976	159.48	147.011	124.514	146.193	0.996636	-0.00219787	Normal
TraesCS4B03G0590700	4.25423	5.09015	4.51626	6.6992	8.21213	11.0387	0.000674708	0.844009	up	up	novel_miR_73	77.8028	170.976	159.48	147.011	124.514	146.193	0.996636	-0.00219787	Normal
TraesCS4B03G0590700	4.25423	5.09015	4.51626	6.6992	8.21213	11.0387	0.000674708	0.844009	up	up	tae-miR9657a-3p	0	4.07087	0	0	0	0	0.883843	-0.596154	Normal
TraesCS4B03G0617100	4.67474	4.83255	4.35161	0.902447	1.57239	0.951555	2.47636e-07	-2.06033	down	down	novel_miR_162	669.715	195.402	205.552	744.542	451.364	1608.12	0.125769	1.10734	Normal
TraesCS4B03G0619700	0.150509	0.325003	0.290547	0.478568	0.793755	0.949079	0.00434658	1.48211	up	up	novel_miR_160	302.058	179.118	223.272	175.465	214.009	395.386	0.964189	-0.0269873	Normal
TraesCS4B03G0619700	0.150509	0.325003	0.290547	0.478568	0.793755	0.949079	0.00434658	1.48211	up	up	novel_miR_216	231.883	142.48	198.464	128.042	178.989	382.095	0.855334	0.114027	Normal
TraesCS4B03G0655700	3.83764	6.20723	5.38817	0.557656	1.16169	0.824457	6.68727e-10	-2.63343	down	down	novel_miR_162	669.715	195.402	205.552	744.542	451.364	1608.12	0.125769	1.10734	Normal
TraesCS4B03G0664600	5.61245	3.37833	3.88314	1.9953	2.96375	2.21303	0.00290171	-0.900985	down	down	novel_miR_149	1.52555	0	0	0	0	0	0.883843	-0.596154	Normal
TraesCS4B03G0664600	5.61245	3.37833	3.88314	1.9953	2.96375	2.21303	0.00290171	-0.900985	down	down	novel_miR_164	1.52555	0	0	0	0	0	0.883843	-0.596154	Normal
TraesCS4B03G0664600	5.61245	3.37833	3.88314	1.9953	2.96375	2.21303	0.00290171	-0.900985	down	down	novel_miR_26	1.52555	0	0	0	0	0	0.883843	-0.596154	Normal
TraesCS4B03G0664600	5.61245	3.37833	3.88314	1.9953	2.96375	2.21303	0.00290171	-0.900985	down	down	novel_miR_344	1.52555	0	0	0	0	0	0.883843	-0.596154	Normal
TraesCS4B03G0664600	5.61245	3.37833	3.88314	1.9953	2.96375	2.21303	0.00290171	-0.900985	down	down	novel_miR_372	1.52555	0	0	0	0	0	0.883843	-0.596154	Normal
TraesCS4B03G0664600	5.61245	3.37833	3.88314	1.9953	2.96375	2.21303	0.00290171	-0.900985	down	down	novel_miR_394	1.52555	0	0	0	0	0	0.883843	-0.596154	Normal
TraesCS4B03G0664600	5.61245	3.37833	3.88314	1.9953	2.96375	2.21303	0.00290171	-0.900985	down	down	novel_miR_412	1.52555	0	0	0	0	0	0.883843	-0.596154	Normal
TraesCS4B03G0664600	5.61245	3.37833	3.88314	1.9953	2.96375	2.21303	0.00290171	-0.900985	down	down	novel_miR_430	1.52555	0	0	0	0	0	0.883843	-0.596154	Normal
TraesCS4B03G0664600	5.61245	3.37833	3.88314	1.9953	2.96375	2.21303	0.00290171	-0.900985	down	down	novel_miR_44	6.10218	0	0	4.7423	19.4553	9.9677	0.248733	1.6969	Normal
TraesCS4B03G0664600	5.61245	3.37833	3.88314	1.9953	2.96375	2.21303	0.00290171	-0.900985	down	down	novel_miR_99	1.52555	0	0	0	0	0	0.883843	-0.596154	Normal
TraesCS4B03G0705800	3.40958	3.19379	2.07918	8.74283	31.0626	22.2385	5.28259e-12	2.7805	up	up	tae-miR5384-3p	24.4087	32.5669	17.72	37.9384	54.4749	83.0642	0.116155	1.11973	Normal
TraesCS4B03G0736100	5.56164	5.17231	6.49876	11.2588	8.20596	9.62027	0.00161953	0.69718	up	up	novel_miR_200	94.5839	289.031	623.744	526.396	420.235	149.516	0.913604	0.0679232	Normal
TraesCS4B03G0736100	5.56164	5.17231	6.49876	11.2588	8.20596	9.62027	0.00161953	0.69718	up	up	novel_miR_383	94.5839	289.031	623.744	526.396	420.235	149.516	0.913604	0.0679232	Normal
TraesCS4B03G0736100	5.56164	5.17231	6.49876	11.2588	8.20596	9.62027	0.00161953	0.69718	up	up	novel_miR_50	94.5839	289.031	627.288	526.396	420.235	149.516	0.920001	0.0629456	Normal
TraesCS4B03G0758100	1.92245	1.77003	4.70159	5.94158	6.14483	5.42202	0.00435628	1.03475	up	up	novel_miR_200	94.5839	289.031	623.744	526.396	420.235	149.516	0.913604	0.0679232	Normal
TraesCS4B03G0758100	1.92245	1.77003	4.70159	5.94158	6.14483	5.42202	0.00435628	1.03475	up	up	novel_miR_383	94.5839	289.031	623.744	526.396	420.235	149.516	0.913604	0.0679232	Normal
TraesCS4B03G0758100	1.92245	1.77003	4.70159	5.94158	6.14483	5.42202	0.00435628	1.03475	up	up	novel_miR_50	94.5839	289.031	627.288	526.396	420.235	149.516	0.920001	0.0629456	Normal
TraesCS4B03G0758500	44.4094	39.4384	25.0791	15.6861	30.129	20.3707	0.00962738	-0.780317	down	down	novel_miR_327	86.9561	252.394	297.696	322.477	182.88	79.7416	0.751801	-0.186746	Normal
TraesCS4B03G0788100	0.473862	0.650284	1.13664	3.23584	0.92371	2.07589	0.00200002	1.40121	up	up	novel_miR_242	172.387	146.551	120.496	113.815	198.444	764.191	0.0912345	1.20834	Normal
TraesCS4B03G0788100	0.473862	0.650284	1.13664	3.23584	0.92371	2.07589	0.00200002	1.40121	up	up	novel_miR_290	172.387	146.551	120.496	113.815	198.444	764.191	0.0912345	1.20834	Normal
TraesCS4B03G0788100	0.473862	0.650284	1.13664	3.23584	0.92371	2.07589	0.00200002	1.40121	up	up	novel_miR_357	137.299	105.843	88.6	61.6499	151.752	508.353	0.168118	1.01566	Normal
TraesCS4B03G0788100	0.473862	0.650284	1.13664	3.23584	0.92371	2.07589	0.00200002	1.40121	up	up	novel_miR_59	172.387	146.551	120.496	113.815	198.444	764.191	0.0912345	1.20834	Normal
TraesCS4B03G0788100	0.473862	0.650284	1.13664	3.23584	0.92371	2.07589	0.00200002	1.40121	up	up	novel_miR_81	172.387	146.551	120.496	113.815	198.444	764.191	0.0912345	1.20834	Normal
TraesCS4B03G0788200	7.93193	11.4558	7.03997	5.43283	6.12475	5.75094	0.0058716	-0.674441	down	down	tae-miR1122b-3p	67.124	77.3464	77.968	113.815	58.366	66.4514	0.924937	-0.0558083	Normal
TraesCS4B03G0798100	4.45794	2.22194	1.81757	4.93109	8.59099	7.12341	0.00407791	1.20982	up	up	novel_miR_154	176.963	386.732	212.64	241.857	237.355	46.516	0.232845	-0.71065	Normal
TraesCS4B03G0838600	2.34776	3.13507	2.10012	0.384038	0.807685	0.55872	1.3369e-05	-2.15627	down	down	tae-miR9781	3.05109	0	0	9.48461	3.89107	0	0.568354	1.23736	Normal
TraesCS4B03G0852400	3.70768	5.43782	4.67097	15.6092	22.2477	18.0769	3.46829e-15	1.96969	up	up	novel_miR_310	227.306	329.74	216.184	208.661	214.009	438.579	0.866607	0.0933355	Normal
TraesCS4B03G0852400	3.70768	5.43782	4.67097	15.6092	22.2477	18.0769	3.46829e-15	1.96969	up	up	novel_miR_312	221.204	329.74	216.184	213.404	210.118	435.256	0.849802	0.104843	Normal
TraesCS4B03G0863800	1.36299	0.627781	1.15214	11.3798	1.55822	6.83484	8.7667e-06	2.56603	up	up	tae-miR9652-3p	3.05109	4.07087	7.088	4.7423	11.6732	13.2903	0.42509	1.02886	Normal
TraesCS4B03G0863800	1.36299	0.627781	1.15214	11.3798	1.55822	6.83484	8.7667e-06	2.56603	up	up	tae-miR9658-3p	300.533	606.559	800.944	1327.84	871.599	362.16	0.368199	0.484257	Normal
TraesCS4B03G0883500	0.738527	0.56791	1.08494	3.04629	1.44978	1.6847	0.000700641	1.34897	up	up	tae-miR9777	108.314	284.961	311.872	294.023	276.266	222.612	0.785786	0.135274	Normal
TraesCS4B03G0886800	0.908633	1.12465	1.55642	0.564479	0.451483	0.49929	0.00116221	-1.28536	down	down	tae-miR9781	3.05109	0	0	9.48461	3.89107	0	0.568354	1.23736	Normal
TraesCS4B03G0977800	6.02367	3.25869	2.08329	0.558037	2.29375	1.13684	0.00596617	-1.56775	down	down	novel_miR_165	41.1897	89.559	109.864	118.558	132.296	29.9031	0.865504	0.106771	Normal
TraesCS4B03G0977800	6.02367	3.25869	2.08329	0.558037	2.29375	1.13684	0.00596617	-1.56775	down	down	novel_miR_495	41.1897	89.559	109.864	118.558	132.296	29.9031	0.865504	0.106771	Normal
TraesCS4B03G1012600	1.62352	1.13332	3.62437	20.6931	5.28746	11.8089	3.05812e-07	2.51947	up	up	tae-miR9666a-3p	57.9707	56.9921	46.072	42.6807	81.7124	36.5483	0.72101	-0.23138	Normal
TraesCS4B03G1012600	1.62352	1.13332	3.62437	20.6931	5.28746	11.8089	3.05812e-07	2.51947	up	up	tae-miR9666b-3p	96.1094	97.7008	63.792	33.1961	73.9302	66.4514	0.237002	-0.746692	Normal
TraesCS4D03G0002300	1.74391	1.93262	2.36725	5.01474	4.27083	2.93833	0.00146187	0.964294	up	up	tae-miR9675-3p	41.1897	89.559	95.688	61.6499	62.2571	109.645	0.929629	0.0537586	Normal
TraesCS4D03G0004700	2.29225	2.49861	2.12667	4.62888	3.67564	3.76771	0.00659906	0.737816	up	up	novel_miR_200	94.5839	289.031	623.744	526.396	420.235	149.516	0.913604	0.0679232	Normal
TraesCS4D03G0004700	2.29225	2.49861	2.12667	4.62888	3.67564	3.76771	0.00659906	0.737816	up	up	novel_miR_383	94.5839	289.031	623.744	526.396	420.235	149.516	0.913604	0.0679232	Normal
TraesCS4D03G0004700	2.29225	2.49861	2.12667	4.62888	3.67564	3.76771	0.00659906	0.737816	up	up	novel_miR_50	94.5839	289.031	627.288	526.396	420.235	149.516	0.920001	0.0629456	Normal
TraesCS4D03G0004900	0.732661	0.585586	0.457471	6.06712	8.52603	4.37189	1.09114e-18	3.34269	up	up	tae-miR399	1.52555	0	3.544	9.48461	0	6.64514	0.432833	1.48618	Normal
TraesCS4D03G0025300	3.66932	2.42968	0.964341	12.2617	4.95958	9.33671	0.000175579	1.8059	up	up	novel_miR_125	91.5328	260.535	120.496	94.8461	163.425	69.7739	0.282289	-0.601714	Normal
TraesCS4D03G0025300	3.66932	2.42968	0.964341	12.2617	4.95958	9.33671	0.000175579	1.8059	up	up	novel_miR_225	68.6496	223.898	109.864	85.3615	147.86	36.5483	0.277414	-0.661021	Normal
TraesCS4D03G0025500	2.4432	0.479376	1.11793	8.96642	10.1807	8.38219	2.02036e-08	2.69829	up	up	novel_miR_200	94.5839	289.031	623.744	526.396	420.235	149.516	0.913604	0.0679232	Normal
TraesCS4D03G0025500	2.4432	0.479376	1.11793	8.96642	10.1807	8.38219	2.02036e-08	2.69829	up	up	novel_miR_383	94.5839	289.031	623.744	526.396	420.235	149.516	0.913604	0.0679232	Normal
TraesCS4D03G0025500	2.4432	0.479376	1.11793	8.96642	10.1807	8.38219	2.02036e-08	2.69829	up	up	novel_miR_50	94.5839	289.031	627.288	526.396	420.235	149.516	0.920001	0.0629456	Normal
TraesCS4D03G0118200	0.296987	1.134	1.0075	2.08535	5.37401	8.32988	8.45851e-05	2.63371	up	up	tae-miR1130b-3p	1382.14	1384.09	2211.46	2186.2	1984.44	1245.96	0.931996	-0.0400822	Normal
TraesCS4D03G0129000	1.85809	1.49903	2.37082	3.56942	3.56793	4.17876	0.000745614	0.928391	up	up	tae-miR531	2919.9	2694.91	2689.9	2423.32	4821.03	8093.78	0.178916	0.768224	Normal
TraesCS4D03G0151600	27.2016	29.6635	31.425	47.7982	60.46	48.1837	6.5297e-06	0.781717	up	up	tae-miR531	2919.9	2694.91	2689.9	2423.32	4821.03	8093.78	0.178916	0.768224	Normal
TraesCS4D03G0168000	112.976	154.287	87.0519	86.33	59.9433	85.9465	0.00497279	-0.686036	down	down	novel_miR_255	56.4452	118.055	106.32	90.1038	136.187	96.3545	0.804235	0.134298	Normal
TraesCS4D03G0168000	112.976	154.287	87.0519	86.33	59.9433	85.9465	0.00497279	-0.686036	down	down	novel_miR_431	56.4452	118.055	106.32	90.1038	136.187	96.3545	0.804235	0.134298	Normal
TraesCS4D03G0181600	5.01508	4.51473	5.69035	9.24328	8.27651	9.62629	2.34039e-05	0.778063	up	up	tae-miR444a	10.6788	12.2126	3.544	9.48461	7.78213	96.3545	0.052634	2.04662	Normal
TraesCS4D03G0203700	0.17084	0.005891	0.039969	5.12857	9.39085	5.89476	7.16881e-20	6.28343	up	up	tae-miR1133	1.52555	8.14173	0	0	0	6.64514	0.906065	-0.253692	Normal
TraesCS4D03G0211200	5.84069	7.36534	4.52154	2.61921	4.23489	3.68079	0.00377433	-0.812674	down	down	tae-miR1127a	59.4963	73.2756	35.44	42.6807	89.4945	99.677	0.623043	0.318996	Normal
TraesCS4D03G0233800	0.254011	0.328828	0.53897	2.29747	1.13881	1.79517	1.32565e-05	2.15578	up	up	novel_miR_160	302.058	179.118	223.272	175.465	214.009	395.386	0.964189	-0.0269873	Normal
TraesCS4D03G0233800	0.254011	0.328828	0.53897	2.29747	1.13881	1.79517	1.32565e-05	2.15578	up	up	novel_miR_216	231.883	142.48	198.464	128.042	178.989	382.095	0.855334	0.114027	Normal
TraesCS4D03G0267100	19.425	20.3758	23.2665	36.3959	32.9875	29.7031	0.000149579	0.597802	up	up	novel_miR_200	94.5839	289.031	623.744	526.396	420.235	149.516	0.913604	0.0679232	Normal
TraesCS4D03G0267100	19.425	20.3758	23.2665	36.3959	32.9875	29.7031	0.000149579	0.597802	up	up	novel_miR_383	94.5839	289.031	623.744	526.396	420.235	149.516	0.913604	0.0679232	Normal
TraesCS4D03G0267100	19.425	20.3758	23.2665	36.3959	32.9875	29.7031	0.000149579	0.597802	up	up	novel_miR_50	94.5839	289.031	627.288	526.396	420.235	149.516	0.920001	0.0629456	Normal
TraesCS4D03G0437700	5.54426	1.75702	0.961999	0.277327	0.533915	0.621721	3.03051e-05	-2.61102	down	down	tae-miR5384-3p	24.4087	32.5669	17.72	37.9384	54.4749	83.0642	0.116155	1.11973	Normal
TraesCS4D03G0441900	1.93819	1.59545	1.83371	2.88303	5.0165	3.71802	0.00395272	1.06712	up	up	novel_miR_200	94.5839	289.031	623.744	526.396	420.235	149.516	0.913604	0.0679232	Normal
TraesCS4D03G0441900	1.93819	1.59545	1.83371	2.88303	5.0165	3.71802	0.00395272	1.06712	up	up	novel_miR_383	94.5839	289.031	623.744	526.396	420.235	149.516	0.913604	0.0679232	Normal
TraesCS4D03G0441900	1.93819	1.59545	1.83371	2.88303	5.0165	3.71802	0.00395272	1.06712	up	up	novel_miR_50	94.5839	289.031	627.288	526.396	420.235	149.516	0.920001	0.0629456	Normal
TraesCS4D03G0454600	2.83105	3.19573	2.43569	1.6256	1.43834	1.61123	9.62549e-05	-0.867967	down	down	novel_miR_288	154.08	134.339	184.288	85.3615	120.623	116.29	0.192851	-0.712283	Normal
TraesCS4D03G0466100	2.0621	1.26405	1.44771	3.57767	3.53398	5.03058	1.62289e-05	1.27757	up	up	tae-miR5384-3p	24.4087	32.5669	17.72	37.9384	54.4749	83.0642	0.116155	1.11973	Normal
TraesCS4D03G0501100	0.167039	0.014371	0.353447	5.72064	1.19824	3.76436	2.40314e-08	4.23951	up	up	novel_miR_200	94.5839	289.031	623.744	526.396	420.235	149.516	0.913604	0.0679232	Normal
TraesCS4D03G0501100	0.167039	0.014371	0.353447	5.72064	1.19824	3.76436	2.40314e-08	4.23951	up	up	novel_miR_383	94.5839	289.031	623.744	526.396	420.235	149.516	0.913604	0.0679232	Normal
TraesCS4D03G0501100	0.167039	0.014371	0.353447	5.72064	1.19824	3.76436	2.40314e-08	4.23951	up	up	novel_miR_50	94.5839	289.031	627.288	526.396	420.235	149.516	0.920001	0.0629456	Normal
TraesCS4D03G0517700	8.79802	8.50519	6.88704	4.24895	3.75245	4.73737	2.09623e-05	-0.993944	down	down	tae-miR9666b-3p	96.1094	97.7008	63.792	33.1961	73.9302	66.4514	0.237002	-0.746692	Normal
TraesCS4D03G0533300	0.042696	0.204877	0.176094	0.82616	0.689955	0.688349	0.000398652	2.30374	up	up	novel_miR_304	18.3066	36.6378	63.792	80.6192	35.0196	26.5805	0.792758	0.188666	Normal
TraesCS4D03G0533300	0.042696	0.204877	0.176094	0.82616	0.689955	0.688349	0.000398652	2.30374	up	up	novel_miR_342	18.3066	36.6378	63.792	80.6192	35.0196	26.5805	0.792758	0.188666	Normal
TraesCS4D03G0549200	0.350767	0.265157	0.642045	1.8421	1.31187	0.700761	0.00609438	1.57523	up	up	tae-miR531	2919.9	2694.91	2689.9	2423.32	4821.03	8093.78	0.178916	0.768224	Normal
TraesCS4D03G0573700	6.21954	7.16326	6.07974	4.71187	4.73078	3.72981	0.0063924	-0.621113	down	down	novel_miR_162	669.715	195.402	205.552	744.542	451.364	1608.12	0.125769	1.10734	Normal
TraesCS4D03G0579800	2.33388	1.77809	2.17584	0.076402	0.631045	0.51129	0.000964834	-2.37785	down	down	novel_miR_162	669.715	195.402	205.552	744.542	451.364	1608.12	0.125769	1.10734	Normal
TraesCS4D03G0610600	1.09013	0.97896	1.7542	2.977	2.26836	3.81155	0.00209936	1.19203	up	up	tae-miR5384-3p	24.4087	32.5669	17.72	37.9384	54.4749	83.0642	0.116155	1.11973	Normal
TraesCS4D03G0630800	4.11541	3.92434	2.82107	10.8844	35.1342	24.2394	1.58103e-12	2.63955	up	up	tae-miR5384-3p	24.4087	32.5669	17.72	37.9384	54.4749	83.0642	0.116155	1.11973	Normal
TraesCS4D03G0643400	0.236351	0.30966	0.139718	5.04778	17.905	14.3923	2.55239e-27	5.676	up	up	novel_miR_140	91.5328	573.992	265.8	184.95	490.274	209.322	0.911285	-0.0665455	Normal
TraesCS4D03G0643400	0.236351	0.30966	0.139718	5.04778	17.905	14.3923	2.55239e-27	5.676	up	up	novel_miR_246	91.5328	573.992	265.8	184.95	490.274	209.322	0.911285	-0.0665455	Normal
TraesCS4D03G0643400	0.236351	0.30966	0.139718	5.04778	17.905	14.3923	2.55239e-27	5.676	up	up	novel_miR_54	91.5328	573.992	265.8	184.95	490.274	209.322	0.911285	-0.0665455	Normal
TraesCS4D03G0647400	3.02142	0.562542	0.810902	0.524499	0.169569	0.482826	0.00667136	-2.00223	down	down	tae-miR5384-3p	24.4087	32.5669	17.72	37.9384	54.4749	83.0642	0.116155	1.11973	Normal
TraesCS4D03G0652900	18.3893	29.0808	21.7667	11.7667	17.676	11.8882	0.00167108	-0.794784	down	down	novel_miR_200	94.5839	289.031	623.744	526.396	420.235	149.516	0.913604	0.0679232	Normal
TraesCS4D03G0652900	18.3893	29.0808	21.7667	11.7667	17.676	11.8882	0.00167108	-0.794784	down	down	novel_miR_383	94.5839	289.031	623.744	526.396	420.235	149.516	0.913604	0.0679232	Normal
TraesCS4D03G0652900	18.3893	29.0808	21.7667	11.7667	17.676	11.8882	0.00167108	-0.794784	down	down	novel_miR_50	94.5839	289.031	627.288	526.396	420.235	149.516	0.920001	0.0629456	Normal
TraesCS4D03G0677000	1.11393	0.850268	0.61733	1.806	1.96704	4.5013	0.00343665	1.59509	up	up	novel_miR_160	302.058	179.118	223.272	175.465	214.009	395.386	0.964189	-0.0269873	Normal
TraesCS4D03G0677000	1.11393	0.850268	0.61733	1.806	1.96704	4.5013	0.00343665	1.59509	up	up	novel_miR_216	231.883	142.48	198.464	128.042	178.989	382.095	0.855334	0.114027	Normal
TraesCS4D03G0691700	0.86821	1.94879	1.13359	0.152816	0.473454	0.503597	0.00719778	-1.83601	down	down	novel_miR_12	18.3066	12.2126	0	23.7115	0	23.258	0.792938	0.313209	Normal
TraesCS4D03G0691700	0.86821	1.94879	1.13359	0.152816	0.473454	0.503597	0.00719778	-1.83601	down	down	novel_miR_437	18.3066	12.2126	0	23.7115	0	23.258	0.792938	0.313209	Normal
TraesCS4D03G0700600	0.458849	1.2425	1.85341	3.0146	5.86872	2.37303	0.00367103	1.64262	up	up	tae-miR1127a	59.4963	73.2756	35.44	42.6807	89.4945	99.677	0.623043	0.318996	Normal
TraesCS4D03G0711500	1.66869	1.84573	2.72094	0.988473	0.933122	0.936264	0.000123924	-1.16859	down	down	novel_miR_130	61.0218	146.551	205.552	180.208	182.88	63.1288	0.946147	-0.0391992	Normal
TraesCS4D03G0711500	1.66869	1.84573	2.72094	0.988473	0.933122	0.936264	0.000123924	-1.16859	down	down	novel_miR_156	61.0218	146.551	205.552	180.208	182.88	63.1288	0.946147	-0.0391992	Normal
TraesCS4D03G0711500	1.66869	1.84573	2.72094	0.988473	0.933122	0.936264	0.000123924	-1.16859	down	down	novel_miR_168	10.6788	20.3543	14.176	23.7115	15.5643	13.2903	0.90355	0.11026	Normal
TraesCS4D03G0711500	1.66869	1.84573	2.72094	0.988473	0.933122	0.936264	0.000123924	-1.16859	down	down	novel_miR_334	15.2555	28.4961	21.264	23.7115	27.2375	3.32257	0.625555	-0.437539	Normal
TraesCS4D03G0711500	1.66869	1.84573	2.72094	0.988473	0.933122	0.936264	0.000123924	-1.16859	down	down	novel_miR_382	15.2555	28.4961	21.264	23.7115	27.2375	3.32257	0.625555	-0.437539	Normal
TraesCS4D03G0711500	1.66869	1.84573	2.72094	0.988473	0.933122	0.936264	0.000123924	-1.16859	down	down	novel_miR_441	15.2555	28.4961	21.264	23.7115	27.2375	3.32257	0.625555	-0.437539	Normal
TraesCS4D03G0711900	3.484	3.28887	4.4598	6.61588	5.45841	8.2263	0.00142779	0.791626	up	up	novel_miR_149	1.52555	0	0	0	0	0	0.883843	-0.596154	Normal
TraesCS4D03G0711900	3.484	3.28887	4.4598	6.61588	5.45841	8.2263	0.00142779	0.791626	up	up	novel_miR_164	1.52555	0	0	0	0	0	0.883843	-0.596154	Normal
TraesCS4D03G0711900	3.484	3.28887	4.4598	6.61588	5.45841	8.2263	0.00142779	0.791626	up	up	novel_miR_26	1.52555	0	0	0	0	0	0.883843	-0.596154	Normal
TraesCS4D03G0711900	3.484	3.28887	4.4598	6.61588	5.45841	8.2263	0.00142779	0.791626	up	up	novel_miR_344	1.52555	0	0	0	0	0	0.883843	-0.596154	Normal
TraesCS4D03G0711900	3.484	3.28887	4.4598	6.61588	5.45841	8.2263	0.00142779	0.791626	up	up	novel_miR_372	1.52555	0	0	0	0	0	0.883843	-0.596154	Normal
TraesCS4D03G0711900	3.484	3.28887	4.4598	6.61588	5.45841	8.2263	0.00142779	0.791626	up	up	novel_miR_394	1.52555	0	0	0	0	0	0.883843	-0.596154	Normal
TraesCS4D03G0711900	3.484	3.28887	4.4598	6.61588	5.45841	8.2263	0.00142779	0.791626	up	up	novel_miR_412	1.52555	0	0	0	0	0	0.883843	-0.596154	Normal
TraesCS4D03G0711900	3.484	3.28887	4.4598	6.61588	5.45841	8.2263	0.00142779	0.791626	up	up	novel_miR_430	1.52555	0	0	0	0	0	0.883843	-0.596154	Normal
TraesCS4D03G0711900	3.484	3.28887	4.4598	6.61588	5.45841	8.2263	0.00142779	0.791626	up	up	novel_miR_44	6.10218	0	0	4.7423	19.4553	9.9677	0.248733	1.6969	Normal
TraesCS4D03G0711900	3.484	3.28887	4.4598	6.61588	5.45841	8.2263	0.00142779	0.791626	up	up	novel_miR_99	1.52555	0	0	0	0	0	0.883843	-0.596154	Normal
TraesCS4D03G0765000	0.698712	1.35849	2.95287	15.2885	4.04072	11.1881	6.04479e-07	2.56257	up	up	tae-miR9652-3p	3.05109	4.07087	7.088	4.7423	11.6732	13.2903	0.42509	1.02886	Normal
TraesCS4D03G0765000	0.698712	1.35849	2.95287	15.2885	4.04072	11.1881	6.04479e-07	2.56257	up	up	tae-miR9658-3p	300.533	606.559	800.944	1327.84	871.599	362.16	0.368199	0.484257	Normal
TraesCS4D03G0805800	4.57075	5.65714	4.38541	8.99047	8.56586	8.49165	0.000155887	0.770166	up	up	novel_miR_200	94.5839	289.031	623.744	526.396	420.235	149.516	0.913604	0.0679232	Normal
TraesCS4D03G0805800	4.57075	5.65714	4.38541	8.99047	8.56586	8.49165	0.000155887	0.770166	up	up	novel_miR_383	94.5839	289.031	623.744	526.396	420.235	149.516	0.913604	0.0679232	Normal
TraesCS4D03G0805800	4.57075	5.65714	4.38541	8.99047	8.56586	8.49165	0.000155887	0.770166	up	up	novel_miR_50	94.5839	289.031	627.288	526.396	420.235	149.516	0.920001	0.0629456	Normal
TraesCS4D03G0824900	4.52222	3.68524	7.47553	13.3877	6.76647	9.55383	0.00618976	0.871831	up	up	novel_miR_200	94.5839	289.031	623.744	526.396	420.235	149.516	0.913604	0.0679232	Normal
TraesCS4D03G0824900	4.52222	3.68524	7.47553	13.3877	6.76647	9.55383	0.00618976	0.871831	up	up	novel_miR_383	94.5839	289.031	623.744	526.396	420.235	149.516	0.913604	0.0679232	Normal
TraesCS4D03G0824900	4.52222	3.68524	7.47553	13.3877	6.76647	9.55383	0.00618976	0.871831	up	up	novel_miR_50	94.5839	289.031	627.288	526.396	420.235	149.516	0.920001	0.0629456	Normal
TraesCS5A03G0003900	0.579743	0.907366	0.523567	0.224152	0.254566	0.080085	0.00836186	-1.88012	down	down	novel_miR_96	41.1897	85.4882	124.04	99.5884	124.514	56.4837	0.888707	0.0819541	Normal
TraesCS5A03G0037600	1.84095	2.56114	0.857025	0.203568	0.672039	0.090101	0.000763291	-2.48272	down	down	tae-miR531	2919.9	2694.91	2689.9	2423.32	4821.03	8093.78	0.178916	0.768224	Normal
TraesCS5A03G0039100	0.994618	1.16465	0.967434	11.9291	29.1719	26.6746	5.92998e-46	4.38398	up	up	novel_miR_36	47.2919	28.4961	53.16	56.9076	70.0392	99.677	0.334195	0.634696	Normal
TraesCS5A03G0051400	6.43673	6.25117	4.82359	2.90522	3.66901	3.57708	0.00139755	-0.850899	down	down	tae-miR408	170.861	565.85	152.392	289.28	482.492	345.547	0.58921	0.299462	Normal
TraesCS5A03G0074000	5.36752	5.36578	3.84849	2.45891	2.27581	2.66424	1.29009e-05	-1.04879	down	down	novel_miR_285	57.9707	97.7008	67.336	85.3615	112.841	106.322	0.523842	0.355929	Normal
TraesCS5A03G0092000	2.02055	1.24064	0.716847	0.223041	0.489519	0.539921	0.00145368	-1.73891	down	down	novel_miR_18	100.686	179.118	155.936	279.796	124.514	259.16	0.306482	0.559555	Normal
TraesCS5A03G0092000	2.02055	1.24064	0.716847	0.223041	0.489519	0.539921	0.00145368	-1.73891	down	down	novel_miR_308	100.686	179.118	155.936	279.796	124.514	259.16	0.306482	0.559555	Normal
TraesCS5A03G0092000	2.02055	1.24064	0.716847	0.223041	0.489519	0.539921	0.00145368	-1.73891	down	down	novel_miR_32	100.686	179.118	155.936	279.796	124.514	259.16	0.306482	0.559555	Normal
TraesCS5A03G0092000	2.02055	1.24064	0.716847	0.223041	0.489519	0.539921	0.00145368	-1.73891	down	down	novel_miR_322	102.212	187.26	138.216	346.188	182.88	235.902	0.141468	0.760607	Normal
TraesCS5A03G0092000	2.02055	1.24064	0.716847	0.223041	0.489519	0.539921	0.00145368	-1.73891	down	down	novel_miR_35	100.686	179.118	155.936	279.796	124.514	259.16	0.306482	0.559555	Normal
TraesCS5A03G0092000	2.02055	1.24064	0.716847	0.223041	0.489519	0.539921	0.00145368	-1.73891	down	down	novel_miR_385	100.686	179.118	155.936	279.796	124.514	259.16	0.306482	0.559555	Normal
TraesCS5A03G0092000	2.02055	1.24064	0.716847	0.223041	0.489519	0.539921	0.00145368	-1.73891	down	down	novel_miR_451	102.212	187.26	138.216	346.188	182.88	235.902	0.141468	0.760607	Normal
TraesCS5A03G0092000	2.02055	1.24064	0.716847	0.223041	0.489519	0.539921	0.00145368	-1.73891	down	down	novel_miR_457	102.212	187.26	138.216	346.188	182.88	235.902	0.141468	0.760607	Normal
TraesCS5A03G0092000	2.02055	1.24064	0.716847	0.223041	0.489519	0.539921	0.00145368	-1.73891	down	down	novel_miR_7	100.686	179.118	155.936	279.796	124.514	259.16	0.306482	0.559555	Normal
TraesCS5A03G0092000	2.02055	1.24064	0.716847	0.223041	0.489519	0.539921	0.00145368	-1.73891	down	down	novel_miR_71	102.212	187.26	138.216	346.188	182.88	235.902	0.141468	0.760607	Normal
TraesCS5A03G0092000	2.02055	1.24064	0.716847	0.223041	0.489519	0.539921	0.00145368	-1.73891	down	down	novel_miR_77	102.212	187.26	138.216	346.188	182.88	235.902	0.141468	0.760607	Normal
TraesCS5A03G0092400	22.9339	29.058	14.1109	12.1912	14.2996	15.3508	0.00991476	-0.732391	down	down	novel_miR_390	83.905	89.559	173.656	161.238	140.078	365.483	0.137938	0.908403	Normal
TraesCS5A03G0094900	0.245077	0.29683	0.111598	0.68501	1.04451	0.696518	0.00302502	1.81981	up	up	tae-miR5384-3p	24.4087	32.5669	17.72	37.9384	54.4749	83.0642	0.116155	1.11973	Normal
TraesCS5A03G0152300	1.8154	2.36818	1.81432	2.7907	4.00754	4.21455	0.00751614	0.815258	up	up	tae-miR9679-5p	22.8832	32.5669	63.792	33.1961	46.6928	39.8708	0.934274	-0.0571577	Normal
TraesCS5A03G0155300	6.42631	8.43214	9.7448	17.3255	16.3519	13.5715	4.9754e-05	0.893231	up	up	novel_miR_243	61.0218	52.9213	70.88	99.5884	143.969	96.3545	0.233862	0.682119	Normal
TraesCS5A03G0194900	4.04392	2.37644	2.72072	6.64116	5.14816	5.2363	0.00221697	0.828673	up	up	novel_miR_162	669.715	195.402	205.552	744.542	451.364	1608.12	0.125769	1.10734	Normal
TraesCS5A03G0229500	5.41749	4.66067	5.13936	12.5441	28.8786	20.2713	1.09323e-09	1.97285	up	up	novel_miR_291	97.6349	101.772	56.704	232.373	175.098	79.7416	0.256029	0.678453	Normal
TraesCS5A03G0229500	5.41749	4.66067	5.13936	12.5441	28.8786	20.2713	1.09323e-09	1.97285	up	up	tae-miR9673-5p	41.1897	93.6299	74.424	61.6499	70.0392	39.8708	0.542053	-0.365405	Normal
TraesCS5A03G0362200	2.85357	4.63549	2.67876	0.961174	2.48265	1.23726	0.0099114	-1.16733	down	down	novel_miR_162	669.715	195.402	205.552	744.542	451.364	1608.12	0.125769	1.10734	Normal
TraesCS5A03G0366500	1.13292	1.00504	1.64182	0.369307	0.560016	0.422336	0.000109163	-1.52106	down	down	novel_miR_162	669.715	195.402	205.552	744.542	451.364	1608.12	0.125769	1.10734	Normal
TraesCS5A03G0374700	0.805393	0.322751	0.660051	2.464	4.74654	3.15085	1.98621e-08	2.48144	up	up	novel_miR_323	332.569	268.677	173.656	189.692	303.503	199.354	0.457944	-0.411816	Normal
TraesCS5A03G0382400LC	1.15291	0.399507	0.370751	2.12768	4.96318	4.92858	1.14256e-05	2.5562	up	up	novel_miR_200	94.5839	289.031	623.744	526.396	420.235	149.516	0.913604	0.0679232	Normal
TraesCS5A03G0382400LC	1.15291	0.399507	0.370751	2.12768	4.96318	4.92858	1.14256e-05	2.5562	up	up	novel_miR_383	94.5839	289.031	623.744	526.396	420.235	149.516	0.913604	0.0679232	Normal
TraesCS5A03G0382400LC	1.15291	0.399507	0.370751	2.12768	4.96318	4.92858	1.14256e-05	2.5562	up	up	novel_miR_50	94.5839	289.031	627.288	526.396	420.235	149.516	0.920001	0.0629456	Normal
TraesCS5A03G0389200	11.2164	18.2536	17.9718	27.3745	24.051	25.9218	0.00325332	0.652363	up	up	novel_miR_96	41.1897	85.4882	124.04	99.5884	124.514	56.4837	0.888707	0.0819541	Normal
TraesCS5A03G0390300	5.88719	6.17077	6.6171	9.99259	13.2667	11.3194	1.29599e-05	0.837618	up	up	novel_miR_200	94.5839	289.031	623.744	526.396	420.235	149.516	0.913604	0.0679232	Normal
TraesCS5A03G0390300	5.88719	6.17077	6.6171	9.99259	13.2667	11.3194	1.29599e-05	0.837618	up	up	novel_miR_383	94.5839	289.031	623.744	526.396	420.235	149.516	0.913604	0.0679232	Normal
TraesCS5A03G0390300	5.88719	6.17077	6.6171	9.99259	13.2667	11.3194	1.29599e-05	0.837618	up	up	novel_miR_50	94.5839	289.031	627.288	526.396	420.235	149.516	0.920001	0.0629456	Normal
TraesCS5A03G0393900	1.28109	1.35398	1.10993	0.29567	0.6878	0.239219	0.000593556	-1.65443	down	down	novel_miR_262	42.7153	113.984	124.04	137.527	124.514	116.29	0.454088	0.411739	Normal
TraesCS5A03G0397100	2.20121	1.59152	2.57876	8.74775	4.73353	3.13111	0.00318611	1.32596	up	up	novel_miR_200	94.5839	289.031	623.744	526.396	420.235	149.516	0.913604	0.0679232	Normal
TraesCS5A03G0397100	2.20121	1.59152	2.57876	8.74775	4.73353	3.13111	0.00318611	1.32596	up	up	novel_miR_383	94.5839	289.031	623.744	526.396	420.235	149.516	0.913604	0.0679232	Normal
TraesCS5A03G0397100	2.20121	1.59152	2.57876	8.74775	4.73353	3.13111	0.00318611	1.32596	up	up	novel_miR_50	94.5839	289.031	627.288	526.396	420.235	149.516	0.920001	0.0629456	Normal
TraesCS5A03G0410900	3.3843	2.23716	1.65057	4.27093	5.88782	6.38403	0.000877433	1.11231	up	up	novel_miR_512	42.7153	52.9213	131.128	85.3615	97.2766	122.935	0.528703	0.385512	Normal
TraesCS5A03G0412500	0	0	0	2.6221	12.9436	8.61906	7.3876e-17	12.9036	up	up	tae-miR1139	7.62773	0	0	14.2269	11.6732	0	0.574104	0.917209	Normal
TraesCS5A03G0438600	2.74613	1.96004	1.61008	1.34762	1.17805	1.24485	0.00767044	-0.814831	down	down	tae-miR531	2919.9	2694.91	2689.9	2423.32	4821.03	8093.78	0.178916	0.768224	Normal
TraesCS5A03G0545300	0.760493	0.603936	1.08539	0.034841	0.353709	0.147412	0.00810903	-2.18711	down	down	tae-miR531	2919.9	2694.91	2689.9	2423.32	4821.03	8093.78	0.178916	0.768224	Normal
TraesCS5A03G0596700	3.5815	2.39999	1.67234	9.11658	17.3485	10.8051	7.59356e-09	2.21653	up	up	novel_miR_390	83.905	89.559	173.656	161.238	140.078	365.483	0.137938	0.908403	Normal
TraesCS5A03G0623100	1.07792	0.851788	1.38698	2.36851	2.46354	1.76345	0.00800024	0.945945	up	up	novel_miR_160	302.058	179.118	223.272	175.465	214.009	395.386	0.964189	-0.0269873	Normal
TraesCS5A03G0623100	1.07792	0.851788	1.38698	2.36851	2.46354	1.76345	0.00800024	0.945945	up	up	novel_miR_216	231.883	142.48	198.464	128.042	178.989	382.095	0.855334	0.114027	Normal
TraesCS5A03G0631700	2.91082	2.53565	2.14412	3.78112	7.21286	5.3024	0.000667894	1.04596	up	up	tae-miR9781	3.05109	0	0	9.48461	3.89107	0	0.568354	1.23736	Normal
TraesCS5A03G0678400	2.4151	2.69107	2.63678	11.1615	8.97941	12.5831	2.56874e-32	2.1582	up	up	novel_miR_146	57.9707	113.984	92.144	99.5884	182.88	139.548	0.263295	0.605015	Normal
TraesCS5A03G0678400	2.4151	2.69107	2.63678	11.1615	8.97941	12.5831	2.56874e-32	2.1582	up	up	novel_miR_171	94.5839	142.48	155.936	142.269	287.939	162.806	0.36212	0.4723	Normal
TraesCS5A03G0678400	2.4151	2.69107	2.63678	11.1615	8.97941	12.5831	2.56874e-32	2.1582	up	up	novel_miR_266	94.5839	142.48	155.936	137.527	284.048	172.774	0.354142	0.481162	Normal
TraesCS5A03G0678400	2.4151	2.69107	2.63678	11.1615	8.97941	12.5831	2.56874e-32	2.1582	up	up	novel_miR_337	94.5839	142.48	155.936	137.527	284.048	172.774	0.354142	0.481162	Normal
TraesCS5A03G0678400	2.4151	2.69107	2.63678	11.1615	8.97941	12.5831	2.56874e-32	2.1582	up	up	novel_miR_365	94.5839	142.48	155.936	137.527	284.048	172.774	0.354142	0.481162	Normal
TraesCS5A03G0678400	2.4151	2.69107	2.63678	11.1615	8.97941	12.5831	2.56874e-32	2.1582	up	up	novel_miR_87	94.5839	142.48	155.936	137.527	284.048	172.774	0.354142	0.481162	Normal
TraesCS5A03G0680600	4.13552	4.56965	5.8177	8.28561	7.1123	8.52232	0.00425073	0.666596	up	up	novel_miR_200	94.5839	289.031	623.744	526.396	420.235	149.516	0.913604	0.0679232	Normal
TraesCS5A03G0680600	4.13552	4.56965	5.8177	8.28561	7.1123	8.52232	0.00425073	0.666596	up	up	novel_miR_383	94.5839	289.031	623.744	526.396	420.235	149.516	0.913604	0.0679232	Normal
TraesCS5A03G0680600	4.13552	4.56965	5.8177	8.28561	7.1123	8.52232	0.00425073	0.666596	up	up	novel_miR_50	94.5839	289.031	627.288	526.396	420.235	149.516	0.920001	0.0629456	Normal
TraesCS5A03G0701200	1.49771	1.61403	0.618205	6.2398	7.45959	6.54617	1.38025e-10	2.36029	up	up	novel_miR_140	91.5328	573.992	265.8	184.95	490.274	209.322	0.911285	-0.0665455	Normal
TraesCS5A03G0701200	1.49771	1.61403	0.618205	6.2398	7.45959	6.54617	1.38025e-10	2.36029	up	up	novel_miR_246	91.5328	573.992	265.8	184.95	490.274	209.322	0.911285	-0.0665455	Normal
TraesCS5A03G0701200	1.49771	1.61403	0.618205	6.2398	7.45959	6.54617	1.38025e-10	2.36029	up	up	novel_miR_54	91.5328	573.992	265.8	184.95	490.274	209.322	0.911285	-0.0665455	Normal
TraesCS5A03G0707000	34.5777	29.5075	37.6913	8.17421	27.9686	14.625	0.00448374	-1.03683	down	down	novel_miR_200	94.5839	289.031	623.744	526.396	420.235	149.516	0.913604	0.0679232	Normal
TraesCS5A03G0707000	34.5777	29.5075	37.6913	8.17421	27.9686	14.625	0.00448374	-1.03683	down	down	novel_miR_383	94.5839	289.031	623.744	526.396	420.235	149.516	0.913604	0.0679232	Normal
TraesCS5A03G0707000	34.5777	29.5075	37.6913	8.17421	27.9686	14.625	0.00448374	-1.03683	down	down	novel_miR_50	94.5839	289.031	627.288	526.396	420.235	149.516	0.920001	0.0629456	Normal
TraesCS5A03G0718700	0.974034	1.15944	0.726732	2.19126	5.23791	3.48931	1.14165e-06	1.87386	up	up	novel_miR_296	636.153	1286.39	974.6	1043.31	1354.09	1166.22	0.603759	0.228661	Normal
TraesCS5A03G0741000	0.023006	0.119899	0	0.337597	0.724318	0.805511	0.000164665	3.60839	up	up	novel_miR_106	137.299	317.528	294.152	393.611	291.83	76.4191	0.877683	-0.0894644	Normal
TraesCS5A03G0778000	17.7603	21.5091	14.8983	9.7108	10.6638	10.3261	1.7314e-05	-0.883872	down	down	novel_miR_142	88.4817	293.102	194.92	251.342	221.791	63.1288	0.757739	-0.17958	Normal
TraesCS5A03G0778000	17.7603	21.5091	14.8983	9.7108	10.6638	10.3261	1.7314e-05	-0.883872	down	down	novel_miR_161	88.4817	293.102	194.92	251.342	221.791	63.1288	0.757739	-0.17958	Normal
TraesCS5A03G0778000	17.7603	21.5091	14.8983	9.7108	10.6638	10.3261	1.7314e-05	-0.883872	down	down	novel_miR_47	158.657	431.512	347.312	464.746	486.383	89.7093	0.945559	0.0403572	Normal
TraesCS5A03G0778000	17.7603	21.5091	14.8983	9.7108	10.6638	10.3261	1.7314e-05	-0.883872	down	down	tae-miR1133	1.52555	8.14173	0	0	0	6.64514	0.906065	-0.253692	Normal
TraesCS5A03G0793400	0.470158	0.318047	0.594559	1.74798	1.01474	1.13674	0.00105271	1.43246	up	up	tae-miR1127a	59.4963	73.2756	35.44	42.6807	89.4945	99.677	0.623043	0.318996	Normal
TraesCS5A03G0793400	0.470158	0.318047	0.594559	1.74798	1.01474	1.13674	0.00105271	1.43246	up	up	tae-miR9673-5p	41.1897	93.6299	74.424	61.6499	70.0392	39.8708	0.542053	-0.365405	Normal
TraesCS5A03G0799600	2.86084	1.93811	1.23161	3.37428	6.46399	4.87979	0.000902732	1.21861	up	up	novel_miR_200	94.5839	289.031	623.744	526.396	420.235	149.516	0.913604	0.0679232	Normal
TraesCS5A03G0799600	2.86084	1.93811	1.23161	3.37428	6.46399	4.87979	0.000902732	1.21861	up	up	novel_miR_36	47.2919	28.4961	53.16	56.9076	70.0392	99.677	0.334195	0.634696	Normal
TraesCS5A03G0799600	2.86084	1.93811	1.23161	3.37428	6.46399	4.87979	0.000902732	1.21861	up	up	novel_miR_383	94.5839	289.031	623.744	526.396	420.235	149.516	0.913604	0.0679232	Normal
TraesCS5A03G0799600	2.86084	1.93811	1.23161	3.37428	6.46399	4.87979	0.000902732	1.21861	up	up	novel_miR_50	94.5839	289.031	627.288	526.396	420.235	149.516	0.920001	0.0629456	Normal
TraesCS5A03G0815200	0.107994	0.068376	0.129057	1.28452	2.83913	2.05701	6.88686e-19	4.28259	up	up	novel_miR_297	1551.48	370.449	577.672	317.734	466.928	5382.56	0.434898	1.10964	Normal
TraesCS5A03G0815200	0.107994	0.068376	0.129057	1.28452	2.83913	2.05701	6.88686e-19	4.28259	up	up	novel_miR_490	1551.48	370.449	577.672	317.734	466.928	5382.56	0.434898	1.10964	Normal
TraesCS5A03G0815200	0.107994	0.068376	0.129057	1.28452	2.83913	2.05701	6.88686e-19	4.28259	up	up	novel_miR_93	1551.48	370.449	577.672	317.734	466.928	5382.56	0.434898	1.10964	Normal
TraesCS5A03G0866500	12.374	13.6251	15.2287	18.9964	35.721	24.3182	0.000316456	0.896686	up	up	tae-miR1120b-3p	799.386	761.252	939.16	1052.79	933.856	936.964	0.88266	0.0689409	Normal
TraesCS5A03G0878500	0.418533	0.370395	0.12028	0.970253	0.922789	1.18687	0.00127456	1.66061	up	up	novel_miR_296	636.153	1286.39	974.6	1043.31	1354.09	1166.22	0.603759	0.228661	Normal
TraesCS5A03G0903000	3.87065	3.40131	3.15593	5.22754	8.57837	5.8306	0.00285969	0.858493	up	up	tae-miR397-5p	102.212	378.591	180.744	90.1038	354.087	478.45	0.406613	0.534695	Normal
TraesCS5A03G0925400	0.388081	0.046011	0	4.65552	7.17675	11.1684	0.000259783	5.56905	up	up	novel_miR_297	1551.48	370.449	577.672	317.734	466.928	5382.56	0.434898	1.10964	Normal
TraesCS5A03G0925400	0.388081	0.046011	0	4.65552	7.17675	11.1684	0.000259783	5.56905	up	up	novel_miR_490	1551.48	370.449	577.672	317.734	466.928	5382.56	0.434898	1.10964	Normal
TraesCS5A03G0925400	0.388081	0.046011	0	4.65552	7.17675	11.1684	0.000259783	5.56905	up	up	novel_miR_93	1551.48	370.449	577.672	317.734	466.928	5382.56	0.434898	1.10964	Normal
TraesCS5A03G0931000	0.309828	0.112044	0.070524	1.42992	1.83277	1.67178	7.7393e-10	3.22532	up	up	tae-miR1134	3.05109	0	3.544	9.48461	0	0	0.984928	0.040422	Normal
TraesCS5A03G0934400	12.4564	12.2644	20.5832	33.0175	25.8101	17.6664	0.00585993	0.760414	up	up	novel_miR_129	27.4598	81.4173	53.16	90.1038	81.7124	23.258	0.783301	0.181909	Normal
TraesCS5A03G0934400	12.4564	12.2644	20.5832	33.0175	25.8101	17.6664	0.00585993	0.760414	up	up	novel_miR_421	27.4598	81.4173	53.16	90.1038	81.7124	23.258	0.783301	0.181909	Normal
TraesCS5A03G0934400	12.4564	12.2644	20.5832	33.0175	25.8101	17.6664	0.00585993	0.760414	up	up	novel_miR_521	27.4598	81.4173	53.16	90.1038	81.7124	23.258	0.783301	0.181909	Normal
TraesCS5A03G1087600	12.7856	8.35853	4.77521	23.7498	26.1096	25.0267	8.69057e-06	1.45106	up	up	novel_miR_160	302.058	179.118	223.272	175.465	214.009	395.386	0.964189	-0.0269873	Normal
TraesCS5A03G1087600	12.7856	8.35853	4.77521	23.7498	26.1096	25.0267	8.69057e-06	1.45106	up	up	novel_miR_216	231.883	142.48	198.464	128.042	178.989	382.095	0.855334	0.114027	Normal
TraesCS5A03G1139200LC	0.063506	0.013469	0.050718	0.256477	0.508717	0.358409	3.12247e-05	2.98549	up	up	tae-miR9666a-3p	57.9707	56.9921	46.072	42.6807	81.7124	36.5483	0.72101	-0.23138	Normal
TraesCS5A03G1206100	2.22236	1.51829	0.97095	0.212609	0.846862	0.488459	0.00734238	-1.65262	down	down	novel_miR_165	41.1897	89.559	109.864	118.558	132.296	29.9031	0.865504	0.106771	Normal
TraesCS5A03G1206100	2.22236	1.51829	0.97095	0.212609	0.846862	0.488459	0.00734238	-1.65262	down	down	novel_miR_495	41.1897	89.559	109.864	118.558	132.296	29.9031	0.865504	0.106771	Normal
TraesCS5A03G1280200	8.56078	2.22295	2.37587	0.682948	1.49436	1.65682	0.00110937	-1.85544	down	down	novel_miR_165	41.1897	89.559	109.864	118.558	132.296	29.9031	0.865504	0.106771	Normal
TraesCS5A03G1280200	8.56078	2.22295	2.37587	0.682948	1.49436	1.65682	0.00110937	-1.85544	down	down	novel_miR_495	41.1897	89.559	109.864	118.558	132.296	29.9031	0.865504	0.106771	Normal
TraesCS5B03G0067900	4.23128	4.38143	3.11517	2.22617	1.79146	2.59177	0.000560785	-0.900435	down	down	novel_miR_285	57.9707	97.7008	67.336	85.3615	112.841	106.322	0.523842	0.355929	Normal
TraesCS5B03G0112300	0.74268	1.01175	0.800965	1.41985	1.42441	2.08801	0.00337862	0.883106	up	up	tae-miR1137a	15.2555	44.7795	24.808	47.423	23.3464	83.0642	0.219806	0.921175	Normal
TraesCS5B03G0159700	4.19302	3.78773	3.2565	4.76864	11.283	8.12867	0.00140762	1.05247	up	up	novel_miR_235	79.3284	77.3464	85.056	80.6192	73.9302	69.7739	0.625085	-0.282292	Normal
TraesCS5B03G0159700	4.19302	3.78773	3.2565	4.76864	11.283	8.12867	0.00140762	1.05247	up	up	novel_miR_426	79.3284	77.3464	85.056	80.6192	73.9302	69.7739	0.625085	-0.282292	Normal
TraesCS5B03G0159700	4.19302	3.78773	3.2565	4.76864	11.283	8.12867	0.00140762	1.05247	up	up	novel_miR_440	79.3284	77.3464	85.056	80.6192	73.9302	69.7739	0.625085	-0.282292	Normal
TraesCS5B03G0159700	4.19302	3.78773	3.2565	4.76864	11.283	8.12867	0.00140762	1.05247	up	up	novel_miR_442	79.3284	77.3464	85.056	80.6192	73.9302	69.7739	0.625085	-0.282292	Normal
TraesCS5B03G0175200	6.52168	8.32686	7.42132	13.4151	10.8419	12.5479	0.00200437	0.663164	up	up	novel_miR_243	61.0218	52.9213	70.88	99.5884	143.969	96.3545	0.233862	0.682119	Normal
TraesCS5B03G0246800	3.679	4.19631	6.55628	9.40737	6.16481	9.30801	0.00551878	0.735803	up	up	tae-miR9662b-3p	3374.51	6114.44	6730.06	8792.23	8015.6	9622.16	0.143606	0.651803	Normal
TraesCS5B03G0268300	12.2461	10.4241	10.1385	16.3166	23.892	18.0398	0.000609318	0.772693	up	up	novel_miR_507	1624.71	2499.51	2682.81	3902.92	2821.02	2375.64	0.480319	0.31258	Normal
TraesCS5B03G0392700	1.96399	2.15034	3.06334	13.4669	5.84663	5.6582	2.30527e-05	1.73651	up	up	novel_miR_200	94.5839	289.031	623.744	526.396	420.235	149.516	0.913604	0.0679232	Normal
TraesCS5B03G0392700	1.96399	2.15034	3.06334	13.4669	5.84663	5.6582	2.30527e-05	1.73651	up	up	novel_miR_383	94.5839	289.031	623.744	526.396	420.235	149.516	0.913604	0.0679232	Normal
TraesCS5B03G0392700	1.96399	2.15034	3.06334	13.4669	5.84663	5.6582	2.30527e-05	1.73651	up	up	novel_miR_50	94.5839	289.031	627.288	526.396	420.235	149.516	0.920001	0.0629456	Normal
TraesCS5B03G0400000	1.66713	2.3629	2.81217	6.05946	5.5357	3.93836	0.00252758	1.1346	up	up	novel_miR_146	57.9707	113.984	92.144	99.5884	182.88	139.548	0.263295	0.605015	Normal
TraesCS5B03G0400000	1.66713	2.3629	2.81217	6.05946	5.5357	3.93836	0.00252758	1.1346	up	up	novel_miR_171	94.5839	142.48	155.936	142.269	287.939	162.806	0.36212	0.4723	Normal
TraesCS5B03G0400000	1.66713	2.3629	2.81217	6.05946	5.5357	3.93836	0.00252758	1.1346	up	up	novel_miR_266	94.5839	142.48	155.936	137.527	284.048	172.774	0.354142	0.481162	Normal
TraesCS5B03G0400000	1.66713	2.3629	2.81217	6.05946	5.5357	3.93836	0.00252758	1.1346	up	up	novel_miR_337	94.5839	142.48	155.936	137.527	284.048	172.774	0.354142	0.481162	Normal
TraesCS5B03G0400000	1.66713	2.3629	2.81217	6.05946	5.5357	3.93836	0.00252758	1.1346	up	up	novel_miR_365	94.5839	142.48	155.936	137.527	284.048	172.774	0.354142	0.481162	Normal
TraesCS5B03G0400000	1.66713	2.3629	2.81217	6.05946	5.5357	3.93836	0.00252758	1.1346	up	up	novel_miR_87	94.5839	142.48	155.936	137.527	284.048	172.774	0.354142	0.481162	Normal
TraesCS5B03G0419700	1.63002	1.44026	1.99288	3.15704	2.4201	3.01118	0.00256018	0.706511	up	up	tae-miR399	1.52555	0	3.544	9.48461	0	6.64514	0.432833	1.48618	Normal
TraesCS5B03G0442000	406.293	535.55	347.285	197.079	190.869	213.688	5.50877e-09	-1.16717	down	down	novel_miR_387	3371.46	9647.95	7360.89	13207.3	11782.1	3040.15	0.504029	0.365433	Normal
TraesCS5B03G0442000	406.293	535.55	347.285	197.079	190.869	213.688	5.50877e-09	-1.16717	down	down	tae-miR1121	338.671	1298.61	978.144	1218.77	1268.49	245.87	0.986136	-0.0103084	Normal
TraesCS5B03G0442000	406.293	535.55	347.285	197.079	190.869	213.688	5.50877e-09	-1.16717	down	down	tae-miR6197-5p	85.4306	170.976	131.128	222.888	182.88	83.0642	0.687285	0.216584	Normal
TraesCS5B03G0465800	0.585097	0.617953	0.75324	1.24605	1.26515	0.97431	0.00558067	0.783594	up	up	novel_miR_133	30.5109	16.2835	28.352	61.6499	38.9107	86.3868	0.125432	1.11003	Normal
TraesCS5B03G0465800	0.585097	0.617953	0.75324	1.24605	1.26515	0.97431	0.00558067	0.783594	up	up	novel_miR_155	80.8539	56.9921	42.528	66.3922	58.366	252.515	0.208833	0.924775	Normal
TraesCS5B03G0465800	0.585097	0.617953	0.75324	1.24605	1.26515	0.97431	0.00558067	0.783594	up	up	novel_miR_200	94.5839	289.031	623.744	526.396	420.235	149.516	0.913604	0.0679232	Normal
TraesCS5B03G0465800	0.585097	0.617953	0.75324	1.24605	1.26515	0.97431	0.00558067	0.783594	up	up	novel_miR_267	80.8539	56.9921	42.528	66.3922	58.366	252.515	0.208833	0.924775	Normal
TraesCS5B03G0465800	0.585097	0.617953	0.75324	1.24605	1.26515	0.97431	0.00558067	0.783594	up	up	novel_miR_300	80.8539	56.9921	42.528	66.3922	58.366	252.515	0.208833	0.924775	Normal
TraesCS5B03G0465800	0.585097	0.617953	0.75324	1.24605	1.26515	0.97431	0.00558067	0.783594	up	up	novel_miR_309	80.8539	56.9921	42.528	66.3922	58.366	252.515	0.208833	0.924775	Normal
TraesCS5B03G0465800	0.585097	0.617953	0.75324	1.24605	1.26515	0.97431	0.00558067	0.783594	up	up	novel_miR_341	80.8539	56.9921	42.528	66.3922	58.366	252.515	0.208833	0.924775	Normal
TraesCS5B03G0465800	0.585097	0.617953	0.75324	1.24605	1.26515	0.97431	0.00558067	0.783594	up	up	novel_miR_383	94.5839	289.031	623.744	526.396	420.235	149.516	0.913604	0.0679232	Normal
TraesCS5B03G0465800	0.585097	0.617953	0.75324	1.24605	1.26515	0.97431	0.00558067	0.783594	up	up	novel_miR_404	80.8539	56.9921	42.528	66.3922	58.366	252.515	0.208833	0.924775	Normal
TraesCS5B03G0465800	0.585097	0.617953	0.75324	1.24605	1.26515	0.97431	0.00558067	0.783594	up	up	novel_miR_424	183.066	630.984	414.648	625.984	645.917	129.58	0.858006	0.105436	Normal
TraesCS5B03G0465800	0.585097	0.617953	0.75324	1.24605	1.26515	0.97431	0.00558067	0.783594	up	up	novel_miR_462	80.8539	56.9921	42.528	66.3922	58.366	252.515	0.208833	0.924775	Normal
TraesCS5B03G0465800	0.585097	0.617953	0.75324	1.24605	1.26515	0.97431	0.00558067	0.783594	up	up	novel_miR_477	80.8539	56.9921	42.528	66.3922	58.366	252.515	0.208833	0.924775	Normal
TraesCS5B03G0465800	0.585097	0.617953	0.75324	1.24605	1.26515	0.97431	0.00558067	0.783594	up	up	novel_miR_50	94.5839	289.031	627.288	526.396	420.235	149.516	0.920001	0.0629456	Normal
TraesCS5B03G0465800	0.585097	0.617953	0.75324	1.24605	1.26515	0.97431	0.00558067	0.783594	up	up	novel_miR_500	10.6788	8.14173	10.632	18.9692	27.2375	23.258	0.269643	1.01561	Normal
TraesCS5B03G0465800	0.585097	0.617953	0.75324	1.24605	1.26515	0.97431	0.00558067	0.783594	up	up	tae-miR1127a	59.4963	73.2756	35.44	42.6807	89.4945	99.677	0.623043	0.318996	Normal
TraesCS5B03G0465800	0.585097	0.617953	0.75324	1.24605	1.26515	0.97431	0.00558067	0.783594	up	up	tae-miR1127b-3p	3080.08	3643.42	3894.86	3760.65	3723.75	2691.28	0.625955	-0.212806	Normal
TraesCS5B03G0465800	0.585097	0.617953	0.75324	1.24605	1.26515	0.97431	0.00558067	0.783594	up	up	tae-miR1135	1841.33	2210.48	1849.97	2423.32	1918.3	2953.76	0.685636	0.19475	Normal
TraesCS5B03G0465800	0.585097	0.617953	0.75324	1.24605	1.26515	0.97431	0.00558067	0.783594	up	up	tae-miR1136	112.89	150.622	113.408	123.3	186.771	186.064	0.604487	0.274555	Normal
TraesCS5B03G0468200	7.73318	7.39185	8.23661	11.8254	14.1187	12.0712	0.000274553	0.649837	up	up	tae-miR1118	57.9707	65.1339	85.056	80.6192	81.7124	59.8062	0.918781	-0.0591068	Normal
TraesCS5B03G0468200	7.73318	7.39185	8.23661	11.8254	14.1187	12.0712	0.000274553	0.649837	up	up	tae-miR1130a	19.8321	56.9921	99.232	42.6807	27.2375	6.64514	0.101649	-1.28425	Normal
TraesCS5B03G0468200	7.73318	7.39185	8.23661	11.8254	14.1187	12.0712	0.000274553	0.649837	up	up	tae-miR2275-3p	0	4.07087	0	0	0	0	0.883843	-0.596154	Normal
TraesCS5B03G0489300	0.718085	0.942046	0.709898	1.52676	2.00306	1.31543	0.00112673	0.939459	up	up	novel_miR_200	94.5839	289.031	623.744	526.396	420.235	149.516	0.913604	0.0679232	Normal
TraesCS5B03G0489300	0.718085	0.942046	0.709898	1.52676	2.00306	1.31543	0.00112673	0.939459	up	up	novel_miR_383	94.5839	289.031	623.744	526.396	420.235	149.516	0.913604	0.0679232	Normal
TraesCS5B03G0489300	0.718085	0.942046	0.709898	1.52676	2.00306	1.31543	0.00112673	0.939459	up	up	novel_miR_50	94.5839	289.031	627.288	526.396	420.235	149.516	0.920001	0.0629456	Normal
TraesCS5B03G0493200	3.09381	3.46464	4.85535	10.1629	5.92045	7.92601	1.95558e-05	1.01469	up	up	tae-miR531	2919.9	2694.91	2689.9	2423.32	4821.03	8093.78	0.178916	0.768224	Normal
TraesCS5B03G0493700	0.801916	0.980046	0.757665	2.96284	2.13295	1.74808	0.000438457	1.35787	up	up	novel_miR_12	18.3066	12.2126	0	23.7115	0	23.258	0.792938	0.313209	Normal
TraesCS5B03G0493700	0.801916	0.980046	0.757665	2.96284	2.13295	1.74808	0.000438457	1.35787	up	up	novel_miR_437	18.3066	12.2126	0	23.7115	0	23.258	0.792938	0.313209	Normal
TraesCS5B03G0569600	34.1296	50.5512	51.6933	30.8648	27.7631	30.487	0.000453037	-0.666668	down	down	tae-miR9776	2530.88	2234.91	2317.78	2755.28	2793.79	4634.98	0.454581	0.386436	Normal
TraesCS5B03G0611200	1.88955	3.63999	1.25286	4.71832	5.64476	5.94105	0.00673095	1.18634	up	up	novel_miR_390	83.905	89.559	173.656	161.238	140.078	365.483	0.137938	0.908403	Normal
TraesCS5B03G0626700	12.6084	15.1586	17.2568	6.5273	11.4736	8.91989	0.0014068	-0.78387	down	down	novel_miR_162	669.715	195.402	205.552	744.542	451.364	1608.12	0.125769	1.10734	Normal
TraesCS5B03G0626700	12.6084	15.1586	17.2568	6.5273	11.4736	8.91989	0.0014068	-0.78387	down	down	novel_miR_17	91.5328	162.835	95.688	99.5884	155.643	69.7739	0.653188	-0.247015	Normal
TraesCS5B03G0626700	12.6084	15.1586	17.2568	6.5273	11.4736	8.91989	0.0014068	-0.78387	down	down	novel_miR_511	282.226	521.071	404.016	322.477	326.85	186.064	0.168307	-0.645847	Normal
TraesCS5B03G0626700	12.6084	15.1586	17.2568	6.5273	11.4736	8.91989	0.0014068	-0.78387	down	down	tae-miR5384-3p	24.4087	32.5669	17.72	37.9384	54.4749	83.0642	0.116155	1.11973	Normal
TraesCS5B03G0639000	1.17816	0.726612	2.00083	9.26856	2.1788	4.4438	0.000227718	1.96533	up	up	tae-miR408	170.861	565.85	152.392	289.28	482.492	345.547	0.58921	0.299462	Normal
TraesCS5B03G0685500	10.1119	8.97402	5.7874	12.0622	14.8734	19.3294	0.0052778	0.821147	up	up	novel_miR_162	669.715	195.402	205.552	744.542	451.364	1608.12	0.125769	1.10734	Normal
TraesCS5B03G0718200	0.120133	0.210293	0.339221	2.3398	3.84327	3.85188	6.5998e-25	3.86614	up	up	novel_miR_146	57.9707	113.984	92.144	99.5884	182.88	139.548	0.263295	0.605015	Normal
TraesCS5B03G0718200	0.120133	0.210293	0.339221	2.3398	3.84327	3.85188	6.5998e-25	3.86614	up	up	novel_miR_171	94.5839	142.48	155.936	142.269	287.939	162.806	0.36212	0.4723	Normal
TraesCS5B03G0718200	0.120133	0.210293	0.339221	2.3398	3.84327	3.85188	6.5998e-25	3.86614	up	up	novel_miR_266	94.5839	142.48	155.936	137.527	284.048	172.774	0.354142	0.481162	Normal
TraesCS5B03G0718200	0.120133	0.210293	0.339221	2.3398	3.84327	3.85188	6.5998e-25	3.86614	up	up	novel_miR_337	94.5839	142.48	155.936	137.527	284.048	172.774	0.354142	0.481162	Normal
TraesCS5B03G0718200	0.120133	0.210293	0.339221	2.3398	3.84327	3.85188	6.5998e-25	3.86614	up	up	novel_miR_365	94.5839	142.48	155.936	137.527	284.048	172.774	0.354142	0.481162	Normal
[truncated: 1,080 more rows]

## Sheet: CS-0_vs_CS-5
#mRNAID	CS-0-1_FPKM	CS-0-2_FPKM	CS-0-3_FPKM	CS-5-1_FPKM	CS-5-2_FPKM	CS-5-3_FPKM	Pvalue	DESeq2_log2FC	CS-0-1_CS-0-2_CS-0-3_vs_CS-5-1_CS-5-2_CS-5-3_DESeq2_(Pvalue_0.01_FC_1.5)_regulated	m_regulate	miRNAID	CS-0-1	CS-0-2	CS-0-3	CS-5-1	CS-5-2	CS-5-3	FDR_miR	log2FC_miR	miR_regulate
TraesCS1A03G0004900	1.05722	1.43876	1.60534	2.5494	1.77775	2.52465	0.000185451	1.14533	up	up	tae-miR399	1.52555	0	3.544	0	0	0	0.827325	-0.755603	Normal
TraesCS1A03G0016400	2.62175	2.63579	2.68546	16.4033	18.8737	12.0012	5.42607e-24	2.99283	up	up	novel_miR_144	186.117	541.425	510.336	641.742	362.126	280.51	0.97425	-0.0168929	Normal
TraesCS1A03G0016400	2.62175	2.63579	2.68546	16.4033	18.8737	12.0012	5.42607e-24	2.99283	up	up	novel_miR_173	158.657	529.213	471.352	602.128	342.373	274.412	0.973574	0.0174948	Normal
TraesCS1A03G0016400	2.62175	2.63579	2.68546	16.4033	18.8737	12.0012	5.42607e-24	2.99283	up	up	novel_miR_262	42.7153	113.984	124.04	293.141	177.771	73.1765	0.155769	0.887316	Normal
TraesCS1A03G0016400	2.62175	2.63579	2.68546	16.4033	18.8737	12.0012	5.42607e-24	2.99283	up	up	novel_miR_43	158.657	529.213	471.352	594.205	329.205	274.412	0.987098	-0.00854006	Normal
TraesCS1A03G0016400	2.62175	2.63579	2.68546	16.4033	18.8737	12.0012	5.42607e-24	2.99283	up	up	novel_miR_461	158.657	529.213	474.896	594.205	335.789	280.51	0.997513	0.00163946	Normal
TraesCS1A03G0016400	2.62175	2.63579	2.68546	16.4033	18.8737	12.0012	5.42607e-24	2.99283	up	up	novel_miR_471	158.657	529.213	474.896	594.205	335.789	280.51	0.997513	0.00163946	Normal
TraesCS1A03G0029700	1.3706	1.49529	2.49392	0.115211	0.202029	0.632966	0.000336268	-2.11661	down	down	novel_miR_398	736.839	871.165	446.544	221.837	427.967	219.53	0.00583321	-1.48202	down
TraesCS1A03G0037900	0.72033	0.558057	0.572082	2.14637	3.96531	2.61501	2.6032e-14	2.63531	up	up	tae-miR1127a	59.4963	73.2756	35.44	332.755	348.957	170.745	0.000339992	2.10238	up
TraesCS1A03G0038100	0.111885	0.145996	0.066434	19.7805	11.2857	9.85327	3.14533e-64	7.36994	up	up	tae-miR5049-3p	39.6642	28.4961	24.808	118.841	118.514	30.4902	0.103709	1.20232	Normal
TraesCS1A03G0046900	0	0	0	12.8642	12.5477	2.14316	1.69141e-14	13.1546	up	up	tae-miR1130a	19.8321	56.9921	99.232	31.6909	32.9205	109.765	0.854583	-0.135671	Normal
TraesCS1A03G0054700	11.7286	11.8351	14.6952	15.4163	15.4326	13.6866	0.00408082	0.634986	up	up	novel_miR_162	669.715	195.402	205.552	41277.5	19969.6	2402.63	1.23095e-05	5.48338	up
TraesCS1A03G0059400	1.3542	1.15275	0.803317	3.34587	3.0348	3.37723	2.28646e-10	1.94409	up	up	tae-miR7757-5p	6178.46	10629	9831.06	26549.1	19600.9	22349.3	0.0037177	1.19836	up
TraesCS1A03G0065500	1.81468	1.92342	2.98159	1.05699	0.761658	0.864641	0.00332959	-0.901018	down	down	novel_miR_124	140680	55937.8	71021.8	38797.6	48603.8	42729	0.010395	-1.45713	down
TraesCS1A03G0065500	1.81468	1.92342	2.98159	1.05699	0.761658	0.864641	0.00332959	-0.901018	down	down	novel_miR_220	140680	55937.8	71021.8	38797.6	48603.8	42729	0.010395	-1.45713	down
TraesCS1A03G0065500	1.81468	1.92342	2.98159	1.05699	0.761658	0.864641	0.00332959	-0.901018	down	down	novel_miR_403	140680	55937.8	71021.8	38797.6	48603.8	42729	0.010395	-1.45713	down
TraesCS1A03G0065500	1.81468	1.92342	2.98159	1.05699	0.761658	0.864641	0.00332959	-0.901018	down	down	novel_miR_66	140680	55937.8	71021.8	38797.6	48603.8	42729	0.010395	-1.45713	down
TraesCS1A03G0089500	0.261013	0.055384	0.070999	8.51417	6.32258	4.80356	3.14884e-27	6.03724	up	up	novel_miR_285	57.9707	97.7008	67.336	87.1501	79.0092	97.5687	0.931639	0.0499116	Normal
TraesCS1A03G0099800	0.616191	0.266036	0.815822	0.99233	1.78293	0.964662	0.00511104	1.57117	up	up	novel_miR_162	669.715	195.402	205.552	41277.5	19969.6	2402.63	1.23095e-05	5.48338	up
TraesCS1A03G0104500	0.084733	0	0	9.16701	7.49058	1.5534	8.79675e-05	8.0937	up	up	novel_miR_296	636.153	1286.39	974.6	4682.34	3331.56	1963.57	0.000566307	1.67141	up
TraesCS1A03G0110200	0.969845	0.787994	0.659845	0.075971	0.212562	0.26936	0.000720538	-1.74234	down	down	novel_miR_310	227.306	329.74	216.184	467.442	671.578	335.392	0.140262	0.741383	Normal
TraesCS1A03G0110200	0.969845	0.787994	0.659845	0.075971	0.212562	0.26936	0.000720538	-1.74234	down	down	novel_miR_312	221.204	329.74	216.184	443.673	651.826	335.392	0.153096	0.713162	Normal
TraesCS1A03G0115500	0.019932	0	0	1.82894	2.2287	1.04062	5.86558e-19	8.15275	up	up	tae-miR399	1.52555	0	3.544	0	0	0	0.827325	-0.755603	Normal
TraesCS1A03G0121800	0	0	0	68.6497	44.3251	9.24407	1.06704e-18	15.4776	up	up	tae-miR9777	108.314	284.961	311.872	1140.87	671.578	250.02	0.0122945	1.49141	up
TraesCS1A03G0160500	0.533067	0.519623	0.435737	1.58417	1.54593	0.844105	1.20484e-05	1.84466	up	up	novel_miR_18	100.686	179.118	155.936	285.219	276.532	201.235	0.189466	0.652957	Normal
TraesCS1A03G0160500	0.533067	0.519623	0.435737	1.58417	1.54593	0.844105	1.20484e-05	1.84466	up	up	novel_miR_308	100.686	179.118	155.936	285.219	276.532	201.235	0.189466	0.652957	Normal
TraesCS1A03G0160500	0.533067	0.519623	0.435737	1.58417	1.54593	0.844105	1.20484e-05	1.84466	up	up	novel_miR_32	100.686	179.118	155.936	285.219	276.532	201.235	0.189466	0.652957	Normal
TraesCS1A03G0160500	0.533067	0.519623	0.435737	1.58417	1.54593	0.844105	1.20484e-05	1.84466	up	up	novel_miR_35	100.686	179.118	155.936	285.219	276.532	201.235	0.189466	0.652957	Normal
TraesCS1A03G0160500	0.533067	0.519623	0.435737	1.58417	1.54593	0.844105	1.20484e-05	1.84466	up	up	novel_miR_385	100.686	179.118	155.936	285.219	276.532	201.235	0.189466	0.652957	Normal
TraesCS1A03G0160500	0.533067	0.519623	0.435737	1.58417	1.54593	0.844105	1.20484e-05	1.84466	up	up	novel_miR_7	100.686	179.118	155.936	285.219	276.532	201.235	0.189466	0.652957	Normal
TraesCS1A03G0164100LC	0.698882	1.09111	0.965005	3.9319	3.9167	2.44685	3.73779e-07	2.32837	up	up	novel_miR_166	140.35	260.535	244.536	269.373	302.869	170.745	0.900788	0.0627473	Normal
TraesCS1A03G0164100LC	0.698882	1.09111	0.965005	3.9319	3.9167	2.44685	3.73779e-07	2.32837	up	up	novel_miR_261	15.2555	44.7795	28.352	47.5364	46.0887	24.3922	0.667307	0.333915	Normal
TraesCS1A03G0164100LC	0.698882	1.09111	0.965005	3.9319	3.9167	2.44685	3.73779e-07	2.32837	up	up	novel_miR_370	146.452	260.535	244.536	261.45	302.869	170.745	0.9582	0.0263291	Normal
TraesCS1A03G0164100LC	0.698882	1.09111	0.965005	3.9319	3.9167	2.44685	3.73779e-07	2.32837	up	up	novel_miR_448	140.35	260.535	244.536	269.373	302.869	170.745	0.900788	0.0627473	Normal
TraesCS1A03G0164500	3.01845	2.83639	2.77297	8.27661	8.22351	6.12253	4.92399e-11	1.80551	up	up	novel_miR_200	94.5839	289.031	623.744	15.8455	26.3364	85.3726	1.74025e-05	-3.10124	down
TraesCS1A03G0164500	3.01845	2.83639	2.77297	8.27661	8.22351	6.12253	4.92399e-11	1.80551	up	up	novel_miR_383	94.5839	289.031	623.744	15.8455	26.3364	85.3726	1.74025e-05	-3.10124	down
TraesCS1A03G0164500	3.01845	2.83639	2.77297	8.27661	8.22351	6.12253	4.92399e-11	1.80551	up	up	novel_miR_50	94.5839	289.031	627.288	15.8455	26.3364	85.3726	1.71263e-05	-3.10644	down
TraesCS1A03G0164500	3.01845	2.83639	2.77297	8.27661	8.22351	6.12253	4.92399e-11	1.80551	up	up	tae-miR1134	3.05109	0	3.544	0	6.5841	0	0.899509	-0.304608	Normal
TraesCS1A03G0170000LC	2.50679	1.92001	1.83918	2.85788	3.32152	2.41055	0.00851024	0.860493	up	up	tae-miR5049-3p	39.6642	28.4961	24.808	118.841	118.514	30.4902	0.103709	1.20232	Normal
TraesCS1A03G0170700	1.80919	1.95193	2.35942	13.5065	10.7486	0.93818	0.000359989	2.52579	up	up	novel_miR_12	18.3066	12.2126	0	443.673	375.294	42.6863	0.00204759	4.4339	up
TraesCS1A03G0170700	1.80919	1.95193	2.35942	13.5065	10.7486	0.93818	0.000359989	2.52579	up	up	novel_miR_437	18.3066	12.2126	0	443.673	375.294	42.6863	0.00204759	4.4339	up
TraesCS1A03G0175400	5.1677	5.14227	5.95773	15.3883	15.0931	11.2242	1.29758e-11	1.78046	up	up	tae-miR156	1809.3	1852.24	1952.74	2836.34	3871.45	3042.92	0.22481	0.546509	Normal
TraesCS1A03G0176100	0.10058	0	0.277082	0.89325	1.35451	0.603089	0.000842781	3.39338	up	up	tae-miR9661-5p	15.2555	28.4961	99.232	142.609	85.5933	67.0785	0.193092	0.945703	Normal
TraesCS1A03G0185500	5.81169	5.61618	4.69041	2.15648	1.97285	3.37086	0.00924432	-0.732122	down	down	novel_miR_387	3371.46	9647.95	7360.89	12636.8	9546.95	14214.5	0.0842502	0.72949	Normal
TraesCS1A03G0185500	5.81169	5.61618	4.69041	2.15648	1.97285	3.37086	0.00924432	-0.732122	down	down	tae-miR6197-5p	85.4306	170.976	131.128	269.373	164.603	91.4707	0.582273	0.313442	Normal
TraesCS1A03G0186700	0.175756	0.111506	0.025639	0.946385	1.67113	0.757264	5.91585e-08	3.78517	up	up	tae-miR531	2919.9	2694.91	2689.9	23387.9	17935.1	2695.34	0.000857315	2.19661	up
TraesCS1A03G0186700	0.175756	0.111506	0.025639	0.946385	1.67113	0.757264	5.91585e-08	3.78517	up	up	tae-miR9664-3p	137.299	105.843	209.096	166.377	223.859	493.942	0.250346	0.65545	Normal
TraesCS1A03G0191000	0	0	0	6.31881	8.9086	3.10291	1.73358e-21	12.2489	up	up	novel_miR_160	302.058	179.118	223.272	261.45	197.523	237.824	0.508271	-0.368458	Normal
TraesCS1A03G0191000	0	0	0	6.31881	8.9086	3.10291	1.73358e-21	12.2489	up	up	novel_miR_216	231.883	142.48	198.464	190.146	151.434	237.824	0.549837	-0.33439	Normal
TraesCS1A03G0209800	1.24657	1.3853	0.983184	2.587	2.37591	1.9149	0.000127404	1.33149	up	up	novel_miR_390	83.905	89.559	173.656	1616.24	1507.76	530.53	2.32334e-08	3.22393	up
TraesCS1A03G0209800	1.24657	1.3853	0.983184	2.587	2.37591	1.9149	0.000127404	1.33149	up	up	tae-miR9675-3p	41.1897	89.559	95.688	87.1501	105.346	85.3726	0.772814	0.169461	Normal
TraesCS1A03G0215400	6.31886	6.27884	7.72521	14.2019	13.4575	10.7787	1.76663e-07	1.34133	up	up	novel_miR_197	122.044	293.102	272.888	110.918	276.532	512.236	0.688549	0.222679	Normal
TraesCS1A03G0215400	6.31886	6.27884	7.72521	14.2019	13.4575	10.7787	1.76663e-07	1.34133	up	up	novel_miR_332	122.044	293.102	272.888	110.918	276.532	512.236	0.688549	0.222679	Normal
TraesCS1A03G0215400	6.31886	6.27884	7.72521	14.2019	13.4575	10.7787	1.76663e-07	1.34133	up	up	novel_miR_356	122.044	293.102	272.888	110.918	276.532	512.236	0.688549	0.222679	Normal
TraesCS1A03G0218100	18.3294	18.9632	22.5309	25.1842	23.3795	21.9605	0.00166554	0.65254	up	up	novel_miR_52	28.9854	85.4882	81.512	7.92274	26.3364	6.09804	0.00856703	-2.35192	down
TraesCS1A03G0218100	18.3294	18.9632	22.5309	25.1842	23.3795	21.9605	0.00166554	0.65254	up	up	tae-miR1122b-3p	67.124	77.3464	77.968	237.682	164.603	91.4707	0.115741	0.9312	Normal
TraesCS1A03G0218100	18.3294	18.9632	22.5309	25.1842	23.3795	21.9605	0.00166554	0.65254	up	up	tae-miR9781	3.05109	0	0	0	13.1682	0	0.596834	1.29987	Normal
TraesCS1A03G0249300	0.199295	0.323326	0.15728	6.58631	5.09903	3.39482	1.38889e-24	4.86035	up	up	novel_miR_36	47.2919	28.4961	53.16	87.1501	105.346	42.6863	0.420688	0.560302	Normal
TraesCS1A03G0249500	0	0	0	1.73433	1.48853	0.866144	4.30558e-13	9.7219	up	up	novel_miR_235	79.3284	77.3464	85.056	23.7682	26.3364	67.0785	0.0564483	-1.32664	Normal
TraesCS1A03G0249500	0	0	0	1.73433	1.48853	0.866144	4.30558e-13	9.7219	up	up	novel_miR_426	79.3284	77.3464	85.056	23.7682	26.3364	67.0785	0.0564483	-1.32664	Normal
TraesCS1A03G0249500	0	0	0	1.73433	1.48853	0.866144	4.30558e-13	9.7219	up	up	novel_miR_440	79.3284	77.3464	85.056	23.7682	26.3364	67.0785	0.0564483	-1.32664	Normal
TraesCS1A03G0249500	0	0	0	1.73433	1.48853	0.866144	4.30558e-13	9.7219	up	up	novel_miR_442	79.3284	77.3464	85.056	23.7682	26.3364	67.0785	0.0564483	-1.32664	Normal
TraesCS1A03G0249500	0	0	0	1.73433	1.48853	0.866144	4.30558e-13	9.7219	up	up	tae-miR1121	338.671	1298.61	978.144	1426.09	888.854	945.197	0.578076	0.269848	Normal
TraesCS1A03G0255700LC	0.049324	0	0	4.30945	3.76551	1.84733	2.75144e-06	7.84647	up	up	novel_miR_432	1083.14	3537.58	1903.13	1069.57	1073.21	1609.88	0.0423869	-0.894318	down
TraesCS1A03G0258400LC	10.6456	7.80631	12.4545	2.95872	3.20775	5.12047	0.00029811	-1.06647	down	down	novel_miR_160	302.058	179.118	223.272	261.45	197.523	237.824	0.508271	-0.368458	Normal
TraesCS1A03G0258400LC	10.6456	7.80631	12.4545	2.95872	3.20775	5.12047	0.00029811	-1.06647	down	down	novel_miR_216	231.883	142.48	198.464	190.146	151.434	237.824	0.549837	-0.33439	Normal
TraesCS1A03G0264400LC	1.818	1.49789	2.09556	0.572104	0.766887	0.456003	0.00181205	-1.16433	down	down	novel_miR_36	47.2919	28.4961	53.16	87.1501	105.346	42.6863	0.420688	0.560302	Normal
TraesCS1A03G0264900	0.840957	0.979976	1.64866	1.82116	2.55401	1.31517	0.00475503	1.15663	up	up	tae-miR1137a	15.2555	44.7795	24.808	174.3	197.523	115.863	7.98997e-05	2.45148	up
TraesCS1A03G0268100	0.208232	0.362079	0.548246	2.25446	2.30269	2.52649	2.38389e-14	3.07055	up	up	novel_miR_146	57.9707	113.984	92.144	79.2274	111.93	225.628	0.401322	0.477456	Normal
TraesCS1A03G0268100	0.208232	0.362079	0.548246	2.25446	2.30269	2.52649	2.38389e-14	3.07055	up	up	novel_miR_171	94.5839	142.48	155.936	110.918	184.355	286.608	0.504637	0.354129	Normal
TraesCS1A03G0268100	0.208232	0.362079	0.548246	2.25446	2.30269	2.52649	2.38389e-14	3.07055	up	up	novel_miR_266	94.5839	142.48	155.936	118.841	197.523	286.608	0.436735	0.40812	Normal
TraesCS1A03G0268100	0.208232	0.362079	0.548246	2.25446	2.30269	2.52649	2.38389e-14	3.07055	up	up	novel_miR_337	94.5839	142.48	155.936	118.841	197.523	286.608	0.436735	0.40812	Normal
TraesCS1A03G0268100	0.208232	0.362079	0.548246	2.25446	2.30269	2.52649	2.38389e-14	3.07055	up	up	novel_miR_365	94.5839	142.48	155.936	118.841	197.523	286.608	0.436735	0.40812	Normal
TraesCS1A03G0268100	0.208232	0.362079	0.548246	2.25446	2.30269	2.52649	2.38389e-14	3.07055	up	up	novel_miR_390	83.905	89.559	173.656	1616.24	1507.76	530.53	2.32334e-08	3.22393	up
TraesCS1A03G0268100	0.208232	0.362079	0.548246	2.25446	2.30269	2.52649	2.38389e-14	3.07055	up	up	novel_miR_87	94.5839	142.48	155.936	118.841	197.523	286.608	0.436735	0.40812	Normal
TraesCS1A03G0270200	8.83406	7.69902	10.6215	3.50286	4.05103	5.9154	0.00654058	-0.627159	down	down	novel_miR_398	736.839	871.165	446.544	221.837	427.967	219.53	0.00583321	-1.48202	down
TraesCS1A03G0270200	8.83406	7.69902	10.6215	3.50286	4.05103	5.9154	0.00654058	-0.627159	down	down	tae-miR9660-5p	25.9343	32.5669	24.808	47.5364	46.0887	60.9804	0.37768	0.637728	Normal
TraesCS1A03G0277400	2.67944	2.44673	2.9102	3.85232	3.05083	3.31052	0.00273389	0.75542	up	up	tae-miR398	39.6642	386.732	95.688	237.682	184.355	554.922	0.154566	0.922426	Normal
TraesCS1A03G0283100	43.5257	52.5619	58.9516	19.4188	21.5391	17.7329	1.60475e-05	-0.984323	down	down	tae-miR397-5p	102.212	378.591	180.744	324.832	487.224	664.687	0.0304211	1.07845	up
TraesCS1A03G0287800	71.5318	145.391	120.248	31.2352	44.5502	36.1759	0.000143082	-1.18095	down	down	novel_miR_264	91.5328	118.055	81.512	55.4592	105.346	60.9804	0.310836	-0.618503	Normal
TraesCS1A03G0287800	71.5318	145.391	120.248	31.2352	44.5502	36.1759	0.000143082	-1.18095	down	down	novel_miR_282	91.5328	118.055	81.512	55.4592	105.346	60.9804	0.310836	-0.618503	Normal
TraesCS1A03G0287800	71.5318	145.391	120.248	31.2352	44.5502	36.1759	0.000143082	-1.18095	down	down	novel_miR_423	91.5328	118.055	81.512	55.4592	105.346	60.9804	0.310836	-0.618503	Normal
TraesCS1A03G0290000LC	0.447421	0.01635	0.146135	1.42336	0.655232	0.88461	0.00421772	2.64481	up	up	novel_miR_162	669.715	195.402	205.552	41277.5	19969.6	2402.63	1.23095e-05	5.48338	up
TraesCS1A03G0290300	5.87517	4.50417	8.07522	10.1849	13.7562	10.7141	5.36816e-06	1.33557	up	up	tae-miR1122b-3p	67.124	77.3464	77.968	237.682	164.603	91.4707	0.115741	0.9312	Normal
TraesCS1A03G0293900	0.489101	0.540557	0.672931	4.23791	7.06095	1.56842	9.93664e-10	3.37008	up	up	tae-miR444a	10.6788	12.2126	3.544	23.7682	19.7523	18.2941	0.401707	0.898062	Normal
TraesCS1A03G0320300	4.13777	4.83666	4.43265	4.49448	6.33027	6.15158	0.00228934	0.733363	up	up	novel_miR_262	42.7153	113.984	124.04	293.141	177.771	73.1765	0.155769	0.887316	Normal
TraesCS1A03G0324400	2.16169	1.28608	2.51707	0.598117	0.477672	0.899827	0.00104365	-1.2014	down	down	tae-miR5049-3p	39.6642	28.4961	24.808	118.841	118.514	30.4902	0.103709	1.20232	Normal
TraesCS1A03G0329000	3.22583	2.74534	4.22561	1.06848	1.18735	1.89958	0.000474903	-0.911518	down	down	novel_miR_122	16.781	44.7795	42.528	47.5364	26.3364	42.6863	0.944852	0.052291	Normal
TraesCS1A03G0329000	3.22583	2.74534	4.22561	1.06848	1.18735	1.89958	0.000474903	-0.911518	down	down	novel_miR_241	16.781	44.7795	42.528	47.5364	26.3364	42.6863	0.944852	0.052291	Normal
TraesCS1A03G0329000	3.22583	2.74534	4.22561	1.06848	1.18735	1.89958	0.000474903	-0.911518	down	down	novel_miR_468	587.335	761.252	634.376	2463.97	2317.6	1231.8	0.00373548	1.40927	up
TraesCS1A03G0339400	9.35237	9.67358	9.03984	10.6172	9.76041	13.5497	0.0005327	0.659209	up	up	novel_miR_162	669.715	195.402	205.552	41277.5	19969.6	2402.63	1.23095e-05	5.48338	up
TraesCS1A03G0347900LC	2.11108	2.13706	1.72279	0.695535	0.617861	0.701232	0.0071026	-1.15823	down	down	tae-miR164	912.277	1897.02	1938.57	578.36	414.798	1006.18	0.00224048	-1.42097	down
TraesCS1A03G0347900LC	2.11108	2.13706	1.72279	0.695535	0.617861	0.701232	0.0071026	-1.15823	down	down	tae-miR531	2919.9	2694.91	2689.9	23387.9	17935.1	2695.34	0.000857315	2.19661	up
TraesCS1A03G0349500	2.14712	1.59071	2.07614	0.851468	0.729232	0.994563	0.00258724	-0.778031	down	down	novel_miR_160	302.058	179.118	223.272	261.45	197.523	237.824	0.508271	-0.368458	Normal
TraesCS1A03G0349500	2.14712	1.59071	2.07614	0.851468	0.729232	0.994563	0.00258724	-0.778031	down	down	novel_miR_216	231.883	142.48	198.464	190.146	151.434	237.824	0.549837	-0.33439	Normal
TraesCS1A03G0350800	17.5259	20.8357	19.4467	9.78809	8.94294	10.04	0.00100383	-0.609863	down	down	novel_miR_174	990.079	952.583	715.888	10204.5	11331.2	5915.1	7.29612e-10	3.11394	up
TraesCS1A03G0350800	17.5259	20.8357	19.4467	9.78809	8.94294	10.04	0.00100383	-0.609863	down	down	novel_miR_286	474.445	952.583	1197.87	641.742	744.004	634.197	0.256233	-0.515116	Normal
TraesCS1A03G0350800	17.5259	20.8357	19.4467	9.78809	8.94294	10.04	0.00100383	-0.609863	down	down	novel_miR_391	704.802	2084.28	3186.06	919.038	1099.55	1548.9	0.0866009	-0.863598	Normal
TraesCS1A03G0350800	17.5259	20.8357	19.4467	9.78809	8.94294	10.04	0.00100383	-0.609863	down	down	novel_miR_478	703.277	2084.28	3178.97	919.038	1099.55	1542.81	0.0864738	-0.863548	Normal
TraesCS1A03G0350800	17.5259	20.8357	19.4467	9.78809	8.94294	10.04	0.00100383	-0.609863	down	down	novel_miR_63	703.277	2084.28	3178.97	919.038	1099.55	1542.81	0.0864738	-0.863548	Normal
TraesCS1A03G0360300	3.29659	3.35063	1.87305	0.848504	0.6917	1.12879	0.00133649	-1.29918	down	down	tae-miR9658-3p	300.533	606.559	800.944	459.519	546.48	1109.84	0.79266	0.129505	Normal
TraesCS1A03G0361500	3.14487	2.51309	2.94879	1.25446	1.19194	1.7562	0.00895949	-0.648517	down	down	novel_miR_468	587.335	761.252	634.376	2463.97	2317.6	1231.8	0.00373548	1.40927	up
TraesCS1A03G0361500	3.14487	2.51309	2.94879	1.25446	1.19194	1.7562	0.00895949	-0.648517	down	down	tae-miR1133	1.52555	8.14173	0	0	13.1682	0	0.807359	0.520281	Normal
TraesCS1A03G0361500	3.14487	2.51309	2.94879	1.25446	1.19194	1.7562	0.00895949	-0.648517	down	down	tae-miR1137a	15.2555	44.7795	24.808	174.3	197.523	115.863	7.98997e-05	2.45148	up
TraesCS1A03G0367900	5.16097	5.1621	5.6672	2.13318	1.81214	3.1246	0.00137984	-0.789355	down	down	novel_miR_111	35.0876	24.4252	24.808	174.3	197.523	48.7844	0.00488122	2.00171	up
TraesCS1A03G0367900	5.16097	5.1621	5.6672	2.13318	1.81214	3.1246	0.00137984	-0.789355	down	down	novel_miR_117	33.562	24.4252	17.72	182.223	197.523	48.7844	0.00275597	2.16907	up
TraesCS1A03G0367900	5.16097	5.1621	5.6672	2.13318	1.81214	3.1246	0.00137984	-0.789355	down	down	novel_miR_13	33.562	24.4252	17.72	182.223	197.523	48.7844	0.00275597	2.16907	up
TraesCS1A03G0367900	5.16097	5.1621	5.6672	2.13318	1.81214	3.1246	0.00137984	-0.789355	down	down	novel_miR_131	33.562	24.4252	17.72	182.223	197.523	48.7844	0.00275597	2.16907	up
TraesCS1A03G0367900	5.16097	5.1621	5.6672	2.13318	1.81214	3.1246	0.00137984	-0.789355	down	down	novel_miR_142	88.4817	293.102	194.92	126.764	98.7615	268.314	0.545503	-0.331685	Normal
TraesCS1A03G0367900	5.16097	5.1621	5.6672	2.13318	1.81214	3.1246	0.00137984	-0.789355	down	down	novel_miR_161	88.4817	293.102	194.92	126.764	98.7615	268.314	0.545503	-0.331685	Normal
TraesCS1A03G0367900	5.16097	5.1621	5.6672	2.13318	1.81214	3.1246	0.00137984	-0.789355	down	down	novel_miR_213	100.686	56.9921	35.44	221.837	237.028	97.5687	0.0900404	1.14137	Normal
TraesCS1A03G0367900	5.16097	5.1621	5.6672	2.13318	1.81214	3.1246	0.00137984	-0.789355	down	down	novel_miR_228	32.0365	24.4252	17.72	182.223	204.107	48.7844	0.00204213	2.23069	up
TraesCS1A03G0367900	5.16097	5.1621	5.6672	2.13318	1.81214	3.1246	0.00137984	-0.789355	down	down	novel_miR_39	32.0365	16.2835	14.176	174.3	190.939	48.7844	0.00197394	2.32604	up
TraesCS1A03G0367900	5.16097	5.1621	5.6672	2.13318	1.81214	3.1246	0.00137984	-0.789355	down	down	novel_miR_418	32.0365	24.4252	17.72	182.223	204.107	48.7844	0.00204213	2.23069	up
TraesCS1A03G0367900	5.16097	5.1621	5.6672	2.13318	1.81214	3.1246	0.00137984	-0.789355	down	down	novel_miR_501	32.0365	20.3543	17.72	182.223	197.523	48.7844	0.00199044	2.26095	up
TraesCS1A03G0367900	5.16097	5.1621	5.6672	2.13318	1.81214	3.1246	0.00137984	-0.789355	down	down	tae-miR1120b-3p	799.386	761.252	939.16	1172.57	1066.62	835.432	0.90994	0.0535291	Normal
TraesCS1A03G0367900	5.16097	5.1621	5.6672	2.13318	1.81214	3.1246	0.00137984	-0.789355	down	down	tae-miR1122c-3p	100.686	142.48	131.128	158.455	210.691	121.961	0.709686	0.199012	Normal
TraesCS1A03G0367900	5.16097	5.1621	5.6672	2.13318	1.81214	3.1246	0.00137984	-0.789355	down	down	tae-miR1130a	19.8321	56.9921	99.232	31.6909	32.9205	109.765	0.854583	-0.135671	Normal
TraesCS1A03G0367900	5.16097	5.1621	5.6672	2.13318	1.81214	3.1246	0.00137984	-0.789355	down	down	tae-miR1130b-3p	1382.14	1384.09	2211.46	2012.38	1823.8	1676.96	0.860744	-0.0810053	Normal
TraesCS1A03G0372800	3.71153	3.63632	3.7395	5.95686	5.15302	4.92232	0.000103844	0.876338	up	up	tae-miR9781	3.05109	0	0	0	13.1682	0	0.596834	1.29987	Normal
TraesCS1A03G0385800	3.51166	5.16736	4.74796	5.85578	5.55262	5.39606	0.00158192	0.73445	up	up	novel_miR_133	30.5109	16.2835	28.352	831.887	506.976	243.922	4.5032e-10	4.07198	up
TraesCS1A03G0385800	3.51166	5.16736	4.74796	5.85578	5.55262	5.39606	0.00158192	0.73445	up	up	novel_miR_18	100.686	179.118	155.936	285.219	276.532	201.235	0.189466	0.652957	Normal
TraesCS1A03G0385800	3.51166	5.16736	4.74796	5.85578	5.55262	5.39606	0.00158192	0.73445	up	up	novel_miR_308	100.686	179.118	155.936	285.219	276.532	201.235	0.189466	0.652957	Normal
TraesCS1A03G0385800	3.51166	5.16736	4.74796	5.85578	5.55262	5.39606	0.00158192	0.73445	up	up	novel_miR_32	100.686	179.118	155.936	285.219	276.532	201.235	0.189466	0.652957	Normal
TraesCS1A03G0385800	3.51166	5.16736	4.74796	5.85578	5.55262	5.39606	0.00158192	0.73445	up	up	novel_miR_322	102.212	187.26	138.216	277.296	256.78	158.549	0.289942	0.546608	Normal
TraesCS1A03G0385800	3.51166	5.16736	4.74796	5.85578	5.55262	5.39606	0.00158192	0.73445	up	up	novel_miR_325	7951.15	16079.9	11603.1	17612.2	17046.2	14623.1	0.421021	0.330108	Normal
TraesCS1A03G0385800	3.51166	5.16736	4.74796	5.85578	5.55262	5.39606	0.00158192	0.73445	up	up	novel_miR_35	100.686	179.118	155.936	285.219	276.532	201.235	0.189466	0.652957	Normal
TraesCS1A03G0385800	3.51166	5.16736	4.74796	5.85578	5.55262	5.39606	0.00158192	0.73445	up	up	novel_miR_385	100.686	179.118	155.936	285.219	276.532	201.235	0.189466	0.652957	Normal
TraesCS1A03G0385800	3.51166	5.16736	4.74796	5.85578	5.55262	5.39606	0.00158192	0.73445	up	up	novel_miR_451	102.212	187.26	138.216	277.296	256.78	158.549	0.289942	0.546608	Normal
TraesCS1A03G0385800	3.51166	5.16736	4.74796	5.85578	5.55262	5.39606	0.00158192	0.73445	up	up	novel_miR_457	102.212	187.26	138.216	277.296	256.78	158.549	0.289942	0.546608	Normal
TraesCS1A03G0385800	3.51166	5.16736	4.74796	5.85578	5.55262	5.39606	0.00158192	0.73445	up	up	novel_miR_500	10.6788	8.14173	10.632	792.274	441.135	213.432	3.14324e-13	5.32709	up
TraesCS1A03G0385800	3.51166	5.16736	4.74796	5.85578	5.55262	5.39606	0.00158192	0.73445	up	up	novel_miR_7	100.686	179.118	155.936	285.219	276.532	201.235	0.189466	0.652957	Normal
TraesCS1A03G0385800	3.51166	5.16736	4.74796	5.85578	5.55262	5.39606	0.00158192	0.73445	up	up	novel_miR_70	7951.15	16079.9	11603.1	17612.2	17046.2	14623.1	0.421021	0.330108	Normal
TraesCS1A03G0385800	3.51166	5.16736	4.74796	5.85578	5.55262	5.39606	0.00158192	0.73445	up	up	novel_miR_71	102.212	187.26	138.216	277.296	256.78	158.549	0.289942	0.546608	Normal
TraesCS1A03G0385800	3.51166	5.16736	4.74796	5.85578	5.55262	5.39606	0.00158192	0.73445	up	up	novel_miR_77	102.212	187.26	138.216	277.296	256.78	158.549	0.289942	0.546608	Normal
TraesCS1A03G0385800	3.51166	5.16736	4.74796	5.85578	5.55262	5.39606	0.00158192	0.73445	up	up	tae-miR1122a	122.044	240.181	354.4	63.3819	52.6728	286.608	0.105695	-1.03385	Normal
TraesCS1A03G0385800	3.51166	5.16736	4.74796	5.85578	5.55262	5.39606	0.00158192	0.73445	up	up	tae-miR1127a	59.4963	73.2756	35.44	332.755	348.957	170.745	0.000339992	2.10238	up
TraesCS1A03G0385800	3.51166	5.16736	4.74796	5.85578	5.55262	5.39606	0.00158192	0.73445	up	up	tae-miR1127b-3p	3080.08	3643.42	3894.86	3628.61	3292.05	4024.71	0.653972	-0.189597	Normal
TraesCS1A03G0385800	3.51166	5.16736	4.74796	5.85578	5.55262	5.39606	0.00158192	0.73445	up	up	tae-miR1135	1841.33	2210.48	1849.97	10046	7486.12	3579.55	0.00147666	1.64556	up
TraesCS1A03G0385800	3.51166	5.16736	4.74796	5.85578	5.55262	5.39606	0.00158192	0.73445	up	up	tae-miR399	1.52555	0	3.544	0	0	0	0.827325	-0.755603	Normal
TraesCS1A03G0385800	3.51166	5.16736	4.74796	5.85578	5.55262	5.39606	0.00158192	0.73445	up	up	tae-miR5049-3p	39.6642	28.4961	24.808	118.841	118.514	30.4902	0.103709	1.20232	Normal
TraesCS1A03G0385800	3.51166	5.16736	4.74796	5.85578	5.55262	5.39606	0.00158192	0.73445	up	up	tae-miR5175-5p	140.35	386.732	336.68	396.137	269.948	597.608	0.386434	0.42236	Normal
TraesCS1A03G0403400	3.60355	1.63452	1.5231	29.1838	31.168	22.0884	1.0211e-22	4.00516	up	up	novel_miR_41	129.671	150.622	102.776	158.455	171.187	207.334	0.674723	0.222037	Normal
TraesCS1A03G0403400	3.60355	1.63452	1.5231	29.1838	31.168	22.0884	1.0211e-22	4.00516	up	up	tae-miR1122a	122.044	240.181	354.4	63.3819	52.6728	286.608	0.105695	-1.03385	Normal
TraesCS1A03G0403400	3.60355	1.63452	1.5231	29.1838	31.168	22.0884	1.0211e-22	4.00516	up	up	tae-miR1127b-3p	3080.08	3643.42	3894.86	3628.61	3292.05	4024.71	0.653972	-0.189597	Normal
TraesCS1A03G0403400	3.60355	1.63452	1.5231	29.1838	31.168	22.0884	1.0211e-22	4.00516	up	up	tae-miR1133	1.52555	8.14173	0	0	13.1682	0	0.807359	0.520281	Normal
TraesCS1A03G0403500	0.85114	0.350702	0.641661	1.5342	2.12773	1.4085	3.15425e-05	1.86784	up	up	novel_miR_76	44.2408	81.4173	49.616	47.5364	111.93	91.4707	0.577634	0.346783	Normal
TraesCS1A03G0403500	0.85114	0.350702	0.641661	1.5342	2.12773	1.4085	3.15425e-05	1.86784	up	up	tae-miR5049-3p	39.6642	28.4961	24.808	118.841	118.514	30.4902	0.103709	1.20232	Normal
TraesCS1A03G0408100	5.88798	5.78539	5.84822	5.77492	7.09021	8.19219	0.000122145	0.709349	up	up	novel_miR_189	48.8175	56.9921	42.528	55.4592	118.514	30.4902	0.739694	0.233566	Normal
TraesCS1A03G0408100	5.88798	5.78539	5.84822	5.77492	7.09021	8.19219	0.000122145	0.709349	up	up	novel_miR_214	48.8175	56.9921	42.528	55.4592	118.514	30.4902	0.739694	0.233566	Normal
TraesCS1A03G0408100	5.88798	5.78539	5.84822	5.77492	7.09021	8.19219	0.000122145	0.709349	up	up	novel_miR_222	65.5985	101.772	53.16	134.687	131.682	85.3726	0.42071	0.474123	Normal
TraesCS1A03G0408100	5.88798	5.78539	5.84822	5.77492	7.09021	8.19219	0.000122145	0.709349	up	up	novel_miR_25	418	728.685	357.944	499.132	401.63	987.883	0.825109	0.10919	Normal
TraesCS1A03G0408100	5.88798	5.78539	5.84822	5.77492	7.09021	8.19219	0.000122145	0.709349	up	up	novel_miR_269	33.562	109.913	35.44	31.6909	26.3364	48.7844	0.259744	-0.830197	Normal
TraesCS1A03G0408100	5.88798	5.78539	5.84822	5.77492	7.09021	8.19219	0.000122145	0.709349	up	up	novel_miR_272	418	728.685	357.944	499.132	401.63	987.883	0.825109	0.10919	Normal
TraesCS1A03G0408100	5.88798	5.78539	5.84822	5.77492	7.09021	8.19219	0.000122145	0.709349	up	up	novel_miR_438	42.7153	77.3464	42.528	55.4592	59.2569	54.8824	0.854979	-0.119565	Normal
TraesCS1A03G0408100	5.88798	5.78539	5.84822	5.77492	7.09021	8.19219	0.000122145	0.709349	up	up	novel_miR_439	51.8686	77.3464	46.072	102.996	92.1774	79.2746	0.475085	0.433211	Normal
TraesCS1A03G0408100	5.88798	5.78539	5.84822	5.77492	7.09021	8.19219	0.000122145	0.709349	up	up	novel_miR_509	41.1897	77.3464	42.528	47.5364	52.6728	54.8824	0.729608	-0.229541	Normal
TraesCS1A03G0408100	5.88798	5.78539	5.84822	5.77492	7.09021	8.19219	0.000122145	0.709349	up	up	novel_miR_83	48.8175	56.9921	42.528	55.4592	118.514	30.4902	0.739694	0.233566	Normal
TraesCS1A03G0410700	1.22943	1.22362	1.60983	1.98165	1.67588	2.40309	1.15236e-05	0.974188	up	up	tae-miR1137a	15.2555	44.7795	24.808	174.3	197.523	115.863	7.98997e-05	2.45148	up
TraesCS1A03G0410700	1.22943	1.22362	1.60983	1.98165	1.67588	2.40309	1.15236e-05	0.974188	up	up	tae-miR1847-5p	41.1897	24.4252	17.72	95.0728	72.4251	36.5883	0.239411	0.896872	Normal
TraesCS1A03G0425300	10.2193	9.57716	9.49868	2.94551	3.25422	5.24098	3.84285e-05	-0.98604	down	down	novel_miR_1	1165.52	2157.56	1995.27	1354.79	1797.46	1481.82	0.398453	-0.354348	Normal
TraesCS1A03G0425300	10.2193	9.57716	9.49868	2.94551	3.25422	5.24098	3.84285e-05	-0.98604	down	down	novel_miR_100	1179.25	2181.98	2009.45	1410.25	1863.3	1487.92	0.436016	-0.327898	Normal
TraesCS1A03G0425300	10.2193	9.57716	9.49868	2.94551	3.25422	5.24098	3.84285e-05	-0.98604	down	down	novel_miR_172	1165.52	2157.56	1995.27	1354.79	1797.46	1481.82	0.398453	-0.354348	Normal
TraesCS1A03G0425300	10.2193	9.57716	9.49868	2.94551	3.25422	5.24098	3.84285e-05	-0.98604	down	down	novel_miR_221	480.547	863.024	1027.76	816.042	1013.95	835.432	0.972571	0.0152155	Normal
TraesCS1A03G0425300	10.2193	9.57716	9.49868	2.94551	3.25422	5.24098	3.84285e-05	-0.98604	down	down	novel_miR_231	1179.25	2181.98	2009.45	1410.25	1863.3	1487.92	0.436016	-0.327898	Normal
TraesCS1A03G0425300	10.2193	9.57716	9.49868	2.94551	3.25422	5.24098	3.84285e-05	-0.98604	down	down	novel_miR_236	480.547	863.024	1027.76	816.042	1013.95	835.432	0.972571	0.0152155	Normal
TraesCS1A03G0425300	10.2193	9.57716	9.49868	2.94551	3.25422	5.24098	3.84285e-05	-0.98604	down	down	novel_miR_278	474.445	854.882	1013.58	816.042	1027.12	829.334	0.932759	0.0374143	Normal
TraesCS1A03G0425300	10.2193	9.57716	9.49868	2.94551	3.25422	5.24098	3.84285e-05	-0.98604	down	down	novel_miR_286	474.445	952.583	1197.87	641.742	744.004	634.197	0.256233	-0.515116	Normal
TraesCS1A03G0425300	10.2193	9.57716	9.49868	2.94551	3.25422	5.24098	3.84285e-05	-0.98604	down	down	novel_miR_301	474.445	854.882	1013.58	816.042	1027.12	829.334	0.932759	0.0374143	Normal
TraesCS1A03G0425300	10.2193	9.57716	9.49868	2.94551	3.25422	5.24098	3.84285e-05	-0.98604	down	down	novel_miR_335	474.445	854.882	1013.58	816.042	1027.12	829.334	0.932759	0.0374143	Normal
TraesCS1A03G0425300	10.2193	9.57716	9.49868	2.94551	3.25422	5.24098	3.84285e-05	-0.98604	down	down	novel_miR_350	474.445	854.882	1013.58	816.042	1027.12	829.334	0.932759	0.0374143	Normal
TraesCS1A03G0425300	10.2193	9.57716	9.49868	2.94551	3.25422	5.24098	3.84285e-05	-0.98604	down	down	novel_miR_388	1165.52	2157.56	1995.27	1354.79	1797.46	1481.82	0.398453	-0.354348	Normal
TraesCS1A03G0425300	10.2193	9.57716	9.49868	2.94551	3.25422	5.24098	3.84285e-05	-0.98604	down	down	novel_miR_391	704.802	2084.28	3186.06	919.038	1099.55	1548.9	0.0866009	-0.863598	Normal
TraesCS1A03G0425300	10.2193	9.57716	9.49868	2.94551	3.25422	5.24098	3.84285e-05	-0.98604	down	down	novel_miR_393	480.547	863.024	1027.76	816.042	1013.95	835.432	0.972571	0.0152155	Normal
TraesCS1A03G0425300	10.2193	9.57716	9.49868	2.94551	3.25422	5.24098	3.84285e-05	-0.98604	down	down	novel_miR_478	703.277	2084.28	3178.97	919.038	1099.55	1542.81	0.0864738	-0.863548	Normal
TraesCS1A03G0425300	10.2193	9.57716	9.49868	2.94551	3.25422	5.24098	3.84285e-05	-0.98604	down	down	novel_miR_484	1165.52	2157.56	1995.27	1354.79	1797.46	1481.82	0.398453	-0.354348	Normal
TraesCS1A03G0425300	10.2193	9.57716	9.49868	2.94551	3.25422	5.24098	3.84285e-05	-0.98604	down	down	novel_miR_55	474.445	854.882	1013.58	816.042	1027.12	829.334	0.932759	0.0374143	Normal
TraesCS1A03G0425300	10.2193	9.57716	9.49868	2.94551	3.25422	5.24098	3.84285e-05	-0.98604	down	down	novel_miR_63	703.277	2084.28	3178.97	919.038	1099.55	1542.81	0.0864738	-0.863548	Normal
TraesCS1A03G0425300	10.2193	9.57716	9.49868	2.94551	3.25422	5.24098	3.84285e-05	-0.98604	down	down	novel_miR_68	480.547	863.024	1027.76	816.042	1013.95	835.432	0.972571	0.0152155	Normal
TraesCS1A03G0425300	10.2193	9.57716	9.49868	2.94551	3.25422	5.24098	3.84285e-05	-0.98604	down	down	novel_miR_79	1179.25	2181.98	2009.45	1410.25	1863.3	1487.92	0.436016	-0.327898	Normal
TraesCS1A03G0428200	3.26621	3.46056	2.07986	13.2928	11.8152	7.41245	2.42898e-09	2.29829	up	up	novel_miR_200	94.5839	289.031	623.744	15.8455	26.3364	85.3726	1.74025e-05	-3.10124	down
TraesCS1A03G0428200	3.26621	3.46056	2.07986	13.2928	11.8152	7.41245	2.42898e-09	2.29829	up	up	novel_miR_383	94.5839	289.031	623.744	15.8455	26.3364	85.3726	1.74025e-05	-3.10124	down
TraesCS1A03G0428200	3.26621	3.46056	2.07986	13.2928	11.8152	7.41245	2.42898e-09	2.29829	up	up	novel_miR_50	94.5839	289.031	627.288	15.8455	26.3364	85.3726	1.71263e-05	-3.10644	down
TraesCS1A03G0445600	11.8113	10.7645	11.4507	16.0552	13.6092	13.6769	0.000554973	0.70804	up	up	novel_miR_174	990.079	952.583	715.888	10204.5	11331.2	5915.1	7.29612e-10	3.11394	up
TraesCS1A03G0449000LC	5.54594	4.97141	7.0522	2.96374	2.28564	2.6207	0.00659057	-0.743447	down	down	novel_miR_162	669.715	195.402	205.552	41277.5	19969.6	2402.63	1.23095e-05	5.48338	up
TraesCS1A03G0450700	10.1325	10.4233	4.91797	47.3261	44.2645	38.2909	4.9414e-14	2.74181	up	up	novel_miR_387	3371.46	9647.95	7360.89	12636.8	9546.95	14214.5	0.0842502	0.72949	Normal
TraesCS1A03G0450700	10.1325	10.4233	4.91797	47.3261	44.2645	38.2909	4.9414e-14	2.74181	up	up	tae-miR1121	338.671	1298.61	978.144	1426.09	888.854	945.197	0.578076	0.269848	Normal
TraesCS1A03G0454100	4.58013	4.23519	2.43237	14.5922	14.4565	12.1984	2.67618e-11	2.26787	up	up	novel_miR_390	83.905	89.559	173.656	1616.24	1507.76	530.53	2.32334e-08	3.22393	up
TraesCS1A03G0459700	3.53972	2.07795	5.63039	0.901243	0.70686	1.20863	0.000202375	-1.58906	down	down	tae-miR444a	10.6788	12.2126	3.544	23.7682	19.7523	18.2941	0.401707	0.898062	Normal
TraesCS1A03G0475700LC	0.611318	0.275117	0.956213	2.82461	1.81518	0.917184	0.000189242	2.06139	up	up	novel_miR_512	42.7153	52.9213	131.128	95.0728	158.018	85.3726	0.514985	0.412577	Normal
TraesCS1A03G0475700LC	0.611318	0.275117	0.956213	2.82461	1.81518	0.917184	0.000189242	2.06139	up	up	tae-miR9676-5p	451.562	928.157	680.448	1188.41	1099.55	933.001	0.237062	0.50992	Normal
TraesCS1A03G0478900	2.45836	3.08378	2.56753	58.3516	23.8047	20.3966	2.41618e-20	4.09996	up	up	novel_miR_189	48.8175	56.9921	42.528	55.4592	118.514	30.4902	0.739694	0.233566	Normal
TraesCS1A03G0478900	2.45836	3.08378	2.56753	58.3516	23.8047	20.3966	2.41618e-20	4.09996	up	up	novel_miR_214	48.8175	56.9921	42.528	55.4592	118.514	30.4902	0.739694	0.233566	Normal
TraesCS1A03G0478900	2.45836	3.08378	2.56753	58.3516	23.8047	20.3966	2.41618e-20	4.09996	up	up	novel_miR_83	48.8175	56.9921	42.528	55.4592	118.514	30.4902	0.739694	0.233566	Normal
TraesCS1A03G0484600	9.99542	9.43623	8.55575	37.1062	22.8938	9.59948	0.000321011	1.76472	up	up	tae-miR531	2919.9	2694.91	2689.9	23387.9	17935.1	2695.34	0.000857315	2.19661	up
TraesCS1A03G0484900	1.93573	2.676	2.41676	0.675472	0.724085	1.12387	0.000187558	-1.09351	down	down	novel_miR_160	302.058	179.118	223.272	261.45	197.523	237.824	0.508271	-0.368458	Normal
TraesCS1A03G0484900	1.93573	2.676	2.41676	0.675472	0.724085	1.12387	0.000187558	-1.09351	down	down	novel_miR_216	231.883	142.48	198.464	190.146	151.434	237.824	0.549837	-0.33439	Normal
TraesCS1A03G0486900	5.34399	5.51216	4.58799	6.29472	7.10197	6.9924	0.000247862	0.798631	up	up	tae-miR1127b-3p	3080.08	3643.42	3894.86	3628.61	3292.05	4024.71	0.653972	-0.189597	Normal
[truncated: 10,862 more rows]

## Sheet: CS-3_vs_CS-5
#mRNAID	CS-3-1_FPKM	CS-3-2_FPKM	CS-3-3_FPKM	CS-5-1_FPKM	CS-5-2_FPKM	CS-5-3_FPKM	Pvalue	DESeq2_log2FC	CS-3-1_CS-3-2_CS-3-3_vs_CS-5-1_CS-5-2_CS-5-3_DESeq2_(Pvalue_0.01_FC_1.5)_regulated	m_regulate	miRNAID	CS-3-1	CS-3-2	CS-3-3	CS-5-1	CS-5-2	CS-5-3	FDR_miR	log2FC_miR	miR_regulate
[truncated: 8,591 more rows]

[truncated: 3 more sheets: WY-0_vs_WY-3, WY-0_vs_WY-5, WY-3_vs_WY-5]
