# Supplementary material for: Transcriptomic analysis of two Chinese wheat landraces with contrasting Fusarium head blight resistance reveals miRNA-mediated defense mechanisms
Source: Front Plant Sci. 2025 Feb 28;16:1537605. doi: 10.3389/fpls.2025.1537605 (PMC11906714; doi:10.3389/fpls.2025.1537605)
Supplement: Supplementary file 6 [file DataSheet6.xlsx]

## Sheet: CS-0_vs_CS-3
#miRNAID	miR_regulate	mRNATar	Tar_regulate
novel_miR_62	up	TraesCS1B03G0508900	down
novel_miR_62	up	TraesCS3A03G0051100	up
novel_miR_62	up	TraesCS3A03G0051200	up
novel_miR_62	up	TraesCS3A03G0137900	up
novel_miR_62	up	TraesCS3B03G0018000	down
novel_miR_62	up	TraesCS3D03G0787500	down
novel_miR_62	up	TraesCS5D03G0007600	up
novel_miR_62	up	TraesCS5D03G0328300	down
novel_miR_62	up	TraesCS5D03G1074300	up
novel_miR_62	up	TraesCS5D03G1074400	up
novel_miR_407	up	TraesCS1B03G0508900	down
novel_miR_407	up	TraesCS3A03G0051100	up
novel_miR_407	up	TraesCS3A03G0051200	up
novel_miR_407	up	TraesCS3A03G0137900	up
novel_miR_407	up	TraesCS3B03G0018000	down
novel_miR_407	up	TraesCS3D03G0787500	down
novel_miR_407	up	TraesCS5D03G0007600	up
novel_miR_407	up	TraesCS5D03G0328300	down
novel_miR_407	up	TraesCS5D03G1074300	up
novel_miR_407	up	TraesCS5D03G1074400	up
novel_miR_492	up	TraesCS1B03G0508900	down
novel_miR_492	up	TraesCS3A03G0051100	up
novel_miR_492	up	TraesCS3A03G0051200	up
novel_miR_492	up	TraesCS3A03G0137900	up
novel_miR_492	up	TraesCS3B03G0018000	down
novel_miR_492	up	TraesCS3D03G0787500	down
novel_miR_492	up	TraesCS5D03G0007600	up
novel_miR_492	up	TraesCS5D03G0328300	down
novel_miR_492	up	TraesCS5D03G1074300	up
novel_miR_492	up	TraesCS5D03G1074400	up
tae-miR9660-5p	up	TraesCS1D03G0358700	up
tae-miR9660-5p	up	TraesCS1D03G0614900	up
tae-miR9660-5p	up	TraesCS2A03G0058700	up
tae-miR9660-5p	up	TraesCS3D03G0837100	up
tae-miR9660-5p	up	TraesCS4A03G0484800	down
tae-miR9660-5p	up	TraesCS5D03G0666000	up
tae-miR9660-5p	up	TraesCS6A03G0723900	up
tae-miR9660-5p	up	TraesCS6B03G0856800	up
novel_miR_181	up	TraesCS1A03G1082000	down
novel_miR_181	up	TraesCS1D03G0244200	up
novel_miR_181	up	TraesCS3A03G0945100	up
novel_miR_181	up	TraesCS3B03G0749000	down
novel_miR_181	up	TraesCS3D03G0602700	down
novel_miR_181	up	TraesCS4A03G0223100	down
novel_miR_157	up	TraesCS1A03G0837600	down
novel_miR_157	up	TraesCS3A03G0659300	up
novel_miR_157	up	TraesCS3B03G0748100	up
novel_miR_157	up	TraesCS3D03G0602100	up
novel_miR_157	up	TraesCS6B03G0366500	up
novel_miR_157	up	TraesCS7B03G0492200LC	down
novel_miR_72	up	TraesCS2A03G1218900	up
novel_miR_72	up	TraesCS2B03G1195400LC	down
novel_miR_72	up	TraesCS7D03G0989900	up
novel_miR_72	up	Triticum_aestivum_newGene_237408	down
novel_miR_72	up	Triticum_aestivum_newGene_6275	up
tae-miR9655-3p	up	TraesCS2D03G0190300	down
tae-miR9655-3p	up	TraesCS6A03G0811900	up
tae-miR9655-3p	up	TraesCS6B03G0394600LC	up
tae-miR9655-3p	up	TraesCS7A03G0300300	up
tae-miR9655-3p	up	TraesCS7B03G0072500	up
novel_miR_211	up	TraesCS2A03G1218900	up
novel_miR_211	up	TraesCS2B03G1195400LC	down
novel_miR_211	up	TraesCS7D03G0989900	up
novel_miR_211	up	Triticum_aestivum_newGene_237408	down
novel_miR_211	up	Triticum_aestivum_newGene_6275	up
novel_miR_361	up	TraesCS3A03G0160300	up
novel_miR_361	up	TraesCS3B03G0201700	up
novel_miR_361	up	TraesCS3D03G0142800	up
novel_miR_361	up	Triticum_aestivum_newGene_32933	up
novel_miR_487	up	TraesCS3A03G0160300	up
novel_miR_487	up	TraesCS3B03G0201700	up
novel_miR_487	up	TraesCS3D03G0142800	up
novel_miR_487	up	Triticum_aestivum_newGene_32933	up
novel_miR_396	up	TraesCS1A03G0539600	up
novel_miR_396	up	TraesCS1B03G0628500	up
novel_miR_396	up	TraesCS1D03G0519600	up
novel_miR_197	up	TraesCS3A03G1025100	up
novel_miR_197	up	TraesCS3B03G0496800	up
novel_miR_197	up	TraesCS3D03G0395100	up
novel_miR_332	up	TraesCS3A03G1025100	up
novel_miR_332	up	TraesCS3B03G0496800	up
novel_miR_332	up	TraesCS3D03G0395100	up
novel_miR_523	up	TraesCS1A03G0539600	up
novel_miR_523	up	TraesCS1B03G0628500	up
novel_miR_523	up	TraesCS1D03G0519600	up
novel_miR_356	up	TraesCS3A03G1025100	up
novel_miR_356	up	TraesCS3B03G0496800	up
novel_miR_356	up	TraesCS3D03G0395100	up
tae-miR395a	down	TraesCS2A03G0615700	up
tae-miR395a	down	TraesCS5D03G0877500	up
novel_miR_380	up	TraesCS6B03G1171300	up

## Sheet: CS-0_vs_CS-5
#miRNAID	miR_regulate	mRNATar	Tar_regulate
novel_miR_200	down	TraesCS1A03G0164500	up
novel_miR_200	down	TraesCS1A03G0428200	up
novel_miR_200	down	TraesCS1A03G0659000	down
novel_miR_200	down	TraesCS1A03G0739000	up
novel_miR_200	down	TraesCS1A03G0749100	up
novel_miR_200	down	TraesCS1A03G0809100	up
novel_miR_200	down	TraesCS1A03G0921200	up
novel_miR_200	down	TraesCS1B03G0003300	up
novel_miR_200	down	TraesCS1B03G0152200	up
novel_miR_200	down	TraesCS1B03G0299600LC	up
novel_miR_200	down	TraesCS1B03G0317200	up
novel_miR_200	down	TraesCS1B03G0370900	up
novel_miR_200	down	TraesCS1B03G0636600	up
novel_miR_200	down	TraesCS1B03G0653700	up
novel_miR_200	down	TraesCS1B03G0748200	up
novel_miR_200	down	TraesCS1B03G0750100	up
novel_miR_200	down	TraesCS1B03G0754300	up
novel_miR_200	down	TraesCS1B03G0802600LC	down
novel_miR_200	down	TraesCS1B03G0853100	up
novel_miR_200	down	TraesCS1B03G1036800	up
novel_miR_200	down	TraesCS1B03G1044700	up
novel_miR_200	down	TraesCS1B03G1053700	down
novel_miR_200	down	TraesCS1B03G1087700	up
novel_miR_200	down	TraesCS1D03G0001500	up
novel_miR_200	down	TraesCS1D03G0028400	up
novel_miR_200	down	TraesCS1D03G0191300	up
novel_miR_200	down	TraesCS1D03G0283800	up
novel_miR_200	down	TraesCS1D03G0355000LC	up
novel_miR_200	down	TraesCS1D03G0404200	up
novel_miR_200	down	TraesCS1D03G0596200	up
novel_miR_200	down	TraesCS1D03G0625700	up
novel_miR_200	down	TraesCS1D03G0648800	up
novel_miR_200	down	TraesCS1D03G0705200	up
novel_miR_200	down	TraesCS1D03G0777900	up
novel_miR_200	down	TraesCS1D03G0887600	up
novel_miR_200	down	TraesCS1D03G0887900	down
novel_miR_200	down	TraesCS2A03G0200200	down
novel_miR_200	down	TraesCS2A03G0200300	up
novel_miR_200	down	TraesCS2A03G0274500	up
novel_miR_200	down	TraesCS2A03G0327100	down
novel_miR_200	down	TraesCS2A03G0366800	up
novel_miR_200	down	TraesCS2A03G0416900	up
novel_miR_200	down	TraesCS2A03G0446900	up
novel_miR_200	down	TraesCS2A03G0458100	up
novel_miR_200	down	TraesCS2A03G0599200	up
novel_miR_200	down	TraesCS2A03G0776700	down
novel_miR_200	down	TraesCS2A03G0854700	up
novel_miR_200	down	TraesCS2A03G1105500LC	down
novel_miR_200	down	TraesCS2A03G1152000	up
novel_miR_200	down	TraesCS2A03G1288600	up
novel_miR_200	down	TraesCS2A03G1299000	up
novel_miR_200	down	TraesCS2B03G0253500	down
novel_miR_200	down	TraesCS2B03G0272700	up
novel_miR_200	down	TraesCS2B03G0287600	up
novel_miR_200	down	TraesCS2B03G0434100	down
novel_miR_200	down	TraesCS2B03G0568900	up
novel_miR_200	down	TraesCS2B03G0579400LC	up
novel_miR_200	down	TraesCS2B03G0582300	up
novel_miR_200	down	TraesCS2B03G0800500	down
novel_miR_200	down	TraesCS2B03G0832100	up
novel_miR_200	down	TraesCS2B03G0839500	up
novel_miR_200	down	TraesCS2B03G0845900	up
novel_miR_200	down	TraesCS2B03G0946500	up
novel_miR_200	down	TraesCS2B03G1017100	up
novel_miR_200	down	TraesCS2B03G1071000	up
novel_miR_200	down	TraesCS2B03G1140900	up
novel_miR_200	down	TraesCS2B03G1148900	down
novel_miR_200	down	TraesCS2B03G1270000	down
novel_miR_200	down	TraesCS2B03G1304900	up
novel_miR_200	down	TraesCS2B03G1307900	up
novel_miR_200	down	TraesCS2B03G1357100	down
novel_miR_200	down	TraesCS2B03G1444300	up
novel_miR_200	down	TraesCS2D03G0352100	up
novel_miR_200	down	TraesCS2D03G0358100	up
novel_miR_200	down	TraesCS2D03G0384100	up
novel_miR_200	down	TraesCS2D03G0454600	up
novel_miR_200	down	TraesCS2D03G0465800	up
novel_miR_200	down	TraesCS2D03G0471800	up
novel_miR_200	down	TraesCS2D03G0490900	up
novel_miR_200	down	TraesCS2D03G0686400	up
novel_miR_200	down	TraesCS2D03G0707500	up
novel_miR_200	down	TraesCS2D03G0751700	down
novel_miR_200	down	TraesCS2D03G0796300	up
novel_miR_200	down	TraesCS2D03G0869000	down
novel_miR_200	down	TraesCS2D03G1002500	up
novel_miR_200	down	TraesCS2D03G1099300	down
novel_miR_200	down	TraesCS2D03G1101100	up
novel_miR_200	down	TraesCS2D03G1277600	down
novel_miR_200	down	TraesCS3A03G0000200	down
novel_miR_200	down	TraesCS3A03G0026000	up
novel_miR_200	down	TraesCS3A03G0026100	up
novel_miR_200	down	TraesCS3A03G0076900	up
novel_miR_200	down	TraesCS3A03G0201000	down
novel_miR_200	down	TraesCS3A03G0355300	down
novel_miR_200	down	TraesCS3A03G0509800	up
novel_miR_200	down	TraesCS3A03G0540400LC	down
novel_miR_200	down	TraesCS3A03G0598300	up
novel_miR_200	down	TraesCS3A03G0692600	up
novel_miR_200	down	TraesCS3A03G0763900	up
novel_miR_200	down	TraesCS3A03G0812200	up
novel_miR_200	down	TraesCS3A03G0817300LC	up
novel_miR_200	down	TraesCS3A03G0832700	down
novel_miR_200	down	TraesCS3A03G0837800	up
novel_miR_200	down	TraesCS3A03G0859800	up
novel_miR_200	down	TraesCS3A03G0944600	up
novel_miR_200	down	TraesCS3A03G1035600	up
novel_miR_200	down	TraesCS3A03G1042100	up
novel_miR_200	down	TraesCS3A03G1178400	up
novel_miR_200	down	TraesCS3A03G1230400	up
novel_miR_200	down	TraesCS3B03G0045000	up
novel_miR_200	down	TraesCS3B03G0123900	up
novel_miR_200	down	TraesCS3B03G0334700	up
novel_miR_200	down	TraesCS3B03G0483900	up
novel_miR_200	down	TraesCS3B03G0663200	up
novel_miR_200	down	TraesCS3B03G0680200	up
novel_miR_200	down	TraesCS3B03G0718800	down
novel_miR_200	down	TraesCS3B03G0728700	up
novel_miR_200	down	TraesCS3B03G0735600	down
novel_miR_200	down	TraesCS3B03G0789100	up
novel_miR_200	down	TraesCS3B03G0996400	up
novel_miR_200	down	TraesCS3B03G1158700	up
novel_miR_200	down	TraesCS3B03G1202800	up
novel_miR_200	down	TraesCS3B03G1401400	down
novel_miR_200	down	TraesCS3B03G1510300	up
novel_miR_200	down	TraesCS3D03G0031700	down
novel_miR_200	down	TraesCS3D03G0189100	up
novel_miR_200	down	TraesCS3D03G0195700	down
novel_miR_200	down	TraesCS3D03G0231600LC	down
novel_miR_200	down	TraesCS3D03G0456100LC	up
novel_miR_200	down	TraesCS3D03G0547300	up
novel_miR_200	down	TraesCS3D03G0552500	up
novel_miR_200	down	TraesCS3D03G0584800	down
novel_miR_200	down	TraesCS3D03G0629600	up
novel_miR_200	down	TraesCS3D03G0665600	up
novel_miR_200	down	TraesCS3D03G0717900	up
novel_miR_200	down	TraesCS3D03G0768100	up
novel_miR_200	down	TraesCS3D03G0799100	up
novel_miR_200	down	TraesCS3D03G0836200	up
novel_miR_200	down	TraesCS3D03G0884400	down
novel_miR_200	down	TraesCS3D03G0898400	up
novel_miR_200	down	TraesCS3D03G0960700	up
novel_miR_200	down	TraesCS3D03G0969500	up
novel_miR_200	down	TraesCS3D03G1119000	up
novel_miR_200	down	TraesCS3D03G1122500	up
novel_miR_200	down	TraesCS4A03G0001100	up
novel_miR_200	down	TraesCS4A03G0053200	up
novel_miR_200	down	TraesCS4A03G0070200	up
novel_miR_200	down	TraesCS4A03G0103700	down
novel_miR_200	down	TraesCS4A03G0145200	up
novel_miR_200	down	TraesCS4A03G0162600	up
novel_miR_200	down	TraesCS4A03G0243900	down
novel_miR_200	down	TraesCS4A03G0245600	up
novel_miR_200	down	TraesCS4A03G0248900	up
novel_miR_200	down	TraesCS4A03G0276500	up
novel_miR_200	down	TraesCS4A03G0312600	down
novel_miR_200	down	TraesCS4A03G0435800	up
novel_miR_200	down	TraesCS4A03G0462400	up
novel_miR_200	down	TraesCS4A03G0490200	down
novel_miR_200	down	TraesCS4A03G0494400	up
novel_miR_200	down	TraesCS4A03G0520900	up
novel_miR_200	down	TraesCS4A03G0779700	down
novel_miR_200	down	TraesCS4A03G0780500	up
novel_miR_200	down	TraesCS4A03G1082400	up
novel_miR_200	down	TraesCS4B03G0003300	up
novel_miR_200	down	TraesCS4B03G0019500	up
novel_miR_200	down	TraesCS4B03G0031400	down
novel_miR_200	down	TraesCS4B03G0278400	up
novel_miR_200	down	TraesCS4B03G0396400LC	down
novel_miR_200	down	TraesCS4B03G0497000	up
novel_miR_200	down	TraesCS4B03G0520400	up
novel_miR_200	down	TraesCS4B03G0609900	up
novel_miR_200	down	TraesCS4B03G0699900LC	up
novel_miR_200	down	TraesCS4B03G0736100	up
novel_miR_200	down	TraesCS4B03G0848600	down
novel_miR_200	down	TraesCS4B03G0923300	up
novel_miR_200	down	TraesCS4B03G0939500	down
novel_miR_200	down	TraesCS4B03G0963900	down
novel_miR_200	down	TraesCS4B03G0966800	up
novel_miR_200	down	TraesCS4B03G0969000	up
novel_miR_200	down	TraesCS4D03G0003000	up
novel_miR_200	down	TraesCS4D03G0004700	up
novel_miR_200	down	TraesCS4D03G0020000	down
novel_miR_200	down	TraesCS4D03G0025500	up
novel_miR_200	down	TraesCS4D03G0049500	up
novel_miR_200	down	TraesCS4D03G0115700	up
novel_miR_200	down	TraesCS4D03G0237000	up
novel_miR_200	down	TraesCS4D03G0263400	down
novel_miR_200	down	TraesCS4D03G0267100	up
novel_miR_200	down	TraesCS4D03G0293000	up
novel_miR_200	down	TraesCS4D03G0353900	up
novel_miR_200	down	TraesCS4D03G0441900	up
novel_miR_200	down	TraesCS4D03G0453800	up
novel_miR_200	down	TraesCS4D03G0459100	up
novel_miR_200	down	TraesCS4D03G0463500	down
novel_miR_200	down	TraesCS4D03G0652900	down
novel_miR_200	down	TraesCS4D03G0663100	down
novel_miR_200	down	TraesCS4D03G0692300	down
novel_miR_200	down	TraesCS4D03G0805800	up
novel_miR_200	down	TraesCS4D03G0809300	up
novel_miR_200	down	TraesCS4D03G0838100	up
novel_miR_200	down	TraesCS5A03G0069200LC	down
novel_miR_200	down	TraesCS5A03G0299300	down
novel_miR_200	down	TraesCS5A03G0309700LC	up
novel_miR_200	down	TraesCS5A03G0382400LC	up
novel_miR_200	down	TraesCS5A03G0390300	up
novel_miR_200	down	TraesCS5A03G0397100	up
novel_miR_200	down	TraesCS5A03G0432900	up
novel_miR_200	down	TraesCS5A03G0504600	up
novel_miR_200	down	TraesCS5A03G0680600	up
novel_miR_200	down	TraesCS5A03G0707000	down
novel_miR_200	down	TraesCS5A03G0789900	down
novel_miR_200	down	TraesCS5A03G0799600	up
novel_miR_200	down	TraesCS5A03G0808000	up
novel_miR_200	down	TraesCS5A03G0948600	up
novel_miR_200	down	TraesCS5A03G0967900	down
novel_miR_200	down	TraesCS5A03G1272900	up
novel_miR_200	down	TraesCS5B03G0014600	up
novel_miR_200	down	TraesCS5B03G0067600	up
novel_miR_200	down	TraesCS5B03G0095900	down
novel_miR_200	down	TraesCS5B03G0209100	up
novel_miR_200	down	TraesCS5B03G0212300	up
novel_miR_200	down	TraesCS5B03G0295600LC	down
novel_miR_200	down	TraesCS5B03G0330100	down
novel_miR_200	down	TraesCS5B03G0332800	down
novel_miR_200	down	TraesCS5B03G0430700	up
novel_miR_200	down	TraesCS5B03G0463400	down
novel_miR_200	down	TraesCS5B03G0465800	up
novel_miR_200	down	TraesCS5B03G0489300	up
novel_miR_200	down	TraesCS5B03G0699300	up
novel_miR_200	down	TraesCS5B03G0720400	up
novel_miR_200	down	TraesCS5B03G0747200	down
novel_miR_200	down	TraesCS5B03G0804300	down
novel_miR_200	down	TraesCS5B03G0805100	up
novel_miR_200	down	TraesCS5B03G0896300	up
novel_miR_200	down	TraesCS5B03G0998000	up
novel_miR_200	down	TraesCS5B03G0998800	up
novel_miR_200	down	TraesCS5B03G1013100	down
novel_miR_200	down	TraesCS5B03G1017900	down
novel_miR_200	down	TraesCS5B03G1055900	up
novel_miR_200	down	TraesCS5D03G0008000	up
novel_miR_200	down	TraesCS5D03G0100400	up
novel_miR_200	down	TraesCS5D03G0151700	up
novel_miR_200	down	TraesCS5D03G0218600	up
novel_miR_200	down	TraesCS5D03G0377900	up
novel_miR_200	down	TraesCS5D03G0403800	up
novel_miR_200	down	TraesCS5D03G0590700	up
novel_miR_200	down	TraesCS5D03G0674800	down
novel_miR_200	down	TraesCS5D03G0688500	down
novel_miR_200	down	TraesCS5D03G0694100	up
novel_miR_200	down	TraesCS5D03G0865700	up
novel_miR_200	down	TraesCS5D03G0872500	up
novel_miR_200	down	TraesCS5D03G0904500	up
novel_miR_200	down	TraesCS5D03G0904700	up
novel_miR_200	down	TraesCS5D03G0929100LC	down
novel_miR_200	down	TraesCS5D03G1104000	up
novel_miR_200	down	TraesCS5D03G1109500	down
novel_miR_200	down	TraesCS6A03G0005200	up
novel_miR_200	down	TraesCS6A03G0101500LC	up
novel_miR_200	down	TraesCS6A03G0186000	down
novel_miR_200	down	TraesCS6A03G0441900	up
novel_miR_200	down	TraesCS6A03G0691400	up
novel_miR_200	down	TraesCS6A03G0740800	up
novel_miR_200	down	TraesCS6A03G0880900LC	up
novel_miR_200	down	TraesCS6A03G0919500	up
novel_miR_200	down	TraesCS6B03G0147400	down
novel_miR_200	down	TraesCS6B03G0682700LC	down
novel_miR_200	down	TraesCS6B03G0785400	up
novel_miR_200	down	TraesCS6B03G0991400	up
novel_miR_200	down	TraesCS6B03G1051600	up
novel_miR_200	down	TraesCS6B03G1089600	up
novel_miR_200	down	TraesCS6B03G1122900	up
novel_miR_200	down	TraesCS6D03G0108500	up
novel_miR_200	down	TraesCS6D03G0127800	up
novel_miR_200	down	TraesCS6D03G0162800LC	down
novel_miR_200	down	TraesCS6D03G0165100	down
novel_miR_200	down	TraesCS6D03G0533600	up
novel_miR_200	down	TraesCS6D03G0544700	up
novel_miR_200	down	TraesCS6D03G0579700	up
novel_miR_200	down	TraesCS6D03G0593200LC	up
novel_miR_200	down	TraesCS6D03G0622100	up
novel_miR_200	down	TraesCS6D03G0643800	down
novel_miR_200	down	TraesCS6D03G0688800	up
novel_miR_200	down	TraesCS6D03G0752000	down
novel_miR_200	down	TraesCS6D03G0793700	up
novel_miR_200	down	TraesCS6D03G0828600	up
novel_miR_200	down	TraesCS6D03G0839200	up
novel_miR_200	down	TraesCS6D03G0918600	down
novel_miR_200	down	TraesCS7A03G0109200	up
novel_miR_200	down	TraesCS7A03G0109300	up
novel_miR_200	down	TraesCS7A03G0315300	up
novel_miR_200	down	TraesCS7A03G0477700	down
novel_miR_200	down	TraesCS7A03G0480900	up
novel_miR_200	down	TraesCS7A03G0509800	up
novel_miR_200	down	TraesCS7A03G0547900	up
novel_miR_200	down	TraesCS7A03G0551200	down
novel_miR_200	down	TraesCS7A03G0802800	up
novel_miR_200	down	TraesCS7A03G1126000	up
novel_miR_200	down	TraesCS7A03G1187500	down
novel_miR_200	down	TraesCS7A03G1194200	up
novel_miR_200	down	TraesCS7B03G0030800	up
novel_miR_200	down	TraesCS7B03G0089400	up
novel_miR_200	down	TraesCS7B03G0122200	up
novel_miR_200	down	TraesCS7B03G0165700	up
novel_miR_200	down	TraesCS7B03G0205200	down
novel_miR_200	down	TraesCS7B03G0222800	up
novel_miR_200	down	TraesCS7B03G0271800	up
novel_miR_200	down	TraesCS7B03G0349400	up
novel_miR_200	down	TraesCS7B03G0359400	up
novel_miR_200	down	TraesCS7B03G0392300	down
novel_miR_200	down	TraesCS7B03G0448000	down
novel_miR_200	down	TraesCS7B03G0504600LC	down
novel_miR_200	down	TraesCS7B03G0566400LC	down
novel_miR_200	down	TraesCS7B03G0630700LC	down
novel_miR_200	down	TraesCS7B03G0695200	down
novel_miR_200	down	TraesCS7B03G0722400	up
novel_miR_200	down	TraesCS7B03G0754900	up
novel_miR_200	down	TraesCS7B03G0799700	up
novel_miR_200	down	TraesCS7B03G0857000	up
novel_miR_200	down	TraesCS7B03G1012000	up
novel_miR_200	down	TraesCS7B03G1304300	down
novel_miR_200	down	TraesCS7B03G1340600	up
novel_miR_200	down	TraesCS7B03G1341500	down
novel_miR_200	down	TraesCS7D03G0120600	up
novel_miR_200	down	TraesCS7D03G0181500	up
novel_miR_200	down	TraesCS7D03G0446500	up
novel_miR_200	down	TraesCS7D03G0462400	down
novel_miR_200	down	TraesCS7D03G0600300	up
novel_miR_200	down	TraesCS7D03G0606900	down
novel_miR_200	down	TraesCS7D03G0666500LC	down
novel_miR_200	down	TraesCS7D03G0817400	up
novel_miR_200	down	TraesCS7D03G0860200	down
novel_miR_200	down	TraesCS7D03G0867600	up
novel_miR_200	down	TraesCS7D03G0909400	down
novel_miR_200	down	TraesCS7D03G0977100	up
novel_miR_200	down	TraesCS7D03G0985200	up
novel_miR_200	down	TraesCS7D03G1093700	down
novel_miR_200	down	TraesCS7D03G1095900	up
novel_miR_200	down	TraesCS7D03G1127300	down
novel_miR_200	down	TraesCS7D03G1237600	up
novel_miR_200	down	TraesCS7D03G1282100	down
novel_miR_200	down	TraesCS7D03G1307600	up
novel_miR_200	down	TraesCSU03G0110000	up
novel_miR_200	down	TraesCSU03G0167400	up
novel_miR_200	down	TraesCSU03G0288300	up
novel_miR_200	down	Triticum_aestivum_newGene_115653	down
novel_miR_200	down	Triticum_aestivum_newGene_123220	down
novel_miR_200	down	Triticum_aestivum_newGene_12331	up
novel_miR_200	down	Triticum_aestivum_newGene_124300	down
novel_miR_200	down	Triticum_aestivum_newGene_128130	down
novel_miR_200	down	Triticum_aestivum_newGene_14067	up
novel_miR_200	down	Triticum_aestivum_newGene_14644	down
novel_miR_200	down	Triticum_aestivum_newGene_16020	up
novel_miR_200	down	Triticum_aestivum_newGene_167719	up
novel_miR_200	down	Triticum_aestivum_newGene_168209	up
novel_miR_200	down	Triticum_aestivum_newGene_168511	up
novel_miR_200	down	Triticum_aestivum_newGene_170744	up
novel_miR_200	down	Triticum_aestivum_newGene_186890	down
novel_miR_200	down	Triticum_aestivum_newGene_187035	up
novel_miR_200	down	Triticum_aestivum_newGene_210601	down
novel_miR_200	down	Triticum_aestivum_newGene_210818	down
novel_miR_200	down	Triticum_aestivum_newGene_219474	up
novel_miR_200	down	Triticum_aestivum_newGene_233358	up
novel_miR_200	down	Triticum_aestivum_newGene_25234	down
novel_miR_200	down	Triticum_aestivum_newGene_256980	down
novel_miR_200	down	Triticum_aestivum_newGene_30693	up
novel_miR_200	down	Triticum_aestivum_newGene_37188	down
novel_miR_200	down	Triticum_aestivum_newGene_39098	down
novel_miR_200	down	Triticum_aestivum_newGene_40962	down
novel_miR_200	down	Triticum_aestivum_newGene_60021	down
novel_miR_200	down	Triticum_aestivum_newGene_6806	down
novel_miR_200	down	Triticum_aestivum_newGene_89784	down
novel_miR_200	down	Triticum_aestivum_newGene_97412	down
novel_miR_200	down	Triticum_aestivum_newGene_99022	up
novel_miR_200	down	Triticum_aestivum_newGene_99030	up
novel_miR_200	down	Triticum_aestivum_newGene_99034	up
novel_miR_200	down	Triticum_aestivum_newGene_99333	down
novel_miR_50	down	TraesCS1A03G0164500	up
novel_miR_50	down	TraesCS1A03G0428200	up
novel_miR_50	down	TraesCS1A03G0659000	down
novel_miR_50	down	TraesCS1A03G0739000	up
novel_miR_50	down	TraesCS1A03G0749100	up
novel_miR_50	down	TraesCS1A03G0809100	up
novel_miR_50	down	TraesCS1A03G0921200	up
novel_miR_50	down	TraesCS1B03G0003300	up
novel_miR_50	down	TraesCS1B03G0152200	up
novel_miR_50	down	TraesCS1B03G0299600LC	up
novel_miR_50	down	TraesCS1B03G0317200	up
novel_miR_50	down	TraesCS1B03G0370900	up
novel_miR_50	down	TraesCS1B03G0636600	up
novel_miR_50	down	TraesCS1B03G0653700	up
novel_miR_50	down	TraesCS1B03G0748200	up
novel_miR_50	down	TraesCS1B03G0750100	up
novel_miR_50	down	TraesCS1B03G0754300	up
novel_miR_50	down	TraesCS1B03G0802600LC	down
novel_miR_50	down	TraesCS1B03G0853100	up
novel_miR_50	down	TraesCS1B03G1036800	up
novel_miR_50	down	TraesCS1B03G1044700	up
novel_miR_50	down	TraesCS1B03G1053700	down
novel_miR_50	down	TraesCS1B03G1087700	up
novel_miR_50	down	TraesCS1D03G0001500	up
novel_miR_50	down	TraesCS1D03G0028400	up
novel_miR_50	down	TraesCS1D03G0191300	up
novel_miR_50	down	TraesCS1D03G0283800	up
novel_miR_50	down	TraesCS1D03G0355000LC	up
novel_miR_50	down	TraesCS1D03G0404200	up
novel_miR_50	down	TraesCS1D03G0596200	up
novel_miR_50	down	TraesCS1D03G0625700	up
novel_miR_50	down	TraesCS1D03G0648800	up
novel_miR_50	down	TraesCS1D03G0705200	up
novel_miR_50	down	TraesCS1D03G0777900	up
novel_miR_50	down	TraesCS1D03G0887600	up
novel_miR_50	down	TraesCS1D03G0887900	down
novel_miR_50	down	TraesCS2A03G0200200	down
novel_miR_50	down	TraesCS2A03G0200300	up
novel_miR_50	down	TraesCS2A03G0274500	up
novel_miR_50	down	TraesCS2A03G0327100	down
novel_miR_50	down	TraesCS2A03G0366800	up
novel_miR_50	down	TraesCS2A03G0416900	up
novel_miR_50	down	TraesCS2A03G0446900	up
novel_miR_50	down	TraesCS2A03G0458100	up
novel_miR_50	down	TraesCS2A03G0599200	up
novel_miR_50	down	TraesCS2A03G0776700	down
novel_miR_50	down	TraesCS2A03G0854700	up
novel_miR_50	down	TraesCS2A03G1105500LC	down
novel_miR_50	down	TraesCS2A03G1152000	up
novel_miR_50	down	TraesCS2A03G1288600	up
novel_miR_50	down	TraesCS2A03G1299000	up
novel_miR_50	down	TraesCS2B03G0253500	down
novel_miR_50	down	TraesCS2B03G0272700	up
novel_miR_50	down	TraesCS2B03G0287600	up
novel_miR_50	down	TraesCS2B03G0434100	down
novel_miR_50	down	TraesCS2B03G0568900	up
novel_miR_50	down	TraesCS2B03G0579400LC	up
novel_miR_50	down	TraesCS2B03G0582300	up
novel_miR_50	down	TraesCS2B03G0800500	down
novel_miR_50	down	TraesCS2B03G0832100	up
novel_miR_50	down	TraesCS2B03G0839500	up
novel_miR_50	down	TraesCS2B03G0845900	up
novel_miR_50	down	TraesCS2B03G0946500	up
novel_miR_50	down	TraesCS2B03G1017100	up
novel_miR_50	down	TraesCS2B03G1071000	up
novel_miR_50	down	TraesCS2B03G1140900	up
novel_miR_50	down	TraesCS2B03G1148900	down
novel_miR_50	down	TraesCS2B03G1270000	down
novel_miR_50	down	TraesCS2B03G1304900	up
novel_miR_50	down	TraesCS2B03G1307900	up
novel_miR_50	down	TraesCS2B03G1357100	down
novel_miR_50	down	TraesCS2B03G1444300	up
novel_miR_50	down	TraesCS2D03G0352100	up
novel_miR_50	down	TraesCS2D03G0358100	up
novel_miR_50	down	TraesCS2D03G0384100	up
novel_miR_50	down	TraesCS2D03G0454600	up
novel_miR_50	down	TraesCS2D03G0465800	up
novel_miR_50	down	TraesCS2D03G0471800	up
novel_miR_50	down	TraesCS2D03G0490900	up
novel_miR_50	down	TraesCS2D03G0686400	up
novel_miR_50	down	TraesCS2D03G0707500	up
novel_miR_50	down	TraesCS2D03G0751700	down
novel_miR_50	down	TraesCS2D03G0796300	up
novel_miR_50	down	TraesCS2D03G0869000	down
novel_miR_50	down	TraesCS2D03G1002500	up
novel_miR_50	down	TraesCS2D03G1099300	down
novel_miR_50	down	TraesCS2D03G1101100	up
novel_miR_50	down	TraesCS2D03G1277600	down
novel_miR_50	down	TraesCS3A03G0000200	down
novel_miR_50	down	TraesCS3A03G0026000	up
novel_miR_50	down	TraesCS3A03G0026100	up
novel_miR_50	down	TraesCS3A03G0076900	up
novel_miR_50	down	TraesCS3A03G0201000	down
novel_miR_50	down	TraesCS3A03G0355300	down
novel_miR_50	down	TraesCS3A03G0509800	up
novel_miR_50	down	TraesCS3A03G0540400LC	down
novel_miR_50	down	TraesCS3A03G0598300	up
novel_miR_50	down	TraesCS3A03G0692600	up
novel_miR_50	down	TraesCS3A03G0763900	up
novel_miR_50	down	TraesCS3A03G0812200	up
novel_miR_50	down	TraesCS3A03G0817300LC	up
novel_miR_50	down	TraesCS3A03G0832700	down
novel_miR_50	down	TraesCS3A03G0837800	up
novel_miR_50	down	TraesCS3A03G0859800	up
novel_miR_50	down	TraesCS3A03G0944600	up
novel_miR_50	down	TraesCS3A03G1035600	up
novel_miR_50	down	TraesCS3A03G1042100	up
novel_miR_50	down	TraesCS3A03G1178400	up
novel_miR_50	down	TraesCS3A03G1230400	up
novel_miR_50	down	TraesCS3B03G0045000	up
novel_miR_50	down	TraesCS3B03G0123900	up
novel_miR_50	down	TraesCS3B03G0334700	up
novel_miR_50	down	TraesCS3B03G0483900	up
novel_miR_50	down	TraesCS3B03G0663200	up
novel_miR_50	down	TraesCS3B03G0680200	up
novel_miR_50	down	TraesCS3B03G0718800	down
novel_miR_50	down	TraesCS3B03G0728700	up
novel_miR_50	down	TraesCS3B03G0735600	down
novel_miR_50	down	TraesCS3B03G0789100	up
novel_miR_50	down	TraesCS3B03G0996400	up
novel_miR_50	down	TraesCS3B03G1158700	up
novel_miR_50	down	TraesCS3B03G1202800	up
novel_miR_50	down	TraesCS3B03G1401400	down
novel_miR_50	down	TraesCS3B03G1510300	up
novel_miR_50	down	TraesCS3D03G0031700	down
novel_miR_50	down	TraesCS3D03G0189100	up
novel_miR_50	down	TraesCS3D03G0195700	down
novel_miR_50	down	TraesCS3D03G0231600LC	down
novel_miR_50	down	TraesCS3D03G0456100LC	up
novel_miR_50	down	TraesCS3D03G0547300	up
novel_miR_50	down	TraesCS3D03G0552500	up
novel_miR_50	down	TraesCS3D03G0584800	down
novel_miR_50	down	TraesCS3D03G0629600	up
novel_miR_50	down	TraesCS3D03G0665600	up
novel_miR_50	down	TraesCS3D03G0717900	up
novel_miR_50	down	TraesCS3D03G0768100	up
novel_miR_50	down	TraesCS3D03G0799100	up
novel_miR_50	down	TraesCS3D03G0836200	up
novel_miR_50	down	TraesCS3D03G0884400	down
novel_miR_50	down	TraesCS3D03G0898400	up
novel_miR_50	down	TraesCS3D03G0960700	up
novel_miR_50	down	TraesCS3D03G0969500	up
novel_miR_50	down	TraesCS3D03G1119000	up
novel_miR_50	down	TraesCS3D03G1122500	up
novel_miR_50	down	TraesCS4A03G0001100	up
novel_miR_50	down	TraesCS4A03G0053200	up
novel_miR_50	down	TraesCS4A03G0070200	up
novel_miR_50	down	TraesCS4A03G0103700	down
novel_miR_50	down	TraesCS4A03G0145200	up
novel_miR_50	down	TraesCS4A03G0162600	up
novel_miR_50	down	TraesCS4A03G0243900	down
novel_miR_50	down	TraesCS4A03G0245600	up
novel_miR_50	down	TraesCS4A03G0248900	up
novel_miR_50	down	TraesCS4A03G0276500	up
novel_miR_50	down	TraesCS4A03G0312600	down
novel_miR_50	down	TraesCS4A03G0435800	up
novel_miR_50	down	TraesCS4A03G0462400	up
novel_miR_50	down	TraesCS4A03G0490200	down
novel_miR_50	down	TraesCS4A03G0494400	up
novel_miR_50	down	TraesCS4A03G0520900	up
novel_miR_50	down	TraesCS4A03G0779700	down
novel_miR_50	down	TraesCS4A03G0780500	up
novel_miR_50	down	TraesCS4A03G1082400	up
novel_miR_50	down	TraesCS4B03G0003300	up
novel_miR_50	down	TraesCS4B03G0019500	up
novel_miR_50	down	TraesCS4B03G0031400	down
novel_miR_50	down	TraesCS4B03G0278400	up
novel_miR_50	down	TraesCS4B03G0396400LC	down
novel_miR_50	down	TraesCS4B03G0497000	up
novel_miR_50	down	TraesCS4B03G0520400	up
novel_miR_50	down	TraesCS4B03G0609900	up
novel_miR_50	down	TraesCS4B03G0699900LC	up
novel_miR_50	down	TraesCS4B03G0736100	up
novel_miR_50	down	TraesCS4B03G0848600	down
novel_miR_50	down	TraesCS4B03G0923300	up
novel_miR_50	down	TraesCS4B03G0939500	down
novel_miR_50	down	TraesCS4B03G0963900	down
novel_miR_50	down	TraesCS4B03G0966800	up
novel_miR_50	down	TraesCS4B03G0969000	up
novel_miR_50	down	TraesCS4D03G0003000	up
novel_miR_50	down	TraesCS4D03G0004700	up
novel_miR_50	down	TraesCS4D03G0020000	down
novel_miR_50	down	TraesCS4D03G0025500	up
novel_miR_50	down	TraesCS4D03G0049500	up
novel_miR_50	down	TraesCS4D03G0115700	up
novel_miR_50	down	TraesCS4D03G0237000	up
novel_miR_50	down	TraesCS4D03G0263400	down
novel_miR_50	down	TraesCS4D03G0267100	up
novel_miR_50	down	TraesCS4D03G0293000	up
novel_miR_50	down	TraesCS4D03G0353900	up
novel_miR_50	down	TraesCS4D03G0441900	up
novel_miR_50	down	TraesCS4D03G0453800	up
novel_miR_50	down	TraesCS4D03G0459100	up
novel_miR_50	down	TraesCS4D03G0463500	down
novel_miR_50	down	TraesCS4D03G0652900	down
novel_miR_50	down	TraesCS4D03G0663100	down
novel_miR_50	down	TraesCS4D03G0692300	down
novel_miR_50	down	TraesCS4D03G0805800	up
novel_miR_50	down	TraesCS4D03G0809300	up
novel_miR_50	down	TraesCS4D03G0838100	up
novel_miR_50	down	TraesCS5A03G0069200LC	down
novel_miR_50	down	TraesCS5A03G0299300	down
novel_miR_50	down	TraesCS5A03G0309700LC	up
novel_miR_50	down	TraesCS5A03G0382400LC	up
novel_miR_50	down	TraesCS5A03G0390300	up
novel_miR_50	down	TraesCS5A03G0397100	up
novel_miR_50	down	TraesCS5A03G0432900	up
novel_miR_50	down	TraesCS5A03G0504600	up
novel_miR_50	down	TraesCS5A03G0680600	up
novel_miR_50	down	TraesCS5A03G0707000	down
novel_miR_50	down	TraesCS5A03G0789900	down
novel_miR_50	down	TraesCS5A03G0799600	up
novel_miR_50	down	TraesCS5A03G0808000	up
novel_miR_50	down	TraesCS5A03G0948600	up
novel_miR_50	down	TraesCS5A03G0967900	down
novel_miR_50	down	TraesCS5A03G1272900	up
novel_miR_50	down	TraesCS5B03G0014600	up
novel_miR_50	down	TraesCS5B03G0067600	up
novel_miR_50	down	TraesCS5B03G0095900	down
novel_miR_50	down	TraesCS5B03G0209100	up
novel_miR_50	down	TraesCS5B03G0212300	up
novel_miR_50	down	TraesCS5B03G0295600LC	down
novel_miR_50	down	TraesCS5B03G0330100	down
novel_miR_50	down	TraesCS5B03G0332800	down
novel_miR_50	down	TraesCS5B03G0430700	up
novel_miR_50	down	TraesCS5B03G0463400	down
novel_miR_50	down	TraesCS5B03G0465800	up
novel_miR_50	down	TraesCS5B03G0489300	up
novel_miR_50	down	TraesCS5B03G0699300	up
novel_miR_50	down	TraesCS5B03G0720400	up
novel_miR_50	down	TraesCS5B03G0747200	down
novel_miR_50	down	TraesCS5B03G0804300	down
novel_miR_50	down	TraesCS5B03G0805100	up
novel_miR_50	down	TraesCS5B03G0896300	up
novel_miR_50	down	TraesCS5B03G0998000	up
novel_miR_50	down	TraesCS5B03G0998800	up
novel_miR_50	down	TraesCS5B03G1013100	down
novel_miR_50	down	TraesCS5B03G1017900	down
novel_miR_50	down	TraesCS5B03G1055900	up
novel_miR_50	down	TraesCS5D03G0008000	up
novel_miR_50	down	TraesCS5D03G0100400	up
novel_miR_50	down	TraesCS5D03G0151700	up
novel_miR_50	down	TraesCS5D03G0218600	up
novel_miR_50	down	TraesCS5D03G0377900	up
novel_miR_50	down	TraesCS5D03G0403800	up
novel_miR_50	down	TraesCS5D03G0590700	up
novel_miR_50	down	TraesCS5D03G0674800	down
novel_miR_50	down	TraesCS5D03G0688500	down
novel_miR_50	down	TraesCS5D03G0694100	up
novel_miR_50	down	TraesCS5D03G0865700	up
novel_miR_50	down	TraesCS5D03G0872500	up
novel_miR_50	down	TraesCS5D03G0904500	up
novel_miR_50	down	TraesCS5D03G0904700	up
novel_miR_50	down	TraesCS5D03G0929100LC	down
novel_miR_50	down	TraesCS5D03G1104000	up
novel_miR_50	down	TraesCS5D03G1109500	down
novel_miR_50	down	TraesCS6A03G0005200	up
novel_miR_50	down	TraesCS6A03G0101500LC	up
novel_miR_50	down	TraesCS6A03G0186000	down
novel_miR_50	down	TraesCS6A03G0441900	up
novel_miR_50	down	TraesCS6A03G0691400	up
novel_miR_50	down	TraesCS6A03G0740800	up
novel_miR_50	down	TraesCS6A03G0880900LC	up
novel_miR_50	down	TraesCS6A03G0919500	up
novel_miR_50	down	TraesCS6B03G0147400	down
novel_miR_50	down	TraesCS6B03G0682700LC	down
novel_miR_50	down	TraesCS6B03G0785400	up
novel_miR_50	down	TraesCS6B03G0991400	up
novel_miR_50	down	TraesCS6B03G1051600	up
novel_miR_50	down	TraesCS6B03G1089600	up
novel_miR_50	down	TraesCS6B03G1122900	up
novel_miR_50	down	TraesCS6D03G0108500	up
novel_miR_50	down	TraesCS6D03G0127800	up
novel_miR_50	down	TraesCS6D03G0162800LC	down
novel_miR_50	down	TraesCS6D03G0165100	down
novel_miR_50	down	TraesCS6D03G0533600	up
novel_miR_50	down	TraesCS6D03G0544700	up
novel_miR_50	down	TraesCS6D03G0579700	up
novel_miR_50	down	TraesCS6D03G0593200LC	up
novel_miR_50	down	TraesCS6D03G0622100	up
novel_miR_50	down	TraesCS6D03G0643800	down
novel_miR_50	down	TraesCS6D03G0688800	up
novel_miR_50	down	TraesCS6D03G0752000	down
novel_miR_50	down	TraesCS6D03G0793700	up
novel_miR_50	down	TraesCS6D03G0828600	up
novel_miR_50	down	TraesCS6D03G0839200	up
novel_miR_50	down	TraesCS6D03G0918600	down
novel_miR_50	down	TraesCS7A03G0109200	up
novel_miR_50	down	TraesCS7A03G0109300	up
novel_miR_50	down	TraesCS7A03G0315300	up
novel_miR_50	down	TraesCS7A03G0477700	down
novel_miR_50	down	TraesCS7A03G0480900	up
novel_miR_50	down	TraesCS7A03G0509800	up
novel_miR_50	down	TraesCS7A03G0547900	up
novel_miR_50	down	TraesCS7A03G0551200	down
novel_miR_50	down	TraesCS7A03G0802800	up
novel_miR_50	down	TraesCS7A03G1126000	up
novel_miR_50	down	TraesCS7A03G1187500	down
novel_miR_50	down	TraesCS7A03G1194200	up
novel_miR_50	down	TraesCS7B03G0030800	up
novel_miR_50	down	TraesCS7B03G0089400	up
novel_miR_50	down	TraesCS7B03G0122200	up
novel_miR_50	down	TraesCS7B03G0165700	up
novel_miR_50	down	TraesCS7B03G0205200	down
novel_miR_50	down	TraesCS7B03G0222800	up
novel_miR_50	down	TraesCS7B03G0271800	up
novel_miR_50	down	TraesCS7B03G0349400	up
novel_miR_50	down	TraesCS7B03G0359400	up
novel_miR_50	down	TraesCS7B03G0392300	down
novel_miR_50	down	TraesCS7B03G0448000	down
novel_miR_50	down	TraesCS7B03G0504600LC	down
novel_miR_50	down	TraesCS7B03G0566400LC	down
novel_miR_50	down	TraesCS7B03G0630700LC	down
novel_miR_50	down	TraesCS7B03G0695200	down
novel_miR_50	down	TraesCS7B03G0722400	up
novel_miR_50	down	TraesCS7B03G0754900	up
novel_miR_50	down	TraesCS7B03G0799700	up
novel_miR_50	down	TraesCS7B03G0857000	up
novel_miR_50	down	TraesCS7B03G1012000	up
novel_miR_50	down	TraesCS7B03G1304300	down
novel_miR_50	down	TraesCS7B03G1340600	up
novel_miR_50	down	TraesCS7B03G1341500	down
novel_miR_50	down	TraesCS7D03G0120600	up
novel_miR_50	down	TraesCS7D03G0181500	up
novel_miR_50	down	TraesCS7D03G0446500	up
novel_miR_50	down	TraesCS7D03G0462400	down
novel_miR_50	down	TraesCS7D03G0600300	up
novel_miR_50	down	TraesCS7D03G0606900	down
novel_miR_50	down	TraesCS7D03G0666500LC	down
novel_miR_50	down	TraesCS7D03G0817400	up
novel_miR_50	down	TraesCS7D03G0860200	down
novel_miR_50	down	TraesCS7D03G0867600	up
novel_miR_50	down	TraesCS7D03G0909400	down
novel_miR_50	down	TraesCS7D03G0977100	up
novel_miR_50	down	TraesCS7D03G0985200	up
novel_miR_50	down	TraesCS7D03G1093700	down
novel_miR_50	down	TraesCS7D03G1095900	up
novel_miR_50	down	TraesCS7D03G1127300	down
novel_miR_50	down	TraesCS7D03G1237600	up
novel_miR_50	down	TraesCS7D03G1282100	down
novel_miR_50	down	TraesCS7D03G1307600	up
novel_miR_50	down	TraesCSU03G0110000	up
novel_miR_50	down	TraesCSU03G0167400	up
novel_miR_50	down	TraesCSU03G0288300	up
novel_miR_50	down	Triticum_aestivum_newGene_115653	down
novel_miR_50	down	Triticum_aestivum_newGene_123220	down
novel_miR_50	down	Triticum_aestivum_newGene_12331	up
novel_miR_50	down	Triticum_aestivum_newGene_124300	down
novel_miR_50	down	Triticum_aestivum_newGene_128130	down
novel_miR_50	down	Triticum_aestivum_newGene_14067	up
novel_miR_50	down	Triticum_aestivum_newGene_14644	down
novel_miR_50	down	Triticum_aestivum_newGene_16020	up
novel_miR_50	down	Triticum_aestivum_newGene_167719	up
novel_miR_50	down	Triticum_aestivum_newGene_168209	up
novel_miR_50	down	Triticum_aestivum_newGene_168511	up
novel_miR_50	down	Triticum_aestivum_newGene_170744	up
novel_miR_50	down	Triticum_aestivum_newGene_186890	down
novel_miR_50	down	Triticum_aestivum_newGene_187035	up
novel_miR_50	down	Triticum_aestivum_newGene_210601	down
novel_miR_50	down	Triticum_aestivum_newGene_210818	down
novel_miR_50	down	Triticum_aestivum_newGene_219474	up
novel_miR_50	down	Triticum_aestivum_newGene_233358	up
novel_miR_50	down	Triticum_aestivum_newGene_25234	down
novel_miR_50	down	Triticum_aestivum_newGene_256980	down
novel_miR_50	down	Triticum_aestivum_newGene_30693	up
novel_miR_50	down	Triticum_aestivum_newGene_37188	down
novel_miR_50	down	Triticum_aestivum_newGene_39098	down
novel_miR_50	down	Triticum_aestivum_newGene_40962	down
novel_miR_50	down	Triticum_aestivum_newGene_60021	down
novel_miR_50	down	Triticum_aestivum_newGene_6806	down
novel_miR_50	down	Triticum_aestivum_newGene_89784	down
novel_miR_50	down	Triticum_aestivum_newGene_97412	down
novel_miR_50	down	Triticum_aestivum_newGene_99022	up
novel_miR_50	down	Triticum_aestivum_newGene_99030	up
novel_miR_50	down	Triticum_aestivum_newGene_99034	up
novel_miR_50	down	Triticum_aestivum_newGene_99333	down
novel_miR_383	down	TraesCS1A03G0164500	up
novel_miR_383	down	TraesCS1A03G0428200	up
novel_miR_383	down	TraesCS1A03G0659000	down
novel_miR_383	down	TraesCS1A03G0739000	up
novel_miR_383	down	TraesCS1A03G0749100	up
novel_miR_383	down	TraesCS1A03G0809100	up
novel_miR_383	down	TraesCS1A03G0921200	up
novel_miR_383	down	TraesCS1B03G0003300	up
novel_miR_383	down	TraesCS1B03G0152200	up
novel_miR_383	down	TraesCS1B03G0299600LC	up
novel_miR_383	down	TraesCS1B03G0317200	up
novel_miR_383	down	TraesCS1B03G0370900	up
novel_miR_383	down	TraesCS1B03G0636600	up
novel_miR_383	down	TraesCS1B03G0653700	up
novel_miR_383	down	TraesCS1B03G0748200	up
novel_miR_383	down	TraesCS1B03G0750100	up
novel_miR_383	down	TraesCS1B03G0754300	up
novel_miR_383	down	TraesCS1B03G0802600LC	down
novel_miR_383	down	TraesCS1B03G0853100	up
novel_miR_383	down	TraesCS1B03G1036800	up
novel_miR_383	down	TraesCS1B03G1044700	up
novel_miR_383	down	TraesCS1B03G1053700	down
novel_miR_383	down	TraesCS1B03G1087700	up
novel_miR_383	down	TraesCS1D03G0001500	up
novel_miR_383	down	TraesCS1D03G0028400	up
novel_miR_383	down	TraesCS1D03G0191300	up
novel_miR_383	down	TraesCS1D03G0283800	up
novel_miR_383	down	TraesCS1D03G0355000LC	up
novel_miR_383	down	TraesCS1D03G0404200	up
novel_miR_383	down	TraesCS1D03G0596200	up
novel_miR_383	down	TraesCS1D03G0625700	up
novel_miR_383	down	TraesCS1D03G0648800	up
novel_miR_383	down	TraesCS1D03G0705200	up
novel_miR_383	down	TraesCS1D03G0777900	up
novel_miR_383	down	TraesCS1D03G0887600	up
novel_miR_383	down	TraesCS1D03G0887900	down
novel_miR_383	down	TraesCS2A03G0200200	down
novel_miR_383	down	TraesCS2A03G0200300	up
novel_miR_383	down	TraesCS2A03G0274500	up
novel_miR_383	down	TraesCS2A03G0327100	down
novel_miR_383	down	TraesCS2A03G0366800	up
novel_miR_383	down	TraesCS2A03G0416900	up
novel_miR_383	down	TraesCS2A03G0446900	up
novel_miR_383	down	TraesCS2A03G0458100	up
novel_miR_383	down	TraesCS2A03G0599200	up
novel_miR_383	down	TraesCS2A03G0776700	down
novel_miR_383	down	TraesCS2A03G0854700	up
novel_miR_383	down	TraesCS2A03G1105500LC	down
novel_miR_383	down	TraesCS2A03G1152000	up
novel_miR_383	down	TraesCS2A03G1288600	up
novel_miR_383	down	TraesCS2A03G1299000	up
novel_miR_383	down	TraesCS2B03G0253500	down
novel_miR_383	down	TraesCS2B03G0272700	up
novel_miR_383	down	TraesCS2B03G0287600	up
novel_miR_383	down	TraesCS2B03G0434100	down
novel_miR_383	down	TraesCS2B03G0568900	up
novel_miR_383	down	TraesCS2B03G0579400LC	up
novel_miR_383	down	TraesCS2B03G0582300	up
novel_miR_383	down	TraesCS2B03G0800500	down
novel_miR_383	down	TraesCS2B03G0832100	up
novel_miR_383	down	TraesCS2B03G0839500	up
novel_miR_383	down	TraesCS2B03G0845900	up
novel_miR_383	down	TraesCS2B03G0946500	up
novel_miR_383	down	TraesCS2B03G1017100	up
novel_miR_383	down	TraesCS2B03G1071000	up
novel_miR_383	down	TraesCS2B03G1140900	up
novel_miR_383	down	TraesCS2B03G1148900	down
novel_miR_383	down	TraesCS2B03G1270000	down
novel_miR_383	down	TraesCS2B03G1304900	up
novel_miR_383	down	TraesCS2B03G1307900	up
novel_miR_383	down	TraesCS2B03G1357100	down
novel_miR_383	down	TraesCS2B03G1444300	up
novel_miR_383	down	TraesCS2D03G0352100	up
novel_miR_383	down	TraesCS2D03G0358100	up
novel_miR_383	down	TraesCS2D03G0384100	up
novel_miR_383	down	TraesCS2D03G0454600	up
novel_miR_383	down	TraesCS2D03G0465800	up
novel_miR_383	down	TraesCS2D03G0471800	up
novel_miR_383	down	TraesCS2D03G0490900	up
novel_miR_383	down	TraesCS2D03G0686400	up
novel_miR_383	down	TraesCS2D03G0707500	up
novel_miR_383	down	TraesCS2D03G0751700	down
novel_miR_383	down	TraesCS2D03G0796300	up
novel_miR_383	down	TraesCS2D03G0869000	down
novel_miR_383	down	TraesCS2D03G1002500	up
novel_miR_383	down	TraesCS2D03G1099300	down
novel_miR_383	down	TraesCS2D03G1101100	up
novel_miR_383	down	TraesCS2D03G1277600	down
novel_miR_383	down	TraesCS3A03G0000200	down
novel_miR_383	down	TraesCS3A03G0026000	up
novel_miR_383	down	TraesCS3A03G0026100	up
novel_miR_383	down	TraesCS3A03G0076900	up
novel_miR_383	down	TraesCS3A03G0201000	down
novel_miR_383	down	TraesCS3A03G0355300	down
novel_miR_383	down	TraesCS3A03G0509800	up
novel_miR_383	down	TraesCS3A03G0540400LC	down
novel_miR_383	down	TraesCS3A03G0598300	up
novel_miR_383	down	TraesCS3A03G0692600	up
novel_miR_383	down	TraesCS3A03G0763900	up
novel_miR_383	down	TraesCS3A03G0812200	up
novel_miR_383	down	TraesCS3A03G0817300LC	up
novel_miR_383	down	TraesCS3A03G0832700	down
novel_miR_383	down	TraesCS3A03G0837800	up
novel_miR_383	down	TraesCS3A03G0859800	up
novel_miR_383	down	TraesCS3A03G0944600	up
novel_miR_383	down	TraesCS3A03G1035600	up
novel_miR_383	down	TraesCS3A03G1042100	up
novel_miR_383	down	TraesCS3A03G1178400	up
novel_miR_383	down	TraesCS3A03G1230400	up
novel_miR_383	down	TraesCS3B03G0045000	up
novel_miR_383	down	TraesCS3B03G0123900	up
novel_miR_383	down	TraesCS3B03G0334700	up
novel_miR_383	down	TraesCS3B03G0483900	up
novel_miR_383	down	TraesCS3B03G0663200	up
novel_miR_383	down	TraesCS3B03G0680200	up
novel_miR_383	down	TraesCS3B03G0718800	down
novel_miR_383	down	TraesCS3B03G0728700	up
novel_miR_383	down	TraesCS3B03G0735600	down
novel_miR_383	down	TraesCS3B03G0789100	up
novel_miR_383	down	TraesCS3B03G0996400	up
novel_miR_383	down	TraesCS3B03G1158700	up
novel_miR_383	down	TraesCS3B03G1202800	up
novel_miR_383	down	TraesCS3B03G1401400	down
novel_miR_383	down	TraesCS3B03G1510300	up
novel_miR_383	down	TraesCS3D03G0031700	down
novel_miR_383	down	TraesCS3D03G0189100	up
novel_miR_383	down	TraesCS3D03G0195700	down
novel_miR_383	down	TraesCS3D03G0231600LC	down
novel_miR_383	down	TraesCS3D03G0456100LC	up
novel_miR_383	down	TraesCS3D03G0547300	up
novel_miR_383	down	TraesCS3D03G0552500	up
novel_miR_383	down	TraesCS3D03G0584800	down
novel_miR_383	down	TraesCS3D03G0629600	up
novel_miR_383	down	TraesCS3D03G0665600	up
novel_miR_383	down	TraesCS3D03G0717900	up
novel_miR_383	down	TraesCS3D03G0768100	up
novel_miR_383	down	TraesCS3D03G0799100	up
novel_miR_383	down	TraesCS3D03G0836200	up
novel_miR_383	down	TraesCS3D03G0884400	down
novel_miR_383	down	TraesCS3D03G0898400	up
novel_miR_383	down	TraesCS3D03G0960700	up
novel_miR_383	down	TraesCS3D03G0969500	up
novel_miR_383	down	TraesCS3D03G1122500	up
novel_miR_383	down	TraesCS4A03G0001100	up
novel_miR_383	down	TraesCS4A03G0053200	up
novel_miR_383	down	TraesCS4A03G0070200	up
novel_miR_383	down	TraesCS4A03G0103700	down
novel_miR_383	down	TraesCS4A03G0145200	up
novel_miR_383	down	TraesCS4A03G0162600	up
novel_miR_383	down	TraesCS4A03G0243900	down
novel_miR_383	down	TraesCS4A03G0245600	up
novel_miR_383	down	TraesCS4A03G0248900	up
novel_miR_383	down	TraesCS4A03G0276500	up
novel_miR_383	down	TraesCS4A03G0312600	down
novel_miR_383	down	TraesCS4A03G0435800	up
novel_miR_383	down	TraesCS4A03G0462400	up
novel_miR_383	down	TraesCS4A03G0490200	down
novel_miR_383	down	TraesCS4A03G0494400	up
novel_miR_383	down	TraesCS4A03G0520900	up
novel_miR_383	down	TraesCS4A03G0779700	down
novel_miR_383	down	TraesCS4A03G0780500	up
novel_miR_383	down	TraesCS4A03G1082400	up
novel_miR_383	down	TraesCS4B03G0003300	up
novel_miR_383	down	TraesCS4B03G0019500	up
novel_miR_383	down	TraesCS4B03G0031400	down
novel_miR_383	down	TraesCS4B03G0278400	up
novel_miR_383	down	TraesCS4B03G0396400LC	down
novel_miR_383	down	TraesCS4B03G0497000	up
novel_miR_383	down	TraesCS4B03G0520400	up
novel_miR_383	down	TraesCS4B03G0609900	up
novel_miR_383	down	TraesCS4B03G0699900LC	up
novel_miR_383	down	TraesCS4B03G0736100	up
novel_miR_383	down	TraesCS4B03G0848600	down
novel_miR_383	down	TraesCS4B03G0923300	up
novel_miR_383	down	TraesCS4B03G0939500	down
novel_miR_383	down	TraesCS4B03G0963900	down
novel_miR_383	down	TraesCS4B03G0966800	up
novel_miR_383	down	TraesCS4B03G0969000	up
novel_miR_383	down	TraesCS4D03G0003000	up
novel_miR_383	down	TraesCS4D03G0004700	up
novel_miR_383	down	TraesCS4D03G0020000	down
novel_miR_383	down	TraesCS4D03G0025500	up
novel_miR_383	down	TraesCS4D03G0049500	up
novel_miR_383	down	TraesCS4D03G0115700	up
novel_miR_383	down	TraesCS4D03G0237000	up
novel_miR_383	down	TraesCS4D03G0263400	down
novel_miR_383	down	TraesCS4D03G0267100	up
novel_miR_383	down	TraesCS4D03G0293000	up
novel_miR_383	down	TraesCS4D03G0353900	up
novel_miR_383	down	TraesCS4D03G0441900	up
novel_miR_383	down	TraesCS4D03G0453800	up
novel_miR_383	down	TraesCS4D03G0459100	up
novel_miR_383	down	TraesCS4D03G0463500	down
novel_miR_383	down	TraesCS4D03G0652900	down
novel_miR_383	down	TraesCS4D03G0663100	down
novel_miR_383	down	TraesCS4D03G0692300	down
novel_miR_383	down	TraesCS4D03G0805800	up
novel_miR_383	down	TraesCS4D03G0809300	up
novel_miR_383	down	TraesCS4D03G0838100	up
novel_miR_383	down	TraesCS5A03G0069200LC	down
novel_miR_383	down	TraesCS5A03G0299300	down
novel_miR_383	down	TraesCS5A03G0309700LC	up
novel_miR_383	down	TraesCS5A03G0382400LC	up
novel_miR_383	down	TraesCS5A03G0390300	up
novel_miR_383	down	TraesCS5A03G0397100	up
novel_miR_383	down	TraesCS5A03G0432900	up
novel_miR_383	down	TraesCS5A03G0504600	up
novel_miR_383	down	TraesCS5A03G0680600	up
novel_miR_383	down	TraesCS5A03G0707000	down
novel_miR_383	down	TraesCS5A03G0789900	down
novel_miR_383	down	TraesCS5A03G0799600	up
novel_miR_383	down	TraesCS5A03G0808000	up
novel_miR_383	down	TraesCS5A03G0948600	up
novel_miR_383	down	TraesCS5A03G0967900	down
novel_miR_383	down	TraesCS5A03G1272900	up
novel_miR_383	down	TraesCS5B03G0014600	up
novel_miR_383	down	TraesCS5B03G0067600	up
novel_miR_383	down	TraesCS5B03G0095900	down
novel_miR_383	down	TraesCS5B03G0209100	up
novel_miR_383	down	TraesCS5B03G0212300	up
novel_miR_383	down	TraesCS5B03G0295600LC	down
novel_miR_383	down	TraesCS5B03G0330100	down
novel_miR_383	down	TraesCS5B03G0332800	down
novel_miR_383	down	TraesCS5B03G0430700	up
novel_miR_383	down	TraesCS5B03G0463400	down
novel_miR_383	down	TraesCS5B03G0465800	up
novel_miR_383	down	TraesCS5B03G0489300	up
novel_miR_383	down	TraesCS5B03G0699300	up
novel_miR_383	down	TraesCS5B03G0720400	up
novel_miR_383	down	TraesCS5B03G0747200	down
novel_miR_383	down	TraesCS5B03G0804300	down
novel_miR_383	down	TraesCS5B03G0805100	up
novel_miR_383	down	TraesCS5B03G0896300	up
novel_miR_383	down	TraesCS5B03G0998000	up
novel_miR_383	down	TraesCS5B03G0998800	up
novel_miR_383	down	TraesCS5B03G1013100	down
novel_miR_383	down	TraesCS5B03G1017900	down
novel_miR_383	down	TraesCS5B03G1055900	up
novel_miR_383	down	TraesCS5D03G0008000	up
novel_miR_383	down	TraesCS5D03G0100400	up
novel_miR_383	down	TraesCS5D03G0151700	up
novel_miR_383	down	TraesCS5D03G0218600	up
novel_miR_383	down	TraesCS5D03G0377900	up
novel_miR_383	down	TraesCS5D03G0403800	up
novel_miR_383	down	TraesCS5D03G0590700	up
novel_miR_383	down	TraesCS5D03G0674800	down
novel_miR_383	down	TraesCS5D03G0688500	down
novel_miR_383	down	TraesCS5D03G0694100	up
novel_miR_383	down	TraesCS5D03G0865700	up
novel_miR_383	down	TraesCS5D03G0872500	up
novel_miR_383	down	TraesCS5D03G0904500	up
novel_miR_383	down	TraesCS5D03G0904700	up
novel_miR_383	down	TraesCS5D03G0929100LC	down
novel_miR_383	down	TraesCS5D03G1104000	up
novel_miR_383	down	TraesCS5D03G1109500	down
novel_miR_383	down	TraesCS6A03G0005200	up
novel_miR_383	down	TraesCS6A03G0101500LC	up
novel_miR_383	down	TraesCS6A03G0186000	down
novel_miR_383	down	TraesCS6A03G0441900	up
novel_miR_383	down	TraesCS6A03G0691400	up
novel_miR_383	down	TraesCS6A03G0740800	up
novel_miR_383	down	TraesCS6A03G0880900LC	up
novel_miR_383	down	TraesCS6A03G0919500	up
novel_miR_383	down	TraesCS6B03G0147400	down
novel_miR_383	down	TraesCS6B03G0682700LC	down
novel_miR_383	down	TraesCS6B03G0785400	up
novel_miR_383	down	TraesCS6B03G0991400	up
novel_miR_383	down	TraesCS6B03G1051600	up
novel_miR_383	down	TraesCS6B03G1089600	up
novel_miR_383	down	TraesCS6B03G1122900	up
novel_miR_383	down	TraesCS6D03G0108500	up
novel_miR_383	down	TraesCS6D03G0127800	up
novel_miR_383	down	TraesCS6D03G0162800LC	down
novel_miR_383	down	TraesCS6D03G0165100	down
novel_miR_383	down	TraesCS6D03G0533600	up
novel_miR_383	down	TraesCS6D03G0579700	up
novel_miR_383	down	TraesCS6D03G0593200LC	up
novel_miR_383	down	TraesCS6D03G0622100	up
novel_miR_383	down	TraesCS6D03G0643800	down
novel_miR_383	down	TraesCS6D03G0688800	up
novel_miR_383	down	TraesCS6D03G0752000	down
novel_miR_383	down	TraesCS6D03G0793700	up
novel_miR_383	down	TraesCS6D03G0828600	up
novel_miR_383	down	TraesCS6D03G0839200	up
novel_miR_383	down	TraesCS6D03G0918600	down
novel_miR_383	down	TraesCS7A03G0109200	up
novel_miR_383	down	TraesCS7A03G0109300	up
novel_miR_383	down	TraesCS7A03G0315300	up
novel_miR_383	down	TraesCS7A03G0477700	down
novel_miR_383	down	TraesCS7A03G0480900	up
novel_miR_383	down	TraesCS7A03G0509800	up
novel_miR_383	down	TraesCS7A03G0547900	up
novel_miR_383	down	TraesCS7A03G0551200	down
novel_miR_383	down	TraesCS7A03G0802800	up
novel_miR_383	down	TraesCS7A03G1126000	up
novel_miR_383	down	TraesCS7A03G1187500	down
novel_miR_383	down	TraesCS7A03G1194200	up
novel_miR_383	down	TraesCS7B03G0030800	up
novel_miR_383	down	TraesCS7B03G0089400	up
novel_miR_383	down	TraesCS7B03G0122200	up
novel_miR_383	down	TraesCS7B03G0165700	up
novel_miR_383	down	TraesCS7B03G0205200	down
novel_miR_383	down	TraesCS7B03G0222800	up
novel_miR_383	down	TraesCS7B03G0271800	up
novel_miR_383	down	TraesCS7B03G0349400	up
novel_miR_383	down	TraesCS7B03G0359400	up
novel_miR_383	down	TraesCS7B03G0392300	down
novel_miR_383	down	TraesCS7B03G0448000	down
novel_miR_383	down	TraesCS7B03G0504600LC	down
novel_miR_383	down	TraesCS7B03G0566400LC	down
novel_miR_383	down	TraesCS7B03G0630700LC	down
novel_miR_383	down	TraesCS7B03G0695200	down
novel_miR_383	down	TraesCS7B03G0722400	up
novel_miR_383	down	TraesCS7B03G0754900	up
novel_miR_383	down	TraesCS7B03G0799700	up
novel_miR_383	down	TraesCS7B03G0857000	up
novel_miR_383	down	TraesCS7B03G1012000	up
novel_miR_383	down	TraesCS7B03G1304300	down
novel_miR_383	down	TraesCS7B03G1340600	up
novel_miR_383	down	TraesCS7B03G1341500	down
novel_miR_383	down	TraesCS7D03G0120600	up
novel_miR_383	down	TraesCS7D03G0181500	up
novel_miR_383	down	TraesCS7D03G0446500	up
novel_miR_383	down	TraesCS7D03G0462400	down
novel_miR_383	down	TraesCS7D03G0600300	up
novel_miR_383	down	TraesCS7D03G0606900	down
novel_miR_383	down	TraesCS7D03G0666500LC	down
novel_miR_383	down	TraesCS7D03G0817400	up
novel_miR_383	down	TraesCS7D03G0860200	down
novel_miR_383	down	TraesCS7D03G0867600	up
novel_miR_383	down	TraesCS7D03G0909400	down
novel_miR_383	down	TraesCS7D03G0977100	up
novel_miR_383	down	TraesCS7D03G0985200	up
novel_miR_383	down	TraesCS7D03G1093700	down
novel_miR_383	down	TraesCS7D03G1095900	up
novel_miR_383	down	TraesCS7D03G1127300	down
novel_miR_383	down	TraesCS7D03G1237600	up
novel_miR_383	down	TraesCS7D03G1282100	down
novel_miR_383	down	TraesCS7D03G1307600	up
novel_miR_383	down	TraesCSU03G0110000	up
novel_miR_383	down	TraesCSU03G0167400	up
novel_miR_383	down	TraesCSU03G0288300	up
novel_miR_383	down	Triticum_aestivum_newGene_115653	down
novel_miR_383	down	Triticum_aestivum_newGene_123220	down
novel_miR_383	down	Triticum_aestivum_newGene_12331	up
novel_miR_383	down	Triticum_aestivum_newGene_124300	down
novel_miR_383	down	Triticum_aestivum_newGene_128130	down
novel_miR_383	down	Triticum_aestivum_newGene_14067	up
novel_miR_383	down	Triticum_aestivum_newGene_14644	down
novel_miR_383	down	Triticum_aestivum_newGene_16020	up
novel_miR_383	down	Triticum_aestivum_newGene_167719	up
novel_miR_383	down	Triticum_aestivum_newGene_168209	up
novel_miR_383	down	Triticum_aestivum_newGene_168511	up
novel_miR_383	down	Triticum_aestivum_newGene_170744	up
novel_miR_383	down	Triticum_aestivum_newGene_186890	down
novel_miR_383	down	Triticum_aestivum_newGene_187035	up
novel_miR_383	down	Triticum_aestivum_newGene_210601	down
novel_miR_383	down	Triticum_aestivum_newGene_210818	down
novel_miR_383	down	Triticum_aestivum_newGene_219474	up
novel_miR_383	down	Triticum_aestivum_newGene_233358	up
novel_miR_383	down	Triticum_aestivum_newGene_25234	down
novel_miR_383	down	Triticum_aestivum_newGene_256980	down
novel_miR_383	down	Triticum_aestivum_newGene_30693	up
novel_miR_383	down	Triticum_aestivum_newGene_37188	down
novel_miR_383	down	Triticum_aestivum_newGene_39098	down
novel_miR_383	down	Triticum_aestivum_newGene_40962	down
novel_miR_383	down	Triticum_aestivum_newGene_60021	down
novel_miR_383	down	Triticum_aestivum_newGene_6806	down
novel_miR_383	down	Triticum_aestivum_newGene_89784	down
novel_miR_383	down	Triticum_aestivum_newGene_97412	down
novel_miR_383	down	Triticum_aestivum_newGene_99022	up
novel_miR_383	down	Triticum_aestivum_newGene_99030	up
novel_miR_383	down	Triticum_aestivum_newGene_99034	up
novel_miR_383	down	Triticum_aestivum_newGene_99333	down
novel_miR_162	up	TraesCS1A03G0054700	up
novel_miR_162	up	TraesCS1A03G0099800	up
novel_miR_162	up	TraesCS1A03G0290000LC	up
novel_miR_162	up	TraesCS1A03G0339400	up
novel_miR_162	up	TraesCS1A03G0449000LC	down
novel_miR_162	up	TraesCS1A03G0523000	up
novel_miR_162	up	TraesCS1A03G0676300	up
novel_miR_162	up	TraesCS1A03G0768800	down
novel_miR_162	up	TraesCS1A03G0781500	down
novel_miR_162	up	TraesCS1A03G0803700LC	down
novel_miR_162	up	TraesCS1A03G0913000LC	up
novel_miR_162	up	TraesCS1A03G0994600	down
novel_miR_162	up	TraesCS1B03G0002000	up
novel_miR_162	up	TraesCS1B03G0215500	down
novel_miR_162	up	TraesCS1B03G0612700	up
novel_miR_162	up	TraesCS1B03G0765800	down
novel_miR_162	up	TraesCS1B03G0847700	up
novel_miR_162	up	TraesCS1B03G0896700	down
novel_miR_162	up	TraesCS1B03G0896900	down
novel_miR_162	up	TraesCS1B03G0915800	down
novel_miR_162	up	TraesCS1B03G1177500	down
novel_miR_162	up	TraesCS1D03G0666400	down
novel_miR_162	up	TraesCS1D03G0710900	up
novel_miR_162	up	TraesCS1D03G0734800	down
novel_miR_162	up	TraesCS1D03G0748600	down
novel_miR_162	up	TraesCS1D03G0748700	down
novel_miR_162	up	TraesCS1D03G0805500	up
novel_miR_162	up	TraesCS1D03G0881500	up
novel_miR_162	up	TraesCS1D03G0894000	up
novel_miR_162	up	TraesCS2A03G0224200	up
novel_miR_162	up	TraesCS2A03G0364800	up
novel_miR_162	up	TraesCS2A03G0446300	down
novel_miR_162	up	TraesCS2A03G0457900	up
novel_miR_162	up	TraesCS2A03G0464400	up
novel_miR_162	up	TraesCS2A03G0466200	up
novel_miR_162	up	TraesCS2A03G0619900	down
novel_miR_162	up	TraesCS2A03G0732900	down
novel_miR_162	up	TraesCS2A03G0782200	up
novel_miR_162	up	TraesCS2A03G0819300	up
novel_miR_162	up	TraesCS2A03G0934900	up
novel_miR_162	up	TraesCS2A03G0935000	up
novel_miR_162	up	TraesCS2A03G1019200	up
novel_miR_162	up	TraesCS2A03G1051500	down
novel_miR_162	up	TraesCS2A03G1129100	up
novel_miR_162	up	TraesCS2A03G1204400	down
novel_miR_162	up	TraesCS2B03G0102800	up
novel_miR_162	up	TraesCS2B03G0150500	down
novel_miR_162	up	TraesCS2B03G0157100	up
novel_miR_162	up	TraesCS2B03G0162900	up
novel_miR_162	up	TraesCS2B03G0257400	up
novel_miR_162	up	TraesCS2B03G0295100	down
novel_miR_162	up	TraesCS2B03G0432300	up
novel_miR_162	up	TraesCS2B03G0477700	up
novel_miR_162	up	TraesCS2B03G0568200	down
novel_miR_162	up	TraesCS2B03G0586400	up
novel_miR_162	up	TraesCS2B03G0587900	up
novel_miR_162	up	TraesCS2B03G0740500	down
novel_miR_162	up	TraesCS2B03G0797500	down
novel_miR_162	up	TraesCS2B03G0877200	up
novel_miR_162	up	TraesCS2B03G0905800	up
novel_miR_162	up	TraesCS2B03G0922900	down
novel_miR_162	up	TraesCS2B03G0933800	up
novel_miR_162	up	TraesCS2B03G1025500	up
novel_miR_162	up	TraesCS2B03G1029300	up
novel_miR_162	up	TraesCS2B03G1095000	up
novel_miR_162	up	TraesCS2B03G1374100	down
novel_miR_162	up	TraesCS2B03G1534200	down
novel_miR_162	up	TraesCS2D03G0056400	up
novel_miR_162	up	TraesCS2D03G0193300	up
novel_miR_162	up	TraesCS2D03G0453700	down
novel_miR_162	up	TraesCS2D03G0471900	up
novel_miR_162	up	TraesCS2D03G0476900	up
novel_miR_162	up	TraesCS2D03G0612500	down
novel_miR_162	up	TraesCS2D03G0694400	up
novel_miR_162	up	TraesCS2D03G0727000	up
novel_miR_162	up	TraesCS2D03G0761000	up
novel_miR_162	up	TraesCS2D03G0872300	up
novel_miR_162	up	TraesCS2D03G0874400	up
novel_miR_162	up	TraesCS2D03G0960200	up
novel_miR_162	up	TraesCS2D03G1159500	down
novel_miR_162	up	TraesCS3A03G0070200	up
novel_miR_162	up	TraesCS3A03G0328600	down
novel_miR_162	up	TraesCS3A03G0371100	down
novel_miR_162	up	TraesCS3A03G0442000	up
novel_miR_162	up	TraesCS3A03G0531600	up
novel_miR_162	up	TraesCS3A03G0535400	up
novel_miR_162	up	TraesCS3A03G0637600	up
novel_miR_162	up	TraesCS3A03G0656700	down
novel_miR_162	up	TraesCS3A03G0664700	up
novel_miR_162	up	TraesCS3A03G0712800	down
novel_miR_162	up	TraesCS3A03G0719700	down
novel_miR_162	up	TraesCS3A03G0748700LC	up
novel_miR_162	up	TraesCS3A03G0856400	up
novel_miR_162	up	TraesCS3A03G0859900	up
novel_miR_162	up	TraesCS3A03G0865800	up
novel_miR_162	up	TraesCS3A03G0870500	down
novel_miR_162	up	TraesCS3A03G0870600	down
novel_miR_162	up	TraesCS3A03G0885500	up
novel_miR_162	up	TraesCS3A03G0889800	up
novel_miR_162	up	TraesCS3A03G0911200	down
novel_miR_162	up	TraesCS3A03G0923300	up
novel_miR_162	up	TraesCS3A03G0943600	up
novel_miR_162	up	TraesCS3A03G1035600	up
novel_miR_162	up	TraesCS3B03G0245500	up
novel_miR_162	up	TraesCS3B03G0277300	up
novel_miR_162	up	TraesCS3B03G0277600	up
novel_miR_162	up	TraesCS3B03G0324700	down
novel_miR_162	up	TraesCS3B03G0385800	up
novel_miR_162	up	TraesCS3B03G0429500	up
novel_miR_162	up	TraesCS3B03G0614400	up
novel_miR_162	up	TraesCS3B03G0759400	up
novel_miR_162	up	TraesCS3B03G0825500	down
novel_miR_162	up	TraesCS3B03G0964500	down
novel_miR_162	up	TraesCS3B03G0980400	up
novel_miR_162	up	TraesCS3B03G0988200	down
novel_miR_162	up	TraesCS3B03G0993200	down
novel_miR_162	up	TraesCS3B03G0993400	down
novel_miR_162	up	TraesCS3B03G1401400	down
novel_miR_162	up	TraesCS3B03G1405100	up
novel_miR_162	up	TraesCS3B03G1493000	up
novel_miR_162	up	TraesCS3D03G0079700	up
novel_miR_162	up	TraesCS3D03G0082600	up
novel_miR_162	up	TraesCS3D03G0244700	down
novel_miR_162	up	TraesCS3D03G0358000	down
novel_miR_162	up	TraesCS3D03G0495600	up
novel_miR_162	up	TraesCS3D03G0516800	up
novel_miR_162	up	TraesCS3D03G0689600	up
novel_miR_162	up	TraesCS3D03G0784400	up
novel_miR_162	up	TraesCS3D03G0788600	up
novel_miR_162	up	TraesCS3D03G0796900	down
novel_miR_162	up	TraesCS3D03G0797000	down
novel_miR_162	up	TraesCS3D03G0812700	up
novel_miR_162	up	TraesCS3D03G0837200	down
novel_miR_162	up	TraesCS3D03G0852800	up
novel_miR_162	up	TraesCS3D03G0946500	up
novel_miR_162	up	TraesCS3D03G0982100	up
novel_miR_162	up	TraesCS4A03G0126400	down
novel_miR_162	up	TraesCS4A03G0275600	up
novel_miR_162	up	TraesCS4A03G0404300	up
novel_miR_162	up	TraesCS4A03G0469700	down
novel_miR_162	up	TraesCS4A03G0490200	down
novel_miR_162	up	TraesCS4A03G0625600	up
novel_miR_162	up	TraesCS4A03G0668900	up
novel_miR_162	up	TraesCS4A03G0732700	down
novel_miR_162	up	TraesCS4A03G0751700	up
novel_miR_162	up	TraesCS4A03G0842100	up
novel_miR_162	up	TraesCS4A03G0882400	down
novel_miR_162	up	TraesCS4A03G0985800	down
novel_miR_162	up	TraesCS4A03G1196400LC	up
novel_miR_162	up	TraesCS4B03G0033300	up
novel_miR_162	up	TraesCS4B03G0177400	up
novel_miR_162	up	TraesCS4B03G0201300	up
novel_miR_162	up	TraesCS4B03G0218300	up
novel_miR_162	up	TraesCS4B03G0265400	up
novel_miR_162	up	TraesCS4B03G0311300	down
novel_miR_162	up	TraesCS4B03G0321100	down
novel_miR_162	up	TraesCS4B03G0526200	up
novel_miR_162	up	TraesCS4B03G0552300	up
novel_miR_162	up	TraesCS4B03G0617100	down
novel_miR_162	up	TraesCS4B03G0631000	down
novel_miR_162	up	TraesCS4B03G0644300	down
novel_miR_162	up	TraesCS4D03G0040200LC	down
novel_miR_162	up	TraesCS4D03G0103800	up
novel_miR_162	up	TraesCS4D03G0108800	up
novel_miR_162	up	TraesCS4D03G0129200	down
novel_miR_162	up	TraesCS4D03G0145700	up
novel_miR_162	up	TraesCS4D03G0254800	down
novel_miR_162	up	TraesCS4D03G0263400	down
novel_miR_162	up	TraesCS4D03G0287600	up
novel_miR_162	up	TraesCS4D03G0486300	up
novel_miR_162	up	TraesCS4D03G0491100	down
novel_miR_162	up	TraesCS4D03G0560100	down
novel_miR_162	up	TraesCS4D03G0579800	down
novel_miR_162	up	TraesCS4D03G0734800	up
novel_miR_162	up	TraesCS5A03G0153300	up
novel_miR_162	up	TraesCS5A03G0252600	up
novel_miR_162	up	TraesCS5A03G0292000LC	down
novel_miR_162	up	TraesCS5A03G0311400	up
novel_miR_162	up	TraesCS5A03G0366500	down
novel_miR_162	up	TraesCS5A03G0409600	up
novel_miR_162	up	TraesCS5A03G0857700	up
novel_miR_162	up	TraesCS5A03G0948600	up
novel_miR_162	up	TraesCS5A03G1005400	up
novel_miR_162	up	TraesCS5A03G1032000	up
novel_miR_162	up	TraesCS5A03G1079500	down
novel_miR_162	up	TraesCS5A03G1145500	up
novel_miR_162	up	TraesCS5A03G1158300	up
novel_miR_162	up	TraesCS5B03G0166100	up
novel_miR_162	up	TraesCS5B03G0207100	up
novel_miR_162	up	TraesCS5B03G0306800	down
novel_miR_162	up	TraesCS5B03G0329800	up
novel_miR_162	up	TraesCS5B03G0424700	up
novel_miR_162	up	TraesCS5B03G0492200	up
novel_miR_162	up	TraesCS5B03G0607800	up
novel_miR_162	up	TraesCS5B03G0626700	down
novel_miR_162	up	TraesCS5B03G0685500	up
novel_miR_162	up	TraesCS5B03G0909500	down
novel_miR_162	up	TraesCS5B03G0998000	up
novel_miR_162	up	TraesCS5B03G1052000	up
novel_miR_162	up	TraesCS5B03G1068700	down
novel_miR_162	up	TraesCS5B03G1102200	up
novel_miR_162	up	TraesCS5B03G1217900	up
novel_miR_162	up	TraesCS5B03G1301800	up
novel_miR_162	up	TraesCS5D03G0175200	up
novel_miR_162	up	TraesCS5D03G0217200	up
novel_miR_162	up	TraesCS5D03G0316800	up
novel_miR_162	up	TraesCS5D03G0345200	up
novel_miR_162	up	TraesCS5D03G0363700	up
novel_miR_162	up	TraesCS5D03G0455000	up
novel_miR_162	up	TraesCS5D03G0556600	up
novel_miR_162	up	TraesCS5D03G0573100	down
novel_miR_162	up	TraesCS5D03G0622200	up
novel_miR_162	up	TraesCS5D03G0812600	down
novel_miR_162	up	TraesCS5D03G0822600	up
novel_miR_162	up	TraesCS5D03G0858000	up
novel_miR_162	up	TraesCS5D03G1033100	down
novel_miR_162	up	TraesCS5D03G1101100	up
novel_miR_162	up	TraesCS5D03G1163700	up
novel_miR_162	up	TraesCS5D03G1220500	up
novel_miR_162	up	TraesCS6A03G0050900	down
novel_miR_162	up	TraesCS6A03G0202100	down
novel_miR_162	up	TraesCS6A03G0648300	up
novel_miR_162	up	TraesCS6A03G0721400	down
novel_miR_162	up	TraesCS6A03G0809100	up
novel_miR_162	up	TraesCS6B03G0071500	down
novel_miR_162	up	TraesCS6B03G0270100	down
novel_miR_162	up	TraesCS6B03G0274600	down
novel_miR_162	up	TraesCS6B03G0368500	up
novel_miR_162	up	TraesCS6B03G0376200	up
novel_miR_162	up	TraesCS6B03G0383800	up
novel_miR_162	up	TraesCS6B03G0665300LC	down
novel_miR_162	up	TraesCS6B03G0825900	up
novel_miR_162	up	TraesCS6B03G0850800	up
novel_miR_162	up	TraesCS6B03G0877600	up
novel_miR_162	up	TraesCS6B03G0927800	up
novel_miR_162	up	TraesCS6B03G0931600	up
novel_miR_162	up	TraesCS6B03G1111600	up
novel_miR_162	up	TraesCS6B03G1207300	up
novel_miR_162	up	TraesCS6B03G1226900	up
novel_miR_162	up	TraesCS6B03G1265400	up
novel_miR_162	up	TraesCS6D03G0051700	down
novel_miR_162	up	TraesCS6D03G0166200	up
novel_miR_162	up	TraesCS6D03G0541500	up
novel_miR_162	up	TraesCS6D03G0605000	up
novel_miR_162	up	TraesCS6D03G0684400	up
novel_miR_162	up	TraesCS6D03G0786800	up
novel_miR_162	up	TraesCS6D03G0790600	down
novel_miR_162	up	TraesCS6D03G0808400	up
novel_miR_162	up	TraesCS6D03G0881700	up
novel_miR_162	up	TraesCS7A03G0064400	up
novel_miR_162	up	TraesCS7A03G0251800	up
novel_miR_162	up	TraesCS7A03G0252200	up
novel_miR_162	up	TraesCS7A03G0297600	up
novel_miR_162	up	TraesCS7A03G0313600	down
novel_miR_162	up	TraesCS7A03G0355000	up
novel_miR_162	up	TraesCS7A03G0375000	up
novel_miR_162	up	TraesCS7A03G0456600	up
novel_miR_162	up	TraesCS7A03G0478900	down
novel_miR_162	up	TraesCS7A03G0509800	up
novel_miR_162	up	TraesCS7A03G0543500	down
novel_miR_162	up	TraesCS7A03G0581600LC	down
novel_miR_162	up	TraesCS7A03G0733400	up
novel_miR_162	up	TraesCS7A03G0737700	up
novel_miR_162	up	TraesCS7A03G0955000	up
novel_miR_162	up	TraesCS7A03G0971200	up
novel_miR_162	up	TraesCS7A03G1026800	up
novel_miR_162	up	TraesCS7B03G0171900	up
novel_miR_162	up	TraesCS7B03G0207000	down
novel_miR_162	up	TraesCS7B03G0266500	up
novel_miR_162	up	TraesCS7B03G0266900	up
novel_miR_162	up	TraesCS7B03G0731000	down
novel_miR_162	up	TraesCS7B03G0752100	up
novel_miR_162	up	TraesCS7B03G0797500	up
novel_miR_162	up	TraesCS7B03G0844800	down
novel_miR_162	up	TraesCS7B03G0875100	up
novel_miR_162	up	TraesCS7B03G0897800LC	down
novel_miR_162	up	TraesCS7B03G0965900	up
novel_miR_162	up	TraesCS7D03G0060500	up
novel_miR_162	up	TraesCS7D03G0228400	up
novel_miR_162	up	TraesCS7D03G0275400	up
novel_miR_162	up	TraesCS7D03G0346900	up
novel_miR_162	up	TraesCS7D03G0358200	up
novel_miR_162	up	TraesCS7D03G0441300	up
novel_miR_162	up	TraesCS7D03G0504000	down
novel_miR_162	up	TraesCS7D03G0798700	down
novel_miR_162	up	TraesCS7D03G1148100	down
novel_miR_162	up	TraesCS7D03G1236900	up
novel_miR_162	up	TraesCSU03G0040800	up
novel_miR_162	up	TraesCSU03G0065800LC	down
novel_miR_162	up	Triticum_aestivum_newGene_103409	down
novel_miR_162	up	Triticum_aestivum_newGene_11829	up
novel_miR_162	up	Triticum_aestivum_newGene_127804	down
novel_miR_162	up	Triticum_aestivum_newGene_153690	up
novel_miR_162	up	Triticum_aestivum_newGene_168549	down
novel_miR_162	up	Triticum_aestivum_newGene_208559	up
novel_miR_162	up	Triticum_aestivum_newGene_233409	up
novel_miR_162	up	Triticum_aestivum_newGene_39098	down
novel_miR_162	up	Triticum_aestivum_newGene_39560	up
novel_miR_162	up	Triticum_aestivum_newGene_60021	down
novel_miR_162	up	Triticum_aestivum_newGene_77945	up
novel_miR_162	up	Triticum_aestivum_newGene_80674	down
novel_miR_162	up	Triticum_aestivum_newGene_82162	down
novel_miR_162	up	Triticum_aestivum_newGene_89253	down
tae-miR1127a	up	TraesCS1A03G0037900	up
tae-miR1127a	up	TraesCS1A03G0385800	up
tae-miR1127a	up	TraesCS1A03G0554900	up
tae-miR1127a	up	TraesCS1A03G0672500	up
tae-miR1127a	up	TraesCS1A03G0859800	up
tae-miR1127a	up	TraesCS1A03G0968800LC	down
tae-miR1127a	up	TraesCS1B03G0248700	down
tae-miR1127a	up	TraesCS1B03G0267900	up
tae-miR1127a	up	TraesCS1B03G0637700	up
tae-miR1127a	up	TraesCS1B03G0662200	up
tae-miR1127a	up	TraesCS1B03G0829600	up
tae-miR1127a	up	TraesCS1B03G1014500	up
tae-miR1127a	up	TraesCS1B03G1127300	up
tae-miR1127a	up	TraesCS1D03G0103400	up
tae-miR1127a	up	TraesCS1D03G0675000	up
tae-miR1127a	up	TraesCS1D03G0951200	down
tae-miR1127a	up	TraesCS2A03G0134700	up
tae-miR1127a	up	TraesCS2A03G0616800	up
tae-miR1127a	up	TraesCS2A03G0673000	up
tae-miR1127a	up	TraesCS2A03G0751200	up
tae-miR1127a	up	TraesCS2A03G0835300	up
tae-miR1127a	up	TraesCS2A03G0876300	down
tae-miR1127a	up	TraesCS2A03G0930000	up
tae-miR1127a	up	TraesCS2A03G1167000	up
tae-miR1127a	up	TraesCS2B03G0108300	down
tae-miR1127a	up	TraesCS2B03G0217900	up
tae-miR1127a	up	TraesCS2B03G0365800	up
tae-miR1127a	up	TraesCS2B03G0664600	up
tae-miR1127a	up	TraesCS2B03G0828300	up
tae-miR1127a	up	TraesCS2B03G0853200	up
tae-miR1127a	up	TraesCS2B03G1037000	up
tae-miR1127a	up	TraesCS2B03G1113000	up
tae-miR1127a	up	TraesCS2B03G1191000LC	down
tae-miR1127a	up	TraesCS2B03G1320000	up
tae-miR1127a	up	TraesCS2B03G1463700	up
tae-miR1127a	up	TraesCS2D03G0100900	up
tae-miR1127a	up	TraesCS2D03G0255300	down
tae-miR1127a	up	TraesCS2D03G0332400	up
tae-miR1127a	up	TraesCS2D03G0710500	up
tae-miR1127a	up	TraesCS2D03G1116600	up
tae-miR1127a	up	TraesCS3A03G0974400	up
tae-miR1127a	up	TraesCS3A03G1057700	up
tae-miR1127a	up	TraesCS3B03G0208400	up
tae-miR1127a	up	TraesCS3B03G0335600	up
tae-miR1127a	up	TraesCS3B03G0404600	down
tae-miR1127a	up	TraesCS3B03G0471700LC	down
tae-miR1127a	up	TraesCS3B03G0733200	up
tae-miR1127a	up	TraesCS3B03G0820000	up
tae-miR1127a	up	TraesCS3B03G0831500	up
tae-miR1127a	up	TraesCS3B03G0832800	up
tae-miR1127a	up	TraesCS3B03G1002700	up
tae-miR1127a	up	TraesCS3B03G1380400	down
tae-miR1127a	up	TraesCS3B03G1435600	up
tae-miR1127a	up	TraesCS3D03G0589900	up
tae-miR1127a	up	TraesCS3D03G0774500	up
tae-miR1127a	up	TraesCS3D03G0803700	up
tae-miR1127a	up	TraesCS3D03G1066600	down
tae-miR1127a	up	TraesCS4A03G0132800	up
tae-miR1127a	up	TraesCS4A03G0597100	up
tae-miR1127a	up	TraesCS4A03G0675000	up
tae-miR1127a	up	TraesCS4A03G1056900LC	up
tae-miR1127a	up	TraesCS4A03G1226600	up
tae-miR1127a	up	TraesCS4B03G0241000	up
tae-miR1127a	up	TraesCS4B03G0330700	up
tae-miR1127a	up	TraesCS4B03G0969400	up
tae-miR1127a	up	TraesCS4D03G0039800	down
tae-miR1127a	up	TraesCS4D03G0700400	up
tae-miR1127a	up	TraesCS4D03G0700600	up
tae-miR1127a	up	TraesCS4D03G0836300LC	down
tae-miR1127a	up	TraesCS5A03G0524000	down
tae-miR1127a	up	TraesCS5A03G0635300	down
tae-miR1127a	up	TraesCS5A03G1023400	up
tae-miR1127a	up	TraesCS5B03G0029300	up
tae-miR1127a	up	TraesCS5B03G0465800	up
tae-miR1127a	up	TraesCS5B03G0692500	up
tae-miR1127a	up	TraesCS5B03G1356100	up
tae-miR1127a	up	TraesCS5D03G0363300LC	down
tae-miR1127a	up	TraesCS5D03G0877500	up
tae-miR1127a	up	TraesCS5D03G1018200	down
tae-miR1127a	up	TraesCS6A03G0097300	up
tae-miR1127a	up	TraesCS6A03G0190100	down
tae-miR1127a	up	TraesCS6A03G0760000	down
tae-miR1127a	up	TraesCS6A03G0953800	up
tae-miR1127a	up	TraesCS6B03G0295500	up
tae-miR1127a	up	TraesCS6B03G0351200	up
tae-miR1127a	up	TraesCS6B03G0431500	up
tae-miR1127a	up	TraesCS6B03G0449600	up
tae-miR1127a	up	TraesCS6B03G0495700	down
tae-miR1127a	up	TraesCS6B03G0497000	up
tae-miR1127a	up	TraesCS6B03G0514500	down
tae-miR1127a	up	TraesCS6B03G0592100	down
tae-miR1127a	up	TraesCS6B03G0903500	down
tae-miR1127a	up	TraesCS6B03G0915300	up
tae-miR1127a	up	TraesCS6B03G1163200	up
tae-miR1127a	up	TraesCS6D03G0131900	down
tae-miR1127a	up	TraesCS6D03G0308700	up
tae-miR1127a	up	TraesCS6D03G0831300	up
tae-miR1127a	up	TraesCS7A03G0331200	up
tae-miR1127a	up	TraesCS7A03G0613600	up
tae-miR1127a	up	TraesCS7A03G0858600	up
tae-miR1127a	up	TraesCS7A03G0897100	down
tae-miR1127a	up	TraesCS7A03G1124400	up
tae-miR1127a	up	TraesCS7B03G0208500	up
tae-miR1127a	up	TraesCS7B03G0314700	down
tae-miR1127a	up	TraesCS7B03G0534300	up
tae-miR1127a	up	TraesCS7B03G0849700	up
tae-miR1127a	up	TraesCS7B03G0971200	up
tae-miR1127a	up	TraesCS7D03G0260100LC	down
tae-miR1127a	up	TraesCSU03G0037400	up
tae-miR1127a	up	TraesCSU03G0179000	up
tae-miR1127a	up	Triticum_aestivum_newGene_100492	down
tae-miR1127a	up	Triticum_aestivum_newGene_114250	down
tae-miR1127a	up	Triticum_aestivum_newGene_125340	up
tae-miR1127a	up	Triticum_aestivum_newGene_155294	down
tae-miR1127a	up	Triticum_aestivum_newGene_155637	down
tae-miR1127a	up	Triticum_aestivum_newGene_161503	up
tae-miR1127a	up	Triticum_aestivum_newGene_175081	down
tae-miR1127a	up	Triticum_aestivum_newGene_182432	down
tae-miR1127a	up	Triticum_aestivum_newGene_201416	up
tae-miR1127a	up	Triticum_aestivum_newGene_20203	down
tae-miR1127a	up	Triticum_aestivum_newGene_211196	down
tae-miR1127a	up	Triticum_aestivum_newGene_22555	down
tae-miR1127a	up	Triticum_aestivum_newGene_232801	down
tae-miR1127a	up	Triticum_aestivum_newGene_249512	up
tae-miR1127a	up	Triticum_aestivum_newGene_26706	down
tae-miR1127a	up	Triticum_aestivum_newGene_27499	up
tae-miR1127a	up	Triticum_aestivum_newGene_37823	down
tae-miR1127a	up	Triticum_aestivum_newGene_53762	up
tae-miR1127a	up	Triticum_aestivum_newGene_57691	up
tae-miR1127a	up	Triticum_aestivum_newGene_59006	up
tae-miR1127a	up	Triticum_aestivum_newGene_89253	down
tae-miR5384-3p	up	TraesCS1A03G0568100	down
tae-miR5384-3p	up	TraesCS1A03G0757500	up
tae-miR5384-3p	up	TraesCS1A03G0892400	up
tae-miR5384-3p	up	TraesCS1A03G0892700	up
tae-miR5384-3p	up	TraesCS1A03G0986900	down
tae-miR5384-3p	up	TraesCS1A03G0994200	up
tae-miR5384-3p	up	TraesCS1A03G1009900	up
tae-miR5384-3p	up	TraesCS1B03G0306900	up
tae-miR5384-3p	up	TraesCS1B03G0809200	down
tae-miR5384-3p	up	TraesCS1B03G0980800	down
tae-miR5384-3p	up	TraesCS1B03G1045200	up
tae-miR5384-3p	up	TraesCS1B03G1169100	down
tae-miR5384-3p	up	TraesCS1B03G1176600	up
tae-miR5384-3p	up	TraesCS1B03G1191600LC	up
tae-miR5384-3p	up	TraesCS1D03G0543800	down
tae-miR5384-3p	up	TraesCS1D03G0820200	down
tae-miR5384-3p	up	TraesCS1D03G0867600	up
tae-miR5384-3p	up	TraesCS1D03G0867800	up
tae-miR5384-3p	up	TraesCS1D03G0867900	up
tae-miR5384-3p	up	TraesCS1D03G0954200	down
tae-miR5384-3p	up	TraesCS1D03G0959800	up
tae-miR5384-3p	up	TraesCS2A03G0051800	down
tae-miR5384-3p	up	TraesCS2A03G0270300	up
tae-miR5384-3p	up	TraesCS2A03G0381800	up
tae-miR5384-3p	up	TraesCS2A03G0426000	up
tae-miR5384-3p	up	TraesCS2A03G0796100	down
tae-miR5384-3p	up	TraesCS2A03G1150100	down
tae-miR5384-3p	up	TraesCS2A03G1295800	up
tae-miR5384-3p	up	TraesCS2B03G0079600	down
tae-miR5384-3p	up	TraesCS2B03G0508700	up
tae-miR5384-3p	up	TraesCS2B03G0513700	down
tae-miR5384-3p	up	TraesCS2B03G1043300LC	up
tae-miR5384-3p	up	TraesCS2B03G1374000	up
tae-miR5384-3p	up	TraesCS2B03G1489700	down
tae-miR5384-3p	up	TraesCS2D03G0052800	down
tae-miR5384-3p	up	TraesCS2D03G0399700	up
tae-miR5384-3p	up	TraesCS2D03G1258600	up
tae-miR5384-3p	up	TraesCS3A03G0911200	down
tae-miR5384-3p	up	TraesCS3A03G0967200	up
tae-miR5384-3p	up	TraesCS3A03G1098500	up
tae-miR5384-3p	up	TraesCS3B03G0210000	up
tae-miR5384-3p	up	TraesCS3B03G0341600	down
tae-miR5384-3p	up	TraesCS3B03G0671800	up
tae-miR5384-3p	up	TraesCS3B03G0780300	up
tae-miR5384-3p	up	TraesCS3B03G1203200	up
tae-miR5384-3p	up	TraesCS3B03G1277000	up
tae-miR5384-3p	up	TraesCS3B03G1277500	up
tae-miR5384-3p	up	TraesCS3B03G1469000	down
tae-miR5384-3p	up	TraesCS3D03G0570700	up
tae-miR5384-3p	up	TraesCS3D03G0697000	up
tae-miR5384-3p	up	TraesCS3D03G0900300	up
tae-miR5384-3p	up	TraesCS3D03G0969700	up
tae-miR5384-3p	up	TraesCS3D03G1030100	up
tae-miR5384-3p	up	TraesCS4A03G0088600	up
tae-miR5384-3p	up	TraesCS4A03G0096200	up
tae-miR5384-3p	up	TraesCS4A03G0241300	up
tae-miR5384-3p	up	TraesCS4A03G0275900	down
tae-miR5384-3p	up	TraesCS4A03G0958600	up
tae-miR5384-3p	up	TraesCS4A03G1007800	up
tae-miR5384-3p	up	TraesCS4A03G1162600	up
tae-miR5384-3p	up	TraesCS4B03G0107500	down
tae-miR5384-3p	up	TraesCS4B03G0129600	up
tae-miR5384-3p	up	TraesCS4B03G0527200	up
tae-miR5384-3p	up	TraesCS4B03G0705800	up
tae-miR5384-3p	up	TraesCS4D03G0034500	up
tae-miR5384-3p	up	TraesCS4D03G0437700	down
tae-miR5384-3p	up	TraesCS4D03G0466100	up
tae-miR5384-3p	up	TraesCS4D03G0610600	up
tae-miR5384-3p	up	TraesCS4D03G0630800	up
tae-miR5384-3p	up	TraesCS5A03G0094900	up
tae-miR5384-3p	up	TraesCS5A03G0229300	down
tae-miR5384-3p	up	TraesCS5A03G0610300	up
tae-miR5384-3p	up	TraesCS5A03G0752900	down
tae-miR5384-3p	up	TraesCS5A03G0759600	down
tae-miR5384-3p	up	TraesCS5A03G0801600	down
tae-miR5384-3p	up	TraesCS5A03G0948700	up
tae-miR5384-3p	up	TraesCS5A03G1202700	up
tae-miR5384-3p	up	TraesCS5B03G0090800	down
tae-miR5384-3p	up	TraesCS5B03G0325300	up
tae-miR5384-3p	up	TraesCS5B03G0626700	down
tae-miR5384-3p	up	TraesCS5B03G0782600	up
tae-miR5384-3p	up	TraesCS5B03G0786800	down
tae-miR5384-3p	up	TraesCS5B03G0884400	down
tae-miR5384-3p	up	TraesCS5B03G0998600	up
tae-miR5384-3p	up	TraesCS5B03G0998700	up
tae-miR5384-3p	up	TraesCS5B03G1136500	up
tae-miR5384-3p	up	TraesCS5D03G0217200	up
tae-miR5384-3p	up	TraesCS5D03G0572500LC	up
tae-miR5384-3p	up	TraesCS5D03G0761800	up
tae-miR5384-3p	up	TraesCS5D03G0904600	up
tae-miR5384-3p	up	TraesCS6A03G0754000	up
tae-miR5384-3p	up	TraesCS6B03G0754800	up
tae-miR5384-3p	up	TraesCS6B03G0895600	up
tae-miR5384-3p	up	TraesCS6B03G1169100	up
tae-miR5384-3p	up	TraesCS6D03G0637300	up
tae-miR5384-3p	up	TraesCS7A03G0341300	down
tae-miR5384-3p	up	TraesCS7A03G0956600	up
tae-miR5384-3p	up	TraesCS7A03G1008400	up
tae-miR5384-3p	up	TraesCS7A03G1043100	down
tae-miR5384-3p	up	TraesCS7B03G0126700	down
tae-miR5384-3p	up	TraesCS7B03G0303400	up
tae-miR5384-3p	up	TraesCS7B03G0348300	down
tae-miR5384-3p	up	TraesCS7B03G0799700	up
tae-miR5384-3p	up	TraesCS7B03G1252600	down
tae-miR5384-3p	up	TraesCS7D03G0066400	up
tae-miR5384-3p	up	TraesCS7D03G0183500	up
tae-miR5384-3p	up	TraesCS7D03G0329100	down
tae-miR5384-3p	up	TraesCS7D03G0555100	up
tae-miR5384-3p	up	TraesCS7D03G0709800	up
tae-miR5384-3p	up	TraesCS7D03G0878600	up
tae-miR5384-3p	up	TraesCS7D03G0921600	up
tae-miR5384-3p	up	TraesCS7D03G1073600	up
novel_miR_390	up	TraesCS1A03G0209800	up
novel_miR_390	up	TraesCS1A03G0268100	up
novel_miR_390	up	TraesCS1A03G0454100	up
novel_miR_390	up	TraesCS1A03G0543600LC	up
novel_miR_390	up	TraesCS1A03G0673800	down
novel_miR_390	up	TraesCS1A03G1022100	up
novel_miR_390	up	TraesCS1B03G0351400	up
novel_miR_390	up	TraesCS1B03G0351500LC	up
novel_miR_390	up	TraesCS1B03G0545700	up
novel_miR_390	up	TraesCS1B03G0681400	up
novel_miR_390	up	TraesCS1D03G0266700	up
novel_miR_390	up	TraesCS1D03G0637900	down
novel_miR_390	up	TraesCS2A03G0291300	up
novel_miR_390	up	TraesCS2A03G0812000	down
novel_miR_390	up	TraesCS2A03G1252000	up
novel_miR_390	up	TraesCS2B03G0177700	down
novel_miR_390	up	TraesCS2B03G0526100	up
novel_miR_390	up	TraesCS2B03G0568400	down
novel_miR_390	up	TraesCS2B03G0793300	up
novel_miR_390	up	TraesCS2B03G1357100	down
novel_miR_390	up	TraesCS2D03G0070300	up
novel_miR_390	up	TraesCS2D03G0306500	up
novel_miR_390	up	TraesCS2D03G1049300	down
novel_miR_390	up	TraesCS3A03G0080900LC	up
novel_miR_390	up	TraesCS3A03G0368200	down
novel_miR_390	up	TraesCS3A03G0512400	down
novel_miR_390	up	TraesCS3A03G0514200	up
novel_miR_390	up	TraesCS3A03G0675900	up
novel_miR_390	up	TraesCS3A03G0693700	up
novel_miR_390	up	TraesCS3A03G0799500	down
novel_miR_390	up	TraesCS3A03G0845900	up
novel_miR_390	up	TraesCS3A03G0871600	down
novel_miR_390	up	TraesCS3A03G1077000	up
novel_miR_390	up	TraesCS3A03G1128900	up
novel_miR_390	up	TraesCS3B03G0008500	up
novel_miR_390	up	TraesCS3B03G0315800	up
novel_miR_390	up	TraesCS3B03G0378700	up
novel_miR_390	up	TraesCS3B03G0553000	down
novel_miR_390	up	TraesCS3B03G0772100	up
novel_miR_390	up	TraesCS3B03G0790000	up
novel_miR_390	up	TraesCS3B03G0971600	up
novel_miR_390	up	TraesCS3B03G1254100	up
novel_miR_390	up	TraesCS3D03G0384100	down
novel_miR_390	up	TraesCS3D03G0472600	down
novel_miR_390	up	TraesCS3D03G0616600	up
novel_miR_390	up	TraesCS3D03G0617700LC	up
novel_miR_390	up	TraesCS3D03G0631000	up
novel_miR_390	up	TraesCS3D03G0738400	down
novel_miR_390	up	TraesCS3D03G0832200	up
novel_miR_390	up	TraesCS3D03G1007500	up
novel_miR_390	up	TraesCS4A03G0096800	up
novel_miR_390	up	TraesCS4A03G0132800	up
novel_miR_390	up	TraesCS4D03G0218900	down
novel_miR_390	up	TraesCS5A03G0078700LC	up
novel_miR_390	up	TraesCS5A03G0092400	down
novel_miR_390	up	TraesCS5A03G0161700	up
novel_miR_390	up	TraesCS5A03G0427100	up
novel_miR_390	up	TraesCS5A03G0431700	up
novel_miR_390	up	TraesCS5A03G0495300	up
novel_miR_390	up	TraesCS5A03G0514000	down
novel_miR_390	up	TraesCS5A03G0596700	up
novel_miR_390	up	TraesCS5A03G0948700	up
novel_miR_390	up	TraesCS5A03G1012300	up
novel_miR_390	up	TraesCS5B03G0171800	up
novel_miR_390	up	TraesCS5B03G0392200	down
novel_miR_390	up	TraesCS5B03G0427700	up
novel_miR_390	up	TraesCS5B03G0611200	up
novel_miR_390	up	TraesCS5B03G0861000	up
novel_miR_390	up	TraesCS5B03G0942800	down
novel_miR_390	up	TraesCS5B03G1045000	up
novel_miR_390	up	TraesCS5B03G1058900	up
novel_miR_390	up	TraesCS5B03G1092400	up
novel_miR_390	up	TraesCS5D03G0112100	down
novel_miR_390	up	TraesCS5D03G0179100	up
novel_miR_390	up	TraesCS5D03G0372100	down
novel_miR_390	up	TraesCS5D03G0561000	up
novel_miR_390	up	TraesCS5D03G0784500	up
novel_miR_390	up	TraesCS5D03G0957600	up
novel_miR_390	up	TraesCS5D03G0957800	up
novel_miR_390	up	TraesCS5D03G0959300	up
novel_miR_390	up	TraesCS6A03G0619000	up
novel_miR_390	up	TraesCS6A03G0644500	up
novel_miR_390	up	TraesCS6A03G0727200	down
novel_miR_390	up	TraesCS6A03G0923200	up
novel_miR_390	up	TraesCS6A03G1051600	down
novel_miR_390	up	TraesCS6B03G0044400LC	up
novel_miR_390	up	TraesCS6B03G0753700	up
novel_miR_390	up	TraesCS6B03G0764900	up
novel_miR_390	up	TraesCS6B03G1162300	up
novel_miR_390	up	TraesCS6B03G1306000	down
novel_miR_390	up	TraesCS6D03G0465800	up
novel_miR_390	up	TraesCS7A03G0458400	down
novel_miR_390	up	TraesCS7A03G0931500	down
novel_miR_390	up	TraesCS7A03G0935300	up
novel_miR_390	up	TraesCS7B03G0153500	up
novel_miR_390	up	TraesCS7B03G0268600	down
novel_miR_390	up	TraesCS7B03G0462500	down
novel_miR_390	up	TraesCS7B03G0595800	down
novel_miR_390	up	TraesCS7B03G0705500	up
novel_miR_390	up	TraesCS7B03G0783700LC	up
novel_miR_390	up	TraesCS7B03G1228500LC	up
novel_miR_390	up	TraesCS7B03G1342500	down
novel_miR_390	up	TraesCS7D03G0543900	down
novel_miR_390	up	TraesCS7D03G0734700	down
novel_miR_390	up	TraesCS7D03G0902600	up
novel_miR_390	up	TraesCS7D03G1146900	down
novel_miR_390	up	Triticum_aestivum_newGene_223122	up
novel_miR_390	up	Triticum_aestivum_newGene_233358	up
novel_miR_390	up	Triticum_aestivum_newGene_2990	down
novel_miR_93	up	TraesCS1A03G0516700	up
novel_miR_93	up	TraesCS1A03G0659000	down
novel_miR_93	up	TraesCS1A03G0708100LC	up
novel_miR_93	up	TraesCS1B03G0038800	up
novel_miR_93	up	TraesCS1B03G0148700	down
novel_miR_93	up	TraesCS1B03G0161300	down
novel_miR_93	up	TraesCS1B03G1006500	up
novel_miR_93	up	TraesCS1D03G0570700	up
novel_miR_93	up	TraesCS1D03G0672600	up
novel_miR_93	up	TraesCS1D03G0675900	up
novel_miR_93	up	TraesCS1D03G1044700	down
novel_miR_93	up	TraesCS2A03G0026200	up
novel_miR_93	up	TraesCS2A03G0214700	up
novel_miR_93	up	TraesCS2A03G0346300	down
novel_miR_93	up	TraesCS2A03G0357700LC	down
novel_miR_93	up	TraesCS2A03G0364800	up
novel_miR_93	up	TraesCS2B03G0033400	up
novel_miR_93	up	TraesCS2B03G0256700LC	down
novel_miR_93	up	TraesCS2D03G0024400	up
novel_miR_93	up	TraesCS2D03G0610700	down
novel_miR_93	up	TraesCS2D03G0926400	down
novel_miR_93	up	TraesCS3A03G0418900	up
novel_miR_93	up	TraesCS3A03G0611500	up
novel_miR_93	up	TraesCS3A03G0648900	down
novel_miR_93	up	TraesCS3A03G0973800	down
novel_miR_93	up	TraesCS3A03G1029800	up
novel_miR_93	up	TraesCS3B03G0731800	down
novel_miR_93	up	TraesCS3B03G0869100	down
novel_miR_93	up	TraesCS3B03G1028000	up
novel_miR_93	up	TraesCS3B03G1179900	up
novel_miR_93	up	TraesCS3B03G1435600	up
novel_miR_93	up	TraesCS3D03G0125000	up
novel_miR_93	up	TraesCS3D03G0400200	up
novel_miR_93	up	TraesCS3D03G0593500	down
novel_miR_93	up	TraesCS3D03G0652900	up
novel_miR_93	up	TraesCS3D03G0699900	down
novel_miR_93	up	TraesCS3D03G0910000	down
novel_miR_93	up	TraesCS3D03G0958600	up
novel_miR_93	up	TraesCS3D03G1136300	up
novel_miR_93	up	TraesCS4A03G0028100	up
novel_miR_93	up	TraesCS4A03G0171700	down
novel_miR_93	up	TraesCS4A03G0268900	up
novel_miR_93	up	TraesCS4B03G0002200	up
novel_miR_93	up	TraesCS4B03G0046500	down
novel_miR_93	up	TraesCS4B03G0545000	up
novel_miR_93	up	TraesCS4B03G0603200	down
novel_miR_93	up	TraesCS4B03G0627600	up
novel_miR_93	up	TraesCS4B03G0757600	up
novel_miR_93	up	TraesCS4D03G0040200LC	down
novel_miR_93	up	TraesCS4D03G0470200LC	up
novel_miR_93	up	TraesCS4D03G0482600	up
novel_miR_93	up	TraesCS4D03G0534500	down
novel_miR_93	up	TraesCS4D03G0556200	up
novel_miR_93	up	TraesCS4D03G0613900	up
novel_miR_93	up	TraesCS5A03G0384100	up
novel_miR_93	up	TraesCS5A03G0557400	up
novel_miR_93	up	TraesCS5A03G0620400	up
novel_miR_93	up	TraesCS5A03G0815200	up
novel_miR_93	up	TraesCS5A03G0925400	up
novel_miR_93	up	TraesCS5B03G0508000	up
novel_miR_93	up	TraesCS5B03G0524900	up
novel_miR_93	up	TraesCS5B03G0763100	down
novel_miR_93	up	TraesCS5B03G0780600	down
novel_miR_93	up	TraesCS5B03G1113500	down
novel_miR_93	up	TraesCS5B03G1237400	up
novel_miR_93	up	TraesCS5D03G0113800	up
novel_miR_93	up	TraesCS5D03G0273100	up
novel_miR_93	up	TraesCS5D03G0481900	up
novel_miR_93	up	TraesCS5D03G0599300	down
novel_miR_93	up	TraesCS5D03G0691900	down
novel_miR_93	up	TraesCS6A03G0375100	down
novel_miR_93	up	TraesCS6A03G0807800	up
novel_miR_93	up	TraesCS6B03G0743700	down
novel_miR_93	up	TraesCS6B03G0957000	up
novel_miR_93	up	TraesCS6D03G0322400	down
novel_miR_93	up	TraesCS6D03G0513600	down
novel_miR_93	up	TraesCS6D03G0717800	up
novel_miR_93	up	TraesCS7A03G0375100	down
novel_miR_93	up	TraesCS7A03G0431400	up
novel_miR_93	up	TraesCS7A03G0547400	down
novel_miR_93	up	TraesCS7A03G1217600	up
novel_miR_93	up	TraesCS7D03G0019300	down
novel_miR_93	up	TraesCS7D03G0961200LC	down
novel_miR_93	up	Triticum_aestivum_newGene_100225	down
novel_miR_93	up	Triticum_aestivum_newGene_108990	up
novel_miR_93	up	Triticum_aestivum_newGene_112765	up
novel_miR_93	up	Triticum_aestivum_newGene_120944	up
novel_miR_93	up	Triticum_aestivum_newGene_151490	up
novel_miR_93	up	Triticum_aestivum_newGene_162264	down
novel_miR_93	up	Triticum_aestivum_newGene_24373	up
novel_miR_93	up	Triticum_aestivum_newGene_254812	down
novel_miR_93	up	Triticum_aestivum_newGene_61431	up
novel_miR_93	up	Triticum_aestivum_newGene_73576	down
novel_miR_490	up	TraesCS1A03G0516700	up
novel_miR_490	up	TraesCS1A03G0659000	down
novel_miR_490	up	TraesCS1A03G0708100LC	up
novel_miR_490	up	TraesCS1B03G0038800	up
novel_miR_490	up	TraesCS1B03G0148700	down
novel_miR_490	up	TraesCS1B03G0161300	down
novel_miR_490	up	TraesCS1B03G1006500	up
novel_miR_490	up	TraesCS1D03G0570700	up
novel_miR_490	up	TraesCS1D03G0672600	up
novel_miR_490	up	TraesCS1D03G0675900	up
novel_miR_490	up	TraesCS1D03G1044700	down
novel_miR_490	up	TraesCS2A03G0026200	up
novel_miR_490	up	TraesCS2A03G0214700	up
novel_miR_490	up	TraesCS2A03G0346300	down
novel_miR_490	up	TraesCS2A03G0357700LC	down
novel_miR_490	up	TraesCS2A03G0364800	up
novel_miR_490	up	TraesCS2B03G0033400	up
novel_miR_490	up	TraesCS2B03G0256700LC	down
novel_miR_490	up	TraesCS2D03G0024400	up
novel_miR_490	up	TraesCS2D03G0610700	down
novel_miR_490	up	TraesCS2D03G0926400	down
novel_miR_490	up	TraesCS3A03G0418900	up
novel_miR_490	up	TraesCS3A03G0611500	up
novel_miR_490	up	TraesCS3A03G0648900	down
novel_miR_490	up	TraesCS3A03G0973800	down
novel_miR_490	up	TraesCS3A03G1029800	up
novel_miR_490	up	TraesCS3B03G0731800	down
novel_miR_490	up	TraesCS3B03G0869100	down
novel_miR_490	up	TraesCS3B03G1028000	up
novel_miR_490	up	TraesCS3B03G1179900	up
novel_miR_490	up	TraesCS3B03G1435600	up
novel_miR_490	up	TraesCS3D03G0125000	up
novel_miR_490	up	TraesCS3D03G0400200	up
novel_miR_490	up	TraesCS3D03G0593500	down
novel_miR_490	up	TraesCS3D03G0652900	up
novel_miR_490	up	TraesCS3D03G0699900	down
novel_miR_490	up	TraesCS3D03G0910000	down
novel_miR_490	up	TraesCS3D03G0958600	up
novel_miR_490	up	TraesCS3D03G1136300	up
novel_miR_490	up	TraesCS4A03G0028100	up
novel_miR_490	up	TraesCS4A03G0171700	down
novel_miR_490	up	TraesCS4A03G0268900	up
novel_miR_490	up	TraesCS4B03G0002200	up
novel_miR_490	up	TraesCS4B03G0046500	down
novel_miR_490	up	TraesCS4B03G0545000	up
novel_miR_490	up	TraesCS4B03G0603200	down
novel_miR_490	up	TraesCS4B03G0627600	up
novel_miR_490	up	TraesCS4B03G0757600	up
novel_miR_490	up	TraesCS4D03G0040200LC	down
novel_miR_490	up	TraesCS4D03G0470200LC	up
novel_miR_490	up	TraesCS4D03G0482600	up
novel_miR_490	up	TraesCS4D03G0534500	down
novel_miR_490	up	TraesCS4D03G0556200	up
novel_miR_490	up	TraesCS4D03G0613900	up
novel_miR_490	up	TraesCS5A03G0384100	up
novel_miR_490	up	TraesCS5A03G0557400	up
novel_miR_490	up	TraesCS5A03G0620400	up
novel_miR_490	up	TraesCS5A03G0815200	up
novel_miR_490	up	TraesCS5A03G0925400	up
novel_miR_490	up	TraesCS5B03G0508000	up
novel_miR_490	up	TraesCS5B03G0524900	up
novel_miR_490	up	TraesCS5B03G0763100	down
novel_miR_490	up	TraesCS5B03G0780600	down
novel_miR_490	up	TraesCS5B03G1113500	down
novel_miR_490	up	TraesCS5B03G1237400	up
novel_miR_490	up	TraesCS5D03G0113800	up
novel_miR_490	up	TraesCS5D03G0273100	up
novel_miR_490	up	TraesCS5D03G0481900	up
novel_miR_490	up	TraesCS5D03G0599300	down
novel_miR_490	up	TraesCS5D03G0691900	down
novel_miR_490	up	TraesCS6A03G0375100	down
novel_miR_490	up	TraesCS6A03G0807800	up
novel_miR_490	up	TraesCS6B03G0743700	down
novel_miR_490	up	TraesCS6B03G0957000	up
novel_miR_490	up	TraesCS6D03G0322400	down
novel_miR_490	up	TraesCS6D03G0513600	down
novel_miR_490	up	TraesCS6D03G0717800	up
novel_miR_490	up	TraesCS7A03G0375100	down
novel_miR_490	up	TraesCS7A03G0431400	up
novel_miR_490	up	TraesCS7A03G0547400	down
novel_miR_490	up	TraesCS7A03G1217600	up
novel_miR_490	up	TraesCS7D03G0019300	down
novel_miR_490	up	TraesCS7D03G0961200LC	down
novel_miR_490	up	Triticum_aestivum_newGene_100225	down
novel_miR_490	up	Triticum_aestivum_newGene_108990	up
novel_miR_490	up	Triticum_aestivum_newGene_112765	up
novel_miR_490	up	Triticum_aestivum_newGene_120944	up
novel_miR_490	up	Triticum_aestivum_newGene_151490	up
novel_miR_490	up	Triticum_aestivum_newGene_162264	down
novel_miR_490	up	Triticum_aestivum_newGene_24373	up
novel_miR_490	up	Triticum_aestivum_newGene_254812	down
novel_miR_490	up	Triticum_aestivum_newGene_61431	up
novel_miR_490	up	Triticum_aestivum_newGene_73576	down
novel_miR_297	up	TraesCS1A03G0516700	up
novel_miR_297	up	TraesCS1A03G0659000	down
novel_miR_297	up	TraesCS1A03G0708100LC	up
novel_miR_297	up	TraesCS1B03G0038800	up
novel_miR_297	up	TraesCS1B03G0148700	down
novel_miR_297	up	TraesCS1B03G0161300	down
novel_miR_297	up	TraesCS1B03G1006500	up
novel_miR_297	up	TraesCS1D03G0570700	up
novel_miR_297	up	TraesCS1D03G0672600	up
novel_miR_297	up	TraesCS1D03G0675900	up
novel_miR_297	up	TraesCS1D03G1044700	down
novel_miR_297	up	TraesCS2A03G0026200	up
novel_miR_297	up	TraesCS2A03G0214700	up
novel_miR_297	up	TraesCS2A03G0346300	down
novel_miR_297	up	TraesCS2A03G0357700LC	down
novel_miR_297	up	TraesCS2A03G0364800	up
novel_miR_297	up	TraesCS2B03G0033400	up
novel_miR_297	up	TraesCS2B03G0256700LC	down
novel_miR_297	up	TraesCS2D03G0024400	up
novel_miR_297	up	TraesCS2D03G0610700	down
novel_miR_297	up	TraesCS2D03G0926400	down
novel_miR_297	up	TraesCS3A03G0418900	up
novel_miR_297	up	TraesCS3A03G0611500	up
novel_miR_297	up	TraesCS3A03G0648900	down
novel_miR_297	up	TraesCS3A03G0973800	down
novel_miR_297	up	TraesCS3A03G1029800	up
novel_miR_297	up	TraesCS3B03G0731800	down
novel_miR_297	up	TraesCS3B03G0869100	down
novel_miR_297	up	TraesCS3B03G1028000	up
novel_miR_297	up	TraesCS3B03G1179900	up
novel_miR_297	up	TraesCS3B03G1435600	up
novel_miR_297	up	TraesCS3D03G0125000	up
[truncated: 663 more rows]

## Sheet: CS-3_vs_CS-5
#miRNAID	miR_regulate	mRNATar	Tar_regulate
novel_miR_383	down	TraesCS1A03G0164500	up
novel_miR_383	down	TraesCS1A03G0428200	up
novel_miR_383	down	TraesCS1A03G0513100	up
novel_miR_383	down	TraesCS1A03G0616800	down
novel_miR_383	down	TraesCS1A03G0739000	up
novel_miR_383	down	TraesCS1A03G0748300	down
novel_miR_383	down	TraesCS1A03G0809100	up
novel_miR_383	down	TraesCS1B03G0003300	up
novel_miR_383	down	TraesCS1B03G0103700	down
novel_miR_383	down	TraesCS1B03G0152200	up
novel_miR_383	down	TraesCS1B03G0299600LC	up
novel_miR_383	down	TraesCS1B03G0536500	down
novel_miR_383	down	TraesCS1B03G0593700	up
novel_miR_383	down	TraesCS1B03G0619400	down
novel_miR_383	down	TraesCS1B03G0636600	up
novel_miR_383	down	TraesCS1B03G0653700	up
novel_miR_383	down	TraesCS1B03G0748200	up
novel_miR_383	down	TraesCS1B03G0750100	up
novel_miR_383	down	TraesCS1B03G0754300	up
novel_miR_383	down	TraesCS1B03G0802600LC	down
novel_miR_383	down	TraesCS1B03G1036800	up
novel_miR_383	down	TraesCS1B03G1044700	up
novel_miR_383	down	TraesCS1B03G1053700	down
novel_miR_383	down	TraesCS1D03G0001500	up
novel_miR_383	down	TraesCS1D03G0028400	up
novel_miR_383	down	TraesCS1D03G0074600	down
novel_miR_383	down	TraesCS1D03G0191300	up
novel_miR_383	down	TraesCS1D03G0283800	up
novel_miR_383	down	TraesCS1D03G0404200	up
novel_miR_383	down	TraesCS1D03G0596200	up
novel_miR_383	down	TraesCS1D03G0625700	up
novel_miR_383	down	TraesCS1D03G0648800	up
novel_miR_383	down	TraesCS1D03G0705200	up
novel_miR_383	down	TraesCS1D03G0887600	up
novel_miR_383	down	TraesCS1D03G0905000	up
novel_miR_383	down	TraesCS2A03G0327100	down
novel_miR_383	down	TraesCS2A03G0366800	up
novel_miR_383	down	TraesCS2A03G0416900	up
novel_miR_383	down	TraesCS2A03G0442100LC	down
novel_miR_383	down	TraesCS2A03G0446900	up
novel_miR_383	down	TraesCS2A03G0458100	up
novel_miR_383	down	TraesCS2A03G0599200	up
novel_miR_383	down	TraesCS2A03G1105500LC	down
novel_miR_383	down	TraesCS2A03G1288600	up
novel_miR_383	down	TraesCS2B03G0253500	down
novel_miR_383	down	TraesCS2B03G0287600	up
novel_miR_383	down	TraesCS2B03G0434100	down
novel_miR_383	down	TraesCS2B03G0434300LC	down
novel_miR_383	down	TraesCS2B03G0568900	up
novel_miR_383	down	TraesCS2B03G0579400LC	up
novel_miR_383	down	TraesCS2B03G0582300	up
novel_miR_383	down	TraesCS2B03G0800500	down
novel_miR_383	down	TraesCS2B03G0832100	up
novel_miR_383	down	TraesCS2B03G0839500	up
novel_miR_383	down	TraesCS2B03G0845900	up
novel_miR_383	down	TraesCS2B03G1017100	up
novel_miR_383	down	TraesCS2B03G1071000	up
novel_miR_383	down	TraesCS2B03G1140900	up
novel_miR_383	down	TraesCS2B03G1357100	down
novel_miR_383	down	TraesCS2B03G1444300	up
novel_miR_383	down	TraesCS2D03G0012300LC	down
novel_miR_383	down	TraesCS2D03G0384100	up
novel_miR_383	down	TraesCS2D03G0389500	down
novel_miR_383	down	TraesCS2D03G0454600	up
novel_miR_383	down	TraesCS2D03G0465200	down
novel_miR_383	down	TraesCS2D03G0465800	up
novel_miR_383	down	TraesCS2D03G0471800	up
novel_miR_383	down	TraesCS2D03G0684600	down
novel_miR_383	down	TraesCS2D03G0686400	up
novel_miR_383	down	TraesCS2D03G0707500	up
novel_miR_383	down	TraesCS2D03G0909100	up
novel_miR_383	down	TraesCS2D03G1002500	up
novel_miR_383	down	TraesCS2D03G1101100	up
novel_miR_383	down	TraesCS2D03G1207000	down
novel_miR_383	down	TraesCS2D03G1280200	down
novel_miR_383	down	TraesCS3A03G0000200	down
novel_miR_383	down	TraesCS3A03G0026000	up
novel_miR_383	down	TraesCS3A03G0026100	up
novel_miR_383	down	TraesCS3A03G0201000	down
novel_miR_383	down	TraesCS3A03G0540400LC	down
novel_miR_383	down	TraesCS3A03G0598300	up
novel_miR_383	down	TraesCS3A03G0692600	up
novel_miR_383	down	TraesCS3A03G0763900	up
novel_miR_383	down	TraesCS3A03G0812200	up
novel_miR_383	down	TraesCS3A03G0817300LC	up
novel_miR_383	down	TraesCS3A03G0837800	up
novel_miR_383	down	TraesCS3A03G0859800	up
novel_miR_383	down	TraesCS3A03G0944600	up
novel_miR_383	down	TraesCS3A03G1035600	up
novel_miR_383	down	TraesCS3A03G1042100	up
novel_miR_383	down	TraesCS3A03G1178400	up
novel_miR_383	down	TraesCS3A03G1217300	up
novel_miR_383	down	TraesCS3A03G1230400	up
novel_miR_383	down	TraesCS3B03G0045000	up
novel_miR_383	down	TraesCS3B03G0123900	up
novel_miR_383	down	TraesCS3B03G0334700	up
novel_miR_383	down	TraesCS3B03G0680200	up
novel_miR_383	down	TraesCS3B03G0789100	up
novel_miR_383	down	TraesCS3B03G1158700	up
novel_miR_383	down	TraesCS3B03G1202800	up
novel_miR_383	down	TraesCS3B03G1401400	down
novel_miR_383	down	TraesCS3B03G1510300	up
novel_miR_383	down	TraesCS3D03G0189100	up
novel_miR_383	down	TraesCS3D03G0231600LC	down
novel_miR_383	down	TraesCS3D03G0547300	up
novel_miR_383	down	TraesCS3D03G0552500	up
novel_miR_383	down	TraesCS3D03G0554800	down
novel_miR_383	down	TraesCS3D03G0629600	up
novel_miR_383	down	TraesCS3D03G0717900	up
novel_miR_383	down	TraesCS3D03G0729100	down
novel_miR_383	down	TraesCS3D03G0836200	up
novel_miR_383	down	TraesCS3D03G0898400	up
novel_miR_383	down	TraesCS3D03G0960700	up
novel_miR_383	down	TraesCS3D03G0969500	up
novel_miR_383	down	TraesCS3D03G1122500	up
novel_miR_383	down	TraesCS4A03G0001100	up
novel_miR_383	down	TraesCS4A03G0070200	up
novel_miR_383	down	TraesCS4A03G0103700	down
novel_miR_383	down	TraesCS4A03G0145200	up
novel_miR_383	down	TraesCS4A03G0162600	up
novel_miR_383	down	TraesCS4A03G0245600	up
novel_miR_383	down	TraesCS4A03G0248900	up
novel_miR_383	down	TraesCS4A03G0276500	up
novel_miR_383	down	TraesCS4A03G0494400	up
novel_miR_383	down	TraesCS4A03G0520900	up
novel_miR_383	down	TraesCS4A03G0737500	up
novel_miR_383	down	TraesCS4A03G0780500	up
novel_miR_383	down	TraesCS4A03G0982900	down
novel_miR_383	down	TraesCS4A03G1082400	up
novel_miR_383	down	TraesCS4B03G0003300	up
novel_miR_383	down	TraesCS4B03G0172600	down
novel_miR_383	down	TraesCS4B03G0278400	up
novel_miR_383	down	TraesCS4B03G0497000	up
novel_miR_383	down	TraesCS4B03G0520400	up
novel_miR_383	down	TraesCS4B03G0609900	up
novel_miR_383	down	TraesCS4B03G0699900LC	up
novel_miR_383	down	TraesCS4B03G0736100	up
novel_miR_383	down	TraesCS4B03G0758100	down
novel_miR_383	down	TraesCS4B03G0923300	up
novel_miR_383	down	TraesCS4B03G0963900	down
novel_miR_383	down	TraesCS4B03G0966800	up
novel_miR_383	down	TraesCS4B03G0969000	up
novel_miR_383	down	TraesCS4D03G0003000	up
novel_miR_383	down	TraesCS4D03G0025500	up
novel_miR_383	down	TraesCS4D03G0049500	up
novel_miR_383	down	TraesCS4D03G0115700	up
novel_miR_383	down	TraesCS4D03G0263400	down
novel_miR_383	down	TraesCS4D03G0293000	up
novel_miR_383	down	TraesCS4D03G0441900	up
novel_miR_383	down	TraesCS4D03G0459100	up
novel_miR_383	down	TraesCS4D03G0463500	down
novel_miR_383	down	TraesCS4D03G0501100	down
novel_miR_383	down	TraesCS4D03G0603600	down
novel_miR_383	down	TraesCS4D03G0663100	down
novel_miR_383	down	TraesCS4D03G0692300	down
novel_miR_383	down	TraesCS4D03G0730100	up
novel_miR_383	down	TraesCS4D03G0809300	up
novel_miR_383	down	TraesCS4D03G0824900	down
novel_miR_383	down	TraesCS5A03G0069200LC	down
novel_miR_383	down	TraesCS5A03G0382400LC	up
novel_miR_383	down	TraesCS5A03G0390300	up
novel_miR_383	down	TraesCS5A03G0436400	up
novel_miR_383	down	TraesCS5A03G0446900	up
novel_miR_383	down	TraesCS5A03G0504600	up
novel_miR_383	down	TraesCS5A03G0679800	down
novel_miR_383	down	TraesCS5A03G0680600	up
novel_miR_383	down	TraesCS5A03G0707000	down
novel_miR_383	down	TraesCS5A03G0764700	up
novel_miR_383	down	TraesCS5A03G0799600	up
novel_miR_383	down	TraesCS5A03G0808000	up
novel_miR_383	down	TraesCS5A03G0948600	up
novel_miR_383	down	TraesCS5A03G1272900	up
novel_miR_383	down	TraesCS5B03G0067600	up
novel_miR_383	down	TraesCS5B03G0212300	up
novel_miR_383	down	TraesCS5B03G0295600LC	down
novel_miR_383	down	TraesCS5B03G0463400	down
novel_miR_383	down	TraesCS5B03G0489300	up
novel_miR_383	down	TraesCS5B03G0628700	up
novel_miR_383	down	TraesCS5B03G0699300	up
novel_miR_383	down	TraesCS5B03G0720400	up
novel_miR_383	down	TraesCS5B03G0747200	down
novel_miR_383	down	TraesCS5B03G0805100	up
novel_miR_383	down	TraesCS5B03G0896300	up
novel_miR_383	down	TraesCS5B03G0998000	up
novel_miR_383	down	TraesCS5B03G0998800	up
novel_miR_383	down	TraesCS5B03G1017900	down
novel_miR_383	down	TraesCS5B03G1055900	up
novel_miR_383	down	TraesCS5D03G0100400	up
novel_miR_383	down	TraesCS5D03G0151700	up
novel_miR_383	down	TraesCS5D03G0377900	up
novel_miR_383	down	TraesCS5D03G0587600	up
novel_miR_383	down	TraesCS5D03G0590700	up
novel_miR_383	down	TraesCS5D03G0688500	down
novel_miR_383	down	TraesCS5D03G0694100	up
novel_miR_383	down	TraesCS5D03G0865700	up
novel_miR_383	down	TraesCS5D03G0872500	up
novel_miR_383	down	TraesCS5D03G0904500	up
novel_miR_383	down	TraesCS5D03G0904700	up
novel_miR_383	down	TraesCS5D03G0905500	down
novel_miR_383	down	TraesCS5D03G0929100LC	down
novel_miR_383	down	TraesCS5D03G1126000	down
novel_miR_383	down	TraesCS6A03G0005200	up
novel_miR_383	down	TraesCS6A03G0691400	up
novel_miR_383	down	TraesCS6A03G0740800	up
novel_miR_383	down	TraesCS6A03G0880900LC	up
novel_miR_383	down	TraesCS6A03G0919500	up
novel_miR_383	down	TraesCS6B03G0169300	down
novel_miR_383	down	TraesCS6B03G0785400	up
novel_miR_383	down	TraesCS6B03G0991400	up
novel_miR_383	down	TraesCS6B03G1089600	up
novel_miR_383	down	TraesCS6D03G0108500	up
novel_miR_383	down	TraesCS6D03G0127800	up
novel_miR_383	down	TraesCS6D03G0162800LC	down
novel_miR_383	down	TraesCS6D03G0165100	down
novel_miR_383	down	TraesCS6D03G0209800	down
novel_miR_383	down	TraesCS6D03G0517600LC	down
novel_miR_383	down	TraesCS6D03G0579700	up
novel_miR_383	down	TraesCS6D03G0622100	up
novel_miR_383	down	TraesCS6D03G0688800	up
novel_miR_383	down	TraesCS6D03G0752000	down
novel_miR_383	down	TraesCS6D03G0793700	up
novel_miR_383	down	TraesCS6D03G0828600	up
novel_miR_383	down	TraesCS6D03G0839200	up
novel_miR_383	down	TraesCS7A03G0109200	up
novel_miR_383	down	TraesCS7A03G0109300	up
novel_miR_383	down	TraesCS7A03G0289300	up
novel_miR_383	down	TraesCS7A03G0315300	up
novel_miR_383	down	TraesCS7A03G0395600	down
novel_miR_383	down	TraesCS7A03G0405800	down
novel_miR_383	down	TraesCS7A03G0477700	down
novel_miR_383	down	TraesCS7A03G0480900	up
novel_miR_383	down	TraesCS7A03G0551200	down
novel_miR_383	down	TraesCS7A03G0802800	up
novel_miR_383	down	TraesCS7B03G0030800	up
novel_miR_383	down	TraesCS7B03G0089400	up
novel_miR_383	down	TraesCS7B03G0122200	up
novel_miR_383	down	TraesCS7B03G0205200	down
novel_miR_383	down	TraesCS7B03G0211000LC	down
novel_miR_383	down	TraesCS7B03G0271800	up
novel_miR_383	down	TraesCS7B03G0349400	up
novel_miR_383	down	TraesCS7B03G0359400	up
novel_miR_383	down	TraesCS7B03G0504600LC	down
novel_miR_383	down	TraesCS7B03G0566400LC	down
novel_miR_383	down	TraesCS7B03G0630700LC	down
novel_miR_383	down	TraesCS7B03G0695200	down
novel_miR_383	down	TraesCS7B03G0722400	up
novel_miR_383	down	TraesCS7B03G0754900	up
novel_miR_383	down	TraesCS7B03G0799700	up
novel_miR_383	down	TraesCS7B03G1012000	up
novel_miR_383	down	TraesCS7B03G1239600	up
novel_miR_383	down	TraesCS7B03G1304300	down
novel_miR_383	down	TraesCS7B03G1341500	down
novel_miR_383	down	TraesCS7D03G0120600	up
novel_miR_383	down	TraesCS7D03G0389800	down
novel_miR_383	down	TraesCS7D03G0446500	up
novel_miR_383	down	TraesCS7D03G0462400	down
novel_miR_383	down	TraesCS7D03G0666500LC	down
novel_miR_383	down	TraesCS7D03G0813600	down
novel_miR_383	down	TraesCS7D03G0817400	up
novel_miR_383	down	TraesCS7D03G0860200	down
novel_miR_383	down	TraesCS7D03G0867600	up
novel_miR_383	down	TraesCS7D03G0951000	down
novel_miR_383	down	TraesCS7D03G0977100	up
novel_miR_383	down	TraesCS7D03G0985200	up
novel_miR_383	down	TraesCS7D03G1093700	down
novel_miR_383	down	TraesCS7D03G1095900	up
novel_miR_383	down	TraesCS7D03G1237600	up
novel_miR_383	down	TraesCS7D03G1307600	up
novel_miR_383	down	TraesCSU03G0110000	up
novel_miR_383	down	Triticum_aestivum_newGene_115653	down
novel_miR_383	down	Triticum_aestivum_newGene_122197	up
novel_miR_383	down	Triticum_aestivum_newGene_123220	down
novel_miR_383	down	Triticum_aestivum_newGene_12331	up
novel_miR_383	down	Triticum_aestivum_newGene_14067	up
novel_miR_383	down	Triticum_aestivum_newGene_14644	down
novel_miR_383	down	Triticum_aestivum_newGene_167719	up
novel_miR_383	down	Triticum_aestivum_newGene_167794	down
novel_miR_383	down	Triticum_aestivum_newGene_168209	up
novel_miR_383	down	Triticum_aestivum_newGene_187035	up
novel_miR_383	down	Triticum_aestivum_newGene_210601	down
novel_miR_383	down	Triticum_aestivum_newGene_233358	up
novel_miR_383	down	Triticum_aestivum_newGene_25234	down
novel_miR_383	down	Triticum_aestivum_newGene_256980	down
novel_miR_383	down	Triticum_aestivum_newGene_2758	down
novel_miR_383	down	Triticum_aestivum_newGene_30693	up
novel_miR_383	down	Triticum_aestivum_newGene_39098	down
novel_miR_383	down	Triticum_aestivum_newGene_62662	down
novel_miR_383	down	Triticum_aestivum_newGene_71095	down
novel_miR_383	down	Triticum_aestivum_newGene_89784	down
novel_miR_383	down	Triticum_aestivum_newGene_99022	up
novel_miR_383	down	Triticum_aestivum_newGene_99030	up
novel_miR_383	down	Triticum_aestivum_newGene_99034	up
novel_miR_383	down	Triticum_aestivum_newGene_99333	down
novel_miR_50	down	TraesCS1A03G0164500	up
novel_miR_50	down	TraesCS1A03G0428200	up
novel_miR_50	down	TraesCS1A03G0513100	up
novel_miR_50	down	TraesCS1A03G0616800	down
novel_miR_50	down	TraesCS1A03G0739000	up
novel_miR_50	down	TraesCS1A03G0748300	down
novel_miR_50	down	TraesCS1A03G0809100	up
novel_miR_50	down	TraesCS1B03G0003300	up
novel_miR_50	down	TraesCS1B03G0103700	down
novel_miR_50	down	TraesCS1B03G0152200	up
novel_miR_50	down	TraesCS1B03G0299600LC	up
novel_miR_50	down	TraesCS1B03G0536500	down
novel_miR_50	down	TraesCS1B03G0593700	up
novel_miR_50	down	TraesCS1B03G0619400	down
novel_miR_50	down	TraesCS1B03G0636600	up
novel_miR_50	down	TraesCS1B03G0653700	up
novel_miR_50	down	TraesCS1B03G0748200	up
novel_miR_50	down	TraesCS1B03G0750100	up
novel_miR_50	down	TraesCS1B03G0754300	up
novel_miR_50	down	TraesCS1B03G0802600LC	down
novel_miR_50	down	TraesCS1B03G1036800	up
novel_miR_50	down	TraesCS1B03G1044700	up
novel_miR_50	down	TraesCS1B03G1053700	down
novel_miR_50	down	TraesCS1D03G0001500	up
novel_miR_50	down	TraesCS1D03G0028400	up
novel_miR_50	down	TraesCS1D03G0074600	down
novel_miR_50	down	TraesCS1D03G0191300	up
novel_miR_50	down	TraesCS1D03G0283800	up
novel_miR_50	down	TraesCS1D03G0404200	up
novel_miR_50	down	TraesCS1D03G0596200	up
novel_miR_50	down	TraesCS1D03G0625700	up
novel_miR_50	down	TraesCS1D03G0648800	up
novel_miR_50	down	TraesCS1D03G0705200	up
novel_miR_50	down	TraesCS1D03G0887600	up
novel_miR_50	down	TraesCS1D03G0905000	up
novel_miR_50	down	TraesCS2A03G0327100	down
novel_miR_50	down	TraesCS2A03G0366800	up
novel_miR_50	down	TraesCS2A03G0416900	up
novel_miR_50	down	TraesCS2A03G0442100LC	down
novel_miR_50	down	TraesCS2A03G0446900	up
novel_miR_50	down	TraesCS2A03G0458100	up
novel_miR_50	down	TraesCS2A03G0599200	up
novel_miR_50	down	TraesCS2A03G1105500LC	down
novel_miR_50	down	TraesCS2A03G1288600	up
novel_miR_50	down	TraesCS2B03G0253500	down
novel_miR_50	down	TraesCS2B03G0287600	up
novel_miR_50	down	TraesCS2B03G0434100	down
novel_miR_50	down	TraesCS2B03G0434300LC	down
novel_miR_50	down	TraesCS2B03G0568900	up
novel_miR_50	down	TraesCS2B03G0579400LC	up
novel_miR_50	down	TraesCS2B03G0582300	up
novel_miR_50	down	TraesCS2B03G0800500	down
novel_miR_50	down	TraesCS2B03G0832100	up
novel_miR_50	down	TraesCS2B03G0839500	up
novel_miR_50	down	TraesCS2B03G0845900	up
novel_miR_50	down	TraesCS2B03G1017100	up
novel_miR_50	down	TraesCS2B03G1071000	up
novel_miR_50	down	TraesCS2B03G1140900	up
novel_miR_50	down	TraesCS2B03G1357100	down
novel_miR_50	down	TraesCS2B03G1444300	up
novel_miR_50	down	TraesCS2D03G0012300LC	down
novel_miR_50	down	TraesCS2D03G0384100	up
novel_miR_50	down	TraesCS2D03G0389500	down
novel_miR_50	down	TraesCS2D03G0454600	up
novel_miR_50	down	TraesCS2D03G0465200	down
novel_miR_50	down	TraesCS2D03G0465800	up
novel_miR_50	down	TraesCS2D03G0471800	up
novel_miR_50	down	TraesCS2D03G0684600	down
novel_miR_50	down	TraesCS2D03G0686400	up
novel_miR_50	down	TraesCS2D03G0707500	up
novel_miR_50	down	TraesCS2D03G0909100	up
novel_miR_50	down	TraesCS2D03G1002500	up
novel_miR_50	down	TraesCS2D03G1101100	up
novel_miR_50	down	TraesCS2D03G1207000	down
novel_miR_50	down	TraesCS2D03G1280200	down
novel_miR_50	down	TraesCS3A03G0000200	down
novel_miR_50	down	TraesCS3A03G0026000	up
novel_miR_50	down	TraesCS3A03G0026100	up
novel_miR_50	down	TraesCS3A03G0201000	down
novel_miR_50	down	TraesCS3A03G0540400LC	down
novel_miR_50	down	TraesCS3A03G0598300	up
novel_miR_50	down	TraesCS3A03G0692600	up
novel_miR_50	down	TraesCS3A03G0763900	up
novel_miR_50	down	TraesCS3A03G0812200	up
novel_miR_50	down	TraesCS3A03G0817300LC	up
novel_miR_50	down	TraesCS3A03G0837800	up
novel_miR_50	down	TraesCS3A03G0859800	up
novel_miR_50	down	TraesCS3A03G0944600	up
novel_miR_50	down	TraesCS3A03G1035600	up
novel_miR_50	down	TraesCS3A03G1042100	up
novel_miR_50	down	TraesCS3A03G1178400	up
novel_miR_50	down	TraesCS3A03G1217300	up
novel_miR_50	down	TraesCS3A03G1230400	up
novel_miR_50	down	TraesCS3B03G0045000	up
novel_miR_50	down	TraesCS3B03G0123900	up
novel_miR_50	down	TraesCS3B03G0334700	up
novel_miR_50	down	TraesCS3B03G0680200	up
novel_miR_50	down	TraesCS3B03G0789100	up
novel_miR_50	down	TraesCS3B03G1158700	up
novel_miR_50	down	TraesCS3B03G1202800	up
novel_miR_50	down	TraesCS3B03G1401400	down
novel_miR_50	down	TraesCS3B03G1510300	up
novel_miR_50	down	TraesCS3D03G0189100	up
novel_miR_50	down	TraesCS3D03G0231600LC	down
novel_miR_50	down	TraesCS3D03G0547300	up
novel_miR_50	down	TraesCS3D03G0552500	up
novel_miR_50	down	TraesCS3D03G0554800	down
novel_miR_50	down	TraesCS3D03G0629600	up
novel_miR_50	down	TraesCS3D03G0717900	up
novel_miR_50	down	TraesCS3D03G0729100	down
novel_miR_50	down	TraesCS3D03G0836200	up
novel_miR_50	down	TraesCS3D03G0898400	up
novel_miR_50	down	TraesCS3D03G0960700	up
novel_miR_50	down	TraesCS3D03G0969500	up
novel_miR_50	down	TraesCS3D03G1122500	up
novel_miR_50	down	TraesCS4A03G0001100	up
novel_miR_50	down	TraesCS4A03G0070200	up
novel_miR_50	down	TraesCS4A03G0103700	down
novel_miR_50	down	TraesCS4A03G0145200	up
novel_miR_50	down	TraesCS4A03G0162600	up
novel_miR_50	down	TraesCS4A03G0245600	up
novel_miR_50	down	TraesCS4A03G0248900	up
novel_miR_50	down	TraesCS4A03G0276500	up
novel_miR_50	down	TraesCS4A03G0494400	up
novel_miR_50	down	TraesCS4A03G0520900	up
novel_miR_50	down	TraesCS4A03G0737500	up
novel_miR_50	down	TraesCS4A03G0780500	up
novel_miR_50	down	TraesCS4A03G0982900	down
novel_miR_50	down	TraesCS4A03G1082400	up
novel_miR_50	down	TraesCS4B03G0003300	up
novel_miR_50	down	TraesCS4B03G0172600	down
novel_miR_50	down	TraesCS4B03G0278400	up
novel_miR_50	down	TraesCS4B03G0497000	up
novel_miR_50	down	TraesCS4B03G0520400	up
novel_miR_50	down	TraesCS4B03G0609900	up
novel_miR_50	down	TraesCS4B03G0699900LC	up
novel_miR_50	down	TraesCS4B03G0736100	up
novel_miR_50	down	TraesCS4B03G0758100	down
novel_miR_50	down	TraesCS4B03G0923300	up
novel_miR_50	down	TraesCS4B03G0963900	down
novel_miR_50	down	TraesCS4B03G0966800	up
novel_miR_50	down	TraesCS4B03G0969000	up
novel_miR_50	down	TraesCS4D03G0003000	up
novel_miR_50	down	TraesCS4D03G0025500	up
novel_miR_50	down	TraesCS4D03G0049500	up
novel_miR_50	down	TraesCS4D03G0115700	up
novel_miR_50	down	TraesCS4D03G0263400	down
novel_miR_50	down	TraesCS4D03G0293000	up
novel_miR_50	down	TraesCS4D03G0441900	up
novel_miR_50	down	TraesCS4D03G0459100	up
novel_miR_50	down	TraesCS4D03G0463500	down
novel_miR_50	down	TraesCS4D03G0501100	down
novel_miR_50	down	TraesCS4D03G0603600	down
novel_miR_50	down	TraesCS4D03G0663100	down
novel_miR_50	down	TraesCS4D03G0692300	down
novel_miR_50	down	TraesCS4D03G0730100	up
novel_miR_50	down	TraesCS4D03G0809300	up
novel_miR_50	down	TraesCS4D03G0824900	down
novel_miR_50	down	TraesCS5A03G0069200LC	down
novel_miR_50	down	TraesCS5A03G0382400LC	up
novel_miR_50	down	TraesCS5A03G0390300	up
novel_miR_50	down	TraesCS5A03G0436400	up
novel_miR_50	down	TraesCS5A03G0446900	up
novel_miR_50	down	TraesCS5A03G0504600	up
novel_miR_50	down	TraesCS5A03G0679800	down
novel_miR_50	down	TraesCS5A03G0680600	up
novel_miR_50	down	TraesCS5A03G0707000	down
novel_miR_50	down	TraesCS5A03G0764700	up
novel_miR_50	down	TraesCS5A03G0799600	up
novel_miR_50	down	TraesCS5A03G0808000	up
novel_miR_50	down	TraesCS5A03G0948600	up
novel_miR_50	down	TraesCS5A03G1272900	up
novel_miR_50	down	TraesCS5B03G0067600	up
novel_miR_50	down	TraesCS5B03G0212300	up
novel_miR_50	down	TraesCS5B03G0295600LC	down
novel_miR_50	down	TraesCS5B03G0463400	down
novel_miR_50	down	TraesCS5B03G0489300	up
novel_miR_50	down	TraesCS5B03G0628700	up
novel_miR_50	down	TraesCS5B03G0699300	up
novel_miR_50	down	TraesCS5B03G0720400	up
novel_miR_50	down	TraesCS5B03G0747200	down
novel_miR_50	down	TraesCS5B03G0805100	up
novel_miR_50	down	TraesCS5B03G0896300	up
novel_miR_50	down	TraesCS5B03G0998000	up
novel_miR_50	down	TraesCS5B03G0998800	up
novel_miR_50	down	TraesCS5B03G1017900	down
novel_miR_50	down	TraesCS5B03G1055900	up
novel_miR_50	down	TraesCS5D03G0100400	up
novel_miR_50	down	TraesCS5D03G0151700	up
novel_miR_50	down	TraesCS5D03G0377900	up
novel_miR_50	down	TraesCS5D03G0587600	up
novel_miR_50	down	TraesCS5D03G0590700	up
novel_miR_50	down	TraesCS5D03G0688500	down
novel_miR_50	down	TraesCS5D03G0694100	up
novel_miR_50	down	TraesCS5D03G0865700	up
novel_miR_50	down	TraesCS5D03G0872500	up
novel_miR_50	down	TraesCS5D03G0904500	up
novel_miR_50	down	TraesCS5D03G0904700	up
novel_miR_50	down	TraesCS5D03G0905500	down
novel_miR_50	down	TraesCS5D03G0929100LC	down
novel_miR_50	down	TraesCS5D03G1126000	down
novel_miR_50	down	TraesCS6A03G0005200	up
novel_miR_50	down	TraesCS6A03G0691400	up
novel_miR_50	down	TraesCS6A03G0740800	up
novel_miR_50	down	TraesCS6A03G0880900LC	up
novel_miR_50	down	TraesCS6A03G0919500	up
novel_miR_50	down	TraesCS6B03G0169300	down
novel_miR_50	down	TraesCS6B03G0785400	up
novel_miR_50	down	TraesCS6B03G0991400	up
novel_miR_50	down	TraesCS6B03G1089600	up
novel_miR_50	down	TraesCS6D03G0108500	up
novel_miR_50	down	TraesCS6D03G0127800	up
novel_miR_50	down	TraesCS6D03G0162800LC	down
novel_miR_50	down	TraesCS6D03G0165100	down
novel_miR_50	down	TraesCS6D03G0209800	down
novel_miR_50	down	TraesCS6D03G0517600LC	down
novel_miR_50	down	TraesCS6D03G0579700	up
novel_miR_50	down	TraesCS6D03G0622100	up
novel_miR_50	down	TraesCS6D03G0688800	up
novel_miR_50	down	TraesCS6D03G0752000	down
novel_miR_50	down	TraesCS6D03G0793700	up
novel_miR_50	down	TraesCS6D03G0828600	up
novel_miR_50	down	TraesCS6D03G0839200	up
novel_miR_50	down	TraesCS7A03G0109200	up
novel_miR_50	down	TraesCS7A03G0109300	up
novel_miR_50	down	TraesCS7A03G0289300	up
novel_miR_50	down	TraesCS7A03G0315300	up
novel_miR_50	down	TraesCS7A03G0395600	down
novel_miR_50	down	TraesCS7A03G0405800	down
novel_miR_50	down	TraesCS7A03G0477700	down
novel_miR_50	down	TraesCS7A03G0480900	up
novel_miR_50	down	TraesCS7A03G0551200	down
novel_miR_50	down	TraesCS7A03G0802800	up
novel_miR_50	down	TraesCS7B03G0030800	up
novel_miR_50	down	TraesCS7B03G0089400	up
novel_miR_50	down	TraesCS7B03G0122200	up
novel_miR_50	down	TraesCS7B03G0205200	down
novel_miR_50	down	TraesCS7B03G0211000LC	down
novel_miR_50	down	TraesCS7B03G0271800	up
novel_miR_50	down	TraesCS7B03G0349400	up
novel_miR_50	down	TraesCS7B03G0359400	up
novel_miR_50	down	TraesCS7B03G0504600LC	down
novel_miR_50	down	TraesCS7B03G0566400LC	down
novel_miR_50	down	TraesCS7B03G0630700LC	down
novel_miR_50	down	TraesCS7B03G0695200	down
novel_miR_50	down	TraesCS7B03G0722400	up
novel_miR_50	down	TraesCS7B03G0754900	up
novel_miR_50	down	TraesCS7B03G0799700	up
novel_miR_50	down	TraesCS7B03G1012000	up
novel_miR_50	down	TraesCS7B03G1239600	up
novel_miR_50	down	TraesCS7B03G1304300	down
novel_miR_50	down	TraesCS7B03G1341500	down
novel_miR_50	down	TraesCS7D03G0120600	up
novel_miR_50	down	TraesCS7D03G0389800	down
novel_miR_50	down	TraesCS7D03G0446500	up
novel_miR_50	down	TraesCS7D03G0462400	down
novel_miR_50	down	TraesCS7D03G0666500LC	down
novel_miR_50	down	TraesCS7D03G0813600	down
novel_miR_50	down	TraesCS7D03G0817400	up
novel_miR_50	down	TraesCS7D03G0860200	down
novel_miR_50	down	TraesCS7D03G0867600	up
novel_miR_50	down	TraesCS7D03G0951000	down
novel_miR_50	down	TraesCS7D03G0977100	up
novel_miR_50	down	TraesCS7D03G0985200	up
novel_miR_50	down	TraesCS7D03G1093700	down
novel_miR_50	down	TraesCS7D03G1095900	up
novel_miR_50	down	TraesCS7D03G1237600	up
novel_miR_50	down	TraesCS7D03G1307600	up
novel_miR_50	down	TraesCSU03G0110000	up
novel_miR_50	down	Triticum_aestivum_newGene_115653	down
novel_miR_50	down	Triticum_aestivum_newGene_122197	up
novel_miR_50	down	Triticum_aestivum_newGene_123220	down
novel_miR_50	down	Triticum_aestivum_newGene_12331	up
novel_miR_50	down	Triticum_aestivum_newGene_14067	up
novel_miR_50	down	Triticum_aestivum_newGene_14644	down
novel_miR_50	down	Triticum_aestivum_newGene_167719	up
novel_miR_50	down	Triticum_aestivum_newGene_167794	down
novel_miR_50	down	Triticum_aestivum_newGene_168209	up
novel_miR_50	down	Triticum_aestivum_newGene_187035	up
novel_miR_50	down	Triticum_aestivum_newGene_210601	down
novel_miR_50	down	Triticum_aestivum_newGene_233358	up
novel_miR_50	down	Triticum_aestivum_newGene_25234	down
novel_miR_50	down	Triticum_aestivum_newGene_256980	down
novel_miR_50	down	Triticum_aestivum_newGene_2758	down
novel_miR_50	down	Triticum_aestivum_newGene_30693	up
novel_miR_50	down	Triticum_aestivum_newGene_39098	down
novel_miR_50	down	Triticum_aestivum_newGene_62662	down
novel_miR_50	down	Triticum_aestivum_newGene_71095	down
novel_miR_50	down	Triticum_aestivum_newGene_89784	down
novel_miR_50	down	Triticum_aestivum_newGene_99022	up
novel_miR_50	down	Triticum_aestivum_newGene_99030	up
novel_miR_50	down	Triticum_aestivum_newGene_99034	up
novel_miR_50	down	Triticum_aestivum_newGene_99333	down
novel_miR_200	down	TraesCS1A03G0164500	up
novel_miR_200	down	TraesCS1A03G0428200	up
novel_miR_200	down	TraesCS1A03G0513100	up
novel_miR_200	down	TraesCS1A03G0616800	down
novel_miR_200	down	TraesCS1A03G0739000	up
novel_miR_200	down	TraesCS1A03G0748300	down
novel_miR_200	down	TraesCS1A03G0809100	up
novel_miR_200	down	TraesCS1B03G0003300	up
novel_miR_200	down	TraesCS1B03G0103700	down
novel_miR_200	down	TraesCS1B03G0152200	up
novel_miR_200	down	TraesCS1B03G0299600LC	up
novel_miR_200	down	TraesCS1B03G0536500	down
novel_miR_200	down	TraesCS1B03G0593700	up
novel_miR_200	down	TraesCS1B03G0619400	down
novel_miR_200	down	TraesCS1B03G0636600	up
novel_miR_200	down	TraesCS1B03G0653700	up
novel_miR_200	down	TraesCS1B03G0748200	up
novel_miR_200	down	TraesCS1B03G0750100	up
novel_miR_200	down	TraesCS1B03G0754300	up
novel_miR_200	down	TraesCS1B03G0802600LC	down
novel_miR_200	down	TraesCS1B03G1036800	up
novel_miR_200	down	TraesCS1B03G1044700	up
novel_miR_200	down	TraesCS1B03G1053700	down
novel_miR_200	down	TraesCS1D03G0001500	up
novel_miR_200	down	TraesCS1D03G0028400	up
novel_miR_200	down	TraesCS1D03G0074600	down
novel_miR_200	down	TraesCS1D03G0191300	up
novel_miR_200	down	TraesCS1D03G0283800	up
novel_miR_200	down	TraesCS1D03G0404200	up
novel_miR_200	down	TraesCS1D03G0596200	up
novel_miR_200	down	TraesCS1D03G0625700	up
novel_miR_200	down	TraesCS1D03G0648800	up
novel_miR_200	down	TraesCS1D03G0705200	up
novel_miR_200	down	TraesCS1D03G0887600	up
novel_miR_200	down	TraesCS1D03G0905000	up
novel_miR_200	down	TraesCS2A03G0327100	down
novel_miR_200	down	TraesCS2A03G0366800	up
novel_miR_200	down	TraesCS2A03G0416900	up
novel_miR_200	down	TraesCS2A03G0442100LC	down
novel_miR_200	down	TraesCS2A03G0446900	up
novel_miR_200	down	TraesCS2A03G0458100	up
novel_miR_200	down	TraesCS2A03G0599200	up
novel_miR_200	down	TraesCS2A03G1105500LC	down
novel_miR_200	down	TraesCS2A03G1288600	up
novel_miR_200	down	TraesCS2B03G0253500	down
novel_miR_200	down	TraesCS2B03G0287600	up
novel_miR_200	down	TraesCS2B03G0434100	down
novel_miR_200	down	TraesCS2B03G0434300LC	down
novel_miR_200	down	TraesCS2B03G0568900	up
novel_miR_200	down	TraesCS2B03G0579400LC	up
novel_miR_200	down	TraesCS2B03G0582300	up
novel_miR_200	down	TraesCS2B03G0800500	down
novel_miR_200	down	TraesCS2B03G0832100	up
novel_miR_200	down	TraesCS2B03G0839500	up
novel_miR_200	down	TraesCS2B03G0845900	up
novel_miR_200	down	TraesCS2B03G1017100	up
novel_miR_200	down	TraesCS2B03G1071000	up
novel_miR_200	down	TraesCS2B03G1140900	up
novel_miR_200	down	TraesCS2B03G1357100	down
novel_miR_200	down	TraesCS2B03G1444300	up
novel_miR_200	down	TraesCS2D03G0012300LC	down
novel_miR_200	down	TraesCS2D03G0384100	up
novel_miR_200	down	TraesCS2D03G0389500	down
novel_miR_200	down	TraesCS2D03G0454600	up
novel_miR_200	down	TraesCS2D03G0465200	down
novel_miR_200	down	TraesCS2D03G0465800	up
novel_miR_200	down	TraesCS2D03G0471800	up
novel_miR_200	down	TraesCS2D03G0684600	down
novel_miR_200	down	TraesCS2D03G0686400	up
novel_miR_200	down	TraesCS2D03G0707500	up
novel_miR_200	down	TraesCS2D03G0909100	up
novel_miR_200	down	TraesCS2D03G1002500	up
novel_miR_200	down	TraesCS2D03G1101100	up
novel_miR_200	down	TraesCS2D03G1207000	down
novel_miR_200	down	TraesCS2D03G1280200	down
novel_miR_200	down	TraesCS3A03G0000200	down
novel_miR_200	down	TraesCS3A03G0026000	up
novel_miR_200	down	TraesCS3A03G0026100	up
novel_miR_200	down	TraesCS3A03G0201000	down
novel_miR_200	down	TraesCS3A03G0540400LC	down
novel_miR_200	down	TraesCS3A03G0598300	up
novel_miR_200	down	TraesCS3A03G0692600	up
novel_miR_200	down	TraesCS3A03G0763900	up
novel_miR_200	down	TraesCS3A03G0812200	up
novel_miR_200	down	TraesCS3A03G0817300LC	up
novel_miR_200	down	TraesCS3A03G0837800	up
novel_miR_200	down	TraesCS3A03G0859800	up
novel_miR_200	down	TraesCS3A03G0944600	up
novel_miR_200	down	TraesCS3A03G1035600	up
novel_miR_200	down	TraesCS3A03G1042100	up
novel_miR_200	down	TraesCS3A03G1178400	up
novel_miR_200	down	TraesCS3A03G1217300	up
novel_miR_200	down	TraesCS3A03G1230400	up
novel_miR_200	down	TraesCS3B03G0045000	up
novel_miR_200	down	TraesCS3B03G0123900	up
novel_miR_200	down	TraesCS3B03G0334700	up
novel_miR_200	down	TraesCS3B03G0680200	up
novel_miR_200	down	TraesCS3B03G0789100	up
novel_miR_200	down	TraesCS3B03G1158700	up
novel_miR_200	down	TraesCS3B03G1202800	up
novel_miR_200	down	TraesCS3B03G1401400	down
novel_miR_200	down	TraesCS3B03G1510300	up
novel_miR_200	down	TraesCS3D03G0189100	up
novel_miR_200	down	TraesCS3D03G0231600LC	down
novel_miR_200	down	TraesCS3D03G0547300	up
novel_miR_200	down	TraesCS3D03G0552500	up
novel_miR_200	down	TraesCS3D03G0554800	down
novel_miR_200	down	TraesCS3D03G0629600	up
novel_miR_200	down	TraesCS3D03G0717900	up
novel_miR_200	down	TraesCS3D03G0729100	down
novel_miR_200	down	TraesCS3D03G0836200	up
novel_miR_200	down	TraesCS3D03G0898400	up
novel_miR_200	down	TraesCS3D03G0960700	up
novel_miR_200	down	TraesCS3D03G0969500	up
novel_miR_200	down	TraesCS3D03G1122500	up
novel_miR_200	down	TraesCS4A03G0001100	up
novel_miR_200	down	TraesCS4A03G0070200	up
novel_miR_200	down	TraesCS4A03G0103700	down
novel_miR_200	down	TraesCS4A03G0145200	up
novel_miR_200	down	TraesCS4A03G0162600	up
novel_miR_200	down	TraesCS4A03G0245600	up
novel_miR_200	down	TraesCS4A03G0248900	up
novel_miR_200	down	TraesCS4A03G0276500	up
novel_miR_200	down	TraesCS4A03G0494400	up
novel_miR_200	down	TraesCS4A03G0520900	up
novel_miR_200	down	TraesCS4A03G0737500	up
novel_miR_200	down	TraesCS4A03G0780500	up
novel_miR_200	down	TraesCS4A03G0982900	down
novel_miR_200	down	TraesCS4A03G1082400	up
novel_miR_200	down	TraesCS4B03G0003300	up
novel_miR_200	down	TraesCS4B03G0172600	down
novel_miR_200	down	TraesCS4B03G0278400	up
novel_miR_200	down	TraesCS4B03G0497000	up
novel_miR_200	down	TraesCS4B03G0520400	up
novel_miR_200	down	TraesCS4B03G0609900	up
novel_miR_200	down	TraesCS4B03G0699900LC	up
novel_miR_200	down	TraesCS4B03G0736100	up
novel_miR_200	down	TraesCS4B03G0758100	down
novel_miR_200	down	TraesCS4B03G0923300	up
novel_miR_200	down	TraesCS4B03G0963900	down
novel_miR_200	down	TraesCS4B03G0966800	up
novel_miR_200	down	TraesCS4B03G0969000	up
novel_miR_200	down	TraesCS4D03G0003000	up
novel_miR_200	down	TraesCS4D03G0025500	up
novel_miR_200	down	TraesCS4D03G0049500	up
novel_miR_200	down	TraesCS4D03G0115700	up
novel_miR_200	down	TraesCS4D03G0263400	down
novel_miR_200	down	TraesCS4D03G0293000	up
novel_miR_200	down	TraesCS4D03G0441900	up
novel_miR_200	down	TraesCS4D03G0459100	up
novel_miR_200	down	TraesCS4D03G0463500	down
novel_miR_200	down	TraesCS4D03G0501100	down
novel_miR_200	down	TraesCS4D03G0603600	down
novel_miR_200	down	TraesCS4D03G0663100	down
novel_miR_200	down	TraesCS4D03G0692300	down
novel_miR_200	down	TraesCS4D03G0730100	up
novel_miR_200	down	TraesCS4D03G0809300	up
novel_miR_200	down	TraesCS4D03G0824900	down
novel_miR_200	down	TraesCS5A03G0069200LC	down
novel_miR_200	down	TraesCS5A03G0382400LC	up
novel_miR_200	down	TraesCS5A03G0390300	up
novel_miR_200	down	TraesCS5A03G0436400	up
novel_miR_200	down	TraesCS5A03G0446900	up
novel_miR_200	down	TraesCS5A03G0504600	up
novel_miR_200	down	TraesCS5A03G0679800	down
novel_miR_200	down	TraesCS5A03G0680600	up
novel_miR_200	down	TraesCS5A03G0707000	down
novel_miR_200	down	TraesCS5A03G0764700	up
novel_miR_200	down	TraesCS5A03G0799600	up
novel_miR_200	down	TraesCS5A03G0808000	up
novel_miR_200	down	TraesCS5A03G0948600	up
novel_miR_200	down	TraesCS5A03G1272900	up
novel_miR_200	down	TraesCS5B03G0067600	up
novel_miR_200	down	TraesCS5B03G0212300	up
novel_miR_200	down	TraesCS5B03G0295600LC	down
novel_miR_200	down	TraesCS5B03G0463400	down
novel_miR_200	down	TraesCS5B03G0489300	up
novel_miR_200	down	TraesCS5B03G0628700	up
novel_miR_200	down	TraesCS5B03G0699300	up
novel_miR_200	down	TraesCS5B03G0720400	up
novel_miR_200	down	TraesCS5B03G0747200	down
novel_miR_200	down	TraesCS5B03G0805100	up
novel_miR_200	down	TraesCS5B03G0896300	up
novel_miR_200	down	TraesCS5B03G0998000	up
novel_miR_200	down	TraesCS5B03G0998800	up
novel_miR_200	down	TraesCS5B03G1017900	down
novel_miR_200	down	TraesCS5B03G1055900	up
novel_miR_200	down	TraesCS5D03G0100400	up
novel_miR_200	down	TraesCS5D03G0151700	up
novel_miR_200	down	TraesCS5D03G0377900	up
novel_miR_200	down	TraesCS5D03G0587600	up
novel_miR_200	down	TraesCS5D03G0590700	up
novel_miR_200	down	TraesCS5D03G0688500	down
novel_miR_200	down	TraesCS5D03G0694100	up
novel_miR_200	down	TraesCS5D03G0865700	up
novel_miR_200	down	TraesCS5D03G0872500	up
novel_miR_200	down	TraesCS5D03G0904500	up
novel_miR_200	down	TraesCS5D03G0904700	up
novel_miR_200	down	TraesCS5D03G0905500	down
novel_miR_200	down	TraesCS5D03G0929100LC	down
novel_miR_200	down	TraesCS5D03G1126000	down
novel_miR_200	down	TraesCS6A03G0005200	up
novel_miR_200	down	TraesCS6A03G0691400	up
novel_miR_200	down	TraesCS6A03G0740800	up
novel_miR_200	down	TraesCS6A03G0880900LC	up
novel_miR_200	down	TraesCS6A03G0919500	up
novel_miR_200	down	TraesCS6B03G0169300	down
novel_miR_200	down	TraesCS6B03G0785400	up
novel_miR_200	down	TraesCS6B03G0991400	up
novel_miR_200	down	TraesCS6B03G1089600	up
novel_miR_200	down	TraesCS6D03G0108500	up
novel_miR_200	down	TraesCS6D03G0127800	up
novel_miR_200	down	TraesCS6D03G0162800LC	down
novel_miR_200	down	TraesCS6D03G0165100	down
novel_miR_200	down	TraesCS6D03G0209800	down
novel_miR_200	down	TraesCS6D03G0517600LC	down
novel_miR_200	down	TraesCS6D03G0579700	up
novel_miR_200	down	TraesCS6D03G0622100	up
novel_miR_200	down	TraesCS6D03G0688800	up
novel_miR_200	down	TraesCS6D03G0752000	down
novel_miR_200	down	TraesCS6D03G0793700	up
novel_miR_200	down	TraesCS6D03G0828600	up
novel_miR_200	down	TraesCS6D03G0839200	up
novel_miR_200	down	TraesCS7A03G0109200	up
novel_miR_200	down	TraesCS7A03G0109300	up
novel_miR_200	down	TraesCS7A03G0289300	up
novel_miR_200	down	TraesCS7A03G0315300	up
novel_miR_200	down	TraesCS7A03G0395600	down
novel_miR_200	down	TraesCS7A03G0405800	down
novel_miR_200	down	TraesCS7A03G0477700	down
novel_miR_200	down	TraesCS7A03G0480900	up
novel_miR_200	down	TraesCS7A03G0551200	down
novel_miR_200	down	TraesCS7A03G0802800	up
novel_miR_200	down	TraesCS7B03G0030800	up
novel_miR_200	down	TraesCS7B03G0089400	up
novel_miR_200	down	TraesCS7B03G0122200	up
novel_miR_200	down	TraesCS7B03G0205200	down
novel_miR_200	down	TraesCS7B03G0211000LC	down
novel_miR_200	down	TraesCS7B03G0271800	up
novel_miR_200	down	TraesCS7B03G0349400	up
novel_miR_200	down	TraesCS7B03G0359400	up
novel_miR_200	down	TraesCS7B03G0504600LC	down
novel_miR_200	down	TraesCS7B03G0566400LC	down
novel_miR_200	down	TraesCS7B03G0630700LC	down
novel_miR_200	down	TraesCS7B03G0695200	down
novel_miR_200	down	TraesCS7B03G0722400	up
novel_miR_200	down	TraesCS7B03G0754900	up
novel_miR_200	down	TraesCS7B03G0799700	up
novel_miR_200	down	TraesCS7B03G1012000	up
novel_miR_200	down	TraesCS7B03G1239600	up
novel_miR_200	down	TraesCS7B03G1304300	down
novel_miR_200	down	TraesCS7B03G1341500	down
novel_miR_200	down	TraesCS7D03G0120600	up
novel_miR_200	down	TraesCS7D03G0389800	down
novel_miR_200	down	TraesCS7D03G0446500	up
novel_miR_200	down	TraesCS7D03G0462400	down
novel_miR_200	down	TraesCS7D03G0666500LC	down
novel_miR_200	down	TraesCS7D03G0813600	down
novel_miR_200	down	TraesCS7D03G0817400	up
novel_miR_200	down	TraesCS7D03G0860200	down
novel_miR_200	down	TraesCS7D03G0867600	up
novel_miR_200	down	TraesCS7D03G0951000	down
novel_miR_200	down	TraesCS7D03G0977100	up
novel_miR_200	down	TraesCS7D03G0985200	up
novel_miR_200	down	TraesCS7D03G1093700	down
novel_miR_200	down	TraesCS7D03G1095900	up
novel_miR_200	down	TraesCS7D03G1237600	up
novel_miR_200	down	TraesCS7D03G1307600	up
novel_miR_200	down	TraesCSU03G0110000	up
novel_miR_200	down	Triticum_aestivum_newGene_115653	down
novel_miR_200	down	Triticum_aestivum_newGene_122197	up
novel_miR_200	down	Triticum_aestivum_newGene_123220	down
novel_miR_200	down	Triticum_aestivum_newGene_12331	up
novel_miR_200	down	Triticum_aestivum_newGene_14067	up
novel_miR_200	down	Triticum_aestivum_newGene_14644	down
novel_miR_200	down	Triticum_aestivum_newGene_167719	up
novel_miR_200	down	Triticum_aestivum_newGene_167794	down
novel_miR_200	down	Triticum_aestivum_newGene_168209	up
novel_miR_200	down	Triticum_aestivum_newGene_187035	up
novel_miR_200	down	Triticum_aestivum_newGene_210601	down
novel_miR_200	down	Triticum_aestivum_newGene_233358	up
novel_miR_200	down	Triticum_aestivum_newGene_25234	down
novel_miR_200	down	Triticum_aestivum_newGene_256980	down
novel_miR_200	down	Triticum_aestivum_newGene_2758	down
novel_miR_200	down	Triticum_aestivum_newGene_30693	up
novel_miR_200	down	Triticum_aestivum_newGene_39098	down
novel_miR_200	down	Triticum_aestivum_newGene_62662	down
novel_miR_200	down	Triticum_aestivum_newGene_71095	down
novel_miR_200	down	Triticum_aestivum_newGene_89784	down
novel_miR_200	down	Triticum_aestivum_newGene_99022	up
novel_miR_200	down	Triticum_aestivum_newGene_99030	up
novel_miR_200	down	Triticum_aestivum_newGene_99034	up
novel_miR_200	down	Triticum_aestivum_newGene_99333	down
novel_miR_162	up	TraesCS1A03G0290000LC	up
novel_miR_162	up	TraesCS1A03G0318800LC	down
novel_miR_162	up	TraesCS1A03G0339400	up
novel_miR_162	up	TraesCS1A03G0523000	up
novel_miR_162	up	TraesCS1A03G0648800	up
novel_miR_162	up	TraesCS1A03G0657900	down
novel_miR_162	up	TraesCS1A03G0676300	up
novel_miR_162	up	TraesCS1A03G0768800	down
novel_miR_162	up	TraesCS1A03G0803700LC	down
novel_miR_162	up	TraesCS1B03G0429800	up
novel_miR_162	up	TraesCS1B03G0612700	up
novel_miR_162	up	TraesCS1B03G0729500	down
novel_miR_162	up	TraesCS1D03G0590900	down
novel_miR_162	up	TraesCS1D03G0666400	down
novel_miR_162	up	TraesCS1D03G0710900	up
novel_miR_162	up	TraesCS1D03G0735800	down
novel_miR_162	up	TraesCS1D03G0805500	up
novel_miR_162	up	TraesCS1D03G0894000	up
novel_miR_162	up	TraesCS1D03G0969900	down
novel_miR_162	up	TraesCS2A03G0224200	up
novel_miR_162	up	TraesCS2A03G0297700LC	down
novel_miR_162	up	TraesCS2A03G0364800	up
novel_miR_162	up	TraesCS2A03G0457900	up
novel_miR_162	up	TraesCS2A03G0464400	up
novel_miR_162	up	TraesCS2A03G0466200	up
novel_miR_162	up	TraesCS2A03G0732900	down
novel_miR_162	up	TraesCS2A03G0782200	up
novel_miR_162	up	TraesCS2A03G0808200	down
novel_miR_162	up	TraesCS2A03G0819300	up
novel_miR_162	up	TraesCS2A03G1019200	up
novel_miR_162	up	TraesCS2A03G1051500	down
novel_miR_162	up	TraesCS2A03G1129100	up
novel_miR_162	up	TraesCS2B03G0150500	down
novel_miR_162	up	TraesCS2B03G0157100	up
novel_miR_162	up	TraesCS2B03G0162900	up
novel_miR_162	up	TraesCS2B03G0257400	up
novel_miR_162	up	TraesCS2B03G0432300	up
novel_miR_162	up	TraesCS2B03G0586400	up
novel_miR_162	up	TraesCS2B03G0587900	up
novel_miR_162	up	TraesCS2B03G0877200	up
novel_miR_162	up	TraesCS2B03G0893200	down
novel_miR_162	up	TraesCS2B03G0905800	up
novel_miR_162	up	TraesCS2B03G0922900	down
novel_miR_162	up	TraesCS2B03G1431500	up
novel_miR_162	up	TraesCS2D03G0056400	up
novel_miR_162	up	TraesCS2D03G0193300	up
novel_miR_162	up	TraesCS2D03G0280800	down
novel_miR_162	up	TraesCS2D03G0471900	up
novel_miR_162	up	TraesCS2D03G0476900	up
novel_miR_162	up	TraesCS2D03G0499800	down
novel_miR_162	up	TraesCS2D03G0612500	down
novel_miR_162	up	TraesCS2D03G0694400	up
novel_miR_162	up	TraesCS2D03G0727000	up
novel_miR_162	up	TraesCS2D03G0747200	down
novel_miR_162	up	TraesCS2D03G0761000	up
novel_miR_162	up	TraesCS2D03G0960200	up
novel_miR_162	up	TraesCS3A03G0070200	up
novel_miR_162	up	TraesCS3A03G0328600	down
novel_miR_162	up	TraesCS3A03G0379900	down
novel_miR_162	up	TraesCS3A03G0442000	up
novel_miR_162	up	TraesCS3A03G0531600	up
novel_miR_162	up	TraesCS3A03G0535400	up
novel_miR_162	up	TraesCS3A03G0555900	down
novel_miR_162	up	TraesCS3A03G0637600	up
novel_miR_162	up	TraesCS3A03G0656700	down
novel_miR_162	up	TraesCS3A03G0664700	up
novel_miR_162	up	TraesCS3A03G0719700	down
novel_miR_162	up	TraesCS3A03G0748700LC	up
novel_miR_162	up	TraesCS3A03G0856400	up
novel_miR_162	up	TraesCS3A03G0865800	up
novel_miR_162	up	TraesCS3A03G0870600	down
novel_miR_162	up	TraesCS3A03G0885500	up
novel_miR_162	up	TraesCS3A03G0889800	up
novel_miR_162	up	TraesCS3A03G0911200	down
novel_miR_162	up	TraesCS3A03G0943600	up
novel_miR_162	up	TraesCS3A03G1035600	up
novel_miR_162	up	TraesCS3B03G0245500	up
novel_miR_162	up	TraesCS3B03G0277300	up
novel_miR_162	up	TraesCS3B03G0303500	down
novel_miR_162	up	TraesCS3B03G0429500	up
novel_miR_162	up	TraesCS3B03G0614400	up
novel_miR_162	up	TraesCS3B03G0640300	down
novel_miR_162	up	TraesCS3B03G0752900	up
novel_miR_162	up	TraesCS3B03G0759400	up
novel_miR_162	up	TraesCS3B03G0825500	down
novel_miR_162	up	TraesCS3B03G0964500	down
novel_miR_162	up	TraesCS3B03G0980400	up
novel_miR_162	up	TraesCS3B03G1401400	down
novel_miR_162	up	TraesCS3B03G1405100	up
novel_miR_162	up	TraesCS3B03G1493000	up
novel_miR_162	up	TraesCS3D03G0079700	up
novel_miR_162	up	TraesCS3D03G0082600	up
novel_miR_162	up	TraesCS3D03G0358000	down
novel_miR_162	up	TraesCS3D03G0391800	down
novel_miR_162	up	TraesCS3D03G0495600	up
novel_miR_162	up	TraesCS3D03G0784400	up
novel_miR_162	up	TraesCS3D03G0788600	up
novel_miR_162	up	TraesCS3D03G0812700	up
novel_miR_162	up	TraesCS3D03G0852800	up
novel_miR_162	up	TraesCS3D03G0982100	up
novel_miR_162	up	TraesCS4A03G0126400	up
novel_miR_162	up	TraesCS4A03G0275600	up
novel_miR_162	up	TraesCS4A03G0469700	down
novel_miR_162	up	TraesCS4A03G0625600	up
novel_miR_162	up	TraesCS4A03G0668900	up
novel_miR_162	up	TraesCS4A03G0732700	down
novel_miR_162	up	TraesCS4A03G0882400	down
novel_miR_162	up	TraesCS4A03G1196400LC	up
novel_miR_162	up	TraesCS4A03G1201000	down
novel_miR_162	up	TraesCS4B03G0033300	up
novel_miR_162	up	TraesCS4B03G0201300	up
novel_miR_162	up	TraesCS4B03G0552300	up
novel_miR_162	up	TraesCS4B03G0630500	down
novel_miR_162	up	TraesCS4B03G0638700	down
novel_miR_162	up	TraesCS4B03G0655700	up
novel_miR_162	up	TraesCS4D03G0103800	up
novel_miR_162	up	TraesCS4D03G0108800	up
novel_miR_162	up	TraesCS4D03G0145700	up
novel_miR_162	up	TraesCS4D03G0263400	down
novel_miR_162	up	TraesCS4D03G0287600	up
novel_miR_162	up	TraesCS4D03G0486300	up
novel_miR_162	up	TraesCS4D03G0568200	down
novel_miR_162	up	TraesCS4D03G0607600	down
novel_miR_162	up	TraesCS4D03G0706100	down
novel_miR_162	up	TraesCS4D03G0734800	up
novel_miR_162	up	TraesCS5A03G0153300	up
novel_miR_162	up	TraesCS5A03G0252600	up
novel_miR_162	up	TraesCS5A03G0311400	up
novel_miR_162	up	TraesCS5A03G0362200	up
novel_miR_162	up	TraesCS5A03G0366500	down
novel_miR_162	up	TraesCS5A03G0409600	up
novel_miR_162	up	TraesCS5A03G0857700	up
novel_miR_162	up	TraesCS5A03G0948600	up
novel_miR_162	up	TraesCS5A03G1005400	up
novel_miR_162	up	TraesCS5A03G1079500	down
novel_miR_162	up	TraesCS5A03G1145500	up
novel_miR_162	up	TraesCS5A03G1158300	up
novel_miR_162	up	TraesCS5A03G1201200	down
novel_miR_162	up	TraesCS5B03G0166100	up
novel_miR_162	up	TraesCS5B03G0207100	up
novel_miR_162	up	TraesCS5B03G0306800	down
novel_miR_162	up	TraesCS5B03G0424700	up
novel_miR_162	up	TraesCS5B03G0492200	up
novel_miR_162	up	TraesCS5B03G0685500	up
novel_miR_162	up	TraesCS5B03G0998000	up
novel_miR_162	up	TraesCS5B03G1052000	up
novel_miR_162	up	TraesCS5B03G1079700LC	down
novel_miR_162	up	TraesCS5B03G1217900	up
novel_miR_162	up	TraesCS5B03G1240600	down
novel_miR_162	up	TraesCS5B03G1342100	up
novel_miR_162	up	TraesCS5D03G0146500	down
novel_miR_162	up	TraesCS5D03G0175200	up
novel_miR_162	up	TraesCS5D03G0264300	up
novel_miR_162	up	TraesCS5D03G0283800	down
novel_miR_162	up	TraesCS5D03G0316800	up
novel_miR_162	up	TraesCS5D03G0345200	up
novel_miR_162	up	TraesCS5D03G0363700	up
novel_miR_162	up	TraesCS5D03G0455000	up
novel_miR_162	up	TraesCS5D03G0556600	up
novel_miR_162	up	TraesCS5D03G0622200	up
novel_miR_162	up	TraesCS5D03G0812600	down
novel_miR_162	up	TraesCS5D03G0822600	up
novel_miR_162	up	TraesCS5D03G0858000	up
novel_miR_162	up	TraesCS5D03G0892000	down
novel_miR_162	up	TraesCS5D03G0913100	up
novel_miR_162	up	TraesCS5D03G1047600	down
novel_miR_162	up	TraesCS5D03G1071300LC	down
novel_miR_162	up	TraesCS5D03G1101100	up
novel_miR_162	up	TraesCS5D03G1220500	up
novel_miR_162	up	TraesCS6B03G0376200	up
novel_miR_162	up	TraesCS6B03G0850800	up
novel_miR_162	up	TraesCS6B03G0877600	up
novel_miR_162	up	TraesCS6B03G0931600	up
novel_miR_162	up	TraesCS6B03G1111600	up
novel_miR_162	up	TraesCS6B03G1226900	up
novel_miR_162	up	TraesCS6B03G1260400	down
novel_miR_162	up	TraesCS6B03G1265400	up
novel_miR_162	up	TraesCS6D03G0166200	up
novel_miR_162	up	TraesCS6D03G0605000	up
novel_miR_162	up	TraesCS6D03G0786800	up
novel_miR_162	up	TraesCS6D03G0790600	down
novel_miR_162	up	TraesCS6D03G0808400	up
novel_miR_162	up	TraesCS6D03G0881700	up
novel_miR_162	up	TraesCS7A03G0251800	up
novel_miR_162	up	TraesCS7A03G0252200	up
novel_miR_162	up	TraesCS7A03G0297600	up
novel_miR_162	up	TraesCS7A03G0355000	up
novel_miR_162	up	TraesCS7A03G0375000	up
novel_miR_162	up	TraesCS7A03G0376300	down
novel_miR_162	up	TraesCS7A03G0456600	up
novel_miR_162	up	TraesCS7A03G0478900	down
novel_miR_162	up	TraesCS7A03G0737700	up
novel_miR_162	up	TraesCS7A03G0812700	down
novel_miR_162	up	TraesCS7A03G0883800	down
novel_miR_162	up	TraesCS7A03G0955000	up
novel_miR_162	up	TraesCS7A03G0971200	up
novel_miR_162	up	TraesCS7B03G0171900	up
novel_miR_162	up	TraesCS7B03G0266500	up
novel_miR_162	up	TraesCS7B03G0538200	down
novel_miR_162	up	TraesCS7B03G0797500	up
novel_miR_162	up	TraesCS7B03G0844800	down
novel_miR_162	up	TraesCS7D03G0060500	up
novel_miR_162	up	TraesCS7D03G0228400	up
novel_miR_162	up	TraesCS7D03G0275400	up
novel_miR_162	up	TraesCS7D03G0346900	up
novel_miR_162	up	TraesCS7D03G0358200	up
novel_miR_162	up	TraesCS7D03G0441300	up
novel_miR_162	up	TraesCS7D03G1206100	up
novel_miR_162	up	TraesCS7D03G1236900	up
novel_miR_162	up	TraesCSU03G0065800LC	down
novel_miR_162	up	TraesCSU03G0067600	down
novel_miR_162	up	Triticum_aestivum_newGene_103409	down
novel_miR_162	up	Triticum_aestivum_newGene_114976	down
novel_miR_162	up	Triticum_aestivum_newGene_146892	up
novel_miR_162	up	Triticum_aestivum_newGene_153690	up
novel_miR_162	up	Triticum_aestivum_newGene_233409	up
novel_miR_162	up	Triticum_aestivum_newGene_39098	down
novel_miR_162	up	Triticum_aestivum_newGene_39560	up
novel_miR_162	up	Triticum_aestivum_newGene_46417	down
novel_miR_162	up	Triticum_aestivum_newGene_49668	up
novel_miR_162	up	Triticum_aestivum_newGene_63395	up
novel_miR_162	up	Triticum_aestivum_newGene_80674	down
novel_miR_162	up	Triticum_aestivum_newGene_82162	down
tae-miR1127a	up	TraesCS1A03G0037900	up
tae-miR1127a	up	TraesCS1A03G0309300	down
tae-miR1127a	up	TraesCS1A03G0385800	up
tae-miR1127a	up	TraesCS1A03G0554900	up
tae-miR1127a	up	TraesCS1A03G0672500	up
tae-miR1127a	up	TraesCS1A03G0859800	up
tae-miR1127a	up	TraesCS1A03G0968800LC	down
tae-miR1127a	up	TraesCS1B03G0267900	up
tae-miR1127a	up	TraesCS1B03G0637700	up
tae-miR1127a	up	TraesCS1B03G0662200	up
tae-miR1127a	up	TraesCS1B03G0829600	up
tae-miR1127a	up	TraesCS1B03G1014500	up
tae-miR1127a	up	TraesCS1B03G1127300	up
tae-miR1127a	up	TraesCS1D03G0103400	up
tae-miR1127a	up	TraesCS1D03G0675000	up
tae-miR1127a	up	TraesCS2A03G0673000	up
tae-miR1127a	up	TraesCS2A03G0751200	up
tae-miR1127a	up	TraesCS2A03G0930000	up
tae-miR1127a	up	TraesCS2B03G0108300	down
tae-miR1127a	up	TraesCS2B03G0217900	up
tae-miR1127a	up	TraesCS2B03G0365800	up
tae-miR1127a	up	TraesCS2B03G0664600	up
tae-miR1127a	up	TraesCS2B03G0828300	up
tae-miR1127a	up	TraesCS2B03G0853200	up
tae-miR1127a	up	TraesCS2B03G1037000	up
tae-miR1127a	up	TraesCS2B03G1113000	up
tae-miR1127a	up	TraesCS2B03G1320000	up
tae-miR1127a	up	TraesCS2D03G0100900	up
tae-miR1127a	up	TraesCS2D03G0332400	up
tae-miR1127a	up	TraesCS2D03G0710500	up
tae-miR1127a	up	TraesCS2D03G1116600	up
tae-miR1127a	up	TraesCS3A03G0974400	up
tae-miR1127a	up	TraesCS3B03G0208400	up
tae-miR1127a	up	TraesCS3B03G0335600	up
tae-miR1127a	up	TraesCS3B03G0404600	down
tae-miR1127a	up	TraesCS3B03G0471700LC	down
tae-miR1127a	up	TraesCS3B03G0733200	up
tae-miR1127a	up	TraesCS3B03G0820000	up
tae-miR1127a	up	TraesCS3B03G0831500	up
tae-miR1127a	up	TraesCS3B03G0832800	up
tae-miR1127a	up	TraesCS3B03G1002700	up
tae-miR1127a	up	TraesCS3B03G1027400LC	down
tae-miR1127a	up	TraesCS3B03G1294400	up
tae-miR1127a	up	TraesCS3B03G1380400	down
tae-miR1127a	up	TraesCS3B03G1435600	up
tae-miR1127a	up	TraesCS3D03G0589900	up
tae-miR1127a	up	TraesCS3D03G0774500	up
tae-miR1127a	up	TraesCS3D03G0803700	up
tae-miR1127a	up	TraesCS3D03G0954500LC	up
tae-miR1127a	up	TraesCS3D03G1066600	down
tae-miR1127a	up	TraesCS3D03G1149700LC	down
tae-miR1127a	up	TraesCS4A03G0503700	up
tae-miR1127a	up	TraesCS4A03G0675000	up
tae-miR1127a	up	TraesCS4A03G1056900LC	up
tae-miR1127a	up	TraesCS4A03G1226600	up
tae-miR1127a	up	TraesCS4B03G0241000	up
tae-miR1127a	up	TraesCS4D03G0700600	up
tae-miR1127a	up	TraesCS5A03G0524000	down
tae-miR1127a	up	TraesCS5A03G1023400	up
tae-miR1127a	up	TraesCS5B03G0029300	up
tae-miR1127a	up	TraesCS5B03G0692500	up
tae-miR1127a	up	TraesCS5B03G1356100	up
tae-miR1127a	up	TraesCS5D03G0244200	up
tae-miR1127a	up	TraesCS5D03G0877500	up
tae-miR1127a	up	TraesCS6A03G0097300	up
tae-miR1127a	up	TraesCS6A03G0190100	down
tae-miR1127a	up	TraesCS6A03G0233900	up
tae-miR1127a	up	TraesCS6A03G0760000	down
tae-miR1127a	up	TraesCS6B03G0057100	up
tae-miR1127a	up	TraesCS6B03G0295500	up
tae-miR1127a	up	TraesCS6B03G0351200	up
tae-miR1127a	up	TraesCS6B03G0431500	up
tae-miR1127a	up	TraesCS6B03G0449600	up
tae-miR1127a	up	TraesCS6B03G0497000	up
tae-miR1127a	up	TraesCS6B03G0514500	down
tae-miR1127a	up	TraesCS6D03G0131900	down
tae-miR1127a	up	TraesCS6D03G0308700	up
tae-miR1127a	up	TraesCS7A03G0331200	up
tae-miR1127a	up	TraesCS7A03G0331300	down
tae-miR1127a	up	TraesCS7A03G0613600	up
tae-miR1127a	up	TraesCS7A03G0897100	down
tae-miR1127a	up	TraesCS7A03G1124400	up
tae-miR1127a	up	TraesCS7B03G0208500	up
tae-miR1127a	up	TraesCS7B03G0534300	up
tae-miR1127a	up	TraesCS7B03G0849700	up
tae-miR1127a	up	TraesCS7D03G0260100LC	down
tae-miR1127a	up	TraesCSU03G0037400	up
tae-miR1127a	up	TraesCSU03G0179000	up
tae-miR1127a	up	Triticum_aestivum_newGene_100492	down
tae-miR1127a	up	Triticum_aestivum_newGene_125340	up
tae-miR1127a	up	Triticum_aestivum_newGene_155294	down
tae-miR1127a	up	Triticum_aestivum_newGene_155637	down
tae-miR1127a	up	Triticum_aestivum_newGene_201416	up
tae-miR1127a	up	Triticum_aestivum_newGene_211196	down
tae-miR1127a	up	Triticum_aestivum_newGene_22555	down
tae-miR1127a	up	Triticum_aestivum_newGene_232801	down
tae-miR1127a	up	Triticum_aestivum_newGene_249512	up
tae-miR1127a	up	Triticum_aestivum_newGene_27499	up
tae-miR1127a	up	Triticum_aestivum_newGene_53762	up
tae-miR1127a	up	Triticum_aestivum_newGene_59006	up
novel_miR_390	up	TraesCS1A03G0209800	up
novel_miR_390	up	TraesCS1A03G0268100	up
novel_miR_390	up	TraesCS1A03G0454100	up
novel_miR_390	up	TraesCS1A03G0543600LC	up
novel_miR_390	up	TraesCS1A03G0673800	down
novel_miR_390	up	TraesCS1A03G1022100	up
novel_miR_390	up	TraesCS1B03G0351400	up
novel_miR_390	up	TraesCS1B03G0351500LC	up
novel_miR_390	up	TraesCS1B03G0545700	up
novel_miR_390	up	TraesCS1B03G0681400	up
novel_miR_390	up	TraesCS1D03G0074600	down
novel_miR_390	up	TraesCS2A03G1192100	down
novel_miR_390	up	TraesCS2A03G1252000	up
novel_miR_390	up	TraesCS2B03G0177700	down
novel_miR_390	up	TraesCS2B03G0526100	up
novel_miR_390	up	TraesCS2B03G0793300	up
novel_miR_390	up	TraesCS2B03G0897500	down
novel_miR_390	up	TraesCS2B03G1357100	down
novel_miR_390	up	TraesCS2D03G0070300	up
novel_miR_390	up	TraesCS2D03G0306500	up
novel_miR_390	up	TraesCS3A03G0080900LC	up
novel_miR_390	up	TraesCS3A03G0368200	down
novel_miR_390	up	TraesCS3A03G0399600	down
novel_miR_390	up	TraesCS3A03G0512400	down
novel_miR_390	up	TraesCS3A03G0693700	up
novel_miR_390	up	TraesCS3A03G0845900	up
novel_miR_390	up	TraesCS3A03G1077000	up
novel_miR_390	up	TraesCS3A03G1128900	up
novel_miR_390	up	TraesCS3B03G0008000	up
novel_miR_390	up	TraesCS3B03G0008500	up
novel_miR_390	up	TraesCS3B03G0315800	up
novel_miR_390	up	TraesCS3B03G0378700	up
novel_miR_390	up	TraesCS3B03G0553000	down
novel_miR_390	up	TraesCS3B03G0772100	up
novel_miR_390	up	TraesCS3B03G0790000	up
novel_miR_390	up	TraesCS3B03G0971600	up
novel_miR_390	up	TraesCS3B03G0976700	down
novel_miR_390	up	TraesCS3B03G1176300	down
novel_miR_390	up	TraesCS3D03G0003800	up
novel_miR_390	up	TraesCS3D03G0472600	down
novel_miR_390	up	TraesCS3D03G0616600	up
novel_miR_390	up	TraesCS3D03G0617700LC	up
novel_miR_390	up	TraesCS3D03G0631000	up
novel_miR_390	up	TraesCS3D03G0775900	up
novel_miR_390	up	TraesCS3D03G1007500	up
novel_miR_390	up	TraesCS4A03G0096800	up
novel_miR_390	up	TraesCS4A03G1240600LC	up
novel_miR_390	up	TraesCS4D03G0609400	up
novel_miR_390	up	TraesCS5A03G0078700LC	up
novel_miR_390	up	TraesCS5A03G0161700	up
novel_miR_390	up	TraesCS5A03G0427100	up
novel_miR_390	up	TraesCS5A03G0596700	up
novel_miR_390	up	TraesCS5A03G0598600	down
novel_miR_390	up	TraesCS5A03G0948700	up
novel_miR_390	up	TraesCS5A03G1012300	up
novel_miR_390	up	TraesCS5B03G0135400LC	up
novel_miR_390	up	TraesCS5B03G0171800	up
novel_miR_390	up	TraesCS5B03G0392200	down
novel_miR_390	up	TraesCS5B03G0611200	up
novel_miR_390	up	TraesCS5B03G0861000	up
novel_miR_390	up	TraesCS5B03G1045000	up
novel_miR_390	up	TraesCS5B03G1058900	up
novel_miR_390	up	TraesCS5B03G1092400	up
novel_miR_390	up	TraesCS5D03G0112100	down
novel_miR_390	up	TraesCS5D03G0179100	up
novel_miR_390	up	TraesCS5D03G0561000	up
novel_miR_390	up	TraesCS5D03G0784500	up
novel_miR_390	up	TraesCS5D03G0957600	up
novel_miR_390	up	TraesCS5D03G0957800	up
novel_miR_390	up	TraesCS6A03G0589300	down
novel_miR_390	up	TraesCS6A03G0619000	up
novel_miR_390	up	TraesCS6A03G0727200	down
novel_miR_390	up	TraesCS6B03G0044400LC	up
novel_miR_390	up	TraesCS6B03G0753700	up
novel_miR_390	up	TraesCS6B03G0764900	up
novel_miR_390	up	TraesCS6B03G1162300	up
novel_miR_390	up	TraesCS6B03G1306000	down
novel_miR_390	up	TraesCS6D03G0465800	up
novel_miR_390	up	TraesCS7A03G0458400	down
novel_miR_390	up	TraesCS7A03G0571800	up
novel_miR_390	up	TraesCS7A03G0931500	down
novel_miR_390	up	TraesCS7A03G0935300	up
novel_miR_390	up	TraesCS7A03G1079200	down
novel_miR_390	up	TraesCS7B03G0595800	down
novel_miR_390	up	TraesCS7B03G0705500	up
novel_miR_390	up	TraesCS7B03G0783700LC	up
novel_miR_390	up	TraesCS7B03G1228500LC	up
novel_miR_390	up	TraesCS7D03G0444200	down
novel_miR_390	up	TraesCS7D03G0543900	down
novel_miR_390	up	TraesCS7D03G0902600	up
novel_miR_390	up	Triticum_aestivum_newGene_223122	up
novel_miR_390	up	Triticum_aestivum_newGene_233358	up
novel_miR_296	up	TraesCS1A03G0065900	down
novel_miR_296	up	TraesCS1A03G0104500	up
novel_miR_296	up	TraesCS1A03G0498700	up
novel_miR_296	up	TraesCS1A03G0632600	up
novel_miR_296	up	TraesCS1B03G0132800	up
novel_miR_296	up	TraesCS1B03G0288200	up
novel_miR_296	up	TraesCS1B03G0325600	up
novel_miR_296	up	TraesCS1B03G0662900	down
novel_miR_296	up	TraesCS1B03G0723100	up
novel_miR_296	up	TraesCS1D03G0091500	up
novel_miR_296	up	TraesCS2A03G0616400	up
novel_miR_296	up	TraesCS2A03G1102300	down
novel_miR_296	up	TraesCS2B03G0744400	up
novel_miR_296	up	TraesCS2B03G1115600	up
novel_miR_296	up	TraesCS2B03G1238800	down
novel_miR_296	up	TraesCS2D03G0615700	up
novel_miR_296	up	TraesCS2D03G0939500LC	up
novel_miR_296	up	TraesCS2D03G1039100	down
novel_miR_296	up	TraesCS2D03G1048800	down
novel_miR_296	up	TraesCS2D03G1307900	up
novel_miR_296	up	TraesCS3A03G0695400	down
novel_miR_296	up	TraesCS3A03G0721100	up
novel_miR_296	up	TraesCS3B03G0055900	up
novel_miR_296	up	TraesCS3B03G1300200	down
novel_miR_296	up	TraesCS3D03G0282300	up
novel_miR_296	up	TraesCS3D03G0403100	down
novel_miR_296	up	TraesCS3D03G0582800	down
novel_miR_296	up	TraesCS3D03G0636700	down
novel_miR_296	up	TraesCS3D03G0665100	up
novel_miR_296	up	TraesCS3D03G0964400	up
novel_miR_296	up	TraesCS3D03G1138800	up
novel_miR_296	up	TraesCS4A03G0119200	up
novel_miR_296	up	TraesCS4A03G0713000	down
novel_miR_296	up	TraesCS4A03G0865100	up
novel_miR_296	up	TraesCS4A03G1109600	up
novel_miR_296	up	TraesCS4B03G0254000	up
novel_miR_296	up	TraesCS4D03G0303000	down
novel_miR_296	up	TraesCS4D03G0800200	up
novel_miR_296	up	TraesCS5A03G0613700	down
novel_miR_296	up	TraesCS5A03G0718700	up
novel_miR_296	up	TraesCS5B03G0390300	down
novel_miR_296	up	TraesCS5B03G0756900	up
novel_miR_296	up	TraesCS5D03G0686200	up
novel_miR_296	up	TraesCS5D03G1165600	up
novel_miR_296	up	TraesCS6A03G0422000	up
novel_miR_296	up	TraesCS6B03G0510900	up
novel_miR_296	up	TraesCS7A03G0300800	up
novel_miR_296	up	TraesCS7A03G0566700	up
novel_miR_296	up	TraesCS7A03G0789700	up
novel_miR_296	up	TraesCS7A03G1144600	down
novel_miR_296	up	TraesCS7B03G0667400	up
novel_miR_296	up	TraesCS7B03G0899800	up
novel_miR_296	up	TraesCS7D03G0793400	up
novel_miR_296	up	Triticum_aestivum_newGene_205692	down
novel_miR_296	up	Triticum_aestivum_newGene_249512	up
novel_miR_296	up	Triticum_aestivum_newGene_43079	down
novel_miR_296	up	Triticum_aestivum_newGene_53762	up
tae-miR9777	up	TraesCS1A03G0121800	up
tae-miR9777	up	TraesCS1B03G0292300	up
tae-miR9777	up	TraesCS1B03G1147100	down
tae-miR9777	up	TraesCS1B03G1174700	down
tae-miR9777	up	TraesCS2A03G0054300	up
tae-miR9777	up	TraesCS2A03G0364800	up
tae-miR9777	up	TraesCS2B03G0070500	up
tae-miR9777	up	TraesCS2B03G0219100	up
tae-miR9777	up	TraesCS2B03G0516500LC	down
tae-miR9777	up	TraesCS2D03G0055500	up
tae-miR9777	up	TraesCS2D03G0075400	up
tae-miR9777	up	TraesCS3A03G0499300LC	down
tae-miR9777	up	TraesCS3A03G0682300	up
tae-miR9777	up	TraesCS3A03G0834900	up
tae-miR9777	up	TraesCS3A03G0899000	down
tae-miR9777	up	TraesCS3A03G0905100	up
tae-miR9777	up	TraesCS3B03G1022500LC	down
tae-miR9777	up	TraesCS3B03G1027400LC	down
tae-miR9777	up	TraesCS3D03G0533900	down
tae-miR9777	up	TraesCS4A03G1111000	down
tae-miR9777	up	TraesCS4B03G0109300	up
tae-miR9777	up	TraesCS4B03G0205200LC	up
tae-miR9777	up	TraesCS4B03G0570100	up
tae-miR9777	up	TraesCS4B03G0883500	down
tae-miR9777	up	TraesCS4D03G0504000	up
tae-miR9777	up	TraesCS4D03G0740900	down
tae-miR9777	up	TraesCS4D03G0781600	down
tae-miR9777	up	TraesCS5B03G0967700	up
tae-miR9777	up	TraesCS6A03G0238800	down
tae-miR9777	up	TraesCS6B03G0327500	down
tae-miR9777	up	TraesCS6B03G0556600LC	up
tae-miR9777	up	TraesCS6B03G1226900	up
tae-miR9777	up	TraesCS6D03G0881700	up
tae-miR9777	up	TraesCS7B03G0689100	down
tae-miR9777	up	TraesCS7D03G0260400	up
tae-miR9777	up	TraesCSU03G0092600LC	up
tae-miR9777	up	Triticum_aestivum_newGene_107338	down
tae-miR9777	up	Triticum_aestivum_newGene_115653	down
tae-miR9777	up	Triticum_aestivum_newGene_120943	up
tae-miR9777	up	Triticum_aestivum_newGene_123220	down
tae-miR9777	up	Triticum_aestivum_newGene_12331	up
tae-miR9777	up	Triticum_aestivum_newGene_127275	down
tae-miR9777	up	Triticum_aestivum_newGene_137666	down
tae-miR9777	up	Triticum_aestivum_newGene_137941	down
tae-miR9777	up	Triticum_aestivum_newGene_176253	down
tae-miR9777	up	Triticum_aestivum_newGene_233145	up
tae-miR9777	up	Triticum_aestivum_newGene_237597	down
tae-miR9777	up	Triticum_aestivum_newGene_241999	down
tae-miR9777	up	Triticum_aestivum_newGene_255877	down
tae-miR9777	up	Triticum_aestivum_newGene_257264	down
tae-miR9777	up	Triticum_aestivum_newGene_39098	down
tae-miR9777	up	Triticum_aestivum_newGene_67504	down
tae-miR9777	up	Triticum_aestivum_newGene_76589	down
tae-miR9777	up	Triticum_aestivum_newGene_89784	down
tae-miR1137a	up	TraesCS1A03G0410700	up
tae-miR1137a	up	TraesCS1A03G0691100	down
tae-miR1137a	up	TraesCS1A03G0803700LC	down
tae-miR1137a	up	TraesCS1A03G0879700	up
tae-miR1137a	up	TraesCS1B03G0126900	up
tae-miR1137a	up	TraesCS1B03G0275700	up
tae-miR1137a	up	TraesCS1B03G0888400	up
tae-miR1137a	up	TraesCS1B03G1026900	up
tae-miR1137a	up	TraesCS1B03G1045900	up
tae-miR1137a	up	TraesCS1D03G0549900	up
tae-miR1137a	up	TraesCS1D03G0853200	up
tae-miR1137a	up	TraesCS2A03G0307400	up
tae-miR1137a	up	TraesCS2A03G0314100	up
tae-miR1137a	up	TraesCS2A03G1370000	down
tae-miR1137a	up	TraesCS2B03G0089100	up
tae-miR1137a	up	TraesCS2B03G0425100	up
tae-miR1137a	up	TraesCS2B03G0432300	up
tae-miR1137a	up	TraesCS2D03G0323100	up
tae-miR1137a	up	TraesCS3A03G0218200	down
tae-miR1137a	up	TraesCS3A03G0382400	up
tae-miR1137a	up	TraesCS3A03G0798800	up
tae-miR1137a	up	TraesCS3B03G0468400	up
tae-miR1137a	up	TraesCS3B03G0535200	up
tae-miR1137a	up	TraesCS3B03G0653900	down
tae-miR1137a	up	TraesCS3D03G0369700	up
tae-miR1137a	up	TraesCS3D03G1139700LC	down
tae-miR1137a	up	TraesCS4A03G0151300LC	down
tae-miR1137a	up	TraesCS4A03G0207700	down
tae-miR1137a	up	TraesCS4A03G0412400	up
tae-miR1137a	up	TraesCS4A03G1086900	down
tae-miR1137a	up	TraesCS4D03G0342900	up
tae-miR1137a	up	TraesCS5A03G0490200	up
tae-miR1137a	up	TraesCS5A03G0518100	up
tae-miR1137a	up	TraesCS5A03G0882900	up
tae-miR1137a	up	TraesCS5B03G0112300	up
tae-miR1137a	up	TraesCS5D03G0258600	down
tae-miR1137a	up	TraesCS6B03G0342900	up
tae-miR1137a	up	TraesCS6B03G0470500	up
tae-miR1137a	up	TraesCS7A03G0209300LC	up
tae-miR1137a	up	TraesCS7B03G0640100LC	up
tae-miR1137a	up	TraesCS7D03G0102100	down
tae-miR1137a	up	TraesCS7D03G0392600	up
tae-miR1137a	up	Triticum_aestivum_newGene_128393	down
tae-miR1137a	up	Triticum_aestivum_newGene_155637	down
tae-miR1137a	up	Triticum_aestivum_newGene_199081	down
tae-miR1137a	up	Triticum_aestivum_newGene_249512	up
novel_miR_501	up	TraesCS1A03G0691300	up
novel_miR_501	up	TraesCS1D03G0185800	up
novel_miR_501	up	TraesCS2A03G0522300	down
novel_miR_501	up	TraesCS2A03G0587000	down
novel_miR_501	up	TraesCS2B03G0236700	up
novel_miR_501	up	TraesCS2B03G0514900	up
novel_miR_501	up	TraesCS2D03G0142400	up
novel_miR_501	up	TraesCS2D03G0569400	down
novel_miR_501	up	TraesCS2D03G0964900	down
novel_miR_501	up	TraesCS2D03G1324000	up
novel_miR_501	up	TraesCS3A03G0271200LC	down
novel_miR_501	up	TraesCS3A03G0365900	down
novel_miR_501	up	TraesCS3A03G1091100	up
novel_miR_501	up	TraesCS3B03G0336700	down
novel_miR_501	up	TraesCS3B03G0439300	down
novel_miR_501	up	TraesCS3B03G0820000	up
novel_miR_501	up	TraesCS3B03G0915800	up
novel_miR_501	up	TraesCS3D03G0550100	down
novel_miR_501	up	TraesCS3D03G0657400	up
novel_miR_501	up	TraesCS3D03G0703100	up
novel_miR_501	up	TraesCS4B03G0367500	down
novel_miR_501	up	TraesCS4B03G0479700	up
novel_miR_501	up	TraesCS4B03G0671700	down
novel_miR_501	up	TraesCS4B03G1000000	down
novel_miR_501	up	TraesCS5A03G0080300	down
novel_miR_501	up	TraesCS5A03G0464200	up
novel_miR_501	up	TraesCS5B03G1228900LC	down
novel_miR_501	up	TraesCS5D03G0429000	up
novel_miR_501	up	TraesCS5D03G0497700	down
novel_miR_501	up	TraesCS5D03G0844800	up
novel_miR_501	up	TraesCS6A03G0474500	down
novel_miR_501	up	TraesCS6D03G0516100	up
novel_miR_501	up	TraesCS7A03G0224800	down
novel_miR_501	up	TraesCS7A03G0383800	down
novel_miR_501	up	TraesCS7A03G0450300	down
novel_miR_501	up	TraesCS7B03G0038500	up
novel_miR_501	up	TraesCS7B03G0528900	down
novel_miR_501	up	TraesCS7D03G0793400	up
novel_miR_501	up	TraesCS7D03G1019200	up
novel_miR_501	up	Triticum_aestivum_newGene_174868	down
novel_miR_501	up	Triticum_aestivum_newGene_190113	down
novel_miR_501	up	Triticum_aestivum_newGene_256459	down
novel_miR_131	up	TraesCS1A03G0691300	up
novel_miR_131	up	TraesCS1D03G0185800	up
novel_miR_131	up	TraesCS2A03G0522300	down
novel_miR_131	up	TraesCS2A03G0587000	down
novel_miR_131	up	TraesCS2B03G0236700	up
novel_miR_131	up	TraesCS2B03G0514900	up
novel_miR_131	up	TraesCS2D03G0142400	up
novel_miR_131	up	TraesCS2D03G0569400	down
novel_miR_131	up	TraesCS2D03G0964900	down
novel_miR_131	up	TraesCS2D03G1324000	up
novel_miR_131	up	TraesCS3A03G0271200LC	down
novel_miR_131	up	TraesCS3A03G0365900	down
novel_miR_131	up	TraesCS3A03G1091100	up
novel_miR_131	up	TraesCS3B03G0336700	down
novel_miR_131	up	TraesCS3B03G0439300	down
novel_miR_131	up	TraesCS3B03G0820000	up
novel_miR_131	up	TraesCS3B03G0915800	up
novel_miR_131	up	TraesCS3D03G0550100	down
novel_miR_131	up	TraesCS3D03G0657400	up
novel_miR_131	up	TraesCS3D03G0703100	up
novel_miR_131	up	TraesCS4B03G0367500	down
novel_miR_131	up	TraesCS4B03G0479700	up
novel_miR_131	up	TraesCS4B03G0671700	down
novel_miR_131	up	TraesCS4B03G1000000	down
novel_miR_131	up	TraesCS5A03G0080300	down
novel_miR_131	up	TraesCS5A03G0464200	up
novel_miR_131	up	TraesCS5B03G1228900LC	down
novel_miR_131	up	TraesCS5D03G0429000	up
novel_miR_131	up	TraesCS5D03G0497700	down
novel_miR_131	up	TraesCS5D03G0844800	up
novel_miR_131	up	TraesCS6A03G0474500	down
novel_miR_131	up	TraesCS6D03G0516100	up
novel_miR_131	up	TraesCS7A03G0224800	down
novel_miR_131	up	TraesCS7A03G0383800	down
novel_miR_131	up	TraesCS7A03G0450300	down
novel_miR_131	up	TraesCS7B03G0038500	up
novel_miR_131	up	TraesCS7B03G0528900	down
novel_miR_131	up	TraesCS7D03G0793400	up
novel_miR_131	up	TraesCS7D03G1019200	up
novel_miR_131	up	Triticum_aestivum_newGene_174868	down
novel_miR_131	up	Triticum_aestivum_newGene_190113	down
novel_miR_131	up	Triticum_aestivum_newGene_256459	down
novel_miR_418	up	TraesCS1A03G0691300	up
novel_miR_418	up	TraesCS1D03G0185800	up
novel_miR_418	up	TraesCS2A03G0522300	down
novel_miR_418	up	TraesCS2A03G0587000	down
novel_miR_418	up	TraesCS2B03G0236700	up
novel_miR_418	up	TraesCS2B03G0514900	up
novel_miR_418	up	TraesCS2D03G0142400	up
novel_miR_418	up	TraesCS2D03G0569400	down
novel_miR_418	up	TraesCS2D03G0964900	down
novel_miR_418	up	TraesCS2D03G1324000	up
novel_miR_418	up	TraesCS3A03G0271200LC	down
novel_miR_418	up	TraesCS3A03G0365900	down
novel_miR_418	up	TraesCS3A03G1091100	up
novel_miR_418	up	TraesCS3B03G0336700	down
novel_miR_418	up	TraesCS3B03G0439300	down
novel_miR_418	up	TraesCS3B03G0820000	up
novel_miR_418	up	TraesCS3B03G0915800	up
novel_miR_418	up	TraesCS3D03G0550100	down
novel_miR_418	up	TraesCS3D03G0657400	up
novel_miR_418	up	TraesCS3D03G0703100	up
novel_miR_418	up	TraesCS4B03G0367500	down
novel_miR_418	up	TraesCS4B03G0479700	up
novel_miR_418	up	TraesCS4B03G0671700	down
novel_miR_418	up	TraesCS4B03G1000000	down
novel_miR_418	up	TraesCS5A03G0080300	down
novel_miR_418	up	TraesCS5A03G0464200	up
novel_miR_418	up	TraesCS5B03G1228900LC	down
novel_miR_418	up	TraesCS5D03G0429000	up
novel_miR_418	up	TraesCS5D03G0497700	down
novel_miR_418	up	TraesCS5D03G0844800	up
novel_miR_418	up	TraesCS6A03G0474500	down
novel_miR_418	up	TraesCS6D03G0516100	up
novel_miR_418	up	TraesCS7A03G0224800	down
novel_miR_418	up	TraesCS7A03G0383800	down
novel_miR_418	up	TraesCS7A03G0450300	down
novel_miR_418	up	TraesCS7B03G0038500	up
novel_miR_418	up	TraesCS7B03G0528900	down
novel_miR_418	up	TraesCS7D03G0793400	up
novel_miR_418	up	TraesCS7D03G1019200	up
novel_miR_418	up	Triticum_aestivum_newGene_174868	down
novel_miR_418	up	Triticum_aestivum_newGene_190113	down
novel_miR_418	up	Triticum_aestivum_newGene_256459	down
novel_miR_213	up	TraesCS1A03G0691300	up
novel_miR_213	up	TraesCS1D03G0185800	up
novel_miR_213	up	TraesCS2A03G0522300	down
novel_miR_213	up	TraesCS2A03G0587000	down
novel_miR_213	up	TraesCS2B03G0236700	up
novel_miR_213	up	TraesCS2B03G0514900	up
novel_miR_213	up	TraesCS2D03G0142400	up
novel_miR_213	up	TraesCS2D03G0569400	down
novel_miR_213	up	TraesCS2D03G0964900	down
novel_miR_213	up	TraesCS2D03G1324000	up
novel_miR_213	up	TraesCS3A03G0271200LC	down
novel_miR_213	up	TraesCS3A03G0365900	down
novel_miR_213	up	TraesCS3A03G1091100	up
novel_miR_213	up	TraesCS3B03G0336700	down
novel_miR_213	up	TraesCS3B03G0439300	down
novel_miR_213	up	TraesCS3B03G0820000	up
novel_miR_213	up	TraesCS3B03G0915800	up
novel_miR_213	up	TraesCS3D03G0550100	down
novel_miR_213	up	TraesCS3D03G0657400	up
novel_miR_213	up	TraesCS3D03G0703100	up
novel_miR_213	up	TraesCS4B03G0367500	down
novel_miR_213	up	TraesCS4B03G0479700	up
novel_miR_213	up	TraesCS4B03G0671700	down
novel_miR_213	up	TraesCS4B03G1000000	down
novel_miR_213	up	TraesCS5A03G0080300	down
novel_miR_213	up	TraesCS5A03G0464200	up
novel_miR_213	up	TraesCS5B03G1228900LC	down
novel_miR_213	up	TraesCS5D03G0429000	up
novel_miR_213	up	TraesCS5D03G0497700	down
novel_miR_213	up	TraesCS5D03G0844800	up
novel_miR_213	up	TraesCS6A03G0474500	down
novel_miR_213	up	TraesCS6D03G0516100	up
novel_miR_213	up	TraesCS7A03G0224800	down
novel_miR_213	up	TraesCS7A03G0383800	down
novel_miR_213	up	TraesCS7A03G0450300	down
novel_miR_213	up	TraesCS7B03G0038500	up
novel_miR_213	up	TraesCS7B03G0528900	down
novel_miR_213	up	TraesCS7D03G0793400	up
novel_miR_213	up	TraesCS7D03G1019200	up
novel_miR_213	up	Triticum_aestivum_newGene_174868	down
novel_miR_213	up	Triticum_aestivum_newGene_190113	down
novel_miR_213	up	Triticum_aestivum_newGene_256459	down
novel_miR_117	up	TraesCS1A03G0691300	up
novel_miR_117	up	TraesCS1D03G0185800	up
novel_miR_117	up	TraesCS2A03G0522300	down
novel_miR_117	up	TraesCS2A03G0587000	down
novel_miR_117	up	TraesCS2B03G0236700	up
novel_miR_117	up	TraesCS2B03G0514900	up
novel_miR_117	up	TraesCS2D03G0142400	up
novel_miR_117	up	TraesCS2D03G0569400	down
novel_miR_117	up	TraesCS2D03G0964900	down
novel_miR_117	up	TraesCS2D03G1324000	up
novel_miR_117	up	TraesCS3A03G0271200LC	down
novel_miR_117	up	TraesCS3A03G0365900	down
novel_miR_117	up	TraesCS3A03G1091100	up
novel_miR_117	up	TraesCS3B03G0336700	down
novel_miR_117	up	TraesCS3B03G0439300	down
novel_miR_117	up	TraesCS3B03G0820000	up
novel_miR_117	up	TraesCS3B03G0915800	up
novel_miR_117	up	TraesCS3D03G0550100	down
novel_miR_117	up	TraesCS3D03G0657400	up
novel_miR_117	up	TraesCS3D03G0703100	up
novel_miR_117	up	TraesCS4B03G0367500	down
novel_miR_117	up	TraesCS4B03G0479700	up
novel_miR_117	up	TraesCS4B03G0671700	down
novel_miR_117	up	TraesCS4B03G1000000	down
novel_miR_117	up	TraesCS5A03G0080300	down
novel_miR_117	up	TraesCS5A03G0464200	up
novel_miR_117	up	TraesCS5B03G1228900LC	down
novel_miR_117	up	TraesCS5D03G0429000	up
novel_miR_117	up	TraesCS5D03G0497700	down
novel_miR_117	up	TraesCS5D03G0844800	up
novel_miR_117	up	TraesCS6A03G0474500	down
novel_miR_117	up	TraesCS6D03G0516100	up
novel_miR_117	up	TraesCS7A03G0224800	down
novel_miR_117	up	TraesCS7A03G0383800	down
novel_miR_117	up	TraesCS7A03G0450300	down
novel_miR_117	up	TraesCS7B03G0038500	up
novel_miR_117	up	TraesCS7B03G0528900	down
novel_miR_117	up	TraesCS7D03G0793400	up
novel_miR_117	up	TraesCS7D03G1019200	up
novel_miR_117	up	Triticum_aestivum_newGene_174868	down
novel_miR_117	up	Triticum_aestivum_newGene_190113	down
novel_miR_117	up	Triticum_aestivum_newGene_256459	down
novel_miR_13	up	TraesCS1A03G0691300	up
novel_miR_13	up	TraesCS1D03G0185800	up
novel_miR_13	up	TraesCS2A03G0522300	down
novel_miR_13	up	TraesCS2A03G0587000	down
novel_miR_13	up	TraesCS2B03G0236700	up
novel_miR_13	up	TraesCS2B03G0514900	up
novel_miR_13	up	TraesCS2D03G0142400	up
novel_miR_13	up	TraesCS2D03G0569400	down
novel_miR_13	up	TraesCS2D03G0964900	down
novel_miR_13	up	TraesCS2D03G1324000	up
novel_miR_13	up	TraesCS3A03G0271200LC	down
novel_miR_13	up	TraesCS3A03G0365900	down
novel_miR_13	up	TraesCS3A03G1091100	up
novel_miR_13	up	TraesCS3B03G0336700	down
novel_miR_13	up	TraesCS3B03G0439300	down
novel_miR_13	up	TraesCS3B03G0820000	up
novel_miR_13	up	TraesCS3B03G0915800	up
novel_miR_13	up	TraesCS3D03G0550100	down
novel_miR_13	up	TraesCS3D03G0657400	up
novel_miR_13	up	TraesCS3D03G0703100	up
novel_miR_13	up	TraesCS4B03G0367500	down
novel_miR_13	up	TraesCS4B03G0479700	up
novel_miR_13	up	TraesCS4B03G0671700	down
novel_miR_13	up	TraesCS4B03G1000000	down
novel_miR_13	up	TraesCS5A03G0080300	down
novel_miR_13	up	TraesCS5A03G0464200	up
novel_miR_13	up	TraesCS5B03G1228900LC	down
novel_miR_13	up	TraesCS5D03G0429000	up
novel_miR_13	up	TraesCS5D03G0497700	down
novel_miR_13	up	TraesCS5D03G0844800	up
novel_miR_13	up	TraesCS6A03G0474500	down
novel_miR_13	up	TraesCS6D03G0516100	up
novel_miR_13	up	TraesCS7A03G0224800	down
novel_miR_13	up	TraesCS7A03G0383800	down
novel_miR_13	up	TraesCS7A03G0450300	down
novel_miR_13	up	TraesCS7B03G0038500	up
novel_miR_13	up	TraesCS7B03G0528900	down
novel_miR_13	up	TraesCS7D03G0793400	up
novel_miR_13	up	TraesCS7D03G1019200	up
novel_miR_13	up	Triticum_aestivum_newGene_174868	down
novel_miR_13	up	Triticum_aestivum_newGene_190113	down
novel_miR_13	up	Triticum_aestivum_newGene_256459	down
novel_miR_228	up	TraesCS1A03G0691300	up
novel_miR_228	up	TraesCS1D03G0185800	up
novel_miR_228	up	TraesCS2A03G0522300	down
novel_miR_228	up	TraesCS2A03G0587000	down
novel_miR_228	up	TraesCS2B03G0236700	up
novel_miR_228	up	TraesCS2B03G0514900	up
novel_miR_228	up	TraesCS2D03G0142400	up
novel_miR_228	up	TraesCS2D03G0569400	down
novel_miR_228	up	TraesCS2D03G0964900	down
novel_miR_228	up	TraesCS2D03G1324000	up
novel_miR_228	up	TraesCS3A03G0271200LC	down
novel_miR_228	up	TraesCS3A03G0365900	down
novel_miR_228	up	TraesCS3A03G1091100	up
novel_miR_228	up	TraesCS3B03G0336700	down
novel_miR_228	up	TraesCS3B03G0439300	down
novel_miR_228	up	TraesCS3B03G0820000	up
novel_miR_228	up	TraesCS3B03G0915800	up
novel_miR_228	up	TraesCS3D03G0550100	down
novel_miR_228	up	TraesCS3D03G0657400	up
novel_miR_228	up	TraesCS3D03G0703100	up
novel_miR_228	up	TraesCS4B03G0367500	down
novel_miR_228	up	TraesCS4B03G0479700	up
novel_miR_228	up	TraesCS4B03G0671700	down
novel_miR_228	up	TraesCS4B03G1000000	down
novel_miR_228	up	TraesCS5A03G0080300	down
novel_miR_228	up	TraesCS5A03G0464200	up
novel_miR_228	up	TraesCS5B03G1228900LC	down
novel_miR_228	up	TraesCS5D03G0429000	up
novel_miR_228	up	TraesCS5D03G0497700	down
novel_miR_228	up	TraesCS5D03G0844800	up
novel_miR_228	up	TraesCS6A03G0474500	down
novel_miR_228	up	TraesCS6D03G0516100	up
novel_miR_228	up	TraesCS7A03G0224800	down
novel_miR_228	up	TraesCS7A03G0383800	down
novel_miR_228	up	TraesCS7A03G0450300	down
novel_miR_228	up	TraesCS7B03G0038500	up
novel_miR_228	up	TraesCS7B03G0528900	down
novel_miR_228	up	TraesCS7D03G0793400	up
novel_miR_228	up	TraesCS7D03G1019200	up
novel_miR_228	up	Triticum_aestivum_newGene_174868	down
novel_miR_228	up	Triticum_aestivum_newGene_190113	down
novel_miR_228	up	Triticum_aestivum_newGene_256459	down
novel_miR_39	up	TraesCS1A03G0691300	up
novel_miR_39	up	TraesCS1D03G0185800	up
novel_miR_39	up	TraesCS2A03G0522300	down
novel_miR_39	up	TraesCS2A03G0587000	down
novel_miR_39	up	TraesCS2B03G0236700	up
novel_miR_39	up	TraesCS2B03G0514900	up
novel_miR_39	up	TraesCS2D03G0142400	up
novel_miR_39	up	TraesCS2D03G0569400	down
novel_miR_39	up	TraesCS2D03G0964900	down
novel_miR_39	up	TraesCS2D03G1324000	up
novel_miR_39	up	TraesCS3A03G0271200LC	down
novel_miR_39	up	TraesCS3A03G0365900	down
novel_miR_39	up	TraesCS3A03G1091100	up
novel_miR_39	up	TraesCS3B03G0336700	down
novel_miR_39	up	TraesCS3B03G0439300	down
novel_miR_39	up	TraesCS3B03G0820000	up
novel_miR_39	up	TraesCS3B03G0915800	up
novel_miR_39	up	TraesCS3D03G0550100	down
novel_miR_39	up	TraesCS3D03G0657400	up
novel_miR_39	up	TraesCS3D03G0703100	up
novel_miR_39	up	TraesCS4B03G0367500	down
novel_miR_39	up	TraesCS4B03G0479700	up
novel_miR_39	up	TraesCS4B03G0671700	down
novel_miR_39	up	TraesCS4B03G1000000	down
novel_miR_39	up	TraesCS5A03G0080300	down
novel_miR_39	up	TraesCS5A03G0464200	up
novel_miR_39	up	TraesCS5B03G1228900LC	down
novel_miR_39	up	TraesCS5D03G0429000	up
novel_miR_39	up	TraesCS5D03G0497700	down
novel_miR_39	up	TraesCS5D03G0844800	up
novel_miR_39	up	TraesCS6A03G0474500	down
novel_miR_39	up	TraesCS6D03G0516100	up
novel_miR_39	up	TraesCS7A03G0224800	down
novel_miR_39	up	TraesCS7A03G0383800	down
novel_miR_39	up	TraesCS7A03G0450300	down
novel_miR_39	up	TraesCS7B03G0038500	up
novel_miR_39	up	TraesCS7B03G0528900	down
novel_miR_39	up	TraesCS7D03G0793400	up
novel_miR_39	up	TraesCS7D03G1019200	up
novel_miR_39	up	Triticum_aestivum_newGene_174868	down
novel_miR_39	up	Triticum_aestivum_newGene_190113	down
novel_miR_39	up	Triticum_aestivum_newGene_256459	down
novel_miR_62	up	TraesCS1A03G0753800	up
novel_miR_62	up	TraesCS1D03G0721900	up
novel_miR_62	up	TraesCS2B03G0922900	down
novel_miR_62	up	TraesCS3A03G0051100	up
novel_miR_62	up	TraesCS3A03G0051200	up
novel_miR_62	up	TraesCS3A03G0137900	up
novel_miR_62	up	TraesCS3B03G0018000	up
novel_miR_62	up	TraesCS3B03G0175700	up
novel_miR_62	up	TraesCS3B03G0287300	up
novel_miR_62	up	TraesCS3B03G0800300	up
novel_miR_62	up	TraesCS3B03G0832800	up
novel_miR_62	up	TraesCS3B03G0921800	up
novel_miR_62	up	TraesCS3D03G0014600	up
novel_miR_62	up	TraesCS3D03G0036100	up
novel_miR_62	up	TraesCS3D03G0787500	up
novel_miR_62	up	TraesCS3D03G0969700	up
novel_miR_62	up	TraesCS4A03G1162200	up
novel_miR_62	up	TraesCS4D03G0096800	down
novel_miR_62	up	TraesCS4D03G0491400	up
novel_miR_62	up	TraesCS5A03G0325400	down
novel_miR_62	up	TraesCS5A03G0449200	up
novel_miR_62	up	TraesCS5A03G0794400	up
novel_miR_62	up	TraesCS5A03G1101500	up
novel_miR_62	up	TraesCS5B03G1170400	up
novel_miR_62	up	TraesCS5D03G0007600	up
novel_miR_62	up	TraesCS5D03G0416000	up
novel_miR_62	up	TraesCS5D03G1074300	up
novel_miR_62	up	TraesCS5D03G1074400	up
novel_miR_62	up	TraesCS6A03G0106900	down
novel_miR_62	up	TraesCS6A03G0665900	up
novel_miR_62	up	TraesCS6B03G0809300LC	up
novel_miR_62	up	TraesCS6B03G0810700	up
novel_miR_62	up	TraesCS6B03G0968000	up
novel_miR_62	up	TraesCS6D03G0554900	up
novel_miR_62	up	TraesCS7D03G0210700	up
novel_miR_62	up	TraesCS7D03G1079300	down
novel_miR_62	up	Triticum_aestivum_newGene_108990	up
novel_miR_62	up	Triticum_aestivum_newGene_27499	up
novel_miR_62	up	Triticum_aestivum_newGene_55902	up
novel_miR_492	up	TraesCS1A03G0753800	up
novel_miR_492	up	TraesCS1D03G0721900	up
novel_miR_492	up	TraesCS2B03G0922900	down
novel_miR_492	up	TraesCS3A03G0051100	up
novel_miR_492	up	TraesCS3A03G0051200	up
novel_miR_492	up	TraesCS3A03G0137900	up
novel_miR_492	up	TraesCS3B03G0018000	up
novel_miR_492	up	TraesCS3B03G0175700	up
novel_miR_492	up	TraesCS3B03G0287300	up
novel_miR_492	up	TraesCS3B03G0800300	up
novel_miR_492	up	TraesCS3B03G0832800	up
novel_miR_492	up	TraesCS3B03G0921800	up
novel_miR_492	up	TraesCS3D03G0014600	up
novel_miR_492	up	TraesCS3D03G0036100	up
novel_miR_492	up	TraesCS3D03G0787500	up
novel_miR_492	up	TraesCS3D03G0969700	up
novel_miR_492	up	TraesCS4A03G1162200	up
novel_miR_492	up	TraesCS4D03G0096800	down
novel_miR_492	up	TraesCS4D03G0491400	up
novel_miR_492	up	TraesCS5A03G0325400	down
novel_miR_492	up	TraesCS5A03G0449200	up
novel_miR_492	up	TraesCS5A03G0794400	up
novel_miR_492	up	TraesCS5A03G1101500	up
novel_miR_492	up	TraesCS5B03G1170400	up
novel_miR_492	up	TraesCS5D03G0007600	up
novel_miR_492	up	TraesCS5D03G0416000	up
novel_miR_492	up	TraesCS5D03G1074300	up
novel_miR_492	up	TraesCS5D03G1074400	up
novel_miR_492	up	TraesCS6A03G0106900	down
novel_miR_492	up	TraesCS6A03G0665900	up
novel_miR_492	up	TraesCS6B03G0809300LC	up
novel_miR_492	up	TraesCS6B03G0810700	up
novel_miR_492	up	TraesCS6B03G0968000	up
novel_miR_492	up	TraesCS6D03G0554900	up
novel_miR_492	up	TraesCS7D03G0210700	up
novel_miR_492	up	TraesCS7D03G1079300	down
novel_miR_492	up	Triticum_aestivum_newGene_108990	up
novel_miR_492	up	Triticum_aestivum_newGene_27499	up
novel_miR_492	up	Triticum_aestivum_newGene_55902	up
novel_miR_407	up	TraesCS1A03G0753800	up
novel_miR_407	up	TraesCS1D03G0721900	up
novel_miR_407	up	TraesCS2B03G0922900	down
novel_miR_407	up	TraesCS3A03G0051100	up
novel_miR_407	up	TraesCS3A03G0051200	up
novel_miR_407	up	TraesCS3A03G0137900	up
novel_miR_407	up	TraesCS3B03G0018000	up
novel_miR_407	up	TraesCS3B03G0175700	up
novel_miR_407	up	TraesCS3B03G0287300	up
novel_miR_407	up	TraesCS3B03G0800300	up
novel_miR_407	up	TraesCS3B03G0832800	up
novel_miR_407	up	TraesCS3B03G0921800	up
novel_miR_407	up	TraesCS3D03G0014600	up
novel_miR_407	up	TraesCS3D03G0036100	up
novel_miR_407	up	TraesCS3D03G0787500	up
novel_miR_407	up	TraesCS3D03G0969700	up
novel_miR_407	up	TraesCS4A03G1162200	up
novel_miR_407	up	TraesCS4D03G0096800	down
novel_miR_407	up	TraesCS4D03G0491400	up
novel_miR_407	up	TraesCS5A03G0325400	down
novel_miR_407	up	TraesCS5A03G0449200	up
novel_miR_407	up	TraesCS5A03G0794400	up
novel_miR_407	up	TraesCS5A03G1101500	up
novel_miR_407	up	TraesCS5B03G1170400	up
novel_miR_407	up	TraesCS5D03G0007600	up
novel_miR_407	up	TraesCS5D03G0416000	up
novel_miR_407	up	TraesCS5D03G1074300	up
novel_miR_407	up	TraesCS5D03G1074400	up
novel_miR_407	up	TraesCS6A03G0106900	down
novel_miR_407	up	TraesCS6A03G0665900	up
novel_miR_407	up	TraesCS6B03G0809300LC	up
novel_miR_407	up	TraesCS6B03G0810700	up
novel_miR_407	up	TraesCS6B03G0968000	up
novel_miR_407	up	TraesCS6D03G0554900	up
novel_miR_407	up	TraesCS7D03G0210700	up
novel_miR_407	up	TraesCS7D03G1079300	down
novel_miR_407	up	Triticum_aestivum_newGene_108990	up
novel_miR_407	up	Triticum_aestivum_newGene_55902	up

## Sheet: WY-0_vs_WY-3
#miRNAID	miR_regulate	mRNATar	Tar_regulate
tae-miR9670-3p	up	TraesCS4A03G0539800	up
tae-miR9670-3p	up	TraesCS6A03G0475600	up
tae-miR9670-3p	up	TraesCS6D03G0405600	up
tae-miR9670-3p	up	TraesCS7A03G0515900	down
tae-miR9670-3p	up	TraesCS7D03G0491300	down
tae-miR9670-3p	up	Triticum_aestivum_newGene_171849	down
novel_miR_365	up	TraesCS1A03G0606600	up
novel_miR_365	up	TraesCS2D03G0893500	up
novel_miR_365	up	TraesCS5A03G0678400	up
novel_miR_365	up	TraesCS5B03G0718200	up
novel_miR_365	up	TraesCS5D03G0649700	up
novel_miR_365	up	TraesCS6A03G0422000	down
novel_miR_337	up	TraesCS1A03G0606600	up
novel_miR_337	up	TraesCS2D03G0893500	up
novel_miR_337	up	TraesCS5A03G0678400	up
novel_miR_337	up	TraesCS5B03G0718200	up
novel_miR_337	up	TraesCS5D03G0649700	up
novel_miR_337	up	TraesCS6A03G0422000	down
novel_miR_87	up	TraesCS1A03G0606600	up
novel_miR_87	up	TraesCS2D03G0893500	up
novel_miR_87	up	TraesCS5A03G0678400	up
novel_miR_87	up	TraesCS5B03G0718200	up
novel_miR_87	up	TraesCS5D03G0649700	up
novel_miR_87	up	TraesCS6A03G0422000	down
novel_miR_146	up	TraesCS1A03G0606600	up
novel_miR_146	up	TraesCS2D03G0893500	up
novel_miR_146	up	TraesCS5A03G0678400	up
novel_miR_146	up	TraesCS5B03G0718200	up
novel_miR_146	up	TraesCS5D03G0649700	up
novel_miR_146	up	TraesCS6A03G0422000	down
novel_miR_266	up	TraesCS1A03G0606600	up
novel_miR_266	up	TraesCS2D03G0893500	up
novel_miR_266	up	TraesCS5A03G0678400	up
novel_miR_266	up	TraesCS5B03G0718200	up
novel_miR_266	up	TraesCS5D03G0649700	up
novel_miR_266	up	TraesCS6A03G0422000	down
novel_miR_171	up	TraesCS1A03G0606600	up
novel_miR_171	up	TraesCS2D03G0893500	up
novel_miR_171	up	TraesCS5A03G0678400	up
novel_miR_171	up	TraesCS5B03G0718200	up
novel_miR_171	up	TraesCS5D03G0649700	up
novel_miR_171	up	TraesCS6A03G0422000	down
tae-miR408	down	TraesCS3A03G0606900	down
tae-miR408	down	TraesCS3B03G0687200	down
tae-miR408	down	TraesCS7A03G0413900	down
tae-miR9652-3p	up	TraesCS6A03G0835000	up
tae-miR9652-3p	up	TraesCS6B03G0996500	up
tae-miR9652-3p	up	TraesCS6D03G0709600	up
novel_miR_275	up	TraesCS6A03G0203200	up
novel_miR_244	down	TraesCS2B03G0820100	up
novel_miR_516	up	TraesCS7D03G0106200	up
novel_miR_398	down	TraesCS6A03G0448700	down
novel_miR_450	up	TraesCS7D03G0106200	up
novel_miR_52	down	TraesCS1D03G0994800	up
novel_miR_37	up	TraesCS7D03G0106200	up
novel_miR_102	up	TraesCS7D03G0106200	up
novel_miR_473	up	TraesCS7D03G0106200	up

## Sheet: WY-0_vs_WY-5
#miRNAID	miR_regulate	mRNATar	Tar_regulate
novel_miR_383	down	TraesCS1A03G0428200	up
novel_miR_383	down	TraesCS1A03G0739000	up
novel_miR_383	down	TraesCS1A03G0748300	down
novel_miR_383	down	TraesCS1A03G0809100	up
novel_miR_383	down	TraesCS1A03G0874400	down
novel_miR_383	down	TraesCS1A03G0921200	up
novel_miR_383	down	TraesCS1B03G0003300	up
novel_miR_383	down	TraesCS1B03G0022400	down
novel_miR_383	down	TraesCS1B03G0152200	up
novel_miR_383	down	TraesCS1B03G0299600LC	up
novel_miR_383	down	TraesCS1B03G0317200	up
novel_miR_383	down	TraesCS1B03G0593700	up
novel_miR_383	down	TraesCS1B03G0636600	up
novel_miR_383	down	TraesCS1B03G0653700	up
novel_miR_383	down	TraesCS1B03G0748200	up
novel_miR_383	down	TraesCS1B03G0750100	up
novel_miR_383	down	TraesCS1B03G0754300	up
novel_miR_383	down	TraesCS1B03G0853100	down
novel_miR_383	down	TraesCS1B03G1053700	down
novel_miR_383	down	TraesCS1B03G1087700	up
novel_miR_383	down	TraesCS1D03G0001500	up
novel_miR_383	down	TraesCS1D03G0028400	up
novel_miR_383	down	TraesCS1D03G0074600	down
novel_miR_383	down	TraesCS1D03G0191300	up
novel_miR_383	down	TraesCS1D03G0404200	up
novel_miR_383	down	TraesCS1D03G0595000	up
novel_miR_383	down	TraesCS1D03G0596200	up
novel_miR_383	down	TraesCS1D03G0625700	up
novel_miR_383	down	TraesCS1D03G0648800	up
novel_miR_383	down	TraesCS1D03G0705200	up
novel_miR_383	down	TraesCS1D03G0887900	down
novel_miR_383	down	TraesCS2A03G0366800	up
novel_miR_383	down	TraesCS2A03G0416900	up
novel_miR_383	down	TraesCS2A03G0446900	up
novel_miR_383	down	TraesCS2A03G0854700	up
novel_miR_383	down	TraesCS2A03G1113000	down
novel_miR_383	down	TraesCS2B03G0253500	down
novel_miR_383	down	TraesCS2B03G0287600	up
novel_miR_383	down	TraesCS2B03G0420500	down
novel_miR_383	down	TraesCS2B03G0568900	up
novel_miR_383	down	TraesCS2B03G0832100	up
novel_miR_383	down	TraesCS2B03G1017100	up
novel_miR_383	down	TraesCS2B03G1140900	up
novel_miR_383	down	TraesCS2B03G1252700	down
novel_miR_383	down	TraesCS2B03G1270000	down
novel_miR_383	down	TraesCS2B03G1304900	up
novel_miR_383	down	TraesCS2B03G1527800	down
novel_miR_383	down	TraesCS2D03G0389500	down
novel_miR_383	down	TraesCS2D03G0454600	up
novel_miR_383	down	TraesCS2D03G0465800	up
novel_miR_383	down	TraesCS2D03G0471800	up
novel_miR_383	down	TraesCS2D03G0709700	down
novel_miR_383	down	TraesCS2D03G1277600	down
novel_miR_383	down	TraesCS2D03G1292800	down
novel_miR_383	down	TraesCS2D03G1299400	down
novel_miR_383	down	TraesCS3A03G0201000	down
novel_miR_383	down	TraesCS3A03G0351000	down
novel_miR_383	down	TraesCS3A03G0509800	up
novel_miR_383	down	TraesCS3A03G0812200	up
novel_miR_383	down	TraesCS3A03G0817300LC	up
novel_miR_383	down	TraesCS3A03G1042100	up
novel_miR_383	down	TraesCS3A03G1178400	up
novel_miR_383	down	TraesCS3A03G1230400	up
novel_miR_383	down	TraesCS3B03G0045000	up
novel_miR_383	down	TraesCS3B03G0663200	up
novel_miR_383	down	TraesCS3B03G0834800	up
novel_miR_383	down	TraesCS3B03G1401400	down
novel_miR_383	down	TraesCS3B03G1510300	up
novel_miR_383	down	TraesCS3D03G0016400	up
novel_miR_383	down	TraesCS3D03G0456100LC	up
novel_miR_383	down	TraesCS3D03G0679800	down
novel_miR_383	down	TraesCS3D03G0960700	up
novel_miR_383	down	TraesCS3D03G1122500	up
novel_miR_383	down	TraesCS4A03G0001100	up
novel_miR_383	down	TraesCS4A03G0040800	down
novel_miR_383	down	TraesCS4A03G0053200	up
novel_miR_383	down	TraesCS4A03G0092900	down
novel_miR_383	down	TraesCS4A03G0248900	up
novel_miR_383	down	TraesCS4A03G0276500	up
novel_miR_383	down	TraesCS4A03G0348800	down
novel_miR_383	down	TraesCS4A03G0435800	up
novel_miR_383	down	TraesCS4A03G0520900	up
novel_miR_383	down	TraesCS4A03G0779700	down
novel_miR_383	down	TraesCS4A03G0780500	up
novel_miR_383	down	TraesCS4A03G1082400	up
novel_miR_383	down	TraesCS4B03G0034700	down
novel_miR_383	down	TraesCS4B03G0497000	up
novel_miR_383	down	TraesCS4B03G0511800	down
novel_miR_383	down	TraesCS4B03G0520400	up
novel_miR_383	down	TraesCS4B03G0523700	down
novel_miR_383	down	TraesCS4B03G0656900	down
novel_miR_383	down	TraesCS4B03G0734100	down
novel_miR_383	down	TraesCS4B03G0736100	up
novel_miR_383	down	TraesCS4B03G0848600	down
novel_miR_383	down	TraesCS4B03G0939500	down
novel_miR_383	down	TraesCS4B03G0966800	up
novel_miR_383	down	TraesCS4B03G0967000	up
novel_miR_383	down	TraesCS4B03G0967100	up
novel_miR_383	down	TraesCS4B03G0967900	up
novel_miR_383	down	TraesCS4B03G0968200	up
novel_miR_383	down	TraesCS4B03G0968600LC	up
novel_miR_383	down	TraesCS4B03G0969000	up
novel_miR_383	down	TraesCS4D03G0004600	down
novel_miR_383	down	TraesCS4D03G0004700	up
novel_miR_383	down	TraesCS4D03G0020000	down
novel_miR_383	down	TraesCS4D03G0025500	up
novel_miR_383	down	TraesCS4D03G0049500	up
novel_miR_383	down	TraesCS4D03G0115700	up
novel_miR_383	down	TraesCS4D03G0140900	up
novel_miR_383	down	TraesCS4D03G0179900LC	up
novel_miR_383	down	TraesCS4D03G0263400	down
novel_miR_383	down	TraesCS4D03G0293000	up
novel_miR_383	down	TraesCS4D03G0441900	up
novel_miR_383	down	TraesCS4D03G0459100	up
novel_miR_383	down	TraesCS4D03G0463500	down
novel_miR_383	down	TraesCS4D03G0652900	down
novel_miR_383	down	TraesCS4D03G0663100	down
novel_miR_383	down	TraesCS4D03G0782100	down
novel_miR_383	down	TraesCS5A03G0263000	up
novel_miR_383	down	TraesCS5A03G0311500	down
novel_miR_383	down	TraesCS5A03G0382400LC	up
novel_miR_383	down	TraesCS5A03G0390300	up
novel_miR_383	down	TraesCS5A03G0680600	up
novel_miR_383	down	TraesCS5A03G0707000	down
novel_miR_383	down	TraesCS5A03G0760900	down
novel_miR_383	down	TraesCS5A03G0799600	up
novel_miR_383	down	TraesCS5A03G0808000	up
novel_miR_383	down	TraesCS5A03G1272900	up
novel_miR_383	down	TraesCS5B03G0014600	up
novel_miR_383	down	TraesCS5B03G0067600	up
novel_miR_383	down	TraesCS5B03G0463400	down
novel_miR_383	down	TraesCS5B03G0489300	up
novel_miR_383	down	TraesCS5B03G0646900	down
novel_miR_383	down	TraesCS5B03G0699300	up
novel_miR_383	down	TraesCS5B03G0747200	down
novel_miR_383	down	TraesCS5B03G1017900	down
novel_miR_383	down	TraesCS5B03G1055900	up
novel_miR_383	down	TraesCS5D03G0377900	up
novel_miR_383	down	TraesCS5D03G0393200	down
novel_miR_383	down	TraesCS5D03G0674800	down
novel_miR_383	down	TraesCS5D03G0694100	up
novel_miR_383	down	TraesCS5D03G0865700	up
novel_miR_383	down	TraesCS5D03G0872500	up
novel_miR_383	down	TraesCS6A03G0185900	down
novel_miR_383	down	TraesCS6A03G0186000	down
novel_miR_383	down	TraesCS6A03G0919500	up
novel_miR_383	down	TraesCS6A03G1040400	down
novel_miR_383	down	TraesCS6B03G0147400	down
novel_miR_383	down	TraesCS6B03G1051600	up
novel_miR_383	down	TraesCS6B03G1089600	up
novel_miR_383	down	TraesCS6D03G0108500	up
novel_miR_383	down	TraesCS6D03G0188700	down
novel_miR_383	down	TraesCS6D03G0622100	up
novel_miR_383	down	TraesCS6D03G0643800	down
novel_miR_383	down	TraesCS6D03G0647400	down
novel_miR_383	down	TraesCS6D03G0828600	up
novel_miR_383	down	TraesCS7A03G0109300	up
novel_miR_383	down	TraesCS7A03G0289300	down
novel_miR_383	down	TraesCS7A03G0477700	down
novel_miR_383	down	TraesCS7A03G0551200	down
novel_miR_383	down	TraesCS7A03G0802800	up
novel_miR_383	down	TraesCS7A03G0836500	down
novel_miR_383	down	TraesCS7A03G0843900	down
novel_miR_383	down	TraesCS7A03G0882000	up
novel_miR_383	down	TraesCS7B03G0075600	down
novel_miR_383	down	TraesCS7B03G0271800	up
novel_miR_383	down	TraesCS7B03G0445200	down
novel_miR_383	down	TraesCS7B03G0722400	up
novel_miR_383	down	TraesCS7B03G0799700	up
novel_miR_383	down	TraesCS7B03G0857000	up
novel_miR_383	down	TraesCS7B03G0956000	down
novel_miR_383	down	TraesCS7B03G1012000	up
novel_miR_383	down	TraesCS7B03G1058100	down
novel_miR_383	down	TraesCS7B03G1168000	down
novel_miR_383	down	TraesCS7B03G1341500	down
novel_miR_383	down	TraesCS7D03G0446500	up
novel_miR_383	down	TraesCS7D03G0462400	down
novel_miR_383	down	TraesCS7D03G0615600	down
novel_miR_383	down	TraesCS7D03G0817400	up
novel_miR_383	down	TraesCS7D03G0954000LC	down
novel_miR_383	down	TraesCS7D03G1084500	down
novel_miR_383	down	TraesCS7D03G1237600	up
novel_miR_383	down	TraesCS7D03G1282100	down
novel_miR_383	down	TraesCSU03G0144600	up
novel_miR_383	down	TraesCSU03G0167400	up
novel_miR_383	down	TraesCSU03G0221700	up
novel_miR_383	down	TraesCSU03G0240900	down
novel_miR_383	down	Triticum_aestivum_newGene_115653	down
novel_miR_383	down	Triticum_aestivum_newGene_123220	down
novel_miR_383	down	Triticum_aestivum_newGene_167719	up
novel_miR_383	down	Triticum_aestivum_newGene_168209	up
novel_miR_383	down	Triticum_aestivum_newGene_17875	down
novel_miR_383	down	Triticum_aestivum_newGene_182476	down
novel_miR_383	down	Triticum_aestivum_newGene_195679	down
novel_miR_383	down	Triticum_aestivum_newGene_199521	down
novel_miR_383	down	Triticum_aestivum_newGene_210818	down
novel_miR_383	down	Triticum_aestivum_newGene_215246	down
novel_miR_383	down	Triticum_aestivum_newGene_30693	up
novel_miR_383	down	Triticum_aestivum_newGene_39098	down
novel_miR_383	down	Triticum_aestivum_newGene_60021	down
novel_miR_383	down	Triticum_aestivum_newGene_84431	down
novel_miR_383	down	Triticum_aestivum_newGene_89784	down
novel_miR_383	down	Triticum_aestivum_newGene_97412	down
novel_miR_383	down	Triticum_aestivum_newGene_99024	up
novel_miR_383	down	Triticum_aestivum_newGene_99029	up
novel_miR_383	down	Triticum_aestivum_newGene_99030	up
novel_miR_383	down	Triticum_aestivum_newGene_99034	up
novel_miR_200	down	TraesCS1A03G0428200	up
novel_miR_200	down	TraesCS1A03G0739000	up
novel_miR_200	down	TraesCS1A03G0748300	down
novel_miR_200	down	TraesCS1A03G0809100	up
novel_miR_200	down	TraesCS1A03G0874400	down
novel_miR_200	down	TraesCS1A03G0921200	up
novel_miR_200	down	TraesCS1B03G0003300	up
novel_miR_200	down	TraesCS1B03G0022400	down
novel_miR_200	down	TraesCS1B03G0152200	up
novel_miR_200	down	TraesCS1B03G0299600LC	up
novel_miR_200	down	TraesCS1B03G0317200	up
novel_miR_200	down	TraesCS1B03G0593700	up
novel_miR_200	down	TraesCS1B03G0636600	up
novel_miR_200	down	TraesCS1B03G0653700	up
novel_miR_200	down	TraesCS1B03G0748200	up
novel_miR_200	down	TraesCS1B03G0750100	up
novel_miR_200	down	TraesCS1B03G0754300	up
novel_miR_200	down	TraesCS1B03G0853100	down
novel_miR_200	down	TraesCS1B03G1053700	down
novel_miR_200	down	TraesCS1B03G1087700	up
novel_miR_200	down	TraesCS1D03G0001500	up
novel_miR_200	down	TraesCS1D03G0028400	up
novel_miR_200	down	TraesCS1D03G0074600	down
novel_miR_200	down	TraesCS1D03G0191300	up
novel_miR_200	down	TraesCS1D03G0404200	up
novel_miR_200	down	TraesCS1D03G0595000	up
novel_miR_200	down	TraesCS1D03G0596200	up
novel_miR_200	down	TraesCS1D03G0625700	up
novel_miR_200	down	TraesCS1D03G0648800	up
novel_miR_200	down	TraesCS1D03G0705200	up
novel_miR_200	down	TraesCS1D03G0887900	down
novel_miR_200	down	TraesCS2A03G0366800	up
novel_miR_200	down	TraesCS2A03G0416900	up
novel_miR_200	down	TraesCS2A03G0446900	up
novel_miR_200	down	TraesCS2A03G0854700	up
novel_miR_200	down	TraesCS2A03G1113000	down
novel_miR_200	down	TraesCS2B03G0253500	down
novel_miR_200	down	TraesCS2B03G0287600	up
novel_miR_200	down	TraesCS2B03G0420500	down
novel_miR_200	down	TraesCS2B03G0568900	up
novel_miR_200	down	TraesCS2B03G0832100	up
novel_miR_200	down	TraesCS2B03G1017100	up
novel_miR_200	down	TraesCS2B03G1140900	up
novel_miR_200	down	TraesCS2B03G1252700	down
novel_miR_200	down	TraesCS2B03G1270000	down
novel_miR_200	down	TraesCS2B03G1304900	up
novel_miR_200	down	TraesCS2B03G1527800	down
novel_miR_200	down	TraesCS2D03G0389500	down
novel_miR_200	down	TraesCS2D03G0454600	up
novel_miR_200	down	TraesCS2D03G0465800	up
novel_miR_200	down	TraesCS2D03G0471800	up
novel_miR_200	down	TraesCS2D03G0709700	down
novel_miR_200	down	TraesCS2D03G1277600	down
novel_miR_200	down	TraesCS2D03G1292800	down
novel_miR_200	down	TraesCS2D03G1299400	down
novel_miR_200	down	TraesCS3A03G0201000	down
novel_miR_200	down	TraesCS3A03G0351000	down
novel_miR_200	down	TraesCS3A03G0509800	up
novel_miR_200	down	TraesCS3A03G0812200	up
novel_miR_200	down	TraesCS3A03G0817300LC	up
novel_miR_200	down	TraesCS3A03G1042100	up
novel_miR_200	down	TraesCS3A03G1178400	up
novel_miR_200	down	TraesCS3A03G1230400	up
novel_miR_200	down	TraesCS3B03G0045000	up
novel_miR_200	down	TraesCS3B03G0663200	up
novel_miR_200	down	TraesCS3B03G0834800	up
novel_miR_200	down	TraesCS3B03G1401400	down
novel_miR_200	down	TraesCS3B03G1510300	up
novel_miR_200	down	TraesCS3D03G0016400	up
novel_miR_200	down	TraesCS3D03G0456100LC	up
novel_miR_200	down	TraesCS3D03G0679800	down
novel_miR_200	down	TraesCS3D03G0960700	up
novel_miR_200	down	TraesCS3D03G1122500	up
novel_miR_200	down	TraesCS4A03G0001100	up
novel_miR_200	down	TraesCS4A03G0040800	down
novel_miR_200	down	TraesCS4A03G0053200	up
novel_miR_200	down	TraesCS4A03G0092900	down
novel_miR_200	down	TraesCS4A03G0248900	up
novel_miR_200	down	TraesCS4A03G0276500	up
novel_miR_200	down	TraesCS4A03G0348800	down
novel_miR_200	down	TraesCS4A03G0435800	up
novel_miR_200	down	TraesCS4A03G0520900	up
novel_miR_200	down	TraesCS4A03G0779700	down
novel_miR_200	down	TraesCS4A03G0780500	up
novel_miR_200	down	TraesCS4A03G1082400	up
novel_miR_200	down	TraesCS4B03G0034700	down
novel_miR_200	down	TraesCS4B03G0497000	up
novel_miR_200	down	TraesCS4B03G0511800	down
novel_miR_200	down	TraesCS4B03G0520400	up
novel_miR_200	down	TraesCS4B03G0523700	down
novel_miR_200	down	TraesCS4B03G0656900	down
novel_miR_200	down	TraesCS4B03G0734100	down
novel_miR_200	down	TraesCS4B03G0736100	up
novel_miR_200	down	TraesCS4B03G0848600	down
novel_miR_200	down	TraesCS4B03G0939500	down
novel_miR_200	down	TraesCS4B03G0966800	up
novel_miR_200	down	TraesCS4B03G0967000	up
novel_miR_200	down	TraesCS4B03G0967100	up
novel_miR_200	down	TraesCS4B03G0967900	up
novel_miR_200	down	TraesCS4B03G0968200	up
novel_miR_200	down	TraesCS4B03G0968600LC	up
novel_miR_200	down	TraesCS4B03G0969000	up
novel_miR_200	down	TraesCS4D03G0004600	down
novel_miR_200	down	TraesCS4D03G0004700	up
novel_miR_200	down	TraesCS4D03G0020000	down
novel_miR_200	down	TraesCS4D03G0025500	up
novel_miR_200	down	TraesCS4D03G0049500	up
novel_miR_200	down	TraesCS4D03G0115700	up
novel_miR_200	down	TraesCS4D03G0140900	up
novel_miR_200	down	TraesCS4D03G0179900LC	up
novel_miR_200	down	TraesCS4D03G0263400	down
novel_miR_200	down	TraesCS4D03G0293000	up
novel_miR_200	down	TraesCS4D03G0441900	up
novel_miR_200	down	TraesCS4D03G0459100	up
novel_miR_200	down	TraesCS4D03G0463500	down
novel_miR_200	down	TraesCS4D03G0652900	down
novel_miR_200	down	TraesCS4D03G0663100	down
novel_miR_200	down	TraesCS4D03G0782100	down
novel_miR_200	down	TraesCS5A03G0263000	up
novel_miR_200	down	TraesCS5A03G0311500	down
novel_miR_200	down	TraesCS5A03G0382400LC	up
novel_miR_200	down	TraesCS5A03G0390300	up
novel_miR_200	down	TraesCS5A03G0680600	up
novel_miR_200	down	TraesCS5A03G0707000	down
novel_miR_200	down	TraesCS5A03G0760900	down
novel_miR_200	down	TraesCS5A03G0799600	up
novel_miR_200	down	TraesCS5A03G0808000	up
novel_miR_200	down	TraesCS5A03G1272900	up
novel_miR_200	down	TraesCS5B03G0014600	up
novel_miR_200	down	TraesCS5B03G0067600	up
novel_miR_200	down	TraesCS5B03G0463400	down
novel_miR_200	down	TraesCS5B03G0489300	up
novel_miR_200	down	TraesCS5B03G0646900	down
novel_miR_200	down	TraesCS5B03G0699300	up
novel_miR_200	down	TraesCS5B03G0747200	down
novel_miR_200	down	TraesCS5B03G1017900	down
novel_miR_200	down	TraesCS5B03G1055900	up
novel_miR_200	down	TraesCS5D03G0377900	up
novel_miR_200	down	TraesCS5D03G0393200	down
novel_miR_200	down	TraesCS5D03G0674800	down
novel_miR_200	down	TraesCS5D03G0694100	up
novel_miR_200	down	TraesCS5D03G0865700	up
novel_miR_200	down	TraesCS5D03G0872500	up
novel_miR_200	down	TraesCS6A03G0185900	down
novel_miR_200	down	TraesCS6A03G0186000	down
novel_miR_200	down	TraesCS6A03G0919500	up
novel_miR_200	down	TraesCS6A03G1040400	down
novel_miR_200	down	TraesCS6B03G0147400	down
novel_miR_200	down	TraesCS6B03G1051600	up
novel_miR_200	down	TraesCS6B03G1089600	up
novel_miR_200	down	TraesCS6D03G0108500	up
novel_miR_200	down	TraesCS6D03G0188700	down
novel_miR_200	down	TraesCS6D03G0622100	up
novel_miR_200	down	TraesCS6D03G0643800	down
novel_miR_200	down	TraesCS6D03G0647400	down
novel_miR_200	down	TraesCS6D03G0828600	up
novel_miR_200	down	TraesCS7A03G0109300	up
novel_miR_200	down	TraesCS7A03G0289300	down
novel_miR_200	down	TraesCS7A03G0477700	down
novel_miR_200	down	TraesCS7A03G0551200	down
novel_miR_200	down	TraesCS7A03G0802800	up
novel_miR_200	down	TraesCS7A03G0836500	down
novel_miR_200	down	TraesCS7A03G0843900	down
novel_miR_200	down	TraesCS7A03G0882000	up
novel_miR_200	down	TraesCS7B03G0075600	down
novel_miR_200	down	TraesCS7B03G0271800	up
novel_miR_200	down	TraesCS7B03G0445200	down
novel_miR_200	down	TraesCS7B03G0722400	up
novel_miR_200	down	TraesCS7B03G0799700	up
novel_miR_200	down	TraesCS7B03G0857000	up
novel_miR_200	down	TraesCS7B03G0956000	down
novel_miR_200	down	TraesCS7B03G1012000	up
novel_miR_200	down	TraesCS7B03G1058100	down
novel_miR_200	down	TraesCS7B03G1168000	down
novel_miR_200	down	TraesCS7B03G1341500	down
novel_miR_200	down	TraesCS7D03G0446500	up
novel_miR_200	down	TraesCS7D03G0462400	down
novel_miR_200	down	TraesCS7D03G0615600	down
novel_miR_200	down	TraesCS7D03G0817400	up
novel_miR_200	down	TraesCS7D03G0954000LC	down
novel_miR_200	down	TraesCS7D03G1084500	down
novel_miR_200	down	TraesCS7D03G1237600	up
novel_miR_200	down	TraesCS7D03G1282100	down
novel_miR_200	down	TraesCSU03G0144600	up
novel_miR_200	down	TraesCSU03G0167400	up
novel_miR_200	down	TraesCSU03G0221700	up
novel_miR_200	down	TraesCSU03G0240900	down
novel_miR_200	down	Triticum_aestivum_newGene_115653	down
novel_miR_200	down	Triticum_aestivum_newGene_123220	down
novel_miR_200	down	Triticum_aestivum_newGene_167719	up
novel_miR_200	down	Triticum_aestivum_newGene_168209	up
novel_miR_200	down	Triticum_aestivum_newGene_17875	down
novel_miR_200	down	Triticum_aestivum_newGene_182476	down
novel_miR_200	down	Triticum_aestivum_newGene_195679	down
novel_miR_200	down	Triticum_aestivum_newGene_199521	down
novel_miR_200	down	Triticum_aestivum_newGene_210818	down
novel_miR_200	down	Triticum_aestivum_newGene_215246	down
novel_miR_200	down	Triticum_aestivum_newGene_30693	up
novel_miR_200	down	Triticum_aestivum_newGene_39098	down
novel_miR_200	down	Triticum_aestivum_newGene_60021	down
novel_miR_200	down	Triticum_aestivum_newGene_84431	down
novel_miR_200	down	Triticum_aestivum_newGene_89784	down
novel_miR_200	down	Triticum_aestivum_newGene_97412	down
novel_miR_200	down	Triticum_aestivum_newGene_99024	up
novel_miR_200	down	Triticum_aestivum_newGene_99029	up
novel_miR_200	down	Triticum_aestivum_newGene_99030	up
novel_miR_200	down	Triticum_aestivum_newGene_99034	up
novel_miR_50	down	TraesCS1A03G0428200	up
novel_miR_50	down	TraesCS1A03G0739000	up
novel_miR_50	down	TraesCS1A03G0748300	down
novel_miR_50	down	TraesCS1A03G0809100	up
novel_miR_50	down	TraesCS1A03G0874400	down
novel_miR_50	down	TraesCS1A03G0921200	up
novel_miR_50	down	TraesCS1B03G0003300	up
novel_miR_50	down	TraesCS1B03G0022400	down
novel_miR_50	down	TraesCS1B03G0152200	up
novel_miR_50	down	TraesCS1B03G0299600LC	up
novel_miR_50	down	TraesCS1B03G0317200	up
novel_miR_50	down	TraesCS1B03G0593700	up
novel_miR_50	down	TraesCS1B03G0636600	up
novel_miR_50	down	TraesCS1B03G0653700	up
novel_miR_50	down	TraesCS1B03G0748200	up
novel_miR_50	down	TraesCS1B03G0750100	up
novel_miR_50	down	TraesCS1B03G0754300	up
novel_miR_50	down	TraesCS1B03G0853100	down
novel_miR_50	down	TraesCS1B03G1053700	down
novel_miR_50	down	TraesCS1B03G1087700	up
novel_miR_50	down	TraesCS1D03G0001500	up
novel_miR_50	down	TraesCS1D03G0028400	up
novel_miR_50	down	TraesCS1D03G0074600	down
novel_miR_50	down	TraesCS1D03G0191300	up
novel_miR_50	down	TraesCS1D03G0404200	up
novel_miR_50	down	TraesCS1D03G0595000	up
novel_miR_50	down	TraesCS1D03G0596200	up
novel_miR_50	down	TraesCS1D03G0625700	up
novel_miR_50	down	TraesCS1D03G0648800	up
novel_miR_50	down	TraesCS1D03G0705200	up
novel_miR_50	down	TraesCS1D03G0887900	down
novel_miR_50	down	TraesCS2A03G0366800	up
novel_miR_50	down	TraesCS2A03G0416900	up
novel_miR_50	down	TraesCS2A03G0446900	up
novel_miR_50	down	TraesCS2A03G0854700	up
novel_miR_50	down	TraesCS2A03G1113000	down
novel_miR_50	down	TraesCS2B03G0253500	down
novel_miR_50	down	TraesCS2B03G0287600	up
novel_miR_50	down	TraesCS2B03G0420500	down
novel_miR_50	down	TraesCS2B03G0568900	up
novel_miR_50	down	TraesCS2B03G0832100	up
novel_miR_50	down	TraesCS2B03G1017100	up
novel_miR_50	down	TraesCS2B03G1140900	up
novel_miR_50	down	TraesCS2B03G1252700	down
novel_miR_50	down	TraesCS2B03G1270000	down
novel_miR_50	down	TraesCS2B03G1304900	up
novel_miR_50	down	TraesCS2B03G1527800	down
novel_miR_50	down	TraesCS2D03G0389500	down
novel_miR_50	down	TraesCS2D03G0454600	up
novel_miR_50	down	TraesCS2D03G0465800	up
novel_miR_50	down	TraesCS2D03G0471800	up
novel_miR_50	down	TraesCS2D03G0709700	down
novel_miR_50	down	TraesCS2D03G1277600	down
novel_miR_50	down	TraesCS2D03G1292800	down
novel_miR_50	down	TraesCS2D03G1299400	down
novel_miR_50	down	TraesCS3A03G0201000	down
novel_miR_50	down	TraesCS3A03G0351000	down
novel_miR_50	down	TraesCS3A03G0509800	up
novel_miR_50	down	TraesCS3A03G0812200	up
novel_miR_50	down	TraesCS3A03G0817300LC	up
novel_miR_50	down	TraesCS3A03G1042100	up
novel_miR_50	down	TraesCS3A03G1178400	up
novel_miR_50	down	TraesCS3A03G1230400	up
novel_miR_50	down	TraesCS3B03G0045000	up
novel_miR_50	down	TraesCS3B03G0663200	up
novel_miR_50	down	TraesCS3B03G0834800	up
novel_miR_50	down	TraesCS3B03G1401400	down
novel_miR_50	down	TraesCS3B03G1510300	up
novel_miR_50	down	TraesCS3D03G0016400	up
novel_miR_50	down	TraesCS3D03G0456100LC	up
novel_miR_50	down	TraesCS3D03G0679800	down
novel_miR_50	down	TraesCS3D03G0960700	up
novel_miR_50	down	TraesCS3D03G1122500	up
novel_miR_50	down	TraesCS4A03G0001100	up
novel_miR_50	down	TraesCS4A03G0040800	down
novel_miR_50	down	TraesCS4A03G0053200	up
novel_miR_50	down	TraesCS4A03G0092900	down
novel_miR_50	down	TraesCS4A03G0248900	up
novel_miR_50	down	TraesCS4A03G0276500	up
novel_miR_50	down	TraesCS4A03G0348800	down
novel_miR_50	down	TraesCS4A03G0435800	up
novel_miR_50	down	TraesCS4A03G0520900	up
novel_miR_50	down	TraesCS4A03G0779700	down
novel_miR_50	down	TraesCS4A03G0780500	up
novel_miR_50	down	TraesCS4A03G1082400	up
novel_miR_50	down	TraesCS4B03G0034700	down
novel_miR_50	down	TraesCS4B03G0497000	up
novel_miR_50	down	TraesCS4B03G0511800	down
novel_miR_50	down	TraesCS4B03G0520400	up
novel_miR_50	down	TraesCS4B03G0523700	down
novel_miR_50	down	TraesCS4B03G0656900	down
novel_miR_50	down	TraesCS4B03G0734100	down
novel_miR_50	down	TraesCS4B03G0736100	up
novel_miR_50	down	TraesCS4B03G0848600	down
novel_miR_50	down	TraesCS4B03G0939500	down
novel_miR_50	down	TraesCS4B03G0966800	up
novel_miR_50	down	TraesCS4B03G0967000	up
novel_miR_50	down	TraesCS4B03G0967100	up
novel_miR_50	down	TraesCS4B03G0967900	up
novel_miR_50	down	TraesCS4B03G0968200	up
novel_miR_50	down	TraesCS4B03G0968600LC	up
novel_miR_50	down	TraesCS4B03G0969000	up
novel_miR_50	down	TraesCS4D03G0004600	down
novel_miR_50	down	TraesCS4D03G0004700	up
novel_miR_50	down	TraesCS4D03G0020000	down
novel_miR_50	down	TraesCS4D03G0025500	up
novel_miR_50	down	TraesCS4D03G0049500	up
novel_miR_50	down	TraesCS4D03G0115700	up
novel_miR_50	down	TraesCS4D03G0140900	up
novel_miR_50	down	TraesCS4D03G0179900LC	up
novel_miR_50	down	TraesCS4D03G0263400	down
novel_miR_50	down	TraesCS4D03G0293000	up
novel_miR_50	down	TraesCS4D03G0441900	up
novel_miR_50	down	TraesCS4D03G0459100	up
novel_miR_50	down	TraesCS4D03G0463500	down
novel_miR_50	down	TraesCS4D03G0652900	down
novel_miR_50	down	TraesCS4D03G0663100	down
novel_miR_50	down	TraesCS4D03G0782100	down
novel_miR_50	down	TraesCS5A03G0263000	up
novel_miR_50	down	TraesCS5A03G0311500	down
novel_miR_50	down	TraesCS5A03G0382400LC	up
novel_miR_50	down	TraesCS5A03G0390300	up
novel_miR_50	down	TraesCS5A03G0680600	up
novel_miR_50	down	TraesCS5A03G0707000	down
novel_miR_50	down	TraesCS5A03G0760900	down
novel_miR_50	down	TraesCS5A03G0799600	up
novel_miR_50	down	TraesCS5A03G0808000	up
novel_miR_50	down	TraesCS5A03G1272900	up
novel_miR_50	down	TraesCS5B03G0014600	up
novel_miR_50	down	TraesCS5B03G0067600	up
novel_miR_50	down	TraesCS5B03G0463400	down
novel_miR_50	down	TraesCS5B03G0489300	up
novel_miR_50	down	TraesCS5B03G0646900	down
novel_miR_50	down	TraesCS5B03G0699300	up
novel_miR_50	down	TraesCS5B03G0747200	down
novel_miR_50	down	TraesCS5B03G1017900	down
novel_miR_50	down	TraesCS5B03G1055900	up
novel_miR_50	down	TraesCS5D03G0377900	up
novel_miR_50	down	TraesCS5D03G0393200	down
novel_miR_50	down	TraesCS5D03G0674800	down
novel_miR_50	down	TraesCS5D03G0694100	up
novel_miR_50	down	TraesCS5D03G0865700	up
novel_miR_50	down	TraesCS5D03G0872500	up
novel_miR_50	down	TraesCS6A03G0185900	down
novel_miR_50	down	TraesCS6A03G0186000	down
novel_miR_50	down	TraesCS6A03G0919500	up
novel_miR_50	down	TraesCS6A03G1040400	down
novel_miR_50	down	TraesCS6B03G0147400	down
novel_miR_50	down	TraesCS6B03G1051600	up
novel_miR_50	down	TraesCS6B03G1089600	up
novel_miR_50	down	TraesCS6D03G0108500	up
novel_miR_50	down	TraesCS6D03G0188700	down
novel_miR_50	down	TraesCS6D03G0622100	up
novel_miR_50	down	TraesCS6D03G0643800	down
novel_miR_50	down	TraesCS6D03G0647400	down
novel_miR_50	down	TraesCS6D03G0828600	up
novel_miR_50	down	TraesCS7A03G0109300	up
novel_miR_50	down	TraesCS7A03G0289300	down
novel_miR_50	down	TraesCS7A03G0477700	down
novel_miR_50	down	TraesCS7A03G0551200	down
novel_miR_50	down	TraesCS7A03G0802800	up
novel_miR_50	down	TraesCS7A03G0836500	down
novel_miR_50	down	TraesCS7A03G0843900	down
novel_miR_50	down	TraesCS7A03G0882000	up
novel_miR_50	down	TraesCS7B03G0075600	down
novel_miR_50	down	TraesCS7B03G0271800	up
novel_miR_50	down	TraesCS7B03G0445200	down
novel_miR_50	down	TraesCS7B03G0722400	up
novel_miR_50	down	TraesCS7B03G0799700	up
novel_miR_50	down	TraesCS7B03G0857000	up
novel_miR_50	down	TraesCS7B03G0956000	down
novel_miR_50	down	TraesCS7B03G1012000	up
novel_miR_50	down	TraesCS7B03G1058100	down
novel_miR_50	down	TraesCS7B03G1168000	down
novel_miR_50	down	TraesCS7B03G1341500	down
novel_miR_50	down	TraesCS7D03G0446500	up
novel_miR_50	down	TraesCS7D03G0462400	down
novel_miR_50	down	TraesCS7D03G0615600	down
novel_miR_50	down	TraesCS7D03G0817400	up
novel_miR_50	down	TraesCS7D03G0954000LC	down
novel_miR_50	down	TraesCS7D03G1084500	down
novel_miR_50	down	TraesCS7D03G1237600	up
novel_miR_50	down	TraesCS7D03G1282100	down
novel_miR_50	down	TraesCSU03G0144600	up
novel_miR_50	down	TraesCSU03G0167400	up
novel_miR_50	down	TraesCSU03G0221700	up
novel_miR_50	down	TraesCSU03G0240900	down
novel_miR_50	down	Triticum_aestivum_newGene_115653	down
novel_miR_50	down	Triticum_aestivum_newGene_123220	down
novel_miR_50	down	Triticum_aestivum_newGene_167719	up
novel_miR_50	down	Triticum_aestivum_newGene_168209	up
novel_miR_50	down	Triticum_aestivum_newGene_17875	down
novel_miR_50	down	Triticum_aestivum_newGene_182476	down
novel_miR_50	down	Triticum_aestivum_newGene_195679	down
novel_miR_50	down	Triticum_aestivum_newGene_199521	down
novel_miR_50	down	Triticum_aestivum_newGene_210818	down
novel_miR_50	down	Triticum_aestivum_newGene_215246	down
novel_miR_50	down	Triticum_aestivum_newGene_30693	up
novel_miR_50	down	Triticum_aestivum_newGene_39098	down
novel_miR_50	down	Triticum_aestivum_newGene_60021	down
novel_miR_50	down	Triticum_aestivum_newGene_84431	down
novel_miR_50	down	Triticum_aestivum_newGene_89784	down
novel_miR_50	down	Triticum_aestivum_newGene_97412	down
novel_miR_50	down	Triticum_aestivum_newGene_99024	up
novel_miR_50	down	Triticum_aestivum_newGene_99029	up
novel_miR_50	down	Triticum_aestivum_newGene_99030	up
novel_miR_50	down	Triticum_aestivum_newGene_99034	up
novel_miR_162	up	TraesCS1A03G0367200LC	up
novel_miR_162	up	TraesCS1A03G0676300	up
novel_miR_162	up	TraesCS1A03G0796400	down
novel_miR_162	up	TraesCS1A03G0990100	up
novel_miR_162	up	TraesCS1A03G1066900	down
novel_miR_162	up	TraesCS1B03G0556800	down
novel_miR_162	up	TraesCS1B03G0765800	down
novel_miR_162	up	TraesCS1B03G0822000	down
novel_miR_162	up	TraesCS1B03G0878300	down
novel_miR_162	up	TraesCS1B03G0915800	down
novel_miR_162	up	TraesCS1B03G0997400	down
novel_miR_162	up	TraesCS1D03G0525100	down
novel_miR_162	up	TraesCS1D03G0710900	up
novel_miR_162	up	TraesCS1D03G0763300	down
novel_miR_162	up	TraesCS1D03G0831800	down
novel_miR_162	up	TraesCS2A03G0381200	down
novel_miR_162	up	TraesCS2A03G0457900	up
novel_miR_162	up	TraesCS2A03G0539700	down
novel_miR_162	up	TraesCS2A03G0619900	down
novel_miR_162	up	TraesCS2A03G0819300	up
novel_miR_162	up	TraesCS2A03G0832700	down
novel_miR_162	up	TraesCS2A03G1129100	up
novel_miR_162	up	TraesCS2A03G1204400	down
novel_miR_162	up	TraesCS2B03G0150500	down
novel_miR_162	up	TraesCS2B03G0162900	up
novel_miR_162	up	TraesCS2B03G0432300	up
novel_miR_162	up	TraesCS2B03G0586400	up
novel_miR_162	up	TraesCS2B03G0704800	down
novel_miR_162	up	TraesCS2B03G0740500	down
novel_miR_162	up	TraesCS2B03G0794200	down
novel_miR_162	up	TraesCS2B03G0797500	down
novel_miR_162	up	TraesCS2B03G0905800	up
novel_miR_162	up	TraesCS2B03G0922900	down
novel_miR_162	up	TraesCS2B03G1012000	down
novel_miR_162	up	TraesCS2B03G1095000	up
novel_miR_162	up	TraesCS2D03G0056400	up
novel_miR_162	up	TraesCS2D03G0471900	up
novel_miR_162	up	TraesCS2D03G0476900	up
novel_miR_162	up	TraesCS2D03G0612500	down
novel_miR_162	up	TraesCS2D03G0661800	down
novel_miR_162	up	TraesCS2D03G0727000	up
novel_miR_162	up	TraesCS2D03G0761000	up
novel_miR_162	up	TraesCS2D03G0775900	down
novel_miR_162	up	TraesCS2D03G0920400LC	down
novel_miR_162	up	TraesCS2D03G1159500	down
novel_miR_162	up	TraesCS2D03G1299900	down
novel_miR_162	up	TraesCS3A03G0178100LC	down
novel_miR_162	up	TraesCS3A03G0257500	down
novel_miR_162	up	TraesCS3A03G0371100	down
novel_miR_162	up	TraesCS3A03G0531600	up
novel_miR_162	up	TraesCS3A03G0535400	up
novel_miR_162	up	TraesCS3A03G0555900	down
novel_miR_162	up	TraesCS3A03G0637600	up
novel_miR_162	up	TraesCS3A03G0664700	up
novel_miR_162	up	TraesCS3A03G0856400	up
novel_miR_162	up	TraesCS3A03G0870500	down
novel_miR_162	up	TraesCS3A03G0870600	down
novel_miR_162	up	TraesCS3A03G0943600	up
novel_miR_162	up	TraesCS3A03G0967800	down
novel_miR_162	up	TraesCS3B03G0277300	up
novel_miR_162	up	TraesCS3B03G0324700	down
novel_miR_162	up	TraesCS3B03G0458300	down
novel_miR_162	up	TraesCS3B03G0614400	up
novel_miR_162	up	TraesCS3B03G0775700LC	down
novel_miR_162	up	TraesCS3B03G0980400	up
novel_miR_162	up	TraesCS3B03G0988200	down
novel_miR_162	up	TraesCS3B03G0993200	down
novel_miR_162	up	TraesCS3B03G0993400	down
novel_miR_162	up	TraesCS3B03G1401400	down
novel_miR_162	up	TraesCS3B03G1405100	up
novel_miR_162	up	TraesCS3D03G0082600	up
novel_miR_162	up	TraesCS3D03G0472900LC	up
novel_miR_162	up	TraesCS3D03G0495600	up
novel_miR_162	up	TraesCS3D03G0608100	up
novel_miR_162	up	TraesCS3D03G0634900	down
novel_miR_162	up	TraesCS3D03G0796900	down
novel_miR_162	up	TraesCS3D03G0797000	down
novel_miR_162	up	TraesCS3D03G0812700	up
novel_miR_162	up	TraesCS4A03G0151400	down
novel_miR_162	up	TraesCS4A03G0625600	up
novel_miR_162	up	TraesCS4A03G0648700	down
novel_miR_162	up	TraesCS4A03G1196400LC	up
novel_miR_162	up	TraesCS4B03G0177400	up
novel_miR_162	up	TraesCS4B03G0311300	down
novel_miR_162	up	TraesCS4B03G0411300	down
novel_miR_162	up	TraesCS4B03G0594500	down
novel_miR_162	up	TraesCS4B03G0617100	down
novel_miR_162	up	TraesCS4B03G0662200	down
novel_miR_162	up	TraesCS4D03G0073600LC	down
novel_miR_162	up	TraesCS4D03G0145700	up
novel_miR_162	up	TraesCS4D03G0263400	down
novel_miR_162	up	TraesCS4D03G0491100	down
novel_miR_162	up	TraesCS4D03G0768700	down
novel_miR_162	up	TraesCS4D03G0834200	up
novel_miR_162	up	TraesCS4D03G0839600	up
novel_miR_162	up	TraesCS5A03G0609800	down
novel_miR_162	up	TraesCS5A03G0685800LC	down
novel_miR_162	up	TraesCS5A03G0922200	down
novel_miR_162	up	TraesCS5A03G1079500	down
novel_miR_162	up	TraesCS5A03G1158300	up
novel_miR_162	up	TraesCS5A03G1201200	down
novel_miR_162	up	TraesCS5B03G0132000	down
novel_miR_162	up	TraesCS5B03G0245800LC	down
novel_miR_162	up	TraesCS5B03G0424700	up
novel_miR_162	up	TraesCS5B03G0589900	down
novel_miR_162	up	TraesCS5B03G0607800	up
novel_miR_162	up	TraesCS5B03G0626700	down
novel_miR_162	up	TraesCS5B03G1068700	down
novel_miR_162	up	TraesCS5B03G1102200	up
novel_miR_162	up	TraesCS5B03G1143000	down
novel_miR_162	up	TraesCS5D03G0175200	up
novel_miR_162	up	TraesCS5D03G0518000LC	down
novel_miR_162	up	TraesCS5D03G0556600	up
novel_miR_162	up	TraesCS5D03G0565200	down
novel_miR_162	up	TraesCS5D03G0573100	down
novel_miR_162	up	TraesCS5D03G0599000LC	down
novel_miR_162	up	TraesCS5D03G0812600	down
novel_miR_162	up	TraesCS5D03G1014300LC	down
novel_miR_162	up	TraesCS5D03G1033100	down
novel_miR_162	up	TraesCS6A03G0050900	down
novel_miR_162	up	TraesCS6A03G0202100	down
novel_miR_162	up	TraesCS6A03G0653000	up
novel_miR_162	up	TraesCS6B03G0270100	down
novel_miR_162	up	TraesCS6B03G0494800	down
novel_miR_162	up	TraesCS6B03G0544100LC	down
novel_miR_162	up	TraesCS6B03G0549600	down
novel_miR_162	up	TraesCS6B03G0850800	up
novel_miR_162	up	TraesCS6B03G0916300	down
novel_miR_162	up	TraesCS6B03G1006200LC	down
novel_miR_162	up	TraesCS6B03G1111600	up
novel_miR_162	up	TraesCS6D03G0215500	up
novel_miR_162	up	TraesCS6D03G0786800	up
novel_miR_162	up	TraesCS6D03G0790600	down
novel_miR_162	up	TraesCS7A03G0297600	up
novel_miR_162	up	TraesCS7A03G0457000	up
novel_miR_162	up	TraesCS7A03G0478900	down
novel_miR_162	up	TraesCS7A03G0493400	down
novel_miR_162	up	TraesCS7A03G0697100LC	down
novel_miR_162	up	TraesCS7A03G0737700	up
novel_miR_162	up	TraesCS7A03G0883800	down
novel_miR_162	up	TraesCS7A03G0988300	down
novel_miR_162	up	TraesCS7A03G1332800	down
novel_miR_162	up	TraesCS7B03G0125500LC	down
novel_miR_162	up	TraesCS7B03G0266500	up
novel_miR_162	up	TraesCS7B03G0731000	down
novel_miR_162	up	TraesCS7B03G0844800	down
novel_miR_162	up	TraesCS7B03G1065800LC	down
novel_miR_162	up	TraesCS7B03G1233700LC	down
novel_miR_162	up	TraesCS7D03G0275400	up
novel_miR_162	up	TraesCS7D03G0504000	down
novel_miR_162	up	TraesCS7D03G0798700	down
novel_miR_162	up	TraesCS7D03G0945900	down
novel_miR_162	up	TraesCS7D03G1068700	up
novel_miR_162	up	Triticum_aestivum_newGene_127804	down
novel_miR_162	up	Triticum_aestivum_newGene_168549	down
novel_miR_162	up	Triticum_aestivum_newGene_208559	up
novel_miR_162	up	Triticum_aestivum_newGene_233409	up
novel_miR_162	up	Triticum_aestivum_newGene_34113	down
novel_miR_162	up	Triticum_aestivum_newGene_39098	down
novel_miR_162	up	Triticum_aestivum_newGene_39560	up
novel_miR_162	up	Triticum_aestivum_newGene_60021	down
novel_miR_162	up	Triticum_aestivum_newGene_72424	down
tae-miR1127a	up	TraesCS1A03G0859800	up
tae-miR1127a	up	TraesCS1B03G0036800	down
tae-miR1127a	up	TraesCS1B03G0248700	down
tae-miR1127a	up	TraesCS1B03G0267900	up
tae-miR1127a	up	TraesCS1B03G0637700	up
tae-miR1127a	up	TraesCS1B03G0829600	up
tae-miR1127a	up	TraesCS1D03G0371000	down
tae-miR1127a	up	TraesCS1D03G0675000	up
tae-miR1127a	up	TraesCS2A03G0613000	down
tae-miR1127a	up	TraesCS2A03G0673000	up
tae-miR1127a	up	TraesCS2A03G0876300	down
tae-miR1127a	up	TraesCS2A03G0930000	up
tae-miR1127a	up	TraesCS2A03G1167000	up
tae-miR1127a	up	TraesCS2B03G0664600	up
tae-miR1127a	up	TraesCS2B03G1037000	up
tae-miR1127a	up	TraesCS2B03G1113000	up
tae-miR1127a	up	TraesCS2B03G1463700	up
tae-miR1127a	up	TraesCS2D03G0100900	up
tae-miR1127a	up	TraesCS2D03G0332400	up
tae-miR1127a	up	TraesCS2D03G0833700	down
tae-miR1127a	up	TraesCS3A03G0974400	up
tae-miR1127a	up	TraesCS3B03G0208400	up
tae-miR1127a	up	TraesCS3B03G0820000	up
tae-miR1127a	up	TraesCS3B03G0831500	up
tae-miR1127a	up	TraesCS3B03G1002700	up
tae-miR1127a	up	TraesCS3D03G0589900	up
tae-miR1127a	up	TraesCS3D03G0774500	up
tae-miR1127a	up	TraesCS3D03G1066600	down
tae-miR1127a	up	TraesCS4A03G0503700	up
tae-miR1127a	up	TraesCS4A03G1056900LC	up
tae-miR1127a	up	TraesCS4A03G1226600	up
tae-miR1127a	up	TraesCS4B03G0126400	up
tae-miR1127a	up	TraesCS4B03G0969400	up
tae-miR1127a	up	TraesCS4D03G0211200	down
tae-miR1127a	up	TraesCS4D03G0249000	down
tae-miR1127a	up	TraesCS5A03G0247700	down
tae-miR1127a	up	TraesCS5A03G0795900	down
tae-miR1127a	up	TraesCS5A03G1278700	down
tae-miR1127a	up	TraesCS5B03G0585800	down
tae-miR1127a	up	TraesCS5B03G1356100	up
tae-miR1127a	up	TraesCS5D03G0000400	down
tae-miR1127a	up	TraesCS5D03G0877500	up
tae-miR1127a	up	TraesCS5D03G1018200	down
tae-miR1127a	up	TraesCS6B03G0431500	up
tae-miR1127a	up	TraesCS6B03G0449600	up
tae-miR1127a	up	TraesCS6B03G0497000	up
tae-miR1127a	up	TraesCS6B03G0603300	down
tae-miR1127a	up	TraesCS6B03G0915300	up
tae-miR1127a	up	TraesCS6D03G0642700	down
tae-miR1127a	up	TraesCS6D03G0644000	up
tae-miR1127a	up	TraesCS7A03G0613600	up
tae-miR1127a	up	TraesCS7A03G1061300	down
tae-miR1127a	up	TraesCS7A03G1124400	up
tae-miR1127a	up	TraesCS7B03G0534300	up
tae-miR1127a	up	TraesCS7B03G0849700	up
tae-miR1127a	up	Triticum_aestivum_newGene_118310	down
tae-miR1127a	up	Triticum_aestivum_newGene_125340	up
tae-miR1127a	up	Triticum_aestivum_newGene_155637	down
tae-miR1127a	up	Triticum_aestivum_newGene_201416	up
tae-miR1127a	up	Triticum_aestivum_newGene_2026	up
tae-miR1127a	up	Triticum_aestivum_newGene_234038	up
tae-miR1127a	up	Triticum_aestivum_newGene_249512	up
novel_miR_390	up	TraesCS1A03G0454100	up
novel_miR_390	up	TraesCS1A03G0543600LC	up
novel_miR_390	up	TraesCS1A03G0673800	down
novel_miR_390	up	TraesCS1A03G1022100	up
novel_miR_390	up	TraesCS1B03G0351500LC	up
novel_miR_390	up	TraesCS1B03G0761100	down
novel_miR_390	up	TraesCS1D03G0074600	down
novel_miR_390	up	TraesCS1D03G0446200	down
novel_miR_390	up	TraesCS1D03G0551800	down
novel_miR_390	up	TraesCS1D03G0637900	down
novel_miR_390	up	TraesCS2B03G0526100	up
novel_miR_390	up	TraesCS2B03G0793300	up
novel_miR_390	up	TraesCS2D03G0070300	up
novel_miR_390	up	TraesCS2D03G0306500	up
novel_miR_390	up	TraesCS2D03G1147100	down
novel_miR_390	up	TraesCS3A03G0080900LC	up
novel_miR_390	up	TraesCS3A03G0512400	down
novel_miR_390	up	TraesCS3A03G0675900	up
novel_miR_390	up	TraesCS3A03G0799500	down
novel_miR_390	up	TraesCS3A03G0845900	up
novel_miR_390	up	TraesCS3A03G0871600	down
novel_miR_390	up	TraesCS3B03G0007900	up
novel_miR_390	up	TraesCS3B03G0008500	up
novel_miR_390	up	TraesCS3B03G0239200	down
novel_miR_390	up	TraesCS3B03G0291000LC	up
novel_miR_390	up	TraesCS3B03G0357900LC	up
novel_miR_390	up	TraesCS3B03G0553000	down
novel_miR_390	up	TraesCS3B03G0772100	up
novel_miR_390	up	TraesCS3B03G0790000	up
novel_miR_390	up	TraesCS3B03G1176300	down
novel_miR_390	up	TraesCS3D03G0384100	down
novel_miR_390	up	TraesCS3D03G0472600	down
novel_miR_390	up	TraesCS3D03G0560400	down
novel_miR_390	up	TraesCS3D03G0616600	up
novel_miR_390	up	TraesCS3D03G0631000	up
novel_miR_390	up	TraesCS4A03G0096800	up
novel_miR_390	up	TraesCS4A03G1108400	down
novel_miR_390	up	TraesCS4B03G1004900	up
novel_miR_390	up	TraesCS5A03G0078700LC	up
novel_miR_390	up	TraesCS5A03G0092400	down
novel_miR_390	up	TraesCS5A03G0427100	up
novel_miR_390	up	TraesCS5A03G0596700	up
novel_miR_390	up	TraesCS5B03G0427700	up
novel_miR_390	up	TraesCS5B03G0594900	down
novel_miR_390	up	TraesCS5B03G1058900	up
novel_miR_390	up	TraesCS5D03G0957600	up
novel_miR_390	up	TraesCS5D03G0957800	up
novel_miR_390	up	TraesCS6A03G0158800	down
novel_miR_390	up	TraesCS6A03G0369500LC	down
novel_miR_390	up	TraesCS6A03G0619000	up
novel_miR_390	up	TraesCS6A03G0785900	down
novel_miR_390	up	TraesCS6B03G0753700	up
novel_miR_390	up	TraesCS6B03G0764900	up
novel_miR_390	up	TraesCS6B03G0770600	up
novel_miR_390	up	TraesCS6B03G1162300	up
novel_miR_390	up	TraesCS7A03G0104600	down
novel_miR_390	up	TraesCS7A03G0931500	down
novel_miR_390	up	TraesCS7A03G0983600	up
novel_miR_390	up	TraesCS7B03G1342500	down
novel_miR_390	up	TraesCS7D03G0543900	down
novel_miR_390	up	Triticum_aestivum_newGene_262057	down
tae-miR5384-3p	up	TraesCS1A03G0757500	up
tae-miR5384-3p	up	TraesCS1A03G0824700	down
tae-miR5384-3p	up	TraesCS1A03G0986900	down
tae-miR5384-3p	up	TraesCS1B03G0809200	down
tae-miR5384-3p	up	TraesCS1B03G0980800	down
tae-miR5384-3p	up	TraesCS1B03G1169100	down
tae-miR5384-3p	up	TraesCS1D03G0543800	down
tae-miR5384-3p	up	TraesCS1D03G0793500	down
tae-miR5384-3p	up	TraesCS1D03G0820200	down
tae-miR5384-3p	up	TraesCS1D03G0867600	up
tae-miR5384-3p	up	TraesCS1D03G0954200	down
tae-miR5384-3p	up	TraesCS2A03G0381800	up
tae-miR5384-3p	up	TraesCS2A03G0426000	up
tae-miR5384-3p	up	TraesCS2A03G1295800	up
tae-miR5384-3p	up	TraesCS2B03G0508700	up
tae-miR5384-3p	up	TraesCS2B03G0553700	up
tae-miR5384-3p	up	TraesCS2B03G0886100	down
tae-miR5384-3p	up	TraesCS2D03G0052800	down
tae-miR5384-3p	up	TraesCS2D03G0731600	down
tae-miR5384-3p	up	TraesCS2D03G1175200	down
tae-miR5384-3p	up	TraesCS2D03G1258600	up
tae-miR5384-3p	up	TraesCS3B03G0780300	up
tae-miR5384-3p	up	TraesCS3D03G0180300	down
tae-miR5384-3p	up	TraesCS3D03G0350700LC	down
tae-miR5384-3p	up	TraesCS3D03G0570700	up
tae-miR5384-3p	up	TraesCS4A03G0028000	down
tae-miR5384-3p	up	TraesCS4A03G0059100	down
tae-miR5384-3p	up	TraesCS4A03G0241300	up
tae-miR5384-3p	up	TraesCS4A03G1007800	up
tae-miR5384-3p	up	TraesCS4B03G0129600	up
tae-miR5384-3p	up	TraesCS4B03G0527200	up
tae-miR5384-3p	up	TraesCS4B03G0705800	up
tae-miR5384-3p	up	TraesCS4B03G0757800	down
tae-miR5384-3p	up	TraesCS4D03G0437700	down
tae-miR5384-3p	up	TraesCS4D03G0466100	up
tae-miR5384-3p	up	TraesCS4D03G0630800	up
tae-miR5384-3p	up	TraesCS5A03G0610300	up
tae-miR5384-3p	up	TraesCS5A03G0752900	down
tae-miR5384-3p	up	TraesCS5A03G0764000	down
tae-miR5384-3p	up	TraesCS5B03G0325300	up
tae-miR5384-3p	up	TraesCS5B03G0626700	down
tae-miR5384-3p	up	TraesCS5B03G0782600	up
tae-miR5384-3p	up	TraesCS5B03G0786800	down
tae-miR5384-3p	up	TraesCS5B03G0884400	down
tae-miR5384-3p	up	TraesCS5B03G1136500	up
tae-miR5384-3p	up	TraesCS7A03G0341300	down
tae-miR5384-3p	up	TraesCS7A03G1008400	up
tae-miR5384-3p	up	TraesCS7A03G1043100	down
tae-miR5384-3p	up	TraesCS7B03G0799700	up
tae-miR5384-3p	up	TraesCS7D03G1193800	up
tae-miR1122a	down	TraesCS1A03G0403400	up
tae-miR1122a	down	TraesCS1A03G0859800	up
tae-miR1122a	down	TraesCS1A03G0871600	up
tae-miR1122a	down	TraesCS1B03G0240900	up
tae-miR1122a	down	TraesCS1B03G0637700	up
tae-miR1122a	down	TraesCS1B03G1004700	down
tae-miR1122a	down	TraesCS1D03G0528300	up
tae-miR1122a	down	TraesCS1D03G0675000	up
tae-miR1122a	down	TraesCS2A03G0881700LC	down
tae-miR1122a	down	TraesCS2B03G0537600	up
tae-miR1122a	down	TraesCS2B03G1113000	up
tae-miR1122a	down	TraesCS2D03G0072500	up
tae-miR1122a	down	TraesCS2D03G0425900	up
tae-miR1122a	down	TraesCS2D03G0478400	up
tae-miR1122a	down	TraesCS2D03G0833700	down
tae-miR1122a	down	TraesCS3A03G0573700	up
tae-miR1122a	down	TraesCS3B03G0831500	up
tae-miR1122a	down	TraesCS4A03G0095500	up
tae-miR1122a	down	TraesCS4A03G0503700	up
tae-miR1122a	down	TraesCS4B03G0440000	down
tae-miR1122a	down	TraesCS4B03G0684600	up
tae-miR1122a	down	TraesCS4D03G0249000	down
tae-miR1122a	down	TraesCS4D03G0469400LC	down
tae-miR1122a	down	TraesCS5A03G0061300	up
tae-miR1122a	down	TraesCS5A03G1278700	down
tae-miR1122a	down	TraesCS5D03G0000400	down
tae-miR1122a	down	TraesCS5D03G0385900	up
tae-miR1122a	down	TraesCS5D03G1018200	down
tae-miR1122a	down	TraesCS6A03G0177500	down
tae-miR1122a	down	TraesCS6A03G0202100	down
tae-miR1122a	down	TraesCS6A03G0855700	up
tae-miR1122a	down	TraesCS6A03G0956800	down
tae-miR1122a	down	TraesCS6B03G0387800	up
tae-miR1122a	down	TraesCS6B03G0431500	up
tae-miR1122a	down	TraesCS6B03G0540200	up
tae-miR1122a	down	TraesCS6B03G0778600	down
tae-miR1122a	down	TraesCS6B03G1210300	down
tae-miR1122a	down	TraesCS7A03G1061300	down
tae-miR1122a	down	TraesCS7A03G1124400	up
tae-miR1122a	down	TraesCS7B03G1123600	down
tae-miR1122a	down	TraesCS7D03G0651600	down
tae-miR1122a	down	Triticum_aestivum_newGene_125340	up
tae-miR1122a	down	Triticum_aestivum_newGene_187125	up
tae-miR1122a	down	Triticum_aestivum_newGene_234038	up
tae-miR1122a	down	Triticum_aestivum_newGene_249199	down
tae-miR9777	up	TraesCS1B03G0292300	up
tae-miR9777	up	TraesCS2B03G0516500LC	down
tae-miR9777	up	TraesCS3A03G0499300LC	down
tae-miR9777	up	TraesCS3A03G0682300	up
tae-miR9777	up	TraesCS3A03G0899000	down
tae-miR9777	up	TraesCS3A03G0905100	up
tae-miR9777	up	TraesCS4B03G0109300	up
tae-miR9777	up	TraesCS5A03G0760900	down
tae-miR9777	up	TraesCS5B03G0220800	up
tae-miR9777	up	TraesCS5B03G0967700	up
tae-miR9777	up	TraesCS6B03G1210300	down
tae-miR9777	up	Triticum_aestivum_newGene_105884	down
tae-miR9777	up	Triticum_aestivum_newGene_115653	down
tae-miR9777	up	Triticum_aestivum_newGene_115897	down
tae-miR9777	up	Triticum_aestivum_newGene_116142	down
tae-miR9777	up	Triticum_aestivum_newGene_118310	down
tae-miR9777	up	Triticum_aestivum_newGene_122145	down
tae-miR9777	up	Triticum_aestivum_newGene_123220	down
tae-miR9777	up	Triticum_aestivum_newGene_129345	down
tae-miR9777	up	Triticum_aestivum_newGene_137666	down
tae-miR9777	up	Triticum_aestivum_newGene_149269	down
tae-miR9777	up	Triticum_aestivum_newGene_158157	down
tae-miR9777	up	Triticum_aestivum_newGene_164408	down
tae-miR9777	up	Triticum_aestivum_newGene_17875	down
tae-miR9777	up	Triticum_aestivum_newGene_182476	down
tae-miR9777	up	Triticum_aestivum_newGene_195679	down
tae-miR9777	up	Triticum_aestivum_newGene_199521	down
tae-miR9777	up	Triticum_aestivum_newGene_203522	down
tae-miR9777	up	Triticum_aestivum_newGene_210818	down
tae-miR9777	up	Triticum_aestivum_newGene_215246	down
tae-miR9777	up	Triticum_aestivum_newGene_233145	up
tae-miR9777	up	Triticum_aestivum_newGene_241999	down
tae-miR9777	up	Triticum_aestivum_newGene_252954	down
tae-miR9777	up	Triticum_aestivum_newGene_254812	down
tae-miR9777	up	Triticum_aestivum_newGene_28453	down
tae-miR9777	up	Triticum_aestivum_newGene_38797	down
tae-miR9777	up	Triticum_aestivum_newGene_39098	down
tae-miR9777	up	Triticum_aestivum_newGene_41840	down
tae-miR9777	up	Triticum_aestivum_newGene_50089	down
tae-miR9777	up	Triticum_aestivum_newGene_53290	down
tae-miR9777	up	Triticum_aestivum_newGene_5950	down
tae-miR9777	up	Triticum_aestivum_newGene_68568	down
tae-miR9777	up	Triticum_aestivum_newGene_84431	down
tae-miR9777	up	Triticum_aestivum_newGene_89784	down
novel_miR_490	up	TraesCS1A03G0067400	up
novel_miR_490	up	TraesCS1B03G1112800	up
novel_miR_490	up	TraesCS1D03G0672600	up
novel_miR_490	up	TraesCS2A03G0849700	up
novel_miR_490	up	TraesCS2B03G0256700LC	down
novel_miR_490	up	TraesCS2D03G0926400	down
novel_miR_490	up	TraesCS3A03G0418900	up
novel_miR_490	up	TraesCS3A03G0611500	up
novel_miR_490	up	TraesCS3A03G0973800	down
novel_miR_490	up	TraesCS3A03G1029800	up
novel_miR_490	up	TraesCS3B03G1179900	up
novel_miR_490	up	TraesCS3D03G0400200	up
novel_miR_490	up	TraesCS3D03G0910000	down
novel_miR_490	up	TraesCS3D03G0958600	up
novel_miR_490	up	TraesCS4A03G0226800	down
novel_miR_490	up	TraesCS4B03G0545000	up
novel_miR_490	up	TraesCS4B03G0603200	down
novel_miR_490	up	TraesCS4B03G0627600	up
novel_miR_490	up	TraesCS4B03G0757600	up
novel_miR_490	up	TraesCS4D03G0482400	down
novel_miR_490	up	TraesCS4D03G0482600	up
novel_miR_490	up	TraesCS4D03G0534500	down
novel_miR_490	up	TraesCS4D03G0556200	up
novel_miR_490	up	TraesCS4D03G0613900	up
novel_miR_490	up	TraesCS5A03G0065600	up
novel_miR_490	up	TraesCS5A03G0815200	up
novel_miR_490	up	TraesCS5B03G0763100	down
novel_miR_490	up	TraesCS5B03G0988000	down
novel_miR_490	up	TraesCS5D03G0691900	down
novel_miR_490	up	TraesCS5D03G0707600	down
novel_miR_490	up	TraesCS5D03G1188700	down
novel_miR_490	up	TraesCS6D03G0009000	down
novel_miR_490	up	TraesCS7D03G0961200LC	down
novel_miR_490	up	Triticum_aestivum_newGene_108990	up
novel_miR_490	up	Triticum_aestivum_newGene_162264	up
novel_miR_490	up	Triticum_aestivum_newGene_252131	down
novel_miR_490	up	Triticum_aestivum_newGene_254812	down
novel_miR_490	up	Triticum_aestivum_newGene_84372	up
novel_miR_297	up	TraesCS1A03G0067400	up
novel_miR_297	up	TraesCS1B03G1112800	up
novel_miR_297	up	TraesCS1D03G0672600	up
novel_miR_297	up	TraesCS2A03G0849700	up
novel_miR_297	up	TraesCS2B03G0256700LC	down
novel_miR_297	up	TraesCS2D03G0926400	down
novel_miR_297	up	TraesCS3A03G0418900	up
novel_miR_297	up	TraesCS3A03G0611500	up
novel_miR_297	up	TraesCS3A03G0973800	down
novel_miR_297	up	TraesCS3A03G1029800	up
novel_miR_297	up	TraesCS3B03G1179900	up
novel_miR_297	up	TraesCS3D03G0400200	up
novel_miR_297	up	TraesCS3D03G0910000	down
novel_miR_297	up	TraesCS3D03G0958600	up
novel_miR_297	up	TraesCS4A03G0226800	down
novel_miR_297	up	TraesCS4B03G0545000	up
novel_miR_297	up	TraesCS4B03G0603200	down
novel_miR_297	up	TraesCS4B03G0627600	up
novel_miR_297	up	TraesCS4B03G0757600	up
novel_miR_297	up	TraesCS4D03G0482400	down
novel_miR_297	up	TraesCS4D03G0482600	up
novel_miR_297	up	TraesCS4D03G0534500	down
novel_miR_297	up	TraesCS4D03G0556200	up
novel_miR_297	up	TraesCS4D03G0613900	up
novel_miR_297	up	TraesCS5A03G0065600	up
novel_miR_297	up	TraesCS5A03G0815200	up
novel_miR_297	up	TraesCS5B03G0763100	down
novel_miR_297	up	TraesCS5B03G0988000	down
novel_miR_297	up	TraesCS5D03G0691900	down
novel_miR_297	up	TraesCS5D03G0707600	down
novel_miR_297	up	TraesCS5D03G1188700	down
novel_miR_297	up	TraesCS6D03G0009000	down
novel_miR_297	up	TraesCS7D03G0961200LC	down
novel_miR_297	up	Triticum_aestivum_newGene_108990	up
novel_miR_297	up	Triticum_aestivum_newGene_162264	up
novel_miR_297	up	Triticum_aestivum_newGene_252131	down
novel_miR_297	up	Triticum_aestivum_newGene_254812	down
novel_miR_297	up	Triticum_aestivum_newGene_84372	up
novel_miR_93	up	TraesCS1A03G0067400	up
novel_miR_93	up	TraesCS1B03G1112800	up
novel_miR_93	up	TraesCS1D03G0672600	up
novel_miR_93	up	TraesCS2A03G0849700	up
novel_miR_93	up	TraesCS2B03G0256700LC	down
novel_miR_93	up	TraesCS2D03G0926400	down
novel_miR_93	up	TraesCS3A03G0418900	up
novel_miR_93	up	TraesCS3A03G0611500	up
novel_miR_93	up	TraesCS3A03G0973800	down
novel_miR_93	up	TraesCS3A03G1029800	up
novel_miR_93	up	TraesCS3B03G1179900	up
novel_miR_93	up	TraesCS3D03G0400200	up
novel_miR_93	up	TraesCS3D03G0910000	down
novel_miR_93	up	TraesCS3D03G0958600	up
novel_miR_93	up	TraesCS4A03G0226800	down
novel_miR_93	up	TraesCS4B03G0545000	up
novel_miR_93	up	TraesCS4B03G0603200	down
novel_miR_93	up	TraesCS4B03G0627600	up
novel_miR_93	up	TraesCS4B03G0757600	up
novel_miR_93	up	TraesCS4D03G0482400	down
novel_miR_93	up	TraesCS4D03G0482600	up
novel_miR_93	up	TraesCS4D03G0534500	down
novel_miR_93	up	TraesCS4D03G0556200	up
novel_miR_93	up	TraesCS4D03G0613900	up
novel_miR_93	up	TraesCS5A03G0065600	up
novel_miR_93	up	TraesCS5A03G0815200	up
novel_miR_93	up	TraesCS5B03G0763100	down
novel_miR_93	up	TraesCS5B03G0988000	down
novel_miR_93	up	TraesCS5D03G0691900	down
novel_miR_93	up	TraesCS5D03G0707600	down
novel_miR_93	up	TraesCS5D03G1188700	down
novel_miR_93	up	TraesCS6D03G0009000	down
novel_miR_93	up	TraesCS7D03G0961200LC	down
novel_miR_93	up	Triticum_aestivum_newGene_108990	up
novel_miR_93	up	Triticum_aestivum_newGene_162264	up
novel_miR_93	up	Triticum_aestivum_newGene_252131	down
novel_miR_93	up	Triticum_aestivum_newGene_254812	down
novel_miR_93	up	Triticum_aestivum_newGene_84372	up
tae-miR1120c-5p	up	TraesCS1A03G0267500	up
tae-miR1120c-5p	up	TraesCS1A03G0637400	up
tae-miR1120c-5p	up	TraesCS1B03G1107600	up
tae-miR1120c-5p	up	TraesCS1D03G0046200	up
tae-miR1120c-5p	up	TraesCS1D03G0185800	up
tae-miR1120c-5p	up	TraesCS1D03G0405400	up
tae-miR1120c-5p	up	TraesCS1D03G0452900	down
tae-miR1120c-5p	up	TraesCS2A03G0587000	down
tae-miR1120c-5p	up	TraesCS2A03G1116400	up
tae-miR1120c-5p	up	TraesCS2A03G1298700	up
tae-miR1120c-5p	up	TraesCS2D03G0569400	down
tae-miR1120c-5p	up	TraesCS2D03G1175200	down
tae-miR1120c-5p	up	TraesCS3B03G0183000	down
tae-miR1120c-5p	up	TraesCS3B03G0723900	up
tae-miR1120c-5p	up	TraesCS3B03G0769100	up
tae-miR1120c-5p	up	TraesCS3D03G0419200	down
tae-miR1120c-5p	up	TraesCS3D03G0548300	down
tae-miR1120c-5p	up	TraesCS3D03G0765900	down
tae-miR1120c-5p	up	TraesCS4A03G0165400	up
tae-miR1120c-5p	up	TraesCS4A03G0206400	down
tae-miR1120c-5p	up	TraesCS4A03G0712500	down
tae-miR1120c-5p	up	TraesCS4A03G0779300	up
tae-miR1120c-5p	up	TraesCS4A03G1241700	up
tae-miR1120c-5p	up	TraesCS4B03G0050400	down
tae-miR1120c-5p	up	TraesCS4B03G0231900	up
tae-miR1120c-5p	up	TraesCS4B03G0729600	up
tae-miR1120c-5p	up	TraesCS4D03G0194400	up
tae-miR1120c-5p	up	TraesCS4D03G0647800	up
tae-miR1120c-5p	up	TraesCS5A03G1193900	down
tae-miR1120c-5p	up	TraesCS5B03G0056800LC	up
tae-miR1120c-5p	up	TraesCS5D03G0563400	down
tae-miR1120c-5p	up	TraesCS5D03G1059500	down
tae-miR1120c-5p	up	TraesCS6A03G0847700	down
tae-miR1120c-5p	up	TraesCS6B03G1210300	down
tae-miR1120c-5p	up	TraesCS7B03G0522400	down
tae-miR1120c-5p	up	TraesCS7D03G0623300	up
tae-miR1120c-5p	up	TraesCS7D03G0955900	up
tae-miR531	up	TraesCS1B03G0587700	up
tae-miR531	up	TraesCS1B03G0604100	down
tae-miR531	up	TraesCS1B03G1251400	down
tae-miR531	up	TraesCS2A03G0030500	down
tae-miR531	up	TraesCS2A03G0367000	down
tae-miR531	up	TraesCS2A03G0379000	up
tae-miR531	up	TraesCS2A03G1175100	down
tae-miR531	up	TraesCS2A03G1196700	down
tae-miR531	up	TraesCS2D03G0029300	down
tae-miR531	up	TraesCS2D03G0286400	down
tae-miR531	up	TraesCS2D03G0396900	up
tae-miR531	up	TraesCS2D03G0782800LC	down
tae-miR531	up	TraesCS3A03G0982400	down
tae-miR531	up	TraesCS3B03G0006400	up
tae-miR531	up	TraesCS3B03G0675700	down
tae-miR531	up	TraesCS4A03G0619500	up
tae-miR531	up	TraesCS4A03G0843000	up
tae-miR531	up	TraesCS4B03G0001100	down
tae-miR531	up	TraesCS4B03G0183900	up
tae-miR531	up	TraesCS4D03G0129000	up
tae-miR531	up	TraesCS4D03G0151600	up
tae-miR531	up	TraesCS5A03G0037600	down
tae-miR531	up	TraesCS5A03G0424000	up
tae-miR531	up	TraesCS5B03G0433300	up
tae-miR531	up	TraesCS5B03G0492400	down
tae-miR531	up	TraesCS5D03G0392300	up
tae-miR531	up	TraesCS5D03G0509000	down
tae-miR531	up	TraesCS6A03G0080000	up
tae-miR531	up	TraesCS6A03G0360400	down
tae-miR531	up	TraesCS6B03G0926200	down
tae-miR531	up	TraesCS6D03G0160200	up
tae-miR531	up	TraesCS6D03G0660500	down
tae-miR531	up	TraesCS7B03G0682500	up
tae-miR531	up	TraesCS7D03G0623200	down
novel_miR_296	up	TraesCS1A03G0065300	down
novel_miR_296	up	TraesCS1A03G0104500	up
novel_miR_296	up	TraesCS1D03G0091500	up
novel_miR_296	up	TraesCS2A03G1102300	down
novel_miR_296	up	TraesCS2B03G0093900	up
novel_miR_296	up	TraesCS2B03G0744400	up
novel_miR_296	up	TraesCS2D03G0920700	down
novel_miR_296	up	TraesCS2D03G0939500LC	up
novel_miR_296	up	TraesCS3A03G0637300	down
novel_miR_296	up	TraesCS3B03G1051200	down
novel_miR_296	up	TraesCS3B03G1300200	down
novel_miR_296	up	TraesCS3D03G0582800	down
novel_miR_296	up	TraesCS3D03G0964400	up
novel_miR_296	up	TraesCS4B03G0052600	down
novel_miR_296	up	TraesCS4D03G0800200	up
novel_miR_296	up	TraesCS5A03G0593000	down
novel_miR_296	up	TraesCS5A03G0718700	up
novel_miR_296	up	TraesCS5A03G0878500	up
novel_miR_296	up	TraesCS5D03G0550300	down
novel_miR_296	up	TraesCS5D03G0686200	up
novel_miR_296	up	TraesCS5D03G0707600	down
novel_miR_296	up	TraesCS6A03G0422000	up
novel_miR_296	up	TraesCS6A03G0763000	down
novel_miR_296	up	TraesCS6A03G0910400	up
novel_miR_296	up	TraesCS6B03G0510900	up
novel_miR_296	up	TraesCS6B03G0908900	down
novel_miR_296	up	TraesCS7A03G1229000	down
novel_miR_296	up	TraesCS7B03G0050900	down
novel_miR_296	up	TraesCS7B03G0474100	down
novel_miR_296	up	TraesCS7B03G0899800	up
novel_miR_296	up	TraesCS7B03G1259400	down
novel_miR_296	up	TraesCS7D03G1251000	down
novel_miR_296	up	TraesCSU03G0532800LC	down
novel_miR_296	up	Triticum_aestivum_newGene_249512	up
tae-miR1137a	up	TraesCS1B03G0275700	up
tae-miR1137a	up	TraesCS1B03G0370300	up
tae-miR1137a	up	TraesCS1B03G0888400	up
tae-miR1137a	up	TraesCS1D03G0224700LC	up
tae-miR1137a	up	TraesCS1D03G0247900	down
tae-miR1137a	up	TraesCS2A03G0314100	up
tae-miR1137a	up	TraesCS2B03G0432300	up
tae-miR1137a	up	TraesCS2D03G0323100	up
tae-miR1137a	up	TraesCS2D03G0784100	down
tae-miR1137a	up	TraesCS3A03G0382400	up
tae-miR1137a	up	TraesCS3A03G0798800	up
tae-miR1137a	up	TraesCS3B03G0055300	down
tae-miR1137a	up	TraesCS3B03G0653900	down
tae-miR1137a	up	TraesCS3B03G0781100	down
tae-miR1137a	up	TraesCS3D03G0016400	up
tae-miR1137a	up	TraesCS3D03G0369700	up
tae-miR1137a	up	TraesCS3D03G0720300	down
tae-miR1137a	up	TraesCS4B03G0440000	down
tae-miR1137a	up	TraesCS4D03G0372400	down
tae-miR1137a	up	TraesCS5A03G0518100	up
tae-miR1137a	up	TraesCS5B03G0112300	up
tae-miR1137a	up	TraesCS5B03G0492400	down
tae-miR1137a	up	TraesCS6B03G0436800	up
tae-miR1137a	up	TraesCS6B03G0814900	up
tae-miR1137a	up	TraesCS7A03G0543000	down
tae-miR1137a	up	TraesCS7B03G0640100LC	up
tae-miR1137a	up	TraesCS7D03G0941200	down
tae-miR1137a	up	TraesCS7D03G0941300	down
tae-miR1137a	up	Triticum_aestivum_newGene_155637	down
tae-miR1137a	up	Triticum_aestivum_newGene_229802	down
tae-miR1137a	up	Triticum_aestivum_newGene_249512	up
novel_miR_117	up	TraesCS1A03G1081100	down
novel_miR_117	up	TraesCS1D03G0046200	up
novel_miR_117	up	TraesCS1D03G0185800	up
novel_miR_117	up	TraesCS1D03G0405400	up
novel_miR_117	up	TraesCS1D03G0452900	down
novel_miR_117	up	TraesCS1D03G0885700	down
novel_miR_117	up	TraesCS2A03G0587000	down
novel_miR_117	up	TraesCS2B03G0236700	up
novel_miR_117	up	TraesCS2D03G0569400	down
novel_miR_117	up	TraesCS2D03G0964900	down
novel_miR_117	up	TraesCS2D03G1175200	down
novel_miR_117	up	TraesCS3A03G1093300	up
novel_miR_117	up	TraesCS3B03G0336700	down
novel_miR_117	up	TraesCS3B03G0366600	up
novel_miR_117	up	TraesCS3B03G0723900	up
novel_miR_117	up	TraesCS3B03G0820000	up
novel_miR_117	up	TraesCS3D03G0657400	up
novel_miR_117	up	TraesCS3D03G0703100	up
novel_miR_117	up	TraesCS4B03G0050400	down
novel_miR_117	up	TraesCS4B03G0479700	up
novel_miR_117	up	TraesCS5B03G0056800LC	up
novel_miR_117	up	TraesCS5D03G0429000	up
novel_miR_117	up	TraesCS5D03G0844800	up
novel_miR_117	up	TraesCS5D03G1059500	down
novel_miR_117	up	TraesCS6A03G0474500	down
novel_miR_117	up	TraesCS6B03G1210300	down
novel_miR_117	up	TraesCS7A03G1365400	down
novel_miR_117	up	TraesCS7B03G0528900	down
novel_miR_117	up	Triticum_aestivum_newGene_229209	up
novel_miR_39	up	TraesCS1A03G1081100	down
novel_miR_39	up	TraesCS1D03G0046200	up
novel_miR_39	up	TraesCS1D03G0185800	up
novel_miR_39	up	TraesCS1D03G0405400	up
novel_miR_39	up	TraesCS1D03G0452900	down
novel_miR_39	up	TraesCS1D03G0885700	down
novel_miR_39	up	TraesCS2A03G0587000	down
novel_miR_39	up	TraesCS2B03G0236700	up
novel_miR_39	up	TraesCS2D03G0569400	down
novel_miR_39	up	TraesCS2D03G0964900	down
novel_miR_39	up	TraesCS2D03G1175200	down
novel_miR_39	up	TraesCS3A03G1093300	up
novel_miR_39	up	TraesCS3B03G0336700	down
novel_miR_39	up	TraesCS3B03G0366600	up
novel_miR_39	up	TraesCS3B03G0723900	up
novel_miR_39	up	TraesCS3B03G0820000	up
novel_miR_39	up	TraesCS3D03G0657400	up
novel_miR_39	up	TraesCS3D03G0703100	up
novel_miR_39	up	TraesCS4B03G0050400	down
novel_miR_39	up	TraesCS4B03G0479700	up
novel_miR_39	up	TraesCS5B03G0056800LC	up
novel_miR_39	up	TraesCS5D03G0429000	up
novel_miR_39	up	TraesCS5D03G0844800	up
novel_miR_39	up	TraesCS5D03G1059500	down
novel_miR_39	up	TraesCS6A03G0474500	down
novel_miR_39	up	TraesCS6B03G1210300	down
novel_miR_39	up	TraesCS7A03G1365400	down
novel_miR_39	up	TraesCS7B03G0528900	down
novel_miR_39	up	Triticum_aestivum_newGene_229209	up
novel_miR_501	up	TraesCS1A03G1081100	down
novel_miR_501	up	TraesCS1D03G0046200	up
novel_miR_501	up	TraesCS1D03G0185800	up
novel_miR_501	up	TraesCS1D03G0405400	up
novel_miR_501	up	TraesCS1D03G0452900	down
novel_miR_501	up	TraesCS1D03G0885700	down
novel_miR_501	up	TraesCS2A03G0587000	down
novel_miR_501	up	TraesCS2B03G0236700	up
novel_miR_501	up	TraesCS2D03G0569400	down
novel_miR_501	up	TraesCS2D03G0964900	down
novel_miR_501	up	TraesCS2D03G1175200	down
novel_miR_501	up	TraesCS3A03G1093300	up
novel_miR_501	up	TraesCS3B03G0336700	down
novel_miR_501	up	TraesCS3B03G0366600	up
novel_miR_501	up	TraesCS3B03G0723900	up
novel_miR_501	up	TraesCS3B03G0820000	up
novel_miR_501	up	TraesCS3D03G0657400	up
novel_miR_501	up	TraesCS3D03G0703100	up
novel_miR_501	up	TraesCS4B03G0050400	down
novel_miR_501	up	TraesCS4B03G0479700	up
novel_miR_501	up	TraesCS5B03G0056800LC	up
novel_miR_501	up	TraesCS5D03G0429000	up
novel_miR_501	up	TraesCS5D03G0844800	up
novel_miR_501	up	TraesCS5D03G1059500	down
novel_miR_501	up	TraesCS6A03G0474500	down
novel_miR_501	up	TraesCS6B03G1210300	down
novel_miR_501	up	TraesCS7A03G1365400	down
novel_miR_501	up	TraesCS7B03G0528900	down
novel_miR_501	up	Triticum_aestivum_newGene_229209	up
novel_miR_111	up	TraesCS1A03G1081100	down
novel_miR_111	up	TraesCS1D03G0046200	up
novel_miR_111	up	TraesCS1D03G0185800	up
novel_miR_111	up	TraesCS1D03G0405400	up
novel_miR_111	up	TraesCS1D03G0452900	down
novel_miR_111	up	TraesCS1D03G0885700	down
novel_miR_111	up	TraesCS2A03G0587000	down
novel_miR_111	up	TraesCS2B03G0236700	up
novel_miR_111	up	TraesCS2D03G0569400	down
novel_miR_111	up	TraesCS2D03G0964900	down
novel_miR_111	up	TraesCS2D03G1175200	down
novel_miR_111	up	TraesCS3A03G1093300	up
novel_miR_111	up	TraesCS3B03G0336700	down
novel_miR_111	up	TraesCS3B03G0366600	up
novel_miR_111	up	TraesCS3B03G0723900	up
novel_miR_111	up	TraesCS3B03G0820000	up
novel_miR_111	up	TraesCS3D03G0657400	up
novel_miR_111	up	TraesCS3D03G0703100	up
novel_miR_111	up	TraesCS4B03G0050400	down
novel_miR_111	up	TraesCS4B03G0479700	up
novel_miR_111	up	TraesCS5B03G0056800LC	up
novel_miR_111	up	TraesCS5D03G0429000	up
novel_miR_111	up	TraesCS5D03G0844800	up
novel_miR_111	up	TraesCS5D03G1059500	down
novel_miR_111	up	TraesCS6A03G0474500	down
novel_miR_111	up	TraesCS6B03G1210300	down
novel_miR_111	up	TraesCS7A03G1365400	down
novel_miR_111	up	TraesCS7B03G0528900	down
novel_miR_111	up	Triticum_aestivum_newGene_229209	up

## Sheet: WY-3_vs_WY-5
#miRNAID	miR_regulate	mRNATar	Tar_regulate
novel_miR_50	down	TraesCS1A03G0164500	up
novel_miR_50	down	TraesCS1A03G0428200	up
novel_miR_50	down	TraesCS1A03G0739000	up
novel_miR_50	down	TraesCS1B03G0003300	up
novel_miR_50	down	TraesCS1B03G0152200	up
novel_miR_50	down	TraesCS1B03G0299600LC	up
novel_miR_50	down	TraesCS1B03G0593700	up
novel_miR_50	down	TraesCS1B03G0653700	up
novel_miR_50	down	TraesCS1B03G0748200	up
novel_miR_50	down	TraesCS1B03G0750100	up
novel_miR_50	down	TraesCS1B03G1036800	up
novel_miR_50	down	TraesCS1B03G1053700	down
novel_miR_50	down	TraesCS1B03G1087700	up
novel_miR_50	down	TraesCS1D03G0001500	up
novel_miR_50	down	TraesCS1D03G0028400	up
novel_miR_50	down	TraesCS1D03G0191300	up
novel_miR_50	down	TraesCS1D03G0404200	up
novel_miR_50	down	TraesCS1D03G0498300	up
novel_miR_50	down	TraesCS1D03G0595000	up
novel_miR_50	down	TraesCS1D03G0625700	up
novel_miR_50	down	TraesCS1D03G0648800	up
novel_miR_50	down	TraesCS1D03G0705200	up
novel_miR_50	down	TraesCS1D03G0887600	up
novel_miR_50	down	TraesCS1D03G0887900	down
novel_miR_50	down	TraesCS2A03G0416900	up
novel_miR_50	down	TraesCS2A03G0446900	up
novel_miR_50	down	TraesCS2A03G0854700	up
novel_miR_50	down	TraesCS2A03G1113000	down
novel_miR_50	down	TraesCS2B03G0253500	down
novel_miR_50	down	TraesCS2B03G0287600	up
novel_miR_50	down	TraesCS2B03G0568900	up
novel_miR_50	down	TraesCS2B03G0832100	up
novel_miR_50	down	TraesCS2B03G1140900	up
novel_miR_50	down	TraesCS2B03G1252700	down
novel_miR_50	down	TraesCS2B03G1304900	up
novel_miR_50	down	TraesCS2D03G0384100	up
novel_miR_50	down	TraesCS2D03G0389500	down
novel_miR_50	down	TraesCS2D03G0454600	up
novel_miR_50	down	TraesCS2D03G0465200	down
novel_miR_50	down	TraesCS2D03G0465800	up
novel_miR_50	down	TraesCS2D03G0471800	up
novel_miR_50	down	TraesCS2D03G0796300	up
novel_miR_50	down	TraesCS2D03G0910800	up
novel_miR_50	down	TraesCS2D03G1299400	down
novel_miR_50	down	TraesCS3A03G0812200	up
novel_miR_50	down	TraesCS3A03G1042100	up
novel_miR_50	down	TraesCS3A03G1230400	up
novel_miR_50	down	TraesCS3B03G0663200	up
novel_miR_50	down	TraesCS3B03G1510300	up
novel_miR_50	down	TraesCS3D03G0456100LC	up
novel_miR_50	down	TraesCS3D03G0552500	up
novel_miR_50	down	TraesCS3D03G0679800	down
novel_miR_50	down	TraesCS3D03G1122500	up
novel_miR_50	down	TraesCS4A03G0022100	up
novel_miR_50	down	TraesCS4A03G0040800	down
novel_miR_50	down	TraesCS4A03G0248900	up
novel_miR_50	down	TraesCS4A03G0276500	up
novel_miR_50	down	TraesCS4A03G0348800	down
novel_miR_50	down	TraesCS4A03G1082400	up
novel_miR_50	down	TraesCS4B03G0003300	up
novel_miR_50	down	TraesCS4B03G0034700	down
novel_miR_50	down	TraesCS4B03G0497000	up
novel_miR_50	down	TraesCS4B03G0511800	down
novel_miR_50	down	TraesCS4B03G0523700	down
novel_miR_50	down	TraesCS4B03G0656900	down
novel_miR_50	down	TraesCS4B03G0734100	down
novel_miR_50	down	TraesCS4B03G0758100	down
novel_miR_50	down	TraesCS4B03G0966700	up
novel_miR_50	down	TraesCS4B03G0966800	up
novel_miR_50	down	TraesCS4B03G0967100	up
novel_miR_50	down	TraesCS4B03G0967900	up
novel_miR_50	down	TraesCS4B03G0968200	up
novel_miR_50	down	TraesCS4B03G0968600LC	up
novel_miR_50	down	TraesCS4B03G0968900LC	up
novel_miR_50	down	TraesCS4B03G0969000	up
novel_miR_50	down	TraesCS4D03G0293000	up
novel_miR_50	down	TraesCS4D03G0441900	up
novel_miR_50	down	TraesCS4D03G0459100	up
novel_miR_50	down	TraesCS4D03G0463500	down
novel_miR_50	down	TraesCS4D03G0540500	up
novel_miR_50	down	TraesCS4D03G0652900	down
novel_miR_50	down	TraesCS4D03G0663100	down
novel_miR_50	down	TraesCS4D03G0782100	down
novel_miR_50	down	TraesCS4D03G0838100	up
novel_miR_50	down	TraesCS5A03G0113000	up
novel_miR_50	down	TraesCS5A03G0214500	down
novel_miR_50	down	TraesCS5A03G0263000	up
novel_miR_50	down	TraesCS5A03G0707000	down
novel_miR_50	down	TraesCS5A03G0764700	up
novel_miR_50	down	TraesCS5A03G0780600	up
novel_miR_50	down	TraesCS5A03G0948600	up
novel_miR_50	down	TraesCS5A03G1272900	up
novel_miR_50	down	TraesCS5B03G0014600	up
novel_miR_50	down	TraesCS5B03G0067600	up
novel_miR_50	down	TraesCS5B03G0463400	down
novel_miR_50	down	TraesCS5B03G0489300	up
novel_miR_50	down	TraesCS5B03G0699300	up
novel_miR_50	down	TraesCS5B03G0998000	up
novel_miR_50	down	TraesCS5B03G0998800	up
novel_miR_50	down	TraesCS5B03G1017900	down
novel_miR_50	down	TraesCS5D03G0008000	down
novel_miR_50	down	TraesCS5D03G0393200	down
novel_miR_50	down	TraesCS5D03G0674800	down
novel_miR_50	down	TraesCS5D03G0694100	up
novel_miR_50	down	TraesCS5D03G0865700	up
novel_miR_50	down	TraesCS5D03G0872500	up
novel_miR_50	down	TraesCS5D03G0904500	up
novel_miR_50	down	TraesCS5D03G0904700	up
novel_miR_50	down	TraesCS5D03G1104000	up
novel_miR_50	down	TraesCS6A03G0185900	down
novel_miR_50	down	TraesCS6A03G0186000	down
novel_miR_50	down	TraesCS6B03G0991400	up
novel_miR_50	down	TraesCS6B03G1051600	up
novel_miR_50	down	TraesCS6B03G1089600	up
novel_miR_50	down	TraesCS6B03G1122900	down
novel_miR_50	down	TraesCS6D03G0303300	up
novel_miR_50	down	TraesCS6D03G0828600	up
novel_miR_50	down	TraesCS7A03G0109200	up
novel_miR_50	down	TraesCS7A03G0109300	up
novel_miR_50	down	TraesCS7A03G0802800	up
novel_miR_50	down	TraesCS7A03G0843900	down
novel_miR_50	down	TraesCS7A03G1126000	down
novel_miR_50	down	TraesCS7B03G0075600	down
novel_miR_50	down	TraesCS7B03G0857000	up
novel_miR_50	down	TraesCS7B03G0956000	down
novel_miR_50	down	TraesCS7B03G1012000	up
novel_miR_50	down	TraesCS7D03G0120600	up
novel_miR_50	down	TraesCS7D03G0615600	down
novel_miR_50	down	TraesCS7D03G0817400	up
novel_miR_50	down	TraesCS7D03G1095900	up
novel_miR_50	down	TraesCS7D03G1237600	up
novel_miR_50	down	TraesCS7D03G1282100	down
novel_miR_50	down	TraesCSU03G0110000	up
novel_miR_50	down	TraesCSU03G0144600	up
novel_miR_50	down	TraesCSU03G0144800	up
novel_miR_50	down	TraesCSU03G0167400	up
novel_miR_50	down	TraesCSU03G0240900	down
novel_miR_50	down	Triticum_aestivum_newGene_182476	down
novel_miR_50	down	Triticum_aestivum_newGene_201851	up
novel_miR_50	down	Triticum_aestivum_newGene_30693	up
novel_miR_50	down	Triticum_aestivum_newGene_60021	down
novel_miR_50	down	Triticum_aestivum_newGene_84431	down
novel_miR_50	down	Triticum_aestivum_newGene_97412	down
novel_miR_50	down	Triticum_aestivum_newGene_99022	up
novel_miR_50	down	Triticum_aestivum_newGene_99029	up
novel_miR_50	down	Triticum_aestivum_newGene_99034	up
novel_miR_383	down	TraesCS1A03G0164500	up
novel_miR_383	down	TraesCS1A03G0428200	up
novel_miR_383	down	TraesCS1A03G0739000	up
novel_miR_383	down	TraesCS1B03G0003300	up
novel_miR_383	down	TraesCS1B03G0152200	up
novel_miR_383	down	TraesCS1B03G0299600LC	up
novel_miR_383	down	TraesCS1B03G0593700	up
novel_miR_383	down	TraesCS1B03G0653700	up
novel_miR_383	down	TraesCS1B03G0748200	up
novel_miR_383	down	TraesCS1B03G0750100	up
novel_miR_383	down	TraesCS1B03G1036800	up
novel_miR_383	down	TraesCS1B03G1053700	down
novel_miR_383	down	TraesCS1B03G1087700	up
novel_miR_383	down	TraesCS1D03G0001500	up
novel_miR_383	down	TraesCS1D03G0028400	up
novel_miR_383	down	TraesCS1D03G0191300	up
novel_miR_383	down	TraesCS1D03G0404200	up
novel_miR_383	down	TraesCS1D03G0498300	up
novel_miR_383	down	TraesCS1D03G0595000	up
novel_miR_383	down	TraesCS1D03G0625700	up
novel_miR_383	down	TraesCS1D03G0648800	up
novel_miR_383	down	TraesCS1D03G0705200	up
novel_miR_383	down	TraesCS1D03G0887600	up
novel_miR_383	down	TraesCS1D03G0887900	down
novel_miR_383	down	TraesCS2A03G0416900	up
novel_miR_383	down	TraesCS2A03G0446900	up
novel_miR_383	down	TraesCS2A03G0854700	up
novel_miR_383	down	TraesCS2A03G1113000	down
novel_miR_383	down	TraesCS2B03G0253500	down
novel_miR_383	down	TraesCS2B03G0287600	up
novel_miR_383	down	TraesCS2B03G0568900	up
novel_miR_383	down	TraesCS2B03G0832100	up
novel_miR_383	down	TraesCS2B03G1140900	up
novel_miR_383	down	TraesCS2B03G1252700	down
novel_miR_383	down	TraesCS2B03G1304900	up
novel_miR_383	down	TraesCS2D03G0384100	up
novel_miR_383	down	TraesCS2D03G0389500	down
novel_miR_383	down	TraesCS2D03G0454600	up
novel_miR_383	down	TraesCS2D03G0465200	down
novel_miR_383	down	TraesCS2D03G0465800	up
novel_miR_383	down	TraesCS2D03G0471800	up
novel_miR_383	down	TraesCS2D03G0796300	up
novel_miR_383	down	TraesCS2D03G0910800	up
novel_miR_383	down	TraesCS2D03G1299400	down
novel_miR_383	down	TraesCS3A03G0812200	up
novel_miR_383	down	TraesCS3A03G1042100	up
novel_miR_383	down	TraesCS3A03G1230400	up
novel_miR_383	down	TraesCS3B03G0663200	up
novel_miR_383	down	TraesCS3B03G1510300	up
novel_miR_383	down	TraesCS3D03G0456100LC	up
novel_miR_383	down	TraesCS3D03G0552500	up
novel_miR_383	down	TraesCS3D03G0679800	down
novel_miR_383	down	TraesCS3D03G1122500	up
novel_miR_383	down	TraesCS4A03G0022100	up
novel_miR_383	down	TraesCS4A03G0040800	down
novel_miR_383	down	TraesCS4A03G0248900	up
novel_miR_383	down	TraesCS4A03G0276500	up
novel_miR_383	down	TraesCS4A03G0348800	down
novel_miR_383	down	TraesCS4A03G1082400	up
novel_miR_383	down	TraesCS4B03G0003300	up
novel_miR_383	down	TraesCS4B03G0034700	down
novel_miR_383	down	TraesCS4B03G0497000	up
novel_miR_383	down	TraesCS4B03G0511800	down
novel_miR_383	down	TraesCS4B03G0523700	down
novel_miR_383	down	TraesCS4B03G0656900	down
novel_miR_383	down	TraesCS4B03G0734100	down
novel_miR_383	down	TraesCS4B03G0758100	down
novel_miR_383	down	TraesCS4B03G0966700	up
novel_miR_383	down	TraesCS4B03G0966800	up
novel_miR_383	down	TraesCS4B03G0967100	up
novel_miR_383	down	TraesCS4B03G0967900	up
novel_miR_383	down	TraesCS4B03G0968200	up
novel_miR_383	down	TraesCS4B03G0968600LC	up
novel_miR_383	down	TraesCS4B03G0968900LC	up
novel_miR_383	down	TraesCS4B03G0969000	up
novel_miR_383	down	TraesCS4D03G0293000	up
novel_miR_383	down	TraesCS4D03G0441900	up
novel_miR_383	down	TraesCS4D03G0459100	up
novel_miR_383	down	TraesCS4D03G0463500	down
novel_miR_383	down	TraesCS4D03G0540500	up
novel_miR_383	down	TraesCS4D03G0652900	down
novel_miR_383	down	TraesCS4D03G0663100	down
novel_miR_383	down	TraesCS4D03G0782100	down
novel_miR_383	down	TraesCS4D03G0838100	up
novel_miR_383	down	TraesCS5A03G0113000	up
novel_miR_383	down	TraesCS5A03G0214500	down
novel_miR_383	down	TraesCS5A03G0263000	up
novel_miR_383	down	TraesCS5A03G0707000	down
novel_miR_383	down	TraesCS5A03G0764700	up
novel_miR_383	down	TraesCS5A03G0780600	up
novel_miR_383	down	TraesCS5A03G0948600	up
novel_miR_383	down	TraesCS5A03G1272900	up
novel_miR_383	down	TraesCS5B03G0014600	up
novel_miR_383	down	TraesCS5B03G0067600	up
novel_miR_383	down	TraesCS5B03G0463400	down
novel_miR_383	down	TraesCS5B03G0489300	up
novel_miR_383	down	TraesCS5B03G0699300	up
novel_miR_383	down	TraesCS5B03G0998000	up
novel_miR_383	down	TraesCS5B03G0998800	up
novel_miR_383	down	TraesCS5B03G1017900	down
novel_miR_383	down	TraesCS5D03G0008000	down
novel_miR_383	down	TraesCS5D03G0393200	down
novel_miR_383	down	TraesCS5D03G0674800	down
novel_miR_383	down	TraesCS5D03G0694100	up
novel_miR_383	down	TraesCS5D03G0865700	up
novel_miR_383	down	TraesCS5D03G0872500	up
novel_miR_383	down	TraesCS5D03G0904500	up
novel_miR_383	down	TraesCS5D03G0904700	up
novel_miR_383	down	TraesCS5D03G1104000	up
novel_miR_383	down	TraesCS6A03G0185900	down
novel_miR_383	down	TraesCS6A03G0186000	down
novel_miR_383	down	TraesCS6B03G0991400	up
novel_miR_383	down	TraesCS6B03G1051600	up
novel_miR_383	down	TraesCS6B03G1089600	up
novel_miR_383	down	TraesCS6B03G1122900	down
novel_miR_383	down	TraesCS6D03G0303300	up
novel_miR_383	down	TraesCS6D03G0828600	up
novel_miR_383	down	TraesCS7A03G0109200	up
novel_miR_383	down	TraesCS7A03G0109300	up
novel_miR_383	down	TraesCS7A03G0802800	up
novel_miR_383	down	TraesCS7A03G0843900	down
novel_miR_383	down	TraesCS7A03G1126000	down
novel_miR_383	down	TraesCS7B03G0075600	down
novel_miR_383	down	TraesCS7B03G0857000	up
novel_miR_383	down	TraesCS7B03G0956000	down
novel_miR_383	down	TraesCS7B03G1012000	up
novel_miR_383	down	TraesCS7D03G0120600	up
novel_miR_383	down	TraesCS7D03G0615600	down
novel_miR_383	down	TraesCS7D03G0817400	up
novel_miR_383	down	TraesCS7D03G1095900	up
novel_miR_383	down	TraesCS7D03G1237600	up
novel_miR_383	down	TraesCS7D03G1282100	down
novel_miR_383	down	TraesCSU03G0110000	up
novel_miR_383	down	TraesCSU03G0144600	up
novel_miR_383	down	TraesCSU03G0144800	up
novel_miR_383	down	TraesCSU03G0167400	up
novel_miR_383	down	TraesCSU03G0240900	down
novel_miR_383	down	Triticum_aestivum_newGene_182476	down
novel_miR_383	down	Triticum_aestivum_newGene_201851	up
novel_miR_383	down	Triticum_aestivum_newGene_30693	up
novel_miR_383	down	Triticum_aestivum_newGene_60021	down
novel_miR_383	down	Triticum_aestivum_newGene_84431	down
novel_miR_383	down	Triticum_aestivum_newGene_97412	down
novel_miR_383	down	Triticum_aestivum_newGene_99022	up
novel_miR_383	down	Triticum_aestivum_newGene_99029	up
novel_miR_383	down	Triticum_aestivum_newGene_99034	up
novel_miR_200	down	TraesCS1A03G0164500	up
novel_miR_200	down	TraesCS1A03G0428200	up
novel_miR_200	down	TraesCS1A03G0739000	up
novel_miR_200	down	TraesCS1B03G0003300	up
novel_miR_200	down	TraesCS1B03G0152200	up
novel_miR_200	down	TraesCS1B03G0299600LC	up
novel_miR_200	down	TraesCS1B03G0593700	up
novel_miR_200	down	TraesCS1B03G0653700	up
novel_miR_200	down	TraesCS1B03G0748200	up
novel_miR_200	down	TraesCS1B03G0750100	up
novel_miR_200	down	TraesCS1B03G1036800	up
novel_miR_200	down	TraesCS1B03G1053700	down
novel_miR_200	down	TraesCS1B03G1087700	up
novel_miR_200	down	TraesCS1D03G0001500	up
novel_miR_200	down	TraesCS1D03G0028400	up
novel_miR_200	down	TraesCS1D03G0191300	up
novel_miR_200	down	TraesCS1D03G0404200	up
novel_miR_200	down	TraesCS1D03G0498300	up
novel_miR_200	down	TraesCS1D03G0595000	up
novel_miR_200	down	TraesCS1D03G0625700	up
novel_miR_200	down	TraesCS1D03G0648800	up
novel_miR_200	down	TraesCS1D03G0705200	up
novel_miR_200	down	TraesCS1D03G0887600	up
novel_miR_200	down	TraesCS1D03G0887900	down
novel_miR_200	down	TraesCS2A03G0416900	up
novel_miR_200	down	TraesCS2A03G0446900	up
novel_miR_200	down	TraesCS2A03G0854700	up
novel_miR_200	down	TraesCS2A03G1113000	down
novel_miR_200	down	TraesCS2B03G0253500	down
novel_miR_200	down	TraesCS2B03G0287600	up
novel_miR_200	down	TraesCS2B03G0568900	up
novel_miR_200	down	TraesCS2B03G0832100	up
novel_miR_200	down	TraesCS2B03G1140900	up
novel_miR_200	down	TraesCS2B03G1252700	down
novel_miR_200	down	TraesCS2B03G1304900	up
novel_miR_200	down	TraesCS2D03G0384100	up
novel_miR_200	down	TraesCS2D03G0389500	down
novel_miR_200	down	TraesCS2D03G0454600	up
novel_miR_200	down	TraesCS2D03G0465200	down
novel_miR_200	down	TraesCS2D03G0465800	up
novel_miR_200	down	TraesCS2D03G0471800	up
novel_miR_200	down	TraesCS2D03G0796300	up
novel_miR_200	down	TraesCS2D03G0910800	up
novel_miR_200	down	TraesCS2D03G1299400	down
novel_miR_200	down	TraesCS3A03G0812200	up
novel_miR_200	down	TraesCS3A03G1042100	up
novel_miR_200	down	TraesCS3A03G1230400	up
novel_miR_200	down	TraesCS3B03G0663200	up
novel_miR_200	down	TraesCS3B03G1510300	up
novel_miR_200	down	TraesCS3D03G0456100LC	up
novel_miR_200	down	TraesCS3D03G0552500	up
novel_miR_200	down	TraesCS3D03G0679800	down
novel_miR_200	down	TraesCS3D03G1122500	up
novel_miR_200	down	TraesCS4A03G0022100	up
novel_miR_200	down	TraesCS4A03G0040800	down
novel_miR_200	down	TraesCS4A03G0248900	up
novel_miR_200	down	TraesCS4A03G0276500	up
novel_miR_200	down	TraesCS4A03G0348800	down
novel_miR_200	down	TraesCS4A03G1082400	up
novel_miR_200	down	TraesCS4B03G0003300	up
novel_miR_200	down	TraesCS4B03G0034700	down
novel_miR_200	down	TraesCS4B03G0497000	up
novel_miR_200	down	TraesCS4B03G0511800	down
novel_miR_200	down	TraesCS4B03G0523700	down
novel_miR_200	down	TraesCS4B03G0656900	down
novel_miR_200	down	TraesCS4B03G0734100	down
novel_miR_200	down	TraesCS4B03G0758100	down
novel_miR_200	down	TraesCS4B03G0966700	up
novel_miR_200	down	TraesCS4B03G0966800	up
novel_miR_200	down	TraesCS4B03G0967100	up
novel_miR_200	down	TraesCS4B03G0967900	up
novel_miR_200	down	TraesCS4B03G0968200	up
novel_miR_200	down	TraesCS4B03G0968600LC	up
novel_miR_200	down	TraesCS4B03G0968900LC	up
novel_miR_200	down	TraesCS4B03G0969000	up
novel_miR_200	down	TraesCS4D03G0293000	up
novel_miR_200	down	TraesCS4D03G0441900	up
novel_miR_200	down	TraesCS4D03G0459100	up
novel_miR_200	down	TraesCS4D03G0463500	down
novel_miR_200	down	TraesCS4D03G0540500	up
novel_miR_200	down	TraesCS4D03G0652900	down
novel_miR_200	down	TraesCS4D03G0663100	down
novel_miR_200	down	TraesCS4D03G0782100	down
novel_miR_200	down	TraesCS4D03G0838100	up
novel_miR_200	down	TraesCS5A03G0113000	up
novel_miR_200	down	TraesCS5A03G0214500	down
novel_miR_200	down	TraesCS5A03G0263000	up
novel_miR_200	down	TraesCS5A03G0707000	down
novel_miR_200	down	TraesCS5A03G0764700	up
novel_miR_200	down	TraesCS5A03G0780600	up
novel_miR_200	down	TraesCS5A03G0948600	up
novel_miR_200	down	TraesCS5A03G1272900	up
novel_miR_200	down	TraesCS5B03G0014600	up
novel_miR_200	down	TraesCS5B03G0067600	up
novel_miR_200	down	TraesCS5B03G0463400	down
novel_miR_200	down	TraesCS5B03G0489300	up
novel_miR_200	down	TraesCS5B03G0699300	up
novel_miR_200	down	TraesCS5B03G0998000	up
novel_miR_200	down	TraesCS5B03G0998800	up
novel_miR_200	down	TraesCS5B03G1017900	down
novel_miR_200	down	TraesCS5D03G0008000	down
novel_miR_200	down	TraesCS5D03G0393200	down
novel_miR_200	down	TraesCS5D03G0674800	down
novel_miR_200	down	TraesCS5D03G0694100	up
novel_miR_200	down	TraesCS5D03G0865700	up
novel_miR_200	down	TraesCS5D03G0872500	up
novel_miR_200	down	TraesCS5D03G0904500	up
novel_miR_200	down	TraesCS5D03G0904700	up
novel_miR_200	down	TraesCS5D03G1104000	up
novel_miR_200	down	TraesCS6A03G0185900	down
novel_miR_200	down	TraesCS6A03G0186000	down
novel_miR_200	down	TraesCS6B03G0991400	up
novel_miR_200	down	TraesCS6B03G1051600	up
novel_miR_200	down	TraesCS6B03G1089600	up
novel_miR_200	down	TraesCS6B03G1122900	down
novel_miR_200	down	TraesCS6D03G0303300	up
novel_miR_200	down	TraesCS6D03G0828600	up
novel_miR_200	down	TraesCS7A03G0109200	up
novel_miR_200	down	TraesCS7A03G0109300	up
novel_miR_200	down	TraesCS7A03G0802800	up
novel_miR_200	down	TraesCS7A03G0843900	down
novel_miR_200	down	TraesCS7A03G1126000	down
novel_miR_200	down	TraesCS7B03G0075600	down
novel_miR_200	down	TraesCS7B03G0857000	up
novel_miR_200	down	TraesCS7B03G0956000	down
novel_miR_200	down	TraesCS7B03G1012000	up
novel_miR_200	down	TraesCS7D03G0120600	up
novel_miR_200	down	TraesCS7D03G0615600	down
novel_miR_200	down	TraesCS7D03G0817400	up
novel_miR_200	down	TraesCS7D03G1095900	up
novel_miR_200	down	TraesCS7D03G1237600	up
novel_miR_200	down	TraesCS7D03G1282100	down
novel_miR_200	down	TraesCSU03G0110000	up
novel_miR_200	down	TraesCSU03G0144600	up
novel_miR_200	down	TraesCSU03G0144800	up
novel_miR_200	down	TraesCSU03G0167400	up
novel_miR_200	down	TraesCSU03G0240900	down
novel_miR_200	down	Triticum_aestivum_newGene_182476	down
novel_miR_200	down	Triticum_aestivum_newGene_201851	up
novel_miR_200	down	Triticum_aestivum_newGene_30693	up
novel_miR_200	down	Triticum_aestivum_newGene_60021	down
novel_miR_200	down	Triticum_aestivum_newGene_84431	down
novel_miR_200	down	Triticum_aestivum_newGene_97412	down
novel_miR_200	down	Triticum_aestivum_newGene_99022	up
novel_miR_200	down	Triticum_aestivum_newGene_99029	up
novel_miR_200	down	Triticum_aestivum_newGene_99034	up
novel_miR_162	up	TraesCS1A03G0676300	up
novel_miR_162	up	TraesCS1A03G0913000LC	up
novel_miR_162	up	TraesCS1A03G1066900	down
novel_miR_162	up	TraesCS1B03G0634700	down
novel_miR_162	up	TraesCS1B03G0765800	down
novel_miR_162	up	TraesCS1B03G1114100	down
novel_miR_162	up	TraesCS1D03G0525100	down
novel_miR_162	up	TraesCS1D03G0710900	up
novel_miR_162	up	TraesCS2A03G0619900	down
novel_miR_162	up	TraesCS2A03G0782200	up
novel_miR_162	up	TraesCS2A03G0819300	up
novel_miR_162	up	TraesCS2A03G0832700	down
novel_miR_162	up	TraesCS2A03G1019200	up
novel_miR_162	up	TraesCS2B03G0150500	down
novel_miR_162	up	TraesCS2B03G0157100	up
novel_miR_162	up	TraesCS2B03G0162900	up
novel_miR_162	up	TraesCS2B03G0432300	up
novel_miR_162	up	TraesCS2B03G0586400	up
novel_miR_162	up	TraesCS2B03G0742400	down
novel_miR_162	up	TraesCS2B03G0794200	down
novel_miR_162	up	TraesCS2B03G0797500	down
novel_miR_162	up	TraesCS2B03G0905800	up
novel_miR_162	up	TraesCS2D03G0471900	up
novel_miR_162	up	TraesCS2D03G0612500	down
novel_miR_162	up	TraesCS2D03G0661800	down
novel_miR_162	up	TraesCS2D03G0761000	up
novel_miR_162	up	TraesCS2D03G0775900	down
novel_miR_162	up	TraesCS3A03G0070200	up
novel_miR_162	up	TraesCS3A03G0531600	up
novel_miR_162	up	TraesCS3A03G0535400	up
novel_miR_162	up	TraesCS3A03G0555900	down
novel_miR_162	up	TraesCS3A03G0637600	up
novel_miR_162	up	TraesCS3A03G0664700	up
novel_miR_162	up	TraesCS3A03G0870600	down
novel_miR_162	up	TraesCS3A03G0885500	up
novel_miR_162	up	TraesCS3A03G0943600	up
novel_miR_162	up	TraesCS3B03G0277600	up
novel_miR_162	up	TraesCS3B03G0324700	down
novel_miR_162	up	TraesCS3B03G0614400	up
novel_miR_162	up	TraesCS3B03G0759400	up
novel_miR_162	up	TraesCS3B03G0988200	down
novel_miR_162	up	TraesCS3B03G0993200	down
novel_miR_162	up	TraesCS3B03G0993400	down
novel_miR_162	up	TraesCS3D03G0082600	up
novel_miR_162	up	TraesCS3D03G0472900LC	up
novel_miR_162	up	TraesCS3D03G0495600	up
novel_miR_162	up	TraesCS3D03G0516800	down
novel_miR_162	up	TraesCS3D03G0796900	down
novel_miR_162	up	TraesCS3D03G0797000	down
novel_miR_162	up	TraesCS3D03G0812700	up
novel_miR_162	up	TraesCS4A03G0275600	up
novel_miR_162	up	TraesCS4A03G0625600	up
novel_miR_162	up	TraesCS4A03G0751700	up
novel_miR_162	up	TraesCS4A03G1201000	down
novel_miR_162	up	TraesCS4B03G0594500	down
novel_miR_162	up	TraesCS4D03G0103800	up
novel_miR_162	up	TraesCS4D03G0145700	up
novel_miR_162	up	TraesCS4D03G0491100	down
novel_miR_162	up	TraesCS5A03G0609800	down
novel_miR_162	up	TraesCS5A03G0706000	down
novel_miR_162	up	TraesCS5A03G0833100	down
novel_miR_162	up	TraesCS5A03G0948600	up
novel_miR_162	up	TraesCS5A03G1005400	up
novel_miR_162	up	TraesCS5A03G1145500	up
novel_miR_162	up	TraesCS5A03G1201200	down
novel_miR_162	up	TraesCS5B03G0424700	up
novel_miR_162	up	TraesCS5B03G0626700	down
novel_miR_162	up	TraesCS5B03G0745100	down
novel_miR_162	up	TraesCS5B03G0941800LC	down
novel_miR_162	up	TraesCS5B03G0998000	up
novel_miR_162	up	TraesCS5B03G1052000	up
novel_miR_162	up	TraesCS5B03G1068700	down
novel_miR_162	up	TraesCS5B03G1217900	up
novel_miR_162	up	TraesCS5D03G0363700	up
novel_miR_162	up	TraesCS5D03G0573100	down
novel_miR_162	up	TraesCS5D03G0599000LC	down
novel_miR_162	up	TraesCS5D03G0622200	up
novel_miR_162	up	TraesCS5D03G0812600	down
novel_miR_162	up	TraesCS5D03G1101100	up
novel_miR_162	up	TraesCS6A03G0653000	up
novel_miR_162	up	TraesCS6B03G0494800	down
novel_miR_162	up	TraesCS6B03G0850800	up
novel_miR_162	up	TraesCS6B03G1024000	up
novel_miR_162	up	TraesCS6D03G0790600	down
novel_miR_162	up	TraesCS7A03G0297600	up
novel_miR_162	up	TraesCS7A03G0478900	down
novel_miR_162	up	TraesCS7A03G0812700	up
novel_miR_162	up	TraesCS7A03G0955000	up
novel_miR_162	up	TraesCS7B03G0266500	up
novel_miR_162	up	TraesCS7D03G0275400	up
novel_miR_162	up	TraesCS7D03G0798700	down
novel_miR_162	up	TraesCS7D03G0945900	down
novel_miR_162	up	Triticum_aestivum_newGene_153690	up
novel_miR_162	up	Triticum_aestivum_newGene_167677	down
novel_miR_162	up	Triticum_aestivum_newGene_34113	down
novel_miR_162	up	Triticum_aestivum_newGene_39560	up
novel_miR_162	up	Triticum_aestivum_newGene_60021	down
novel_miR_390	up	TraesCS1A03G0543600LC	up
novel_miR_390	up	TraesCS1A03G1022100	up
novel_miR_390	up	TraesCS1B03G0351500LC	up
novel_miR_390	up	TraesCS1B03G0761100	down
novel_miR_390	up	TraesCS1D03G0551800	down
novel_miR_390	up	TraesCS2B03G0526100	up
novel_miR_390	up	TraesCS2B03G0793300	up
novel_miR_390	up	TraesCS2D03G0306500	up
novel_miR_390	up	TraesCS2D03G0842700	up
novel_miR_390	up	TraesCS2D03G1147100	down
novel_miR_390	up	TraesCS3A03G0080900LC	up
novel_miR_390	up	TraesCS3A03G0368200	down
novel_miR_390	up	TraesCS3B03G0007900	up
novel_miR_390	up	TraesCS3B03G0008500	up
novel_miR_390	up	TraesCS3B03G0291000LC	up
novel_miR_390	up	TraesCS3B03G0315800	up
novel_miR_390	up	TraesCS3B03G0553000	down
novel_miR_390	up	TraesCS3B03G0790000	up
novel_miR_390	up	TraesCS3B03G1176300	down
novel_miR_390	up	TraesCS3D03G0003500	up
novel_miR_390	up	TraesCS3D03G0384100	down
novel_miR_390	up	TraesCS3D03G0472600	down
novel_miR_390	up	TraesCS3D03G0616600	up
novel_miR_390	up	TraesCS3D03G0631000	up
novel_miR_390	up	TraesCS4A03G0096800	up
novel_miR_390	up	TraesCS4A03G1108400	down
novel_miR_390	up	TraesCS4B03G0729800	up
novel_miR_390	up	TraesCS4B03G1004900	up
novel_miR_390	up	TraesCS4D03G0609400	up
novel_miR_390	up	TraesCS5A03G0078700LC	up
novel_miR_390	up	TraesCS5A03G0948700	up
novel_miR_390	up	TraesCS5A03G1012300	up
novel_miR_390	up	TraesCS5B03G1058900	up
novel_miR_390	up	TraesCS5D03G0179100	up
novel_miR_390	up	TraesCS5D03G0372100	down
novel_miR_390	up	TraesCS5D03G0957600	up
novel_miR_390	up	TraesCS5D03G0957800	up
novel_miR_390	up	TraesCS6A03G0785900	down
novel_miR_390	up	TraesCS6B03G1162300	up
novel_miR_390	up	TraesCS7A03G0069300LC	up
novel_miR_390	up	TraesCS7A03G0931500	down
novel_miR_390	up	TraesCS7A03G0935300	up
novel_miR_390	up	TraesCS7A03G0983600	up
novel_miR_390	up	TraesCS7B03G0365800	down
novel_miR_390	up	TraesCS7D03G0902600	up
tae-miR5384-3p	up	TraesCS1A03G0757500	up
tae-miR5384-3p	up	TraesCS1A03G0824700	down
tae-miR5384-3p	up	TraesCS1A03G0986900	down
tae-miR5384-3p	up	TraesCS1A03G1009900	up
tae-miR5384-3p	up	TraesCS1B03G0809200	down
tae-miR5384-3p	up	TraesCS1D03G0793500	down
tae-miR5384-3p	up	TraesCS1D03G0820200	down
tae-miR5384-3p	up	TraesCS1D03G0867600	up
tae-miR5384-3p	up	TraesCS1D03G0936700	up
tae-miR5384-3p	up	TraesCS2A03G0381800	up
tae-miR5384-3p	up	TraesCS2A03G0426000	up
tae-miR5384-3p	up	TraesCS2B03G0508700	up
tae-miR5384-3p	up	TraesCS2B03G0553700	up
tae-miR5384-3p	up	TraesCS2B03G0886100	down
tae-miR5384-3p	up	TraesCS2B03G1388400	down
tae-miR5384-3p	up	TraesCS2D03G0399700	up
tae-miR5384-3p	up	TraesCS2D03G0731600	down
tae-miR5384-3p	up	TraesCS2D03G1258600	up
tae-miR5384-3p	up	TraesCS3B03G0210000	up
tae-miR5384-3p	up	TraesCS3D03G0180300	down
tae-miR5384-3p	up	TraesCS3D03G0350700LC	down
tae-miR5384-3p	up	TraesCS3D03G0570700	up
tae-miR5384-3p	up	TraesCS3D03G0969700	up
tae-miR5384-3p	up	TraesCS4A03G0241300	up
tae-miR5384-3p	up	TraesCS4A03G0958600	up
tae-miR5384-3p	up	TraesCS4A03G1007800	up
tae-miR5384-3p	up	TraesCS4B03G0129600	up
tae-miR5384-3p	up	TraesCS4B03G0527200	up
tae-miR5384-3p	up	TraesCS4D03G0466100	up
tae-miR5384-3p	up	TraesCS4D03G0630800	up
tae-miR5384-3p	up	TraesCS5A03G0610300	up
tae-miR5384-3p	up	TraesCS5A03G0752900	down
tae-miR5384-3p	up	TraesCS5A03G0948700	up
tae-miR5384-3p	up	TraesCS5B03G0325300	up
tae-miR5384-3p	up	TraesCS5B03G0626700	down
tae-miR5384-3p	up	TraesCS5B03G0782600	up
tae-miR5384-3p	up	TraesCS5B03G0786800	down
tae-miR5384-3p	up	TraesCS5B03G0998600	up
tae-miR5384-3p	up	TraesCS5B03G0998700	up
tae-miR5384-3p	up	TraesCS5D03G0572500LC	up
tae-miR5384-3p	up	TraesCS5D03G0904600	up
tae-miR5384-3p	up	TraesCS7A03G1008400	up
tae-miR5384-3p	up	TraesCS7D03G1073600	up
tae-miR1127a	up	TraesCS1A03G0859800	up
tae-miR1127a	up	TraesCS1B03G0637700	up
tae-miR1127a	up	TraesCS1D03G0675000	up
tae-miR1127a	up	TraesCS2A03G0613000	down
tae-miR1127a	up	TraesCS2A03G0930000	up
tae-miR1127a	up	TraesCS2A03G1176700LC	up
tae-miR1127a	up	TraesCS2B03G1037000	up
tae-miR1127a	up	TraesCS2D03G0332400	up
tae-miR1127a	up	TraesCS3B03G0208400	up
tae-miR1127a	up	TraesCS3B03G0820000	up
tae-miR1127a	up	TraesCS3B03G0831500	up
tae-miR1127a	up	TraesCS3B03G1002700	up
tae-miR1127a	up	TraesCS3B03G1435600	up
tae-miR1127a	up	TraesCS3D03G1066600	down
tae-miR1127a	up	TraesCS4A03G0503700	up
tae-miR1127a	up	TraesCS4A03G1226600	up
tae-miR1127a	up	TraesCS5A03G0247700	down
tae-miR1127a	up	TraesCS5A03G1278700	down
tae-miR1127a	up	TraesCS5B03G1356100	up
tae-miR1127a	up	TraesCS5D03G0877500	up
tae-miR1127a	up	TraesCS6A03G0097300	up
tae-miR1127a	up	TraesCS6A03G0382100	up
tae-miR1127a	up	TraesCS6B03G0497000	up
tae-miR1127a	up	TraesCS6B03G0603300	down
tae-miR1127a	up	TraesCS6D03G0642700	down
tae-miR1127a	up	TraesCS7A03G0613600	up
tae-miR1127a	up	TraesCS7A03G1124400	up
tae-miR1127a	up	TraesCS7B03G0849700	up
tae-miR1127a	up	Triticum_aestivum_newGene_125340	up
tae-miR1127a	up	Triticum_aestivum_newGene_201416	up
tae-miR1127a	up	Triticum_aestivum_newGene_232801	down
tae-miR1127a	up	Triticum_aestivum_newGene_234038	up
tae-miR1127a	up	Triticum_aestivum_newGene_249512	up
tae-miR1127a	up	Triticum_aestivum_newGene_57691	up
tae-miR1127a	up	Triticum_aestivum_newGene_59006	up
tae-miR1122a	down	TraesCS1A03G0859800	up
tae-miR1122a	down	TraesCS1B03G0240900	up
tae-miR1122a	down	TraesCS1B03G0637700	up
tae-miR1122a	down	TraesCS1D03G0528300	up
tae-miR1122a	down	TraesCS1D03G0675000	up
tae-miR1122a	down	TraesCS1D03G0832000LC	up
tae-miR1122a	down	TraesCS2A03G0881700LC	down
tae-miR1122a	down	TraesCS2B03G0537600	up
tae-miR1122a	down	TraesCS2D03G0425900	up
tae-miR1122a	down	TraesCS3A03G0197900	down
tae-miR1122a	down	TraesCS3A03G0573700	up
tae-miR1122a	down	TraesCS3B03G0831500	up
tae-miR1122a	down	TraesCS3B03G1435600	up
tae-miR1122a	down	TraesCS4A03G0503700	up
tae-miR1122a	down	TraesCS5A03G1278700	down
tae-miR1122a	down	TraesCS5D03G0385900	up
tae-miR1122a	down	TraesCS6A03G0855700	up
tae-miR1122a	down	TraesCS6A03G0956800	down
tae-miR1122a	down	TraesCS6B03G0387800	up
tae-miR1122a	down	TraesCS6B03G0540200	up
tae-miR1122a	down	TraesCS7A03G1124400	up
tae-miR1122a	down	TraesCS7D03G0982200	up
tae-miR1122a	down	Triticum_aestivum_newGene_125340	up
tae-miR1122a	down	Triticum_aestivum_newGene_191888	up
tae-miR1122a	down	Triticum_aestivum_newGene_201851	up
tae-miR1122a	down	Triticum_aestivum_newGene_219142	down
tae-miR1122a	down	Triticum_aestivum_newGene_234038	up
tae-miR1122a	down	Triticum_aestivum_newGene_249199	down
tae-miR1122a	down	Triticum_aestivum_newGene_57691	up
tae-miR1122a	down	Triticum_aestivum_newGene_70299	down
novel_miR_490	up	TraesCS1A03G0067400	up
novel_miR_490	up	TraesCS1B03G0038800	up
novel_miR_490	up	TraesCS1B03G1112800	up
novel_miR_490	up	TraesCS1D03G0570700	up
novel_miR_490	up	TraesCS1D03G0672600	up
novel_miR_490	up	TraesCS3A03G0418900	up
novel_miR_490	up	TraesCS3A03G0973800	down
novel_miR_490	up	TraesCS3A03G1029800	up
novel_miR_490	up	TraesCS3B03G1435600	up
novel_miR_490	up	TraesCS3D03G0400200	up
novel_miR_490	up	TraesCS3D03G0958600	up
novel_miR_490	up	TraesCS3D03G1136300	up
novel_miR_490	up	TraesCS4B03G0545000	up
novel_miR_490	up	TraesCS4D03G0482600	up
novel_miR_490	up	TraesCS5A03G0815200	up
novel_miR_490	up	TraesCS5B03G0102800	up
novel_miR_490	up	TraesCS5B03G0508000	up
novel_miR_490	up	TraesCS5B03G0524900	up
novel_miR_490	up	TraesCS5D03G0113800	up
novel_miR_490	up	TraesCS5D03G0481900	up
novel_miR_490	up	TraesCS6A03G0807800	up
novel_miR_490	up	TraesCS6D03G0009000	down
novel_miR_490	up	Triticum_aestivum_newGene_108990	up
novel_miR_490	up	Triticum_aestivum_newGene_112765	up
novel_miR_490	up	Triticum_aestivum_newGene_2373	down
novel_miR_93	up	TraesCS1A03G0067400	up
novel_miR_93	up	TraesCS1B03G0038800	up
novel_miR_93	up	TraesCS1B03G1112800	up
novel_miR_93	up	TraesCS1D03G0570700	up
novel_miR_93	up	TraesCS1D03G0672600	up
novel_miR_93	up	TraesCS3A03G0418900	up
novel_miR_93	up	TraesCS3A03G0973800	down
novel_miR_93	up	TraesCS3A03G1029800	up
novel_miR_93	up	TraesCS3B03G1435600	up
novel_miR_93	up	TraesCS3D03G0400200	up
novel_miR_93	up	TraesCS3D03G0958600	up
novel_miR_93	up	TraesCS3D03G1136300	up
novel_miR_93	up	TraesCS4B03G0545000	up
novel_miR_93	up	TraesCS4D03G0482600	up
novel_miR_93	up	TraesCS5A03G0815200	up
novel_miR_93	up	TraesCS5B03G0102800	up
novel_miR_93	up	TraesCS5B03G0508000	up
novel_miR_93	up	TraesCS5B03G0524900	up
novel_miR_93	up	TraesCS5D03G0113800	up
novel_miR_93	up	TraesCS5D03G0481900	up
novel_miR_93	up	TraesCS6A03G0807800	up
novel_miR_93	up	TraesCS6D03G0009000	down
novel_miR_93	up	Triticum_aestivum_newGene_108990	up
novel_miR_93	up	Triticum_aestivum_newGene_112765	up
novel_miR_93	up	Triticum_aestivum_newGene_2373	down
novel_miR_297	up	TraesCS1A03G0067400	up
novel_miR_297	up	TraesCS1B03G0038800	up
novel_miR_297	up	TraesCS1B03G1112800	up
novel_miR_297	up	TraesCS1D03G0570700	up
novel_miR_297	up	TraesCS1D03G0672600	up
novel_miR_297	up	TraesCS3A03G0418900	up
novel_miR_297	up	TraesCS3A03G0973800	down
novel_miR_297	up	TraesCS3A03G1029800	up
novel_miR_297	up	TraesCS3B03G1435600	up
novel_miR_297	up	TraesCS3D03G0400200	up
novel_miR_297	up	TraesCS3D03G0958600	up
novel_miR_297	up	TraesCS3D03G1136300	up
novel_miR_297	up	TraesCS4B03G0545000	up
novel_miR_297	up	TraesCS4D03G0482600	up
novel_miR_297	up	TraesCS5A03G0815200	up
novel_miR_297	up	TraesCS5B03G0102800	up
novel_miR_297	up	TraesCS5B03G0508000	up
novel_miR_297	up	TraesCS5B03G0524900	up
novel_miR_297	up	TraesCS5D03G0113800	up
novel_miR_297	up	TraesCS5D03G0481900	up
novel_miR_297	up	TraesCS6A03G0807800	up
novel_miR_297	up	TraesCS6D03G0009000	down
novel_miR_297	up	Triticum_aestivum_newGene_108990	up
novel_miR_297	up	Triticum_aestivum_newGene_112765	up
novel_miR_297	up	Triticum_aestivum_newGene_2373	down
novel_miR_296	up	TraesCS1A03G0065300	down
novel_miR_296	up	TraesCS1A03G0065900	down
novel_miR_296	up	TraesCS1A03G0104500	up
novel_miR_296	up	TraesCS1A03G0195700	up
novel_miR_296	up	TraesCS1B03G0132800	up
novel_miR_296	up	TraesCS1D03G0091500	up
novel_miR_296	up	TraesCS2A03G0616400	up
novel_miR_296	up	TraesCS2B03G0744400	up
novel_miR_296	up	TraesCS2D03G0615700	up
novel_miR_296	up	TraesCS2D03G0939500LC	up
novel_miR_296	up	TraesCS2D03G1307900	up
novel_miR_296	up	TraesCS3B03G1300200	down
novel_miR_296	up	TraesCS3D03G0964400	up
novel_miR_296	up	TraesCS3D03G1138800	up
novel_miR_296	up	TraesCS4D03G0800200	up
novel_miR_296	up	TraesCS6A03G0422000	up
novel_miR_296	up	TraesCS6B03G0510900	up
novel_miR_296	up	TraesCS7A03G0566700	up
novel_miR_296	up	TraesCS7A03G1229000	down
novel_miR_296	up	TraesCS7B03G0050900	down
novel_miR_296	up	TraesCS7B03G0899800	up
novel_miR_296	up	Triticum_aestivum_newGene_249512	up
novel_miR_62	up	TraesCS1A03G0753800	up
novel_miR_62	up	TraesCS1D03G0721900	up
novel_miR_62	up	TraesCS2B03G1222600	down
novel_miR_62	up	TraesCS2D03G0775900	down
novel_miR_62	up	TraesCS2D03G0882700	up
novel_miR_62	up	TraesCS3A03G0051100	up
novel_miR_62	up	TraesCS3A03G0051200	up
novel_miR_62	up	TraesCS3B03G0175700	up
novel_miR_62	up	TraesCS3B03G0287300	down
novel_miR_62	up	TraesCS3B03G0800300	up
novel_miR_62	up	TraesCS3D03G0036100	up
novel_miR_62	up	TraesCS3D03G0969700	up
novel_miR_62	up	TraesCS4B03G0702800	up
novel_miR_62	up	TraesCS5D03G1074300	up
novel_miR_62	up	TraesCS5D03G1074400	up
novel_miR_62	up	TraesCS6B03G0968000	up
novel_miR_62	up	TraesCS7B03G0853000	down
novel_miR_62	up	TraesCS7D03G0969400	down
novel_miR_62	up	Triticum_aestivum_newGene_108990	up
novel_miR_62	up	Triticum_aestivum_newGene_156518	up
novel_miR_62	up	Triticum_aestivum_newGene_55902	up
novel_miR_407	up	TraesCS1A03G0753800	up
novel_miR_407	up	TraesCS1D03G0721900	up
novel_miR_407	up	TraesCS2B03G1222600	down
novel_miR_407	up	TraesCS2D03G0775900	down
novel_miR_407	up	TraesCS2D03G0882700	up
novel_miR_407	up	TraesCS3A03G0051100	up
novel_miR_407	up	TraesCS3A03G0051200	up
novel_miR_407	up	TraesCS3B03G0175700	up
novel_miR_407	up	TraesCS3B03G0287300	down
novel_miR_407	up	TraesCS3B03G0800300	up
novel_miR_407	up	TraesCS3D03G0036100	up
novel_miR_407	up	TraesCS3D03G0969700	up
novel_miR_407	up	TraesCS4B03G0702800	up
novel_miR_407	up	TraesCS5D03G1074300	up
novel_miR_407	up	TraesCS5D03G1074400	up
novel_miR_407	up	TraesCS6B03G0968000	up
novel_miR_407	up	TraesCS7B03G0853000	down
novel_miR_407	up	TraesCS7D03G0969400	down
novel_miR_407	up	Triticum_aestivum_newGene_108990	up
novel_miR_407	up	Triticum_aestivum_newGene_156518	up
novel_miR_407	up	Triticum_aestivum_newGene_55902	up
novel_miR_492	up	TraesCS1A03G0753800	up
novel_miR_492	up	TraesCS1D03G0721900	up
novel_miR_492	up	TraesCS2B03G1222600	down
novel_miR_492	up	TraesCS2D03G0775900	down
novel_miR_492	up	TraesCS2D03G0882700	up
novel_miR_492	up	TraesCS3A03G0051100	up
novel_miR_492	up	TraesCS3A03G0051200	up
novel_miR_492	up	TraesCS3B03G0175700	up
novel_miR_492	up	TraesCS3B03G0287300	down
novel_miR_492	up	TraesCS3B03G0800300	up
novel_miR_492	up	TraesCS3D03G0036100	up
novel_miR_492	up	TraesCS3D03G0969700	up
novel_miR_492	up	TraesCS4B03G0702800	up
novel_miR_492	up	TraesCS5D03G1074300	up
novel_miR_492	up	TraesCS5D03G1074400	up
novel_miR_492	up	TraesCS6B03G0968000	up
novel_miR_492	up	TraesCS7B03G0853000	down
novel_miR_492	up	TraesCS7D03G0969400	down
novel_miR_492	up	Triticum_aestivum_newGene_108990	up
novel_miR_492	up	Triticum_aestivum_newGene_156518	up
novel_miR_492	up	Triticum_aestivum_newGene_55902	up
novel_miR_418	up	TraesCS1A03G0691300	up
novel_miR_418	up	TraesCS1D03G0452900	down
novel_miR_418	up	TraesCS2A03G0522300	down
novel_miR_418	up	TraesCS2B03G0236700	up
novel_miR_418	up	TraesCS2D03G0024800	down
novel_miR_418	up	TraesCS2D03G0142400	up
novel_miR_418	up	TraesCS2D03G0569400	down
novel_miR_418	up	TraesCS2D03G0964900	down
novel_miR_418	up	TraesCS3B03G0090000	up
novel_miR_418	up	TraesCS3B03G0820000	up
novel_miR_418	up	TraesCS3B03G0902600	up
novel_miR_418	up	TraesCS3D03G0657400	up
novel_miR_418	up	TraesCS4A03G0348100	down
novel_miR_418	up	TraesCS4B03G0050400	down
novel_miR_418	up	TraesCS4B03G0479700	up
novel_miR_418	up	TraesCS5D03G0429000	up
novel_miR_418	up	TraesCS5D03G0844800	up
novel_miR_13	up	TraesCS1A03G0691300	up
novel_miR_13	up	TraesCS1D03G0452900	down
novel_miR_13	up	TraesCS2A03G0522300	down
novel_miR_13	up	TraesCS2B03G0236700	up
novel_miR_13	up	TraesCS2D03G0024800	down
novel_miR_13	up	TraesCS2D03G0142400	up
novel_miR_13	up	TraesCS2D03G0569400	down
novel_miR_13	up	TraesCS2D03G0964900	down
novel_miR_13	up	TraesCS3B03G0090000	up
novel_miR_13	up	TraesCS3B03G0820000	up
novel_miR_13	up	TraesCS3B03G0902600	up
novel_miR_13	up	TraesCS3D03G0657400	up
novel_miR_13	up	TraesCS4A03G0348100	down
novel_miR_13	up	TraesCS4B03G0050400	down
novel_miR_13	up	TraesCS4B03G0479700	up
novel_miR_13	up	TraesCS5D03G0429000	up
novel_miR_13	up	TraesCS5D03G0844800	up
novel_miR_213	up	TraesCS1A03G0691300	up
novel_miR_213	up	TraesCS1D03G0452900	down
novel_miR_213	up	TraesCS2A03G0522300	down
novel_miR_213	up	TraesCS2B03G0236700	up
novel_miR_213	up	TraesCS2D03G0024800	down
novel_miR_213	up	TraesCS2D03G0142400	up
novel_miR_213	up	TraesCS2D03G0569400	down
novel_miR_213	up	TraesCS2D03G0964900	down
novel_miR_213	up	TraesCS3B03G0090000	up
novel_miR_213	up	TraesCS3B03G0820000	up
novel_miR_213	up	TraesCS3B03G0902600	up
novel_miR_213	up	TraesCS3D03G0657400	up
novel_miR_213	up	TraesCS4A03G0348100	down
novel_miR_213	up	TraesCS4B03G0050400	down
novel_miR_213	up	TraesCS4B03G0479700	up
novel_miR_213	up	TraesCS5D03G0429000	up
novel_miR_213	up	TraesCS5D03G0844800	up
novel_miR_131	up	TraesCS1A03G0691300	up
novel_miR_131	up	TraesCS1D03G0452900	down
novel_miR_131	up	TraesCS2A03G0522300	down
novel_miR_131	up	TraesCS2B03G0236700	up
novel_miR_131	up	TraesCS2D03G0024800	down
novel_miR_131	up	TraesCS2D03G0142400	up
novel_miR_131	up	TraesCS2D03G0569400	down
novel_miR_131	up	TraesCS2D03G0964900	down
novel_miR_131	up	TraesCS3B03G0090000	up
novel_miR_131	up	TraesCS3B03G0820000	up
novel_miR_131	up	TraesCS3B03G0902600	up
novel_miR_131	up	TraesCS3D03G0657400	up
novel_miR_131	up	TraesCS4A03G0348100	down
novel_miR_131	up	TraesCS4B03G0050400	down
novel_miR_131	up	TraesCS4B03G0479700	up
novel_miR_131	up	TraesCS5D03G0429000	up
novel_miR_131	up	TraesCS5D03G0844800	up
novel_miR_117	up	TraesCS1A03G0691300	up
novel_miR_117	up	TraesCS1D03G0452900	down
novel_miR_117	up	TraesCS2A03G0522300	down
novel_miR_117	up	TraesCS2B03G0236700	up
novel_miR_117	up	TraesCS2D03G0024800	down
novel_miR_117	up	TraesCS2D03G0142400	up
novel_miR_117	up	TraesCS2D03G0569400	down
novel_miR_117	up	TraesCS2D03G0964900	down
novel_miR_117	up	TraesCS3B03G0090000	up
novel_miR_117	up	TraesCS3B03G0820000	up
novel_miR_117	up	TraesCS3B03G0902600	up
novel_miR_117	up	TraesCS3D03G0657400	up
novel_miR_117	up	TraesCS4A03G0348100	down
novel_miR_117	up	TraesCS4B03G0050400	down
novel_miR_117	up	TraesCS4B03G0479700	up
novel_miR_117	up	TraesCS5D03G0429000	up
novel_miR_117	up	TraesCS5D03G0844800	up
