# Supplementary material for: Transcriptomic analysis of two Chinese wheat landraces with contrasting Fusarium head blight resistance reveals miRNA-mediated defense mechanisms
Source: Front Plant Sci. 2025 Feb 28;16:1537605. doi: 10.3389/fpls.2025.1537605 (PMC11906714; doi:10.3389/fpls.2025.1537605)
Supplement: Supplementary file 7 [file DataSheet7.xlsx]

## Sheet: CS-0_vs_CS-3 (BP)
ID	Description	GeneRatio	BgRatio	enrich_factor	pvalue	qvalue	geneID
GO:0006432	phenylalanyl-tRNA aminoacylation	0.0178	0.0002	72.61	1.28328e-10	6.99728e-08	TraesCS1A03G0524500;TraesCS1B03G0613900;TraesCS1D03G0507200;TraesCS5A03G0253500;TraesCS5B03G0269100;TraesCS5D03G0264700
GO:0001523	retinoid metabolic process	0.0089	0	181.53	1.65705e-07	2.25882e-05	TraesCS6A03G0101200;TraesCS6B03G0142500;TraesCS6D03G0108100
GO:0042572	retinol metabolic process	0.0089	0	181.53	1.65705e-07	2.25882e-05	TraesCS6A03G0101200;TraesCS6B03G0142500;TraesCS6D03G0108100
GO:0042574	retinal metabolic process	0.0089	0	181.53	1.65705e-07	2.25882e-05	TraesCS6A03G0101200;TraesCS6B03G0142500;TraesCS6D03G0108100
GO:0048829	root cap development	0.0089	0.0001	108.92	1.64351e-06	0.000179229	TraesCS7A03G0965700;TraesCS7B03G0802500;TraesCS7D03G0924700
GO:0031047	gene silencing by RNA	0.0355	0.0071	4.97	7.11672e-06	0.000646747	TraesCS3B03G0740500;TraesCS5A03G1049300LC;TraesCS5A03G1050900;TraesCS5B03G1107400;TraesCS5B03G1109200LC;TraesCS5B03G1109400;TraesCS5B03G1113500;TraesCS5D03G0456900;TraesCS5D03G0995600;TraesCS7A03G0090800;TraesCS7D03G0081400;TraesCSU03G0061400
GO:0032786	positive regulation of DNA-templated transcription, elongation	0.0089	0.0001	60.51	1.35809e-05	0.000822798	TraesCS6A03G0857600;TraesCS6B03G1026600;TraesCS6D03G0726200
GO:0048571	long-day photoperiodism	0.0089	0.0001	60.51	1.35809e-05	0.000822798	TraesCS6A03G0393900;TraesCS6B03G0485500;TraesCS6D03G0333400
GO:0048574	long-day photoperiodism, flowering	0.0089	0.0001	60.51	1.35809e-05	0.000822798	TraesCS6A03G0393900;TraesCS6B03G0485500;TraesCS6D03G0333400
GO:0007094	mitotic spindle assembly checkpoint	0.0118	0.0005	25.93	1.66865e-05	0.000909852	TraesCS5A03G0396500;TraesCS5B03G0391800;TraesCS5D03G0372300;TraesCSU03G0273700
GO:0048232	male gamete generation	0.0178	0.0017	10.37	2.7207e-05	0.00134863	TraesCS2A03G0608600;TraesCS2B03G0698500;TraesCS2D03G0584400;TraesCS6A03G0393900;TraesCS6B03G0485500;TraesCS6D03G0333400
GO:0001732	formation of cytoplasmic translation initiation complex	0.0148	0.0012	12.27	5.81065e-05	0.00264028	TraesCS2B03G1352900;TraesCS2D03G1141900LC;TraesCS4A03G0448700;TraesCS4B03G0454300;TraesCS4D03G0319600
GO:0007276	gamete generation	0.0178	0.0021	8.38	8.98549e-05	0.00375175	TraesCS2A03G0608600;TraesCS2B03G0698500;TraesCS2D03G0584400;TraesCS6A03G0393900;TraesCS6B03G0485500;TraesCS6D03G0333400
GO:0009733	response to auxin	0.0355	0.0094	3.78	0.00010087	0.00375175	TraesCS2A03G0608600;TraesCS2B03G0698500;TraesCS2D03G0584400;TraesCS3A03G0747000;TraesCS3D03G0687600;TraesCS5A03G0562600;TraesCS7A03G0413100;TraesCS7A03G0965700;TraesCS7B03G0217600;TraesCS7B03G0802500;TraesCS7D03G0400100;TraesCS7D03G0924700
GO:0036297	interstrand cross-link repair	0.0118	0.0007	16.5	0.000103209	0.00375175	TraesCS4B03G0974100LC;TraesCS4B03G0974800;TraesCS4D03G0839600;TraesCS5A03G1279300
GO:0030261	chromosome condensation	0.0089	0.0003	30.25	0.000127158	0.0043334	TraesCS2A03G0475300;TraesCS2B03G0597200;TraesCS2D03G0481600
GO:0010071	root meristem specification	0.0089	0.0003	28.66	0.000150384	0.00455549	TraesCS7A03G0965700;TraesCS7B03G0802500;TraesCS7D03G0924700
GO:0034754	cellular hormone metabolic process	0.0089	0.0003	28.66	0.000150384	0.00455549	TraesCS6A03G0101200;TraesCS6B03G0142500;TraesCS6D03G0108100
GO:0048507	meristem development	0.0178	0.0024	7.46	0.000169712	0.00480379	TraesCS6A03G0101200;TraesCS6B03G0142500;TraesCS6D03G0108100;TraesCS7A03G0965700;TraesCS7B03G0802500;TraesCS7D03G0924700
GO:0000103	sulfate assimilation	0.0089	0.0003	27.23	0.000176201	0.00480379	TraesCS5A03G0918100;TraesCS5B03G0967700;TraesCS5D03G0877500
GO:0016117	carotenoid biosynthetic process	0.0089	0.0003	25.93	0.00020473	0.00507416	TraesCS2A03G0550000;TraesCS2B03G0617700;TraesCS2D03G0510700
GO:0048508	embryonic meristem development	0.0089	0.0003	25.93	0.00020473	0.00507416	TraesCS7A03G0965700;TraesCS7B03G0802500;TraesCS7D03G0924700
GO:0034308	primary alcohol metabolic process	0.0089	0.0004	23.68	0.000270396	0.00629869	TraesCS6A03G0101200;TraesCS6B03G0142500;TraesCS6D03G0108100
GO:0010228	vegetative to reproductive phase transition of meristem	0.0148	0.0017	8.81	0.000277239	0.00629869	TraesCS4A03G0651400;TraesCS4B03G0148200;TraesCS6A03G0393900;TraesCS6B03G0485500;TraesCS6D03G0333400
GO:0046938	phytochelatin biosynthetic process	0.0059	0.0001	72.61	0.000299279	0.00652743	TraesCS7A03G0456300;TraesCS7D03G0441200
GO:0035082	axoneme assembly	0.0089	0.0004	21.78	0.000348309	0.00730462	TraesCS2A03G0608600;TraesCS2B03G0698500;TraesCS2D03G0584400
GO:0032784	regulation of DNA-templated transcription, elongation	0.0089	0.0004	20.95	0.000392138	0.00791919	TraesCS6A03G0857600;TraesCS6B03G1026600;TraesCS6D03G0726200
GO:0009407	toxin catabolic process	0.0089	0.0004	20.17	0.000439359	0.00855594	TraesCS5B03G1381500;TraesCS5D03G1236300;TraesCS7B03G0001000
GO:0001578	microtubule bundle formation	0.0089	0.0005	19.45	0.00049008	0.00921457	TraesCS2A03G0608600;TraesCS2B03G0698500;TraesCS2D03G0584400
GO:0044703	multi-organism reproductive process	0.0178	0.003	5.89	0.000600671	0.00995408	TraesCS2A03G0608600;TraesCS2B03G0698500;TraesCS2D03G0584400;TraesCS6A03G0393900;TraesCS6B03G0485500;TraesCS6D03G0333400
GO:0048609	multicellular organismal reproductive process	0.0178	0.003	5.89	0.000600671	0.00995408	TraesCS2A03G0608600;TraesCS2B03G0698500;TraesCS2D03G0584400;TraesCS6A03G0393900;TraesCS6B03G0485500;TraesCS6D03G0333400
GO:0000288	nuclear-transcribed mRNA catabolic process, deadenylation-dependent decay	0.0089	0.0005	18.15	0.000602433	0.00995408	TraesCS3A03G0919300;TraesCS3B03G1040800;TraesCS3D03G0845400
GO:0051017	actin filament bundle assembly	0.0089	0.0005	18.15	0.000602433	0.00995408	TraesCS4A03G0400400;TraesCS4B03G0389300;TraesCS4D03G0394100
GO:0009648	photoperiodism	0.0089	0.0005	17.57	0.000664268	0.010653	TraesCS6A03G0393900;TraesCS6B03G0485500;TraesCS6D03G0333400
GO:0060178	regulation of exocyst localization	0.0089	0.0005	17.02	0.000730006	0.0113727	TraesCS5A03G0325400;TraesCS5B03G0322200;TraesCS5D03G0328300
GO:0009404	toxin metabolic process	0.0089	0.0005	16.5	0.000799743	0.0117857	TraesCS5B03G1381500;TraesCS5D03G1236300;TraesCS7B03G0001000
GO:0043928	exonucleolytic catabolism of deadenylated mRNA	0.0089	0.0005	16.5	0.000799743	0.0117857	TraesCS3A03G0919300;TraesCS3B03G1040800;TraesCS3D03G0845400
GO:0048235	pollen sperm cell differentiation	0.0089	0.0006	16.02	0.000873574	0.0125349	TraesCS6A03G0393900;TraesCS6B03G0485500;TraesCS6D03G0333400
GO:0010015	root morphogenesis	0.0178	0.0033	5.45	0.000900968	0.0125965	TraesCS2A03G0608600;TraesCS2B03G0698500;TraesCS2D03G0584400;TraesCS7A03G0965700;TraesCS7B03G0802500;TraesCS7D03G0924700
GO:0000291	nuclear-transcribed mRNA catabolic process, exonucleolytic	0.0089	0.0006	15.56	0.000951591	0.0129717	TraesCS3A03G0919300;TraesCS3B03G1040800;TraesCS3D03G0845400
GO:0048193	Golgi vesicle transport	0.0118	0.0013	8.96	0.00107804	0.014337	TraesCS5A03G0232900;TraesCS6A03G0802100;TraesCS6B03G0947700;TraesCS6D03G0677300
GO:0009435	NAD biosynthetic process	0.0089	0.0006	14.72	0.00112054	0.0145474	TraesCS4A03G0876300;TraesCS5B03G1259800;TraesCS5D03G1129400
GO:0048573	photoperiodism, flowering	0.0089	0.0006	14.33	0.00121165	0.0147242	TraesCS6A03G0393900;TraesCS6B03G0485500;TraesCS6D03G0333400
GO:2000024	regulation of leaf development	0.0089	0.0006	14.33	0.00121165	0.0147242	TraesCS6A03G0101200;TraesCS6B03G0142500;TraesCS6D03G0108100
GO:0032504	multicellular organism reproduction	0.0178	0.0035	5.14	0.00121518	0.0147242	TraesCS2A03G0608600;TraesCS2B03G0698500;TraesCS2D03G0584400;TraesCS6A03G0393900;TraesCS6B03G0485500;TraesCS6D03G0333400
GO:0010417	glucuronoxylan biosynthetic process	0.0059	0.0002	36.31	0.0013224	0.0156631	TraesCS3B03G1172600;TraesCS3B03G1173600
GO:0007010	cytoskeleton organization	0.0207	0.0048	4.28	0.0014002	0.0156631	TraesCS2A03G0608600;TraesCS2B03G0698500;TraesCS2D03G0584400;TraesCS6A03G0393900;TraesCS6B03G0485500;TraesCS6B03G0979800LC;TraesCS6D03G0333400
GO:0016101	diterpenoid metabolic process	0.0089	0.0007	13.61	0.00140756	0.0156631	TraesCS6A03G0101200;TraesCS6B03G0142500;TraesCS6D03G0108100
GO:0043248	proteasome assembly	0.0089	0.0007	13.61	0.00140756	0.0156631	TraesCS1A03G0945100;TraesCS1B03G1119000;TraesCS1D03G0919700
GO:0031338	regulation of vesicle fusion	0.0089	0.0007	12.97	0.00162227	0.0176913	TraesCS4A03G0215400;TraesCS4B03G0556500;TraesCS4D03G0491400
GO:0006081	cellular aldehyde metabolic process	0.0089	0.0007	12.66	0.00173688	0.0185697	TraesCS6A03G0101200;TraesCS6B03G0142500;TraesCS6D03G0108100
GO:0044782	cilium organization	0.0089	0.0007	11.84	0.00211058	0.020924	TraesCS2A03G0608600;TraesCS2B03G0698500;TraesCS2D03G0584400
GO:0055046	microgametogenesis	0.0089	0.0007	11.84	0.00211058	0.020924	TraesCS6A03G0393900;TraesCS6B03G0485500;TraesCS6D03G0333400
GO:0060271	cilium assembly	0.0089	0.0007	11.84	0.00211058	0.020924	TraesCS2A03G0608600;TraesCS2B03G0698500;TraesCS2D03G0584400
GO:0120031	plasma membrane bounded cell projection assembly	0.0089	0.0007	11.84	0.00211058	0.020924	TraesCS2A03G0608600;TraesCS2B03G0698500;TraesCS2D03G0584400
GO:0090630	activation of GTPase activity	0.0089	0.0008	11.59	0.00224536	0.0216886	TraesCS4A03G0215400;TraesCS4B03G0556500;TraesCS4D03G0491400
GO:0006360	transcription by RNA polymerase I	0.0059	0.0002	27.93	0.00226725	0.0216886	TraesCS4A03G0146800;TraesCS4D03G0555800
GO:0030031	cell projection assembly	0.0089	0.0008	11.11	0.00253064	0.0237908	TraesCS2A03G0608600;TraesCS2B03G0698500;TraesCS2D03G0584400
GO:0010267	production of ta-siRNAs involved in RNA interference	0.0059	0.0002	25.93	0.00263552	0.0243568	TraesCS5A03G0473400;TraesCS5B03G0469600
GO:0006075	(1->3)-beta-D-glucan biosynthetic process	0.0089	0.0008	10.47	0.00299889	0.027253	TraesCS3A03G0631500;TraesCS3B03G0708400;TraesCS3D03G0578500
GO:0090421	embryonic meristem initiation	0.0089	0.0009	10.28	0.00316597	0.0282998	TraesCS7A03G0965700;TraesCS7B03G0802500;TraesCS7D03G0924700
GO:0009800	cinnamic acid biosynthetic process	0.0089	0.0009	10.08	0.00333866	0.0293621	TraesCS6A03G0613700;TraesCS6B03G0759200;TraesCS6D03G0526600
GO:0048229	gametophyte development	0.0178	0.0043	4.09	0.00376364	0.0325742	TraesCS5A03G0455000;TraesCS5B03G0448700;TraesCS5D03G0420200;TraesCS6A03G0393900;TraesCS6B03G0485500;TraesCS6D03G0333400
GO:0006997	nucleus organization	0.0089	0.0009	9.55	0.00389093	0.0331497	TraesCS5A03G0640400;TraesCS5B03G0665800;TraesCS5D03G0608800
GO:0098754	detoxification	0.0118	0.0019	6.15	0.0042424	0.0355881	TraesCS2B03G1269500;TraesCS5B03G1381500;TraesCS5D03G1236300;TraesCS7B03G0001000
GO:0007283	spermatogenesis	0.0089	0.001	9.08	0.00449564	0.0360486	TraesCS2A03G0608600;TraesCS2B03G0698500;TraesCS2D03G0584400
GO:0010101	post-embryonic root morphogenesis	0.0089	0.001	9.08	0.00449564	0.0360486	TraesCS2A03G0608600;TraesCS2B03G0698500;TraesCS2D03G0584400
GO:0010102	lateral root morphogenesis	0.0089	0.001	9.08	0.00449564	0.0360486	TraesCS2A03G0608600;TraesCS2B03G0698500;TraesCS2D03G0584400
GO:0006575	cellular modified amino acid metabolic process	0.0089	0.001	8.64	0.00515418	0.0407302	TraesCS5B03G1381500;TraesCS5D03G1236300;TraesCS7B03G0001000
GO:0016095	polyprenol catabolic process	0.003	0	181.53	0.00550883	0.0408855	TraesCS2D03G0899300
GO:0036228	protein localization to nuclear inner membrane	0.003	0	181.53	0.00550883	0.0408855	TraesCS2D03G0552600
GO:0052889	9,9'-di-cis-zeta-carotene desaturation to 7,9,7',9'-tetra-cis-lycopene	0.003	0	181.53	0.00550883	0.0408855	TraesCS2A03G0550000
GO:1901177	lycopene biosynthetic process	0.003	0	181.53	0.00550883	0.0408855	TraesCS2A03G0550000
GO:0006721	terpenoid metabolic process	0.0089	0.0011	8.38	0.00562374	0.0408855	TraesCS6A03G0101200;TraesCS6B03G0142500;TraesCS6D03G0108100
GO:0046856	phosphatidylinositol dephosphorylation	0.0089	0.0011	8.38	0.00562374	0.0408855	TraesCS3A03G0628400;TraesCS3B03G0714000;TraesCS3D03G0581400
GO:0005992	trehalose biosynthetic process	0.0089	0.0011	8.13	0.00611813	0.0433246	TraesCS1A03G0837600;TraesCS1B03G0961400;TraesCS1D03G0805800
GO:0010073	meristem maintenance	0.0089	0.0011	8.13	0.00611813	0.0433246	TraesCS6A03G0101200;TraesCS6B03G0142500;TraesCS6D03G0108100
GO:0010014	meristem initiation	0.0089	0.0011	7.89	0.0066377	0.0455572	TraesCS7A03G0965700;TraesCS7B03G0802500;TraesCS7D03G0924700
GO:0120036	plasma membrane bounded cell projection organization	0.0089	0.0011	7.89	0.0066377	0.0455572	TraesCS2A03G0608600;TraesCS2B03G0698500;TraesCS2D03G0584400
GO:0032879	regulation of localization	0.0178	0.0049	3.63	0.00668407	0.0455572	TraesCS4A03G0215400;TraesCS4B03G0556500;TraesCS4D03G0491400;TraesCS5A03G0325400;TraesCS5B03G0322200;TraesCS5D03G0328300
GO:0006720	isoprenoid metabolic process	0.0089	0.0011	7.78	0.00690701	0.0464956	TraesCS6A03G0101200;TraesCS6B03G0142500;TraesCS6D03G0108100
GO:0019953	sexual reproduction	0.0178	0.0049	3.59	0.00700332	0.0465689	TraesCS2A03G0608600;TraesCS2B03G0698500;TraesCS2D03G0584400;TraesCS6A03G0393900;TraesCS6B03G0485500;TraesCS6D03G0333400
GO:0006364	rRNA processing	0.0207	0.0065	3.18	0.00712793	0.0466248	TraesCS2A03G0466200;TraesCS2B03G0587900;TraesCS2D03G0476900;TraesCS3B03G0798600;TraesCS3D03G0642900;TraesCS7B03G1218000;TraesCS7D03G1231800
GO:0006559	L-phenylalanine catabolic process	0.0089	0.0012	7.67	0.00718274	0.0466248	TraesCS6A03G0613700;TraesCS6B03G0759200;TraesCS6D03G0526600
GO:0030030	cell projection organization	0.0089	0.0012	7.56	0.0074649	0.0478863	TraesCS2A03G0608600;TraesCS2B03G0698500;TraesCS2D03G0584400
GO:1905392	plant organ morphogenesis	0.0178	0.0051	3.47	0.00826865	0.0524254	TraesCS2A03G0608600;TraesCS2B03G0698500;TraesCS2D03G0584400;TraesCS7A03G0965700;TraesCS7B03G0802500;TraesCS7D03G0924700
GO:0006457	protein folding	0.0237	0.0085	2.8	0.00862952	0.0540846	TraesCS1A03G0864900;TraesCS5A03G0321800;TraesCS5B03G0322900;TraesCS5D03G0327600;TraesCS6A03G0818600;TraesCS6B03G0969300;TraesCS6D03G0692200;TraesCS7A03G0413600
GO:0009834	plant-type secondary cell wall biogenesis	0.0059	0.0004	13.96	0.00901148	0.0558367	TraesCS3B03G1172600;TraesCS3B03G1173600
GO:0009933	meristem structural organization	0.0089	0.0013	6.98	0.00929498	0.0563134	TraesCS7A03G0965700;TraesCS7B03G0802500;TraesCS7D03G0924700
GO:0048532	anatomical structure arrangement	0.0089	0.0013	6.98	0.00929498	0.0563134	TraesCS7A03G0965700;TraesCS7B03G0802500;TraesCS7D03G0924700
GO:0006306	DNA methylation	0.0089	0.0013	6.89	0.00962312	0.0574734	TraesCS5A03G0609100;TraesCS5D03G0572200;Triticum_aestivum_newGene_99215
GO:0006542	glutamine biosynthetic process	0.0059	0.0004	13.45	0.00969725	0.0574734	TraesCS1B03G0457500;TraesCS1D03G0358700
GO:0006383	transcription by RNA polymerase III	0.0059	0.0005	12.97	0.0104055	0.0610079	TraesCS1A03G0233500;TraesCS4D03G0132900
GO:0030951	establishment or maintenance of microtubule cytoskeleton polarity	0.003	0	90.76	0.0109874	0.0630635	TraesCS6B03G0979800LC
GO:0030952	establishment or maintenance of cytoskeleton polarity	0.003	0	90.76	0.0109874	0.0630635	TraesCS6B03G0979800LC
GO:0009408	response to heat	0.0148	0.004	3.69	0.0121038	0.0673711	TraesCS5A03G0321800;TraesCS5B03G0322900;TraesCS5B03G1083600;TraesCS5D03G0327600;TraesCS7A03G0413600
GO:0030150	protein import into mitochondrial matrix	0.0089	0.0014	6.33	0.0121086	0.0673711	TraesCS3A03G0451800;TraesCS3B03G0528200;TraesCS3D03G0418000
GO:0071365	cellular response to auxin stimulus	0.0089	0.0014	6.33	0.0121086	0.0673711	TraesCS7A03G0413100;TraesCS7B03G0217600;TraesCS7D03G0400100
GO:1903827	regulation of cellular protein localization	0.0089	0.0015	6.12	0.0132759	0.0731199	TraesCS5A03G0325400;TraesCS5B03G0322200;TraesCS5D03G0328300
GO:0042445	hormone metabolic process	0.0089	0.0015	5.92	0.0145052	0.0790918	TraesCS6A03G0101200;TraesCS6B03G0142500;TraesCS6D03G0108100
GO:0043547	positive regulation of GTPase activity	0.0089	0.0015	5.73	0.0157969	0.0852821	TraesCS4A03G0215400;TraesCS4B03G0556500;TraesCS4D03G0491400
GO:0010817	regulation of hormone levels	0.0118	0.0029	4.15	0.0163796	0.0870086	TraesCS5A03G0562600;TraesCS6A03G0101200;TraesCS6B03G0142500;TraesCS6D03G0108100
GO:0034498	early endosome to Golgi transport	0.003	0	60.51	0.0164359	0.0870086	TraesCS5A03G0232900
GO:0043087	regulation of GTPase activity	0.0089	0.0016	5.61	0.0166929	0.0875193	TraesCS4A03G0215400;TraesCS4B03G0556500;TraesCS4D03G0491400
GO:0042221	response to chemical	0.0562	0.033	1.71	0.0177356	0.0921005	TraesCS1B03G0528400;TraesCS2A03G0608600;TraesCS2B03G0698500;TraesCS2B03G0790800;TraesCS2B03G1269500;TraesCS2D03G0584400;TraesCS3A03G0747000;TraesCS3D03G0687600;TraesCS5A03G0562600;TraesCS5B03G1381500;TraesCS5D03G0959700;TraesCS5D03G1236300;TraesCS7A03G0413100;TraesCS7A03G0965700;TraesCS7B03G0001000;TraesCS7B03G0217600;TraesCS7B03G0802500;TraesCS7D03G0400100;TraesCS7D03G0924700
GO:0009719	response to endogenous stimulus	0.0385	0.0198	1.94	0.0183786	0.0945396	TraesCS2A03G0608600;TraesCS2B03G0698500;TraesCS2B03G0790800;TraesCS2D03G0584400;TraesCS3A03G0747000;TraesCS3D03G0687600;TraesCS5A03G0562600;TraesCS7A03G0413100;TraesCS7A03G0965700;TraesCS7B03G0217600;TraesCS7B03G0802500;TraesCS7D03G0400100;TraesCS7D03G0924700
GO:0006284	base-excision repair	0.0089	0.0016	5.39	0.0185686	0.0946241	TraesCS5A03G0455000;TraesCS5B03G0448700;TraesCS5D03G0420200
GO:0016485	protein processing	0.0089	0.0017	5.34	0.019055	0.0953213	TraesCS6A03G0785900;TraesCS6B03G0932400;TraesCS6D03G0664700
GO:0019748	secondary metabolic process	0.0089	0.0017	5.34	0.019055	0.0953213	TraesCS5B03G1381500;TraesCS5D03G1236300;TraesCS7B03G0001000
GO:0007584	response to nutrient	0.0059	0.0007	9.08	0.0205625	0.101927	TraesCS1B03G0528400;TraesCS2B03G0790800
GO:0006406	mRNA export from nucleus	0.0178	0.0063	2.82	0.0208411	0.102377	TraesCS5A03G0473400;TraesCS5B03G0469600;TraesCS5D03G0437200;TraesCS6A03G0857600;TraesCS6B03G1026600;TraesCS6D03G0726200
GO:0051014	actin filament severing	0.003	0.0001	45.38	0.0218544	0.105455	TraesCS1B03G0333400
GO:0080141	regulation of jasmonic acid biosynthetic process	0.003	0.0001	45.38	0.0218544	0.105455	TraesCS3B03G0780200
GO:0060341	regulation of cellular localization	0.0089	0.0018	4.95	0.0231994	0.110435	TraesCS5A03G0325400;TraesCS5B03G0322200;TraesCS5D03G0328300
GO:0009636	response to toxic substance	0.0118	0.0032	3.72	0.0232915	0.110435	TraesCS2B03G1269500;TraesCS5B03G1381500;TraesCS5D03G1236300;TraesCS7B03G0001000
GO:0006749	glutathione metabolic process	0.0089	0.0018	4.91	0.023749	0.111633	TraesCS5B03G1381500;TraesCS5D03G1236300;TraesCS7B03G0001000
GO:0006066	alcohol metabolic process	0.0089	0.0019	4.78	0.0254402	0.118561	TraesCS6A03G0101200;TraesCS6B03G0142500;TraesCS6D03G0108100
GO:0022412	cellular process involved in reproduction in multicellular organism	0.0089	0.0019	4.74	0.0260179	0.120225	TraesCS6A03G0393900;TraesCS6B03G0485500;TraesCS6D03G0333400
GO:0090697	post-embryonic plant organ morphogenesis	0.0089	0.0019	4.69	0.0266026	0.121894	TraesCS2A03G0608600;TraesCS2B03G0698500;TraesCS2D03G0584400
GO:0010252	auxin homeostasis	0.0059	0.0008	7.56	0.0288949	0.131294	TraesCS3A03G0747000;TraesCS3D03G0687600
GO:0051345	positive regulation of hydrolase activity	0.0089	0.002	4.5	0.0296313	0.133528	TraesCS4A03G0215400;TraesCS4B03G0556500;TraesCS4D03G0491400
GO:0000226	microtubule cytoskeleton organization	0.0118	0.0035	3.39	0.031279	0.135702	TraesCS2A03G0608600;TraesCS2B03G0698500;TraesCS2D03G0584400;TraesCS6B03G0979800LC
GO:0060627	regulation of vesicle-mediated transport	0.0089	0.002	4.39	0.0315322	0.135702	TraesCS4A03G0215400;TraesCS4B03G0556500;TraesCS4D03G0491400
GO:0006218	uridine catabolic process	0.003	0.0001	30.25	0.0326024	0.135702	TraesCS7B03G0474200
GO:0018175	protein nucleotidylation	0.003	0.0001	30.25	0.0326024	0.135702	TraesCS2B03G0790800
GO:0018177	protein uridylylation	0.003	0.0001	30.25	0.0326024	0.135702	TraesCS2B03G0790800
GO:0046108	uridine metabolic process	0.003	0.0001	30.25	0.0326024	0.135702	TraesCS7B03G0474200
GO:0046133	pyrimidine ribonucleoside catabolic process	0.003	0.0001	30.25	0.0326024	0.135702	TraesCS7B03G0474200
GO:0046135	pyrimidine nucleoside catabolic process	0.003	0.0001	30.25	0.0326024	0.135702	TraesCS7B03G0474200
GO:0061615	glycolytic process through fructose-6-phosphate	0.003	0.0001	30.25	0.0326024	0.135702	TraesCS5B03G0055600LC
GO:0090293	nitrogen catabolite regulation of transcription	0.003	0.0001	30.25	0.0326024	0.135702	TraesCS2B03G0790800
GO:0009791	post-embryonic development	0.0473	0.0284	1.67	0.0336916	0.139173	TraesCS1A03G0136900;TraesCS1B03G0246500;TraesCS2A03G0184100LC;TraesCS2A03G0608600;TraesCS2A03G1216800;TraesCS2B03G0698500;TraesCS2D03G0584400;TraesCS2D03G1174900;TraesCS4A03G0651400;TraesCS4B03G0148200;TraesCS6A03G0393900;TraesCS6B03G0485500;TraesCS6D03G0333400;TraesCS7A03G0965700;TraesCS7B03G0802500;TraesCS7D03G0924700
GO:0022414	reproductive process	0.0414	0.024	1.73	0.0352419	0.144482	TraesCS2A03G0184100LC;TraesCS2A03G0608600;TraesCS2A03G1216800;TraesCS2B03G0698500;TraesCS2D03G0584400;TraesCS2D03G1174900;TraesCS4A03G0651400;TraesCS4B03G0148200;TraesCS6A03G0393900;TraesCS6B03G0485500;TraesCS6D03G0333400;TraesCS7A03G0965700;TraesCS7B03G0802500;TraesCS7D03G0924700
GO:0000003	reproduction	0.0414	0.024	1.72	0.0357485	0.145465	TraesCS2A03G0184100LC;TraesCS2A03G0608600;TraesCS2A03G1216800;TraesCS2B03G0698500;TraesCS2D03G0584400;TraesCS2D03G1174900;TraesCS4A03G0651400;TraesCS4B03G0148200;TraesCS6A03G0393900;TraesCS6B03G0485500;TraesCS6D03G0333400;TraesCS7A03G0965700;TraesCS7B03G0802500;TraesCS7D03G0924700
GO:0009725	response to hormone	0.0355	0.0197	1.8	0.0376487	0.150971	TraesCS2A03G0608600;TraesCS2B03G0698500;TraesCS2D03G0584400;TraesCS3A03G0747000;TraesCS3D03G0687600;TraesCS5A03G0562600;TraesCS7A03G0413100;TraesCS7A03G0965700;TraesCS7B03G0217600;TraesCS7B03G0802500;TraesCS7D03G0400100;TraesCS7D03G0924700
GO:0006999	nuclear pore organization	0.003	0.0001	25.93	0.0379322	0.150971	TraesCS2D03G0552600
GO:0019408	dolichol biosynthetic process	0.003	0.0001	25.93	0.0379322	0.150971	TraesCS2D03G0899300
GO:0022622	root system development	0.0178	0.0073	2.42	0.0395734	0.155472	TraesCS2A03G0608600;TraesCS2B03G0698500;TraesCS2D03G0584400;TraesCS7A03G0965700;TraesCS7B03G0802500;TraesCS7D03G0924700
GO:0007017	microtubule-based process	0.0118	0.0038	3.14	0.0396333	0.155472	TraesCS2A03G0608600;TraesCS2B03G0698500;TraesCS2D03G0584400;TraesCS6B03G0979800LC
GO:0006004	fucose metabolic process	0.0089	0.0023	3.92	0.0419665	0.157514	TraesCS5A03G0678300;TraesCS5B03G0718300;TraesCS5D03G0649600
GO:0002230	positive regulation of defense response to virus by host	0.003	0.0001	22.69	0.0432327	0.157514	TraesCS7B03G0689800
GO:0009164	nucleoside catabolic process	0.003	0.0001	22.69	0.0432327	0.157514	TraesCS7B03G0474200
GO:0034656	nucleobase-containing small molecule catabolic process	0.003	0.0001	22.69	0.0432327	0.157514	TraesCS7B03G0474200
GO:0042278	purine nucleoside metabolic process	0.003	0.0001	22.69	0.0432327	0.157514	TraesCS7B03G0474200
GO:0042454	ribonucleoside catabolic process	0.003	0.0001	22.69	0.0432327	0.157514	TraesCS7B03G0474200
GO:0044205	'de novo' UMP biosynthetic process	0.003	0.0001	22.69	0.0432327	0.157514	TraesCS2D03G1246100
GO:0050691	regulation of defense response to virus by host	0.003	0.0001	22.69	0.0432327	0.157514	TraesCS7B03G0689800
GO:1990426	mitotic recombination-dependent replication fork processing	0.003	0.0001	22.69	0.0432327	0.157514	TraesCS4B03G0381200LC
GO:0042026	protein refolding	0.0059	0.001	6.05	0.0434381	0.157514	TraesCS5A03G1127700;TraesCS5D03G1081100
GO:0051085	chaperone cofactor-dependent protein refolding	0.0059	0.001	6.05	0.0434381	0.157514	TraesCS5A03G1127700;TraesCS5D03G1081100
GO:0034655	nucleobase-containing compound catabolic process	0.0148	0.0056	2.62	0.0436203	0.157514	TraesCS3A03G0919300;TraesCS3B03G1040800;TraesCS3D03G0845400;TraesCS5B03G0055600LC;TraesCS7B03G0474200
GO:0006887	exocytosis	0.0118	0.0039	3.01	0.0450855	0.160841	TraesCS4B03G0187400;TraesCS5A03G0278200;TraesCS5B03G0291400;TraesCS5D03G0275600
GO:0048364	root development	0.0178	0.0076	2.34	0.0451316	0.160841	TraesCS2A03G0608600;TraesCS2B03G0698500;TraesCS2D03G0584400;TraesCS7A03G0965700;TraesCS7B03G0802500;TraesCS7D03G0924700
GO:0006790	sulfur compound metabolic process	0.0089	0.0024	3.76	0.0465669	0.164878	TraesCS5B03G1381500;TraesCS5D03G1236300;TraesCS7B03G0001000
GO:0065007	biological regulation	0.0947	0.0694	1.36	0.0470394	0.165476	TraesCS2B03G0790800;TraesCS2B03G1269500;TraesCS3A03G0747000;TraesCS3A03G0919300;TraesCS3B03G1040800;TraesCS3D03G0687600;TraesCS3D03G0845400;TraesCS4A03G0215400;TraesCS4A03G0651400;TraesCS4B03G0148200;TraesCS4B03G0556500;TraesCS4D03G0491400;TraesCS5A03G0325400;TraesCS5A03G0510500;TraesCS5A03G0562600;TraesCS5B03G0322200;TraesCS5B03G0518300;TraesCS5B03G1083600;TraesCS5D03G0328300;TraesCS6A03G0101200…
GO:0006152	purine nucleoside catabolic process	0.003	0.0001	20.17	0.048504	0.167389	TraesCS7B03G0474200
GO:0006816	calcium ion transport	0.003	0.0001	20.17	0.048504	0.167389	TraesCS3B03G0780200
GO:0034227	tRNA thio-modification	0.003	0.0001	20.17	0.048504	0.167389	TraesCS5B03G0556000
GO:0050789	regulation of biological process	0.0858	0.062	1.38	0.0494383	0.16954	TraesCS2B03G0790800;TraesCS2B03G1269500;TraesCS3A03G0919300;TraesCS3B03G1040800;TraesCS3D03G0845400;TraesCS4A03G0215400;TraesCS4A03G0651400;TraesCS4B03G0148200;TraesCS4B03G0556500;TraesCS4D03G0491400;TraesCS5A03G0325400;TraesCS5A03G0510500;TraesCS5B03G0322200;TraesCS5B03G0518300;TraesCS5B03G1083600;TraesCS5D03G0328300;TraesCS6A03G0101200;TraesCS6A03G0857600;TraesCS6B03G0142500;TraesCS6B03G1026600…
GO:0009888	tissue development	0.0178	0.0078	2.27	0.0511537	0.174326	TraesCS6A03G0101200;TraesCS6B03G0142500;TraesCS6D03G0108100;TraesCS7A03G0965700;TraesCS7B03G0802500;TraesCS7D03G0924700
GO:0009991	response to extracellular stimulus	0.0089	0.0025	3.56	0.0530699	0.177577	TraesCS1B03G0528400;TraesCS2B03G0790800;TraesCS5D03G0959700
GO:0044270	cellular nitrogen compound catabolic process	0.0148	0.006	2.48	0.0530844	0.177577	TraesCS3A03G0919300;TraesCS3B03G1040800;TraesCS3D03G0845400;TraesCS5B03G0055600LC;TraesCS7B03G0474200
GO:0046700	heterocycle catabolic process	0.0148	0.006	2.48	0.0530844	0.177577	TraesCS3A03G0919300;TraesCS3B03G1040800;TraesCS3D03G0845400;TraesCS5B03G0055600LC;TraesCS7B03G0474200
GO:0072523	purine-containing compound catabolic process	0.003	0.0002	18.15	0.0537464	0.178695	TraesCS7B03G0474200
GO:0032880	regulation of protein localization	0.0089	0.0025	3.51	0.0547605	0.180963	TraesCS5A03G0325400;TraesCS5B03G0322200;TraesCS5D03G0328300
GO:0010033	response to organic substance	0.0385	0.0233	1.65	0.055393	0.18195	TraesCS2A03G0608600;TraesCS2B03G0698500;TraesCS2B03G0790800;TraesCS2D03G0584400;TraesCS3A03G0747000;TraesCS3D03G0687600;TraesCS5A03G0562600;TraesCS7A03G0413100;TraesCS7A03G0965700;TraesCS7B03G0217600;TraesCS7B03G0802500;TraesCS7D03G0400100;TraesCS7D03G0924700
GO:0000304	response to singlet oxygen	0.003	0.0002	16.5	0.05896	0.185831	TraesCS1B03G0528400
GO:0032447	protein urmylation	0.003	0.0002	16.5	0.05896	0.185831	TraesCS5B03G0556000
GO:0034052	positive regulation of plant-type hypersensitive response	0.003	0.0002	16.5	0.05896	0.185831	TraesCS7B03G0689800
GO:0048578	positive regulation of long-day photoperiodism, flowering	0.003	0.0002	16.5	0.05896	0.185831	TraesCS3B03G0832800
GO:0050688	regulation of defense response to virus	0.003	0.0002	16.5	0.05896	0.185831	TraesCS7B03G0689800
GO:0072529	pyrimidine-containing compound catabolic process	0.003	0.0002	16.5	0.05896	0.185831	TraesCS7B03G0474200
GO:1901672	positive regulation of systemic acquired resistance	0.003	0.0002	16.5	0.05896	0.185831	TraesCS7B03G0689800
GO:0019439	aromatic compound catabolic process	0.0148	0.0062	2.39	0.0598279	0.187482	TraesCS3A03G0919300;TraesCS3B03G1040800;TraesCS3D03G0845400;TraesCS5B03G0055600LC;TraesCS7B03G0474200
GO:1901361	organic cyclic compound catabolic process	0.0148	0.0063	2.36	0.0625456	0.194192	TraesCS3A03G0919300;TraesCS3B03G1040800;TraesCS3D03G0845400;TraesCS5B03G0055600LC;TraesCS7B03G0474200
GO:0007346	regulation of mitotic cell cycle	0.0089	0.0027	3.32	0.0626812	0.194192	TraesCS7A03G0965700;TraesCS7B03G0802500;TraesCS7D03G0924700
GO:0007051	spindle organization	0.003	0.0002	15.13	0.064145	0.197604	TraesCS6B03G0979800LC
GO:0061458	reproductive system development	0.0325	0.0193	1.69	0.0650427	0.199058	TraesCS2A03G0184100LC;TraesCS2A03G1216800;TraesCS2D03G1174900;TraesCS4A03G0651400;TraesCS4B03G0148200;TraesCS6A03G0393900;TraesCS6B03G0485500;TraesCS6D03G0333400;TraesCS7A03G0965700;TraesCS7B03G0802500;TraesCS7D03G0924700
GO:0048608	reproductive structure development	0.0325	0.0193	1.69	0.0653472	0.199058	TraesCS2A03G0184100LC;TraesCS2A03G1216800;TraesCS2D03G1174900;TraesCS4A03G0651400;TraesCS4B03G0148200;TraesCS6A03G0393900;TraesCS6B03G0485500;TraesCS6D03G0333400;TraesCS7A03G0965700;TraesCS7B03G0802500;TraesCS7D03G0924700
GO:0006421	asparaginyl-tRNA aminoacylation	0.003	0.0002	13.96	0.0693015	0.204257	TraesCS2B03G0636400
GO:0006757	ATP generation from ADP	0.003	0.0002	13.96	0.0693015	0.204257	TraesCS5B03G0055600LC
GO:0009135	purine nucleoside diphosphate metabolic process	0.003	0.0002	13.96	0.0693015	0.204257	TraesCS5B03G0055600LC
GO:0009179	purine ribonucleoside diphosphate metabolic process	0.003	0.0002	13.96	0.0693015	0.204257	TraesCS5B03G0055600LC
GO:0042866	pyruvate biosynthetic process	0.003	0.0002	13.96	0.0693015	0.204257	TraesCS5B03G0055600LC
GO:0046031	ADP metabolic process	0.003	0.0002	13.96	0.0693015	0.204257	TraesCS5B03G0055600LC
GO:0001522	pseudouridine synthesis	0.0059	0.0013	4.6	0.0706862	0.207218	TraesCS5A03G0432100;TraesCS5B03G0428000
GO:0009416	response to light stimulus	0.0178	0.0086	2.07	0.0720453	0.20953	TraesCS3A03G0747000;TraesCS3D03G0687600;TraesCS5B03G1083600;TraesCS6A03G0393900;TraesCS6B03G0485500;TraesCS6D03G0333400
GO:0072521	purine-containing compound metabolic process	0.0059	0.0013	4.54	0.0722434	0.20953	TraesCS5B03G0055600LC;TraesCS7B03G0474200
GO:0009451	RNA modification	0.0355	0.0221	1.61	0.0743527	0.211374	TraesCS1A03G0136900;TraesCS1B03G0246500;TraesCS2A03G1216800;TraesCS2D03G1174900;TraesCS3A03G0202200;TraesCS3A03G1104400;TraesCS3B03G0938800;TraesCS3D03G0181400;TraesCS3D03G0845200;TraesCS5A03G0561800;TraesCS5B03G0572700;TraesCS5D03G0610300
GO:0019359	nicotinamide nucleotide biosynthetic process	0.003	0.0002	12.97	0.0744296	0.211374	TraesCS5B03G0055600LC
GO:0019363	pyridine nucleotide biosynthetic process	0.003	0.0002	12.97	0.0744296	0.211374	TraesCS5B03G0055600LC
GO:0072525	pyridine-containing compound biosynthetic process	0.003	0.0002	12.97	0.0744296	0.211374	TraesCS5B03G0055600LC
GO:0048527	lateral root development	0.0089	0.0029	3.04	0.0769804	0.217485	TraesCS2A03G0608600;TraesCS2B03G0698500;TraesCS2D03G0584400
GO:0002697	regulation of immune effector process	0.003	0.0002	12.1	0.0795296	0.220125	TraesCS7B03G0689800
GO:0006808	regulation of nitrogen utilization	0.003	0.0002	12.1	0.0795296	0.220125	TraesCS2B03G0790800
GO:0034497	protein localization to phagophore assembly site	0.003	0.0002	12.1	0.0795296	0.220125	TraesCS1A03G0273400
GO:1900426	positive regulation of defense response to bacterium	0.003	0.0002	12.1	0.0795296	0.220125	TraesCS7B03G0689800
GO:0048528	post-embryonic root development	0.0089	0.003	2.99	0.0799982	0.220303	TraesCS2A03G0608600;TraesCS2B03G0698500;TraesCS2D03G0584400
GO:0009166	nucleotide catabolic process	0.003	0.0003	11.35	0.0846016	0.230651	TraesCS5B03G0055600LC
GO:1901292	nucleoside phosphate catabolic process	0.003	0.0003	11.35	0.0846016	0.230651	TraesCS5B03G0055600LC
GO:1901615	organic hydroxy compound metabolic process	0.0089	0.003	2.91	0.0851401	0.230964	TraesCS6A03G0101200;TraesCS6B03G0142500;TraesCS6D03G0108100
GO:0009314	response to radiation	0.0178	0.0091	1.96	0.0894802	0.235002	TraesCS3A03G0747000;TraesCS3D03G0687600;TraesCS5B03G1083600;TraesCS6A03G0393900;TraesCS6B03G0485500;TraesCS6D03G0333400
GO:0006754	ATP biosynthetic process	0.003	0.0003	10.68	0.0896456	0.235002	TraesCS5B03G0055600LC
GO:0009127	purine nucleoside monophosphate biosynthetic process	0.003	0.0003	10.68	0.0896456	0.235002	TraesCS5B03G0055600LC
GO:0009145	purine nucleoside triphosphate biosynthetic process	0.003	0.0003	10.68	0.0896456	0.235002	TraesCS5B03G0055600LC
GO:0009168	purine ribonucleoside monophosphate biosynthetic process	0.003	0.0003	10.68	0.0896456	0.235002	TraesCS5B03G0055600LC
GO:0009201	ribonucleoside triphosphate biosynthetic process	0.003	0.0003	10.68	0.0896456	0.235002	TraesCS5B03G0055600LC
GO:0009206	purine ribonucleoside triphosphate biosynthetic process	0.003	0.0003	10.68	0.0896456	0.235002	TraesCS5B03G0055600LC
GO:0043085	positive regulation of catalytic activity	0.0089	0.0031	2.82	0.091491	0.238692	TraesCS4A03G0215400;TraesCS4B03G0556500;TraesCS4D03G0491400
GO:0009734	auxin-activated signaling pathway	0.0118	0.0051	2.34	0.0933182	0.238962	TraesCS1A03G0201000;TraesCS7A03G0413100;TraesCS7B03G0217600;TraesCS7D03G0400100
GO:0006497	protein lipidation	0.003	0.0003	10.08	0.094662	0.238962	TraesCS1A03G0273400
GO:0006529	asparagine biosynthetic process	0.003	0.0003	10.08	0.094662	0.238962	TraesCS5B03G0211700
GO:0009926	auxin polar transport	0.003	0.0003	10.08	0.094662	0.238962	TraesCS5A03G0562600
GO:0044804	autophagy of nucleus	0.003	0.0003	10.08	0.094662	0.238962	TraesCS1A03G0273400
GO:0046434	organophosphate catabolic process	0.003	0.0003	10.08	0.094662	0.238962	TraesCS5B03G0055600LC
GO:0046835	carbohydrate phosphorylation	0.003	0.0003	10.08	0.094662	0.238962	TraesCS5B03G0055600LC
GO:0006486	protein glycosylation	0.0148	0.0072	2.06	0.0976079	0.245263	TraesCS3A03G1024100;TraesCS3A03G1025100;TraesCS3B03G1172600;TraesCS3B03G1173600;TraesCS3D03G0952300
GO:0051336	regulation of hydrolase activity	0.0089	0.0033	2.72	0.0991406	0.247971	TraesCS4A03G0215400;TraesCS4B03G0556500;TraesCS4D03G0491400
GO:0009612	response to mechanical stimulus	0.003	0.0003	9.55	0.0996508	0.248109	TraesCS5A03G0562600
GO:0000724	double-strand break repair via homologous recombination	0.0059	0.0016	3.74	0.100275	0.248528	TraesCS2A03G0381500;TraesCS4B03G0381200LC
GO:0016482	cytosolic transport	0.003	0.0003	9.08	0.104612	0.256942	TraesCS5A03G0232900
GO:0071472	cellular response to salt stress	0.003	0.0003	9.08	0.104612	0.256942	TraesCS5D03G0959700
GO:0022607	cellular component assembly	0.0207	0.0118	1.76	0.107652	0.260837	TraesCS2A03G0608600;TraesCS2B03G0698500;TraesCS2D03G0584400;TraesCS5A03G0232900;TraesCS6A03G0200500;TraesCS6B03G0268600;TraesCS6B03G0979800LC
GO:0000184	nuclear-transcribed mRNA catabolic process, nonsense-mediated decay	0.0118	0.0053	2.22	0.107881	0.260837	TraesCS7A03G0096600;TraesCS7D03G0087800;TraesCSU03G0061200;Triticum_aestivum_newGene_75047
GO:0009987	cellular process	0.1538	0.1297	1.19	0.108547	0.260837	TraesCS1A03G0136900;TraesCS1A03G0342500;TraesCS1B03G0246500;TraesCS2A03G0184100LC;TraesCS2A03G0608600;TraesCS2A03G1216800;TraesCS2B03G0698500;TraesCS2B03G0790800;TraesCS2B03G1269500;TraesCS2D03G0584400;TraesCS2D03G1174900;TraesCS3A03G0202200;TraesCS3A03G0919300;TraesCS3A03G1104400;TraesCS3B03G1040800;TraesCS3D03G0181400;TraesCS3D03G0845200;TraesCS3D03G0845400;TraesCS4A03G0651400;TraesCS4B03G01482…
GO:0006488	dolichol-linked oligosaccharide biosynthetic process	0.003	0.0003	8.64	0.109546	0.260837	TraesCS2D03G0899300
GO:0031109	microtubule polymerization or depolymerization	0.003	0.0003	8.64	0.109546	0.260837	TraesCS6B03G0979800LC
GO:0034404	nucleobase-containing small molecule biosynthetic process	0.003	0.0003	8.64	0.109546	0.260837	TraesCS5B03G0055600LC
GO:0046785	microtubule polymerization	0.003	0.0003	8.64	0.109546	0.260837	TraesCS6B03G0979800LC
GO:0051049	regulation of transport	0.0089	0.0034	2.59	0.110496	0.261954	TraesCS4A03G0215400;TraesCS4B03G0556500;TraesCS4D03G0491400
GO:0044093	positive regulation of molecular function	0.0089	0.0035	2.57	0.112825	0.266317	TraesCS4A03G0215400;TraesCS4B03G0556500;TraesCS4D03G0491400
GO:0019441	tryptophan catabolic process to kynurenine	0.003	0.0004	8.25	0.114453	0.268997	TraesCS6A03G0430800
GO:0048831	regulation of shoot system development	0.0089	0.0035	2.52	0.117538	0.272074	TraesCS6A03G0101200;TraesCS6B03G0142500;TraesCS6D03G0108100
GO:0003006	developmental process involved in reproduction	0.0325	0.0216	1.5	0.119028	0.272074	TraesCS2A03G0184100LC;TraesCS2A03G1216800;TraesCS2D03G1174900;TraesCS4A03G0651400;TraesCS4B03G0148200;TraesCS6A03G0393900;TraesCS6B03G0485500;TraesCS6D03G0333400;TraesCS7A03G0965700;TraesCS7B03G0802500;TraesCS7D03G0924700
GO:0010112	regulation of systemic acquired resistance	0.003	0.0004	7.89	0.119334	0.272074	TraesCS7B03G0689800
GO:0019362	pyridine nucleotide metabolic process	0.003	0.0004	7.89	0.119334	0.272074	TraesCS5B03G0055600LC
GO:0051258	protein polymerization	0.003	0.0004	7.89	0.119334	0.272074	TraesCS6B03G0979800LC
GO:0071470	cellular response to osmotic stress	0.003	0.0004	7.89	0.119334	0.272074	TraesCS5D03G0959700
GO:0072524	pyridine-containing compound metabolic process	0.003	0.0004	7.89	0.119334	0.272074	TraesCS5B03G0055600LC
GO:0031667	response to nutrient levels	0.0059	0.0018	3.36	0.119755	0.272074	TraesCS1B03G0528400;TraesCS2B03G0790800
GO:0000919	cell plate assembly	0.003	0.0004	7.56	0.124187	0.27866	TraesCS5A03G0232900
GO:0019722	calcium-mediated signaling	0.003	0.0004	7.56	0.124187	0.27866	TraesCS3B03G0780200
GO:0031670	cellular response to nutrient	0.003	0.0004	7.56	0.124187	0.27866	TraesCS2B03G0790800
GO:0016579	protein deubiquitination	0.0089	0.0036	2.45	0.124743	0.278762	TraesCS2A03G0752000;TraesCS2B03G0829100;TraesCS2D03G0695200
GO:0009156	ribonucleoside monophosphate biosynthetic process	0.003	0.0004	7.26	0.129013	0.28596	TraesCS5B03G0055600LC
GO:0060918	auxin transport	0.003	0.0004	7.26	0.129013	0.28596	TraesCS5A03G0562600
GO:0032446	protein modification by small protein conjugation	0.0148	0.0079	1.87	0.132414	0.29231	TraesCS4A03G0651400;TraesCS4B03G0148200;TraesCS5A03G0510500;TraesCS5A03G0686200LC;TraesCS5B03G0518300
GO:0090698	post-embryonic plant morphogenesis	0.0089	0.0037	2.38	0.133345	0.293026	TraesCS2A03G0608600;TraesCS2B03G0698500;TraesCS2D03G0584400
GO:0007163	establishment or maintenance of cell polarity	0.003	0.0004	6.98	0.133813	0.293026	TraesCS6B03G0979800LC
GO:0010468	regulation of gene expression	0.0414	0.0298	1.39	0.137194	0.295182	TraesCS2B03G0790800;TraesCS3A03G0919300;TraesCS3B03G1040800;TraesCS3D03G0845400;TraesCS4A03G0651400;TraesCS4B03G0148200;TraesCS5A03G0346000;TraesCS5B03G0338500;TraesCS5B03G1083600;TraesCS5D03G0332300;TraesCS6A03G0857600;TraesCS6B03G1026600;TraesCS6D03G0726200;TraesCS7B03G0689800
GO:0009126	purine nucleoside monophosphate metabolic process	0.003	0.0004	6.72	0.138587	0.295182	TraesCS5B03G0055600LC
GO:0009144	purine nucleoside triphosphate metabolic process	0.003	0.0004	6.72	0.138587	0.295182	TraesCS5B03G0055600LC
GO:0009167	purine ribonucleoside monophosphate metabolic process	0.003	0.0004	6.72	0.138587	0.295182	TraesCS5B03G0055600LC
GO:0009199	ribonucleoside triphosphate metabolic process	0.003	0.0004	6.72	0.138587	0.295182	TraesCS5B03G0055600LC
GO:0009205	purine ribonucleoside triphosphate metabolic process	0.003	0.0004	6.72	0.138587	0.295182	TraesCS5B03G0055600LC
GO:0046496	nicotinamide nucleotide metabolic process	0.003	0.0004	6.72	0.138587	0.295182	TraesCS5B03G0055600LC
GO:0009555	pollen development	0.0089	0.0038	2.32	0.140878	0.298302	TraesCS6A03G0393900;TraesCS6B03G0485500;TraesCS6D03G0333400
GO:0000422	autophagy of mitochondrion	0.003	0.0005	6.48	0.143335	0.298302	TraesCS1A03G0273400
GO:0006090	pyruvate metabolic process	0.003	0.0005	6.48	0.143335	0.298302	TraesCS5B03G0055600LC
GO:0009124	nucleoside monophosphate biosynthetic process	0.003	0.0005	6.48	0.143335	0.298302	TraesCS5B03G0055600LC
GO:0009161	ribonucleoside monophosphate metabolic process	0.003	0.0005	6.48	0.143335	0.298302	TraesCS5B03G0055600LC
GO:0009914	hormone transport	0.003	0.0005	6.48	0.143335	0.298302	TraesCS5A03G0562600
GO:0006518	peptide metabolic process	0.0089	0.0039	2.29	0.144696	0.299991	TraesCS5B03G1381500;TraesCS5D03G1236300;TraesCS7B03G0001000
GO:0090696	post-embryonic plant organ development	0.0089	0.0039	2.28	0.145977	0.301499	TraesCS2A03G0608600;TraesCS2B03G0698500;TraesCS2D03G0584400
GO:0070925	organelle assembly	0.0089	0.004	2.24	0.151136	0.310977	TraesCS2A03G0608600;TraesCS2B03G0698500;TraesCS2D03G0584400
GO:0031425	chloroplast RNA processing	0.003	0.0005	6.05	0.152751	0.313119	TraesCS3A03G1104400
GO:0070647	protein modification by small protein conjugation or removal	0.0148	0.0084	1.77	0.155977	0.315573	TraesCS4A03G0651400;TraesCS4B03G0148200;TraesCS5A03G0510500;TraesCS5A03G0686200LC;TraesCS5B03G0518300
GO:1902680	positive regulation of RNA biosynthetic process	0.0118	0.0061	1.93	0.155984	0.315573	TraesCS2B03G0790800;TraesCS6A03G0857600;TraesCS6B03G1026600;TraesCS6D03G0726200
GO:1903508	positive regulation of nucleic acid-templated transcription	0.0118	0.0061	1.93	0.155984	0.315573	TraesCS2B03G0790800;TraesCS6A03G0857600;TraesCS6B03G1026600;TraesCS6D03G0726200
GO:0002098	tRNA wobble uridine modification	0.003	0.0005	5.86	0.157421	0.315573	TraesCS5B03G0556000
GO:0006207	'de novo' pyrimidine nucleobase biosynthetic process	0.003	0.0005	5.86	0.157421	0.315573	TraesCS2D03G1246100
GO:0016102	diterpenoid biosynthetic process	0.003	0.0005	5.86	0.157421	0.315573	TraesCS2D03G0955700
GO:0090305	nucleic acid phosphodiester bond hydrolysis	0.0355	0.0255	1.39	0.158068	0.31571	TraesCS1A03G0136900;TraesCS1B03G0246500;TraesCS2A03G1216800;TraesCS2D03G1174900;TraesCS3A03G0202200;TraesCS3A03G1104400;TraesCS3D03G0181400;TraesCS3D03G0845200;TraesCS5A03G0561800;TraesCS5B03G0572700;TraesCS5D03G0610300;TraesCS7B03G0689800
GO:0010942	positive regulation of cell death	0.003	0.0005	5.67	0.162065	0.322511	TraesCS7B03G0689800
GO:0031668	cellular response to extracellular stimulus	0.0059	0.0022	2.75	0.164929	0.327017	TraesCS2B03G0790800;TraesCS5D03G0959700
GO:0043068	positive regulation of programmed cell death	0.003	0.0005	5.5	0.166684	0.32811	TraesCS7B03G0689800
GO:1901658	glycosyl compound catabolic process	0.003	0.0005	5.5	0.166684	0.32811	TraesCS7B03G0474200
GO:0051254	positive regulation of RNA metabolic process	0.0118	0.0063	1.87	0.167498	0.328527	TraesCS2B03G0790800;TraesCS6A03G0857600;TraesCS6B03G1026600;TraesCS6D03G0726200
GO:0044085	cellular component biogenesis	0.0237	0.0158	1.5	0.168217	0.328754	TraesCS1A03G0444900;TraesCS2A03G0608600;TraesCS2B03G0698500;TraesCS2D03G0584400;TraesCS5A03G0232900;TraesCS6A03G0200500;TraesCS6B03G0268600;TraesCS6B03G0979800LC
GO:0002833	positive regulation of response to biotic stimulus	0.003	0.0006	5.34	0.171277	0.332352	TraesCS7B03G0689800
GO:0032103	positive regulation of response to external stimulus	0.003	0.0006	5.34	0.171277	0.332352	TraesCS7B03G0689800
GO:0016567	protein ubiquitination	0.0148	0.0087	1.71	0.171973	0.332521	TraesCS4A03G0651400;TraesCS4B03G0148200;TraesCS5A03G0510500;TraesCS5A03G0686200LC;TraesCS5B03G0518300
GO:0032501	multicellular organismal process	0.0562	0.0443	1.27	0.173174	0.333659	TraesCS1A03G0136900;TraesCS1B03G0246500;TraesCS2A03G0184100LC;TraesCS2A03G0608600;TraesCS2A03G1216800;TraesCS2B03G0698500;TraesCS2D03G0584400;TraesCS2D03G1174900;TraesCS4A03G0651400;TraesCS4B03G0148200;TraesCS6A03G0101200;TraesCS6A03G0393900;TraesCS6B03G0142500;TraesCS6B03G0485500;TraesCS6D03G0108100;TraesCS6D03G0333400;TraesCS7A03G0965700;TraesCS7B03G0802500;TraesCS7D03G0924700
GO:0055085	transmembrane transport	0.0178	0.0111	1.6	0.174209	0.334471	TraesCS1D03G0994500;TraesCS1D03G0994800;TraesCS2A03G0944000;TraesCS2D03G0882700;TraesCS3D03G0602100;Triticum_aestivum_newGene_52226
GO:0042147	retrograde transport, endosome to Golgi	0.003	0.0006	5.19	0.175844	0.336426	TraesCS5A03G0232900
GO:0050896	response to stimulus	0.0769	0.0633	1.22	0.17742	0.338253	TraesCS1B03G0528400;TraesCS2A03G0608600;TraesCS2B03G0698500;TraesCS2B03G0790800;TraesCS2B03G1269500;TraesCS2D03G0584400;TraesCS3A03G0747000;TraesCS3D03G0687600;TraesCS4A03G0651400;TraesCS4B03G0148200;TraesCS5A03G0562600;TraesCS5B03G1083600;TraesCS5B03G1381500;TraesCS5D03G0959700;TraesCS5D03G1236300;TraesCS6A03G0393900;TraesCS6B03G0485500;TraesCS6D03G0333400;TraesCS7A03G0413100;TraesCS7A03G0965700…
GO:0034620	cellular response to unfolded protein	0.0059	0.0023	2.61	0.178616	0.339162	TraesCS5A03G1127700;TraesCS5D03G1081100
GO:0048731	system development	0.0414	0.0314	1.32	0.17914	0.339162	TraesCS2A03G0184100LC;TraesCS2A03G0608600;TraesCS2A03G1216800;TraesCS2B03G0698500;TraesCS2D03G0584400;TraesCS2D03G1174900;TraesCS4A03G0651400;TraesCS4B03G0148200;TraesCS6A03G0393900;TraesCS6B03G0485500;TraesCS6D03G0333400;TraesCS7A03G0965700;TraesCS7B03G0802500;TraesCS7D03G0924700
GO:0010119	regulation of stomatal movement	0.003	0.0006	5.04	0.180387	0.340341	TraesCS3B03G0780200
GO:0043603	cellular amide metabolic process	0.0089	0.0044	2.03	0.184594	0.34528	TraesCS5B03G1381500;TraesCS5D03G1236300;TraesCS7B03G0001000
GO:0030154	cell differentiation	0.0178	0.0113	1.57	0.18474	0.34528	TraesCS6A03G0393900;TraesCS6B03G0485500;TraesCS6D03G0333400;TraesCS7A03G0965700;TraesCS7B03G0802500;TraesCS7D03G0924700
GO:0051607	defense response to virus	0.003	0.0006	4.91	0.184905	0.34528	TraesCS7B03G0689800
GO:0005975	carbohydrate metabolic process	0.0414	0.0316	1.31	0.186774	0.34758	TraesCS1A03G0888000;TraesCS1B03G0988300;TraesCS2B03G0922900;TraesCS2D03G0775900;TraesCS3D03G0837100;TraesCS4A03G0040800;TraesCS4B03G0743700;TraesCS4D03G0663100;TraesCS5B03G0055600LC;TraesCS6A03G0136500;TraesCS6A03G0593400;TraesCS6B03G0191900;TraesCS6B03G0724600;TraesCS6D03G0495100
GO:0006351	transcription, DNA-templated	0.0207	0.0138	1.5	0.187535	0.347809	TraesCS3A03G0632400;TraesCS4A03G0881300;TraesCS5A03G0622900;TraesCS5D03G1125800;TraesCS7A03G1223100;TraesCS7B03G1108000;TraesCS7D03G1162400LC
GO:0043902	positive regulation of multi-organism process	0.003	0.0006	4.78	0.189398	0.349418	TraesCS7B03G0689800
GO:0048869	cellular developmental process	0.0178	0.0114	1.56	0.189684	0.349418	TraesCS6A03G0393900;TraesCS6B03G0485500;TraesCS6D03G0333400;TraesCS7A03G0965700;TraesCS7B03G0802500;TraesCS7D03G0924700
GO:0051260	protein homooligomerization	0.0059	0.0024	2.5	0.19048	0.349703	TraesCS6A03G0200500;TraesCS6B03G0268600
GO:0071495	cellular response to endogenous stimulus	0.0118	0.0067	1.77	0.191378	0.349819	TraesCS2B03G0790800;TraesCS7A03G0413100;TraesCS7B03G0217600;TraesCS7D03G0400100
GO:0010629	negative regulation of gene expression	0.0148	0.009	1.64	0.19234	0.349819	TraesCS3A03G0919300;TraesCS3B03G1040800;TraesCS3D03G0845400;TraesCS4A03G0651400;TraesCS4B03G0148200
GO:0030244	cellulose biosynthetic process	0.0059	0.0024	2.49	0.192468	0.349819	TraesCS5B03G1258900;TraesCS5D03G1128300
GO:0051321	meiotic cell cycle	0.0059	0.0024	2.45	0.196452	0.355874	TraesCS2B03G0050700;TraesCS2D03G0033800
GO:0071496	cellular response to external stimulus	0.0059	0.0025	2.4	0.202446	0.362428	TraesCS2B03G0790800;TraesCS5D03G0959700
GO:0009845	seed germination	0.0089	0.0046	1.94	0.202702	0.362428	TraesCS1A03G0136900;TraesCS1B03G0246500;TraesCS3B03G0780200
GO:0009123	nucleoside monophosphate metabolic process	0.003	0.0007	4.43	0.202729	0.362428	TraesCS5B03G0055600LC
GO:0031935	regulation of chromatin silencing	0.003	0.0007	4.43	0.202729	0.362428	TraesCS7B03G0689800
GO:0010557	positive regulation of macromolecule biosynthetic process	0.0118	0.0069	1.72	0.2037	0.362975	TraesCS2B03G0790800;TraesCS6A03G0857600;TraesCS6B03G1026600;TraesCS6D03G0726200
GO:0046907	intracellular transport	0.0207	0.0142	1.46	0.205719	0.364313	TraesCS4A03G0215400;TraesCS4B03G0556500;TraesCS4D03G0491400;TraesCS5A03G0232900;TraesCS6A03G0857600;TraesCS6B03G1026600;TraesCS6D03G0726200
GO:0051186	obsolete cofactor metabolic process	0.0118	0.0069	1.72	0.205966	0.364313	TraesCS5B03G0055600LC;TraesCS5B03G1381500;TraesCS5D03G1236300;TraesCS7B03G0001000
GO:0009755	hormone-mediated signaling pathway	0.0089	0.0046	1.92	0.206939	0.364313	TraesCS7A03G0413100;TraesCS7B03G0217600;TraesCS7D03G0400100
GO:0048268	clathrin coat assembly	0.003	0.0007	4.32	0.207124	0.364313	TraesCS6B03G0462900
GO:2000113	negative regulation of cellular macromolecule biosynthetic process	0.0059	0.0025	2.36	0.208461	0.364334	TraesCS4A03G0651400;TraesCS4B03G0148200
GO:0048856	anatomical structure development	0.0562	0.0458	1.23	0.210827	0.364334	TraesCS1A03G0136900;TraesCS1B03G0246500;TraesCS2A03G0184100LC;TraesCS2A03G0608600;TraesCS2A03G1216800;TraesCS2B03G0698500;TraesCS2D03G0584400;TraesCS2D03G1174900;TraesCS4A03G0651400;TraesCS4B03G0148200;TraesCS6A03G0101200;TraesCS6A03G0393900;TraesCS6B03G0142500;TraesCS6B03G0485500;TraesCS6D03G0108100;TraesCS6D03G0333400;TraesCS7A03G0965700;TraesCS7B03G0802500;TraesCS7D03G0924700
GO:0009152	purine ribonucleotide biosynthetic process	0.003	0.0007	4.22	0.211495	0.364334	TraesCS5B03G0055600LC
GO:0046131	pyrimidine ribonucleoside metabolic process	0.003	0.0007	4.22	0.211495	0.364334	TraesCS7B03G0474200
GO:1901136	carbohydrate derivative catabolic process	0.003	0.0007	4.22	0.211495	0.364334	TraesCS7B03G0474200
GO:0031328	positive regulation of cellular biosynthetic process	0.0118	0.007	1.7	0.211661	0.364334	TraesCS2B03G0790800;TraesCS6A03G0857600;TraesCS6B03G1026600;TraesCS6D03G0726200
GO:1902679	negative regulation of RNA biosynthetic process	0.0059	0.0025	2.33	0.212481	0.364334	TraesCS4A03G0651400;TraesCS4B03G0148200
GO:1903507	negative regulation of nucleic acid-templated transcription	0.0059	0.0025	2.33	0.212481	0.364334	TraesCS4A03G0651400;TraesCS4B03G0148200
GO:0006694	steroid biosynthetic process	0.003	0.0007	4.13	0.215842	0.365999	TraesCS5B03G1319200
GO:0010363	regulation of plant-type hypersensitive response	0.003	0.0007	4.13	0.215842	0.365999	TraesCS7B03G0689800
GO:0009628	response to abiotic stimulus	0.0296	0.0221	1.34	0.218349	0.365999	TraesCS3A03G0747000;TraesCS3D03G0687600;TraesCS4A03G0651400;TraesCS4B03G0148200;TraesCS5A03G0562600;TraesCS5B03G1083600;TraesCS5D03G0959700;TraesCS6A03G0393900;TraesCS6B03G0485500;TraesCS6D03G0333400
GO:0006891	intra-Golgi vesicle-mediated transport	0.003	0.0007	4.03	0.220164	0.365999	TraesCS5A03G0232900
GO:0009119	ribonucleoside metabolic process	0.003	0.0007	4.03	0.220164	0.365999	TraesCS7B03G0474200
GO:0009260	ribonucleotide biosynthetic process	0.003	0.0007	4.03	0.220164	0.365999	TraesCS5B03G0055600LC
GO:0016197	endosomal transport	0.003	0.0007	4.03	0.220164	0.365999	TraesCS5A03G0232900
GO:0042631	cellular response to water deprivation	0.003	0.0007	4.03	0.220164	0.365999	TraesCS5D03G0959700
GO:0046390	ribose phosphate biosynthetic process	0.003	0.0007	4.03	0.220164	0.365999	TraesCS5B03G0055600LC
GO:0071462	cellular response to water stimulus	0.003	0.0007	4.03	0.220164	0.365999	TraesCS5D03G0959700
GO:0006298	mismatch repair	0.0089	0.0048	1.85	0.222639	0.368988	TraesCS6A03G0559000;TraesCS6B03G0683800;TraesCS6D03G0474100
GO:0051253	negative regulation of RNA metabolic process	0.0059	0.0026	2.24	0.224584	0.371084	TraesCS4A03G0651400;TraesCS4B03G0148200
GO:0051649	establishment of localization in cell	0.0207	0.0146	1.42	0.226939	0.372738	TraesCS4A03G0215400;TraesCS4B03G0556500;TraesCS4D03G0491400;TraesCS5A03G0232900;TraesCS6A03G0857600;TraesCS6B03G1026600;TraesCS6D03G0726200
GO:0009891	positive regulation of biosynthetic process	0.0118	0.0072	1.64	0.227836	0.372738	TraesCS2B03G0790800;TraesCS6A03G0857600;TraesCS6B03G1026600;TraesCS6D03G0726200
GO:0009615	response to virus	0.003	0.0008	3.86	0.228739	0.372738	TraesCS7B03G0689800
GO:1904668	positive regulation of ubiquitin protein ligase activity	0.003	0.0008	3.86	0.228739	0.372738	TraesCS2A03G1044300
GO:0045935	positive regulation of nucleobase-containing compound metabolic process	0.0118	0.0072	1.64	0.229004	0.372738	TraesCS2B03G0790800;TraesCS6A03G0857600;TraesCS6B03G1026600;TraesCS6D03G0726200
GO:0006002	fructose 6-phosphate metabolic process	0.003	0.0008	3.78	0.232991	0.376978	TraesCS3B03G0800300
GO:0072522	purine-containing compound biosynthetic process	0.003	0.0008	3.78	0.232991	0.376978	TraesCS5B03G0055600LC
GO:0009185	ribonucleoside diphosphate metabolic process	0.003	0.0008	3.63	0.241425	0.389468	TraesCS5B03G0055600LC
GO:0045934	negative regulation of nucleobase-containing compound metabolic process	0.0059	0.0028	2.12	0.242828	0.390575	TraesCS4A03G0651400;TraesCS4B03G0148200
GO:0006213	pyrimidine nucleoside metabolic process	0.003	0.0008	3.56	0.245607	0.391999	TraesCS7B03G0474200
GO:0009132	nucleoside diphosphate metabolic process	0.003	0.0008	3.56	0.245607	0.391999	TraesCS5B03G0055600LC
GO:0000956	nuclear-transcribed mRNA catabolic process	0.0089	0.0051	1.75	0.245869	0.391999	TraesCS3A03G0919300;TraesCS3B03G1040800;TraesCS3D03G0845400
GO:0015833	peptide transport	0.0178	0.0125	1.43	0.247106	0.392474	TraesCS4A03G0215400;TraesCS4B03G0556500;TraesCS4D03G0491400;TraesCS6A03G0857600;TraesCS6B03G1026600;TraesCS6D03G0726200
GO:0009653	anatomical structure morphogenesis	0.0178	0.0125	1.42	0.248922	0.392474	TraesCS2A03G0608600;TraesCS2B03G0698500;TraesCS2D03G0584400;TraesCS7A03G0965700;TraesCS7B03G0802500;TraesCS7D03G0924700
GO:0006165	nucleoside diphosphate phosphorylation	0.003	0.0008	3.49	0.249767	0.392474	TraesCS5B03G0055600LC
GO:0016052	carbohydrate catabolic process	0.003	0.0008	3.49	0.249767	0.392474	TraesCS5B03G0055600LC
GO:1902410	mitotic cytokinetic process	0.003	0.0008	3.49	0.249767	0.392474	TraesCS5A03G0232900
GO:0034641	cellular nitrogen compound metabolic process	0.0621	0.0528	1.18	0.253051	0.396493	TraesCS1A03G0136900;TraesCS1B03G0246500;TraesCS2A03G0184100LC;TraesCS2A03G1216800;TraesCS2D03G1174900;TraesCS3A03G0202200;TraesCS3A03G0919300;TraesCS3A03G1104400;TraesCS3B03G1040800;TraesCS3D03G0181400;TraesCS3D03G0845200;TraesCS3D03G0845400;TraesCS5A03G0561800;TraesCS5B03G0055600LC;TraesCS5B03G0572700;TraesCS5B03G1381500;TraesCS5D03G0610300;TraesCS5D03G1236300;TraesCS7B03G0001000;TraesCS7B03G047…
GO:0032506	cytokinetic process	0.003	0.0009	3.43	0.253903	0.396688	TraesCS5A03G0232900
GO:0051259	protein complex oligomerization	0.0059	0.0029	2.05	0.255026	0.397303	TraesCS6A03G0200500;TraesCS6B03G0268600
GO:0006535	cysteine biosynthetic process from serine	0.003	0.0009	3.36	0.258017	0.397484	TraesCS7D03G0856000
GO:0015995	chlorophyll biosynthetic process	0.003	0.0009	3.36	0.258017	0.397484	TraesCS1B03G0679300
GO:0046939	nucleotide phosphorylation	0.003	0.0009	3.36	0.258017	0.397484	TraesCS5B03G0055600LC
GO:0042886	amide transport	0.0178	0.0126	1.4	0.258058	0.397484	TraesCS4A03G0215400;TraesCS4B03G0556500;TraesCS4D03G0491400;TraesCS6A03G0857600;TraesCS6B03G1026600;TraesCS6D03G0726200
GO:0006402	mRNA catabolic process	0.0089	0.0052	1.7	0.2591	0.397966	TraesCS3A03G0919300;TraesCS3B03G1040800;TraesCS3D03G0845400
GO:0009142	nucleoside triphosphate biosynthetic process	0.003	0.0009	3.3	0.262108	0.401454	TraesCS5B03G0055600LC
GO:0006164	purine nucleotide biosynthetic process	0.003	0.0009	3.24	0.266176	0.406544	TraesCS5B03G0055600LC
GO:0043631	RNA polyadenylation	0.0059	0.003	1.98	0.267236	0.407021	TraesCS7B03G0739800;TraesCS7D03G0861900
GO:0044248	cellular catabolic process	0.0266	0.0207	1.29	0.269389	0.408151	TraesCS3A03G0919300;TraesCS3B03G1040800;TraesCS3D03G0845400;TraesCS5A03G0686200LC;TraesCS5B03G0055600LC;TraesCS5B03G1381500;TraesCS5D03G1236300;TraesCS7B03G0001000;TraesCS7B03G0474200
GO:0009793	embryo development ending in seed dormancy	0.0178	0.0129	1.38	0.270067	0.408151	TraesCS2A03G0184100LC;TraesCS2A03G1216800;TraesCS2D03G1174900;TraesCS7A03G0965700;TraesCS7B03G0802500;TraesCS7D03G0924700
GO:0044282	small molecule catabolic process	0.003	0.0009	3.18	0.270223	0.408151	TraesCS7B03G0474200
GO:1902275	regulation of chromatin organization	0.003	0.0009	3.13	0.274247	0.411946	TraesCS7B03G0689800
GO:1990748	cellular detoxification	0.003	0.0009	3.13	0.274247	0.411946	TraesCS2B03G1269500
GO:0051301	cell division	0.0089	0.0054	1.65	0.275394	0.412534	TraesCS2A03G1216800;TraesCS2D03G1174900;TraesCS5A03G0232900
GO:0045184	establishment of protein localization	0.0178	0.013	1.37	0.27659	0.41319	TraesCS4A03G0215400;TraesCS4B03G0556500;TraesCS4D03G0491400;TraesCS6A03G0857600;TraesCS6B03G1026600;TraesCS6D03G0726200
GO:0060968	regulation of gene silencing	0.003	0.001	3.08	0.278248	0.413402	TraesCS7B03G0689800
GO:0098869	cellular oxidant detoxification	0.003	0.001	3.08	0.278248	0.413402	TraesCS2B03G1269500
GO:0010558	negative regulation of macromolecule biosynthetic process	0.0059	0.0031	1.91	0.281477	0.414794	TraesCS4A03G0651400;TraesCS4B03G0148200
GO:0048544	recognition of pollen	0.0148	0.0105	1.41	0.281834	0.414794	TraesCS3A03G0160300;TraesCS3B03G0201700;TraesCS3D03G0142800;TraesCS7A03G0300300;TraesCS7B03G0072500
GO:0002252	immune effector process	0.003	0.001	3.03	0.282228	0.414794	TraesCS7B03G0689800
GO:1900424	regulation of defense response to bacterium	0.003	0.001	3.03	0.282228	0.414794	TraesCS7B03G0689800
GO:0016114	terpenoid biosynthetic process	0.003	0.001	2.98	0.286186	0.419481	TraesCS1D03G0614900
GO:0010628	positive regulation of gene expression	0.0118	0.008	1.47	0.288972	0.420807	TraesCS2B03G0790800;TraesCS6A03G0857600;TraesCS6B03G1026600;TraesCS6D03G0726200
GO:0045893	positive regulation of transcription, DNA-templated	0.0118	0.008	1.47	0.288972	0.420807	TraesCS2B03G0790800;TraesCS6A03G0857600;TraesCS6B03G1026600;TraesCS6D03G0726200
GO:0072527	pyrimidine-containing compound metabolic process	0.003	0.001	2.93	0.290122	0.420807	TraesCS7B03G0474200
GO:0032502	developmental process	0.0562	0.0486	1.16	0.290635	0.420807	TraesCS1A03G0136900;TraesCS1B03G0246500;TraesCS2A03G0184100LC;TraesCS2A03G0608600;TraesCS2A03G1216800;TraesCS2B03G0698500;TraesCS2D03G0584400;TraesCS2D03G1174900;TraesCS4A03G0651400;TraesCS4B03G0148200;TraesCS6A03G0101200;TraesCS6A03G0393900;TraesCS6B03G0142500;TraesCS6B03G0485500;TraesCS6D03G0108100;TraesCS6D03G0333400;TraesCS7A03G0965700;TraesCS7B03G0802500;TraesCS7D03G0924700
GO:0023051	regulation of signaling	0.0118	0.0081	1.46	0.292647	0.420807	TraesCS4A03G0651400;TraesCS4B03G0148200;TraesCS5A03G0510500;TraesCS5B03G0518300
GO:0009966	regulation of signal transduction	0.0118	0.0081	1.46	0.293874	0.420807	TraesCS4A03G0651400;TraesCS4B03G0148200;TraesCS5A03G0510500;TraesCS5B03G0518300
GO:0006163	purine nucleotide metabolic process	0.003	0.001	2.88	0.294037	0.420807	TraesCS5B03G0055600LC
GO:0009150	purine ribonucleotide metabolic process	0.003	0.001	2.88	0.294037	0.420807	TraesCS5B03G0055600LC
GO:0097237	cellular response to toxic substance	0.003	0.001	2.88	0.294037	0.420807	TraesCS2B03G1269500
GO:0006986	response to unfolded protein	0.0059	0.0032	1.84	0.295695	0.422073	TraesCS5A03G1127700;TraesCS5D03G1081100
GO:0009790	embryo development	0.0178	0.0133	1.33	0.297321	0.423285	TraesCS2A03G0184100LC;TraesCS2A03G1216800;TraesCS2D03G1174900;TraesCS7A03G0965700;TraesCS7B03G0802500;TraesCS7D03G0924700
GO:0055086	nucleobase-containing small molecule metabolic process	0.0059	0.0032	1.82	0.299751	0.424904	TraesCS5B03G0055600LC;TraesCS7B03G0474200
GO:0010646	regulation of cell communication	0.0118	0.0082	1.45	0.300017	0.424904	TraesCS4A03G0651400;TraesCS4B03G0148200;TraesCS5A03G0510500;TraesCS5B03G0518300
GO:0006401	RNA catabolic process	0.0089	0.0057	1.56	0.303753	0.429082	TraesCS3A03G0919300;TraesCS3B03G1040800;TraesCS3D03G0845400
GO:0000911	cytokinesis by cell plate formation	0.003	0.0011	2.75	0.305652	0.430648	TraesCS5A03G0232900
GO:0051726	regulation of cell cycle	0.0089	0.0058	1.54	0.308247	0.432689	TraesCS7A03G0965700;TraesCS7B03G0802500;TraesCS7D03G0924700
GO:0009141	nucleoside triphosphate metabolic process	0.003	0.0011	2.71	0.309481	0.432689	TraesCS5B03G0055600LC
GO:0034599	cellular response to oxidative stress	0.003	0.0011	2.71	0.309481	0.432689	TraesCS2B03G1269500
GO:0006839	mitochondrial transport	0.003	0.0011	2.67	0.313289	0.435778	TraesCS5D03G0582700
GO:0034050	host programmed cell death induced by symbiont	0.003	0.0011	2.67	0.313289	0.435778	TraesCS7B03G0689800
GO:0051704	multi-organism process	0.0207	0.0163	1.27	0.317115	0.439977	TraesCS2A03G0608600;TraesCS2B03G0698500;TraesCS2D03G0584400;TraesCS6A03G0393900;TraesCS6B03G0485500;TraesCS6D03G0333400;TraesCS7B03G0689800
GO:0071427	mRNA-containing ribonucleoprotein complex export from nucleus	0.0089	0.0059	1.5	0.323238	0.447334	TraesCS6A03G0857600;TraesCS6B03G1026600;TraesCS6D03G0726200
GO:0071166	ribonucleoprotein complex localization	0.0089	0.006	1.49	0.327737	0.450509	TraesCS6A03G0857600;TraesCS6B03G1026600;TraesCS6D03G0726200
GO:0071426	ribonucleoprotein complex export from nucleus	0.0089	0.006	1.49	0.327737	0.450509	TraesCS6A03G0857600;TraesCS6B03G1026600;TraesCS6D03G0726200
GO:0031123	RNA 3'-end processing	0.0059	0.0035	1.7	0.328011	0.450509	TraesCS7B03G0739800;TraesCS7D03G0861900
GO:0006611	protein export from nucleus	0.0089	0.006	1.48	0.329236	0.45073	TraesCS6A03G0857600;TraesCS6B03G1026600;TraesCS6D03G0726200
GO:0009056	catabolic process	0.0266	0.022	1.21	0.329825	0.45073	TraesCS3A03G0919300;TraesCS3B03G1040800;TraesCS3D03G0845400;TraesCS5A03G0686200LC;TraesCS5B03G0055600LC;TraesCS5B03G1381500;TraesCS5D03G1236300;TraesCS7B03G0001000;TraesCS7B03G0474200
GO:0009266	response to temperature stimulus	0.0089	0.006	1.47	0.333735	0.454933	TraesCS4A03G0651400;TraesCS4B03G0148200;TraesCS5B03G1083600
GO:0034613	cellular protein localization	0.0178	0.014	1.27	0.337643	0.455594	TraesCS4A03G0215400;TraesCS4B03G0556500;TraesCS4D03G0491400;TraesCS6A03G0857600;TraesCS6B03G1026600;TraesCS6D03G0726200
GO:0071702	organic substance transport	0.0178	0.014	1.27	0.337643	0.455594	TraesCS4A03G0215400;TraesCS4B03G0556500;TraesCS4D03G0491400;TraesCS6A03G0857600;TraesCS6B03G1026600;TraesCS6D03G0726200
GO:0006282	regulation of DNA repair	0.003	0.0012	2.42	0.339366	0.455594	TraesCS7B03G0689800
GO:0097435	supramolecular fiber organization	0.003	0.0012	2.42	0.339366	0.455594	TraesCS6B03G0979800LC
GO:0031503	protein-containing complex localization	0.0089	0.0061	1.46	0.33973	0.455594	TraesCS6A03G0857600;TraesCS6B03G1026600;TraesCS6D03G0726200
GO:0010605	negative regulation of macromolecule metabolic process	0.0148	0.0114	1.3	0.341761	0.455594	TraesCS3A03G0919300;TraesCS3B03G1040800;TraesCS3D03G0845400;TraesCS4A03G0651400;TraesCS4B03G0148200
GO:0051641	cellular localization	0.0207	0.0168	1.23	0.342684	0.455594	TraesCS4A03G0215400;TraesCS4B03G0556500;TraesCS4D03G0491400;TraesCS5A03G0232900;TraesCS6A03G0857600;TraesCS6B03G1026600;TraesCS6D03G0726200
GO:0050790	regulation of catalytic activity	0.0089	0.0061	1.45	0.342727	0.455594	TraesCS4A03G0215400;TraesCS4B03G0556500;TraesCS4D03G0491400
GO:1903506	regulation of nucleic acid-templated transcription	0.0237	0.0196	1.21	0.342736	0.455594	TraesCS2B03G0790800;TraesCS4A03G0651400;TraesCS4B03G0148200;TraesCS5B03G1083600;TraesCS6A03G0857600;TraesCS6B03G1026600;TraesCS6D03G0726200;TraesCS7B03G0689800
GO:2001141	regulation of RNA biosynthetic process	0.0237	0.0196	1.21	0.342736	0.455594	TraesCS2B03G0790800;TraesCS4A03G0651400;TraesCS4B03G0148200;TraesCS5B03G1083600;TraesCS6A03G0857600;TraesCS6B03G1026600;TraesCS6D03G0726200;TraesCS7B03G0689800
GO:0071704	organic substance metabolic process	0.0976	0.0902	1.08	0.34341	0.455594	TraesCS1A03G0136900;TraesCS1B03G0246500;TraesCS2A03G0184100LC;TraesCS2A03G1216800;TraesCS2B03G0790800;TraesCS2D03G1174900;TraesCS3A03G0202200;TraesCS3A03G0919300;TraesCS3A03G1104400;TraesCS3B03G1040800;TraesCS3D03G0181400;TraesCS3D03G0845200;TraesCS3D03G0845400;TraesCS4A03G0651400;TraesCS4B03G0148200;TraesCS5A03G0510500;TraesCS5A03G0561800;TraesCS5A03G0686200LC;TraesCS5B03G0055600LC;TraesCS5B03G0…
GO:0099402	plant organ development	0.0178	0.0142	1.25	0.347345	0.455608	TraesCS2A03G0608600;TraesCS2B03G0698500;TraesCS2D03G0584400;TraesCS7A03G0965700;TraesCS7B03G0802500;TraesCS7D03G0924700
GO:0015931	nucleobase-containing compound transport	0.0089	0.0062	1.43	0.348717	0.455608	TraesCS6A03G0857600;TraesCS6B03G1026600;TraesCS6D03G0726200
GO:0050657	nucleic acid transport	0.0089	0.0062	1.43	0.348717	0.455608	TraesCS6A03G0857600;TraesCS6B03G1026600;TraesCS6D03G0726200
GO:0050658	RNA transport	0.0089	0.0062	1.43	0.348717	0.455608	TraesCS6A03G0857600;TraesCS6B03G1026600;TraesCS6D03G0726200
GO:0051236	establishment of RNA localization	0.0089	0.0062	1.43	0.348717	0.455608	TraesCS6A03G0857600;TraesCS6B03G1026600;TraesCS6D03G0726200
GO:0006405	RNA export from nucleus	0.0089	0.0062	1.43	0.350214	0.455608	TraesCS6A03G0857600;TraesCS6B03G1026600;TraesCS6D03G0726200
GO:0051028	mRNA transport	0.0089	0.0062	1.43	0.350214	0.455608	TraesCS6A03G0857600;TraesCS6B03G1026600;TraesCS6D03G0726200
GO:0070727	cellular macromolecule localization	0.0178	0.0142	1.25	0.351233	0.455608	TraesCS4A03G0215400;TraesCS4B03G0556500;TraesCS4D03G0491400;TraesCS6A03G0857600;TraesCS6B03G1026600;TraesCS6D03G0726200
GO:0090615	mitochondrial mRNA processing	0.0059	0.0037	1.61	0.351987	0.455608	TraesCS1A03G0136900;TraesCS1B03G0246500
GO:0006403	RNA localization	0.0089	0.0062	1.42	0.353206	0.455608	TraesCS6A03G0857600;TraesCS6B03G1026600;TraesCS6D03G0726200
GO:0051168	nuclear export	0.0089	0.0063	1.42	0.354701	0.455608	TraesCS6A03G0857600;TraesCS6B03G1026600;TraesCS6D03G0726200
GO:0015031	protein transport	0.0237	0.0198	1.2	0.355085	0.455608	TraesCS2A03G0030200;TraesCS2A03G0231000LC;TraesCS4A03G0215400;TraesCS4B03G0556500;TraesCS4D03G0491400;TraesCS6A03G0857600;TraesCS6B03G1026600;TraesCS6D03G0726200
GO:0009626	plant-type hypersensitive response	0.003	0.0013	2.27	0.357386	0.455608	TraesCS7B03G0689800
GO:0045089	positive regulation of innate immune response	0.003	0.0013	2.27	0.357386	0.455608	TraesCS7B03G0689800
GO:0046034	ATP metabolic process	0.003	0.0013	2.27	0.357386	0.455608	TraesCS5B03G0055600LC
GO:0071417	cellular response to organonitrogen compound	0.003	0.0013	2.27	0.357386	0.455608	TraesCS2B03G0790800
GO:0000963	mitochondrial RNA processing	0.0059	0.0037	1.59	0.359915	0.455608	TraesCS1A03G0136900;TraesCS1B03G0246500
GO:0031327	negative regulation of cellular biosynthetic process	0.0059	0.0037	1.59	0.359915	0.455608	TraesCS4A03G0651400;TraesCS4B03G0148200
GO:0006511	ubiquitin-dependent protein catabolic process	0.0207	0.0171	1.21	0.360467	0.455608	TraesCS1A03G0218100;TraesCS2A03G0752000;TraesCS2B03G0829100;TraesCS2D03G0695200;TraesCS3D03G0878700;TraesCS5A03G0686200LC;TraesCS7A03G0819600
GO:0006607	NLS-bearing protein import into nucleus	0.003	0.0013	2.24	0.36093	0.455608	TraesCS2D03G0552600
GO:0070887	cellular response to chemical stimulus	0.0178	0.0144	1.23	0.360968	0.455608	TraesCS2B03G0790800;TraesCS2B03G1269500;TraesCS5D03G0959700;TraesCS7A03G0413100;TraesCS7B03G0217600;TraesCS7D03G0400100
GO:0050794	regulation of cellular process	0.0592	0.0538	1.1	0.363247	0.457182	TraesCS2B03G0790800;TraesCS2B03G1269500;TraesCS4A03G0215400;TraesCS4A03G0651400;TraesCS4B03G0148200;TraesCS4B03G0556500;TraesCS4D03G0491400;TraesCS5A03G0510500;TraesCS5B03G0518300;TraesCS5B03G1083600;TraesCS6A03G0857600;TraesCS6B03G1026600;TraesCS6D03G0726200;TraesCS7A03G0413100;TraesCS7A03G0965700;TraesCS7B03G0217600;TraesCS7B03G0689800;TraesCS7B03G0802500;TraesCS7D03G0400100;TraesCS7D03G0924700
GO:0071705	nitrogen compound transport	0.0178	0.0145	1.23	0.363892	0.457182	TraesCS4A03G0215400;TraesCS4B03G0556500;TraesCS4D03G0491400;TraesCS6A03G0857600;TraesCS6B03G1026600;TraesCS6D03G0726200
GO:0007275	multicellular organism development	0.0503	0.0454	1.11	0.367336	0.459981	TraesCS1A03G0136900;TraesCS1B03G0246500;TraesCS2A03G0184100LC;TraesCS2A03G0608600;TraesCS2A03G1216800;TraesCS2B03G0698500;TraesCS2D03G0584400;TraesCS2D03G1174900;TraesCS4A03G0651400;TraesCS4B03G0148200;TraesCS6A03G0393900;TraesCS6B03G0485500;TraesCS6D03G0333400;TraesCS7A03G0819600;TraesCS7A03G0965700;TraesCS7B03G0802500;TraesCS7D03G0924700
GO:0009890	negative regulation of biosynthetic process	0.0059	0.0038	1.56	0.367807	0.459981	TraesCS4A03G0651400;TraesCS4B03G0148200
GO:0031669	cellular response to nutrient levels	0.003	0.0014	2.16	0.371448	0.463471	TraesCS2B03G0790800
GO:2000112	regulation of cellular macromolecule biosynthetic process	0.0237	0.0202	1.17	0.377432	0.467818	TraesCS2B03G0790800;TraesCS4A03G0651400;TraesCS4B03G0148200;TraesCS5B03G1083600;TraesCS6A03G0857600;TraesCS6B03G1026600;TraesCS6D03G0726200;TraesCS7B03G0689800
GO:0000966	RNA 5'-end processing	0.0059	0.0039	1.53	0.377619	0.467818	TraesCS1A03G0136900;TraesCS1B03G0246500
GO:0043412	macromolecule modification	0.0503	0.0457	1.1	0.377854	0.467818	TraesCS1A03G0136900;TraesCS1B03G0246500;TraesCS2A03G1216800;TraesCS2B03G0790800;TraesCS2D03G1174900;TraesCS3A03G0202200;TraesCS3A03G1104400;TraesCS3D03G0181400;TraesCS3D03G0845200;TraesCS4A03G0651400;TraesCS4B03G0148200;TraesCS5A03G0510500;TraesCS5A03G0561800;TraesCS5A03G0686200LC;TraesCS5B03G0518300;TraesCS5B03G0572700;TraesCS5D03G0610300
GO:0045927	positive regulation of growth	0.003	0.0014	2.11	0.378363	0.467818	TraesCS7B03G1202300
GO:0032870	cellular response to hormone stimulus	0.0089	0.0065	1.36	0.380043	0.468831	TraesCS7A03G0413100;TraesCS7B03G0217600;TraesCS7D03G0400100
GO:0140053	mitochondrial gene expression	0.0059	0.0039	1.51	0.383476	0.471615	TraesCS1A03G0136900;TraesCS1B03G0246500
GO:0006996	organelle organization	0.0296	0.026	1.14	0.38403	0.471615	TraesCS2A03G0608600;TraesCS2B03G0698500;TraesCS2D03G0584400;TraesCS5A03G0640400;TraesCS5B03G0665800;TraesCS5D03G0608800;TraesCS6A03G0393900;TraesCS6B03G0485500;TraesCS6B03G0979800LC;TraesCS6D03G0333400
GO:0051252	regulation of RNA metabolic process	0.0237	0.0205	1.16	0.388229	0.472774	TraesCS2B03G0790800;TraesCS4A03G0651400;TraesCS4B03G0148200;TraesCS5B03G1083600;TraesCS6A03G0857600;TraesCS6B03G1026600;TraesCS6D03G0726200;TraesCS7B03G0689800
GO:0000079	regulation of cyclin-dependent protein serine/threonine kinase activity	0.003	0.0015	2.04	0.388595	0.472774	TraesCS2D03G0886500
GO:0006325	chromatin organization	0.0089	0.0066	1.34	0.388939	0.472774	TraesCS6A03G0393900;TraesCS6B03G0485500;TraesCS6D03G0333400
GO:0010154	fruit development	0.0178	0.0149	1.19	0.389269	0.472774	TraesCS2A03G0184100LC;TraesCS2A03G1216800;TraesCS2D03G1174900;TraesCS7A03G0965700;TraesCS7B03G0802500;TraesCS7D03G0924700
GO:0006606	protein import into nucleus	0.0059	0.004	1.49	0.389308	0.472774	TraesCS2A03G1357600;TraesCS2D03G1329800
GO:0048316	seed development	0.0178	0.0149	1.19	0.390246	0.472859	TraesCS2A03G0184100LC;TraesCS2A03G1216800;TraesCS2D03G1174900;TraesCS7A03G0965700;TraesCS7B03G0802500;TraesCS7D03G0924700
GO:0050778	positive regulation of immune response	0.003	0.0015	2.02	0.391968	0.473893	TraesCS7B03G0689800
GO:0009644	response to high light intensity	0.003	0.0015	1.99	0.395322	0.476891	TraesCS5B03G1083600
GO:0008104	protein localization	0.0178	0.015	1.18	0.397081	0.477955	TraesCS4A03G0215400;TraesCS4B03G0556500;TraesCS4D03G0491400;TraesCS6A03G0857600;TraesCS6B03G1026600;TraesCS6D03G0726200
GO:0002684	positive regulation of immune system process	0.003	0.0015	1.97	0.398658	0.478797	TraesCS7B03G0689800
GO:0042273	ribosomal large subunit biogenesis	0.003	0.0015	1.93	0.405275	0.485674	TraesCS1A03G0444900
GO:0016070	RNA metabolic process	0.0444	0.0409	1.09	0.409592	0.489771	TraesCS1A03G0136900;TraesCS1B03G0246500;TraesCS2A03G0184100LC;TraesCS2A03G1216800;TraesCS2D03G1174900;TraesCS3A03G0202200;TraesCS3A03G0919300;TraesCS3A03G1104400;TraesCS3B03G1040800;TraesCS3D03G0181400;TraesCS3D03G0845200;TraesCS3D03G0845400;TraesCS5A03G0561800;TraesCS5B03G0572700;TraesCS5D03G0610300
GO:0072330	monocarboxylic acid biosynthetic process	0.003	0.0016	1.87	0.415065	0.495229	TraesCS5B03G0055600LC
GO:0002831	regulation of response to biotic stimulus	0.003	0.0016	1.85	0.418293	0.496905	TraesCS7B03G0689800
GO:0006091	generation of precursor metabolites and energy	0.003	0.0016	1.85	0.418293	0.496905	TraesCS5B03G0055600LC
GO:1901293	nucleoside phosphate biosynthetic process	0.003	0.0016	1.83	0.421502	0.49963	TraesCS5B03G0055600LC
GO:0000302	response to reactive oxygen species	0.003	0.0016	1.82	0.424694	0.500139	TraesCS1B03G0528400
GO:0009259	ribonucleotide metabolic process	0.003	0.0016	1.82	0.424694	0.500139	TraesCS5B03G0055600LC
GO:0019693	ribose phosphate metabolic process	0.003	0.0016	1.82	0.424694	0.500139	TraesCS5B03G0055600LC
GO:0006139	nucleobase-containing compound metabolic process	0.0533	0.05	1.07	0.425601	0.500139	TraesCS1A03G0136900;TraesCS1B03G0246500;TraesCS2A03G0184100LC;TraesCS2A03G1216800;TraesCS2D03G1174900;TraesCS3A03G0202200;TraesCS3A03G0919300;TraesCS3A03G1104400;TraesCS3B03G1040800;TraesCS3D03G0181400;TraesCS3D03G0845200;TraesCS3D03G0845400;TraesCS5A03G0561800;TraesCS5B03G0055600LC;TraesCS5B03G0572700;TraesCS5D03G0610300;TraesCS7B03G0474200;TraesCS7B03G0689800
GO:0010556	regulation of macromolecule biosynthetic process	0.0237	0.0212	1.12	0.427305	0.500251	TraesCS2B03G0790800;TraesCS4A03G0651400;TraesCS4B03G0148200;TraesCS5B03G1083600;TraesCS6A03G0857600;TraesCS6B03G1026600;TraesCS6D03G0726200;TraesCS7B03G0689800
GO:0080156	mitochondrial mRNA modification	0.0059	0.0043	1.38	0.427531	0.500251	TraesCS1A03G0136900;TraesCS1B03G0246500
GO:0042592	homeostatic process	0.0089	0.0071	1.25	0.429986	0.502046	TraesCS2B03G1269500;TraesCS3A03G0747000;TraesCS3D03G0687600
GO:0051865	protein autoubiquitination	0.003	0.0017	1.78	0.431026	0.502185	TraesCS5A03G0686200LC
GO:0009892	negative regulation of metabolic process	0.0148	0.0128	1.16	0.432703	0.503063	TraesCS3A03G0919300;TraesCS3B03G1040800;TraesCS3D03G0845400;TraesCS4A03G0651400;TraesCS4B03G0148200
GO:0090351	seedling development	0.0059	0.0044	1.35	0.436892	0.506853	TraesCS1A03G0136900;TraesCS1B03G0246500
GO:0016043	cellular component organization	0.0385	0.036	1.07	0.443101	0.512202	TraesCS2A03G0608600;TraesCS2B03G0698500;TraesCS2D03G0584400;TraesCS5A03G0232900;TraesCS5A03G0640400;TraesCS5B03G0665800;TraesCS5D03G0608800;TraesCS6A03G0200500;TraesCS6A03G0393900;TraesCS6B03G0268600;TraesCS6B03G0485500;TraesCS6B03G0979800LC;TraesCS6D03G0333400
GO:0031349	positive regulation of defense response	0.003	0.0017	1.71	0.443481	0.512202	TraesCS7B03G0689800
GO:1900864	mitochondrial RNA modification	0.0059	0.0044	1.33	0.444321	0.512202	TraesCS1A03G0136900;TraesCS1B03G0246500
GO:0000281	mitotic cytokinesis	0.003	0.0017	1.7	0.446552	0.513688	TraesCS5A03G0232900
GO:0044281	small molecule metabolic process	0.0178	0.0159	1.12	0.44859	0.514947	TraesCS2A03G0184100LC;TraesCS5B03G0055600LC;TraesCS6A03G0101200;TraesCS6B03G0142500;TraesCS6D03G0108100;TraesCS7B03G0474200
GO:0051173	positive regulation of nitrogen compound metabolic process	0.0118	0.0102	1.16	0.451778	0.517516	TraesCS2B03G0790800;TraesCS6A03G0857600;TraesCS6B03G1026600;TraesCS6D03G0726200
GO:0065009	regulation of molecular function	0.0089	0.0074	1.21	0.453001	0.517829	TraesCS4A03G0215400;TraesCS4B03G0556500;TraesCS4D03G0491400
GO:0000959	mitochondrial RNA metabolic process	0.0059	0.0045	1.3	0.455361	0.518699	TraesCS1A03G0136900;TraesCS1B03G0246500
GO:0006857	oligopeptide transport	0.003	0.0018	1.65	0.455664	0.518699	TraesCS3D03G0852600
GO:0016556	mRNA modification	0.0059	0.0046	1.29	0.459013	0.521423	TraesCS1A03G0136900;TraesCS1B03G0246500
GO:0071840	cellular component organization or biogenesis	0.0414	0.0394	1.05	0.46168	0.523361	TraesCS1A03G0444900;TraesCS2A03G0608600;TraesCS2B03G0698500;TraesCS2D03G0584400;TraesCS5A03G0232900;TraesCS5A03G0640400;TraesCS5B03G0665800;TraesCS5D03G0608800;TraesCS6A03G0200500;TraesCS6A03G0393900;TraesCS6B03G0268600;TraesCS6B03G0485500;TraesCS6B03G0979800LC;TraesCS6D03G0333400
GO:0000045	autophagosome assembly	0.003	0.0019	1.59	0.467581	0.526253	TraesCS1A03G0273400
GO:0000910	cytokinesis	0.003	0.0019	1.59	0.467581	0.526253	TraesCS5A03G0232900
GO:0061640	cytoskeleton-dependent cytokinesis	0.003	0.0019	1.59	0.467581	0.526253	TraesCS5A03G0232900
GO:0046483	heterocycle metabolic process	0.0533	0.0513	1.04	0.469239	0.526253	TraesCS1A03G0136900;TraesCS1B03G0246500;TraesCS2A03G0184100LC;TraesCS2A03G1216800;TraesCS2D03G1174900;TraesCS3A03G0202200;TraesCS3A03G0919300;TraesCS3A03G1104400;TraesCS3B03G1040800;TraesCS3D03G0181400;TraesCS3D03G0845200;TraesCS3D03G0845400;TraesCS5A03G0561800;TraesCS5B03G0055600LC;TraesCS5B03G0572700;TraesCS5D03G0610300;TraesCS7B03G0474200;TraesCS7B03G0689800
GO:0006886	intracellular protein transport	0.0237	0.0221	1.07	0.470271	0.526253	TraesCS3D03G0593100;TraesCS4A03G0215400;TraesCS4B03G0556500;TraesCS4D03G0491400;TraesCS6A03G0857600;TraesCS6B03G1026600;TraesCS6D03G0726200;Triticum_aestivum_newGene_2736
GO:0009642	response to light intensity	0.003	0.0019	1.58	0.47052	0.526253	TraesCS5B03G1083600
GO:0071310	cellular response to organic substance	0.0118	0.0104	1.13	0.470986	0.526253	TraesCS2B03G0790800;TraesCS7A03G0413100;TraesCS7B03G0217600;TraesCS7D03G0400100
GO:0009165	nucleotide biosynthetic process	0.003	0.0019	1.56	0.473442	0.527915	TraesCS5B03G0055600LC
GO:0016071	mRNA metabolic process	0.0148	0.0134	1.1	0.475249	0.528848	TraesCS1A03G0136900;TraesCS1B03G0246500;TraesCS3A03G0919300;TraesCS3B03G1040800;TraesCS3D03G0845400
GO:0065003	protein-containing complex assembly	0.0089	0.0076	1.16	0.478423	0.531296	TraesCS6A03G0200500;TraesCS6B03G0268600;TraesCS6B03G0979800LC
GO:0033036	macromolecule localization	0.0178	0.0164	1.08	0.482112	0.534054	TraesCS4A03G0215400;TraesCS4B03G0556500;TraesCS4D03G0491400;TraesCS6A03G0857600;TraesCS6B03G1026600;TraesCS6D03G0726200
GO:0010604	positive regulation of macromolecule metabolic process	0.0118	0.0106	1.12	0.482865	0.534054	TraesCS2B03G0790800;TraesCS6A03G0857600;TraesCS6B03G1026600;TraesCS6D03G0726200
GO:0090304	nucleic acid metabolic process	0.0473	0.0459	1.03	0.486225	0.536681	TraesCS1A03G0136900;TraesCS1B03G0246500;TraesCS2A03G0184100LC;TraesCS2A03G1216800;TraesCS2D03G1174900;TraesCS3A03G0202200;TraesCS3A03G0919300;TraesCS3A03G1104400;TraesCS3B03G1040800;TraesCS3D03G0181400;TraesCS3D03G0845200;TraesCS3D03G0845400;TraesCS5A03G0561800;TraesCS5B03G0572700;TraesCS5D03G0610300;TraesCS7B03G0689800
GO:0045088	regulation of innate immune response	0.003	0.002	1.5	0.487814	0.537348	TraesCS7B03G0689800
GO:0012501	programmed cell death	0.003	0.002	1.49	0.490641	0.53893	TraesCS7B03G0689800
GO:0009409	response to cold	0.0059	0.0049	1.21	0.491227	0.53893	TraesCS4A03G0651400;TraesCS4B03G0148200
GO:0009116	nucleoside metabolic process	0.003	0.002	1.48	0.493453	0.540285	TraesCS7B03G0474200
GO:0006099	tricarboxylic acid cycle	0.003	0.0021	1.44	0.501795	0.548317	TraesCS1B03G0988300
GO:0006807	nitrogen compound metabolic process	0.0799	0.079	1.01	0.504992	0.548812	TraesCS1A03G0136900;TraesCS1B03G0246500;TraesCS2A03G0184100LC;TraesCS2A03G1216800;TraesCS2B03G0790800;TraesCS2D03G1174900;TraesCS3A03G0202200;TraesCS3A03G0919300;TraesCS3A03G1104400;TraesCS3B03G1040800;TraesCS3D03G0181400;TraesCS3D03G0845200;TraesCS3D03G0845400;TraesCS4A03G0651400;TraesCS4B03G0148200;TraesCS5A03G0510500;TraesCS5A03G0561800;TraesCS5A03G0686200LC;TraesCS5B03G0055600LC;TraesCS5B03G0…
GO:0065008	regulation of biological quality	0.0207	0.0198	1.04	0.505883	0.548812	TraesCS2B03G1269500;TraesCS3A03G0747000;TraesCS3D03G0687600;TraesCS5A03G0562600;TraesCS6A03G0101200;TraesCS6B03G0142500;TraesCS6D03G0108100
GO:0006753	nucleoside phosphate metabolic process	0.003	0.0021	1.42	0.50728	0.548812	TraesCS5B03G0055600LC
GO:0071214	cellular response to abiotic stimulus	0.003	0.0021	1.42	0.50728	0.548812	TraesCS5D03G0959700
GO:0104004	cellular response to environmental stimulus	0.003	0.0021	1.42	0.50728	0.548812	TraesCS5D03G0959700
GO:0031326	regulation of cellular biosynthetic process	0.0237	0.0229	1.03	0.510901	0.551635	TraesCS2B03G0790800;TraesCS4A03G0651400;TraesCS4B03G0148200;TraesCS5B03G1083600;TraesCS6A03G0857600;TraesCS6B03G1026600;TraesCS6D03G0726200;TraesCS7B03G0689800
GO:0009117	nucleotide metabolic process	0.003	0.0021	1.39	0.515395	0.553599	TraesCS5B03G0055600LC
GO:0044255	cellular lipid metabolic process	0.0089	0.0081	1.1	0.515484	0.553599	TraesCS6A03G0101200;TraesCS6B03G0142500;TraesCS6D03G0108100
GO:0006725	cellular aromatic compound metabolic process	0.0533	0.0527	1.01	0.515766	0.553599	TraesCS1A03G0136900;TraesCS1B03G0246500;TraesCS2A03G0184100LC;TraesCS2A03G1216800;TraesCS2D03G1174900;TraesCS3A03G0202200;TraesCS3A03G0919300;TraesCS3A03G1104400;TraesCS3B03G1040800;TraesCS3D03G0181400;TraesCS3D03G0845200;TraesCS3D03G0845400;TraesCS5A03G0561800;TraesCS5B03G0055600LC;TraesCS5B03G0572700;TraesCS5D03G0610300;TraesCS7B03G0474200;TraesCS7B03G0689800
GO:0045892	negative regulation of transcription, DNA-templated	0.0059	0.0051	1.16	0.517134	0.553892	TraesCS4A03G0651400;TraesCS4B03G0148200
GO:0017144	drug metabolic process	0.003	0.0022	1.38	0.518071	0.553892	TraesCS5B03G0055600LC
GO:0008152	metabolic process	0.1006	0.1005	1	0.525483	0.557824	TraesCS1A03G0136900;TraesCS1B03G0246500;TraesCS2A03G0184100LC;TraesCS2A03G1216800;TraesCS2B03G0790800;TraesCS2B03G1269500;TraesCS2D03G1174900;TraesCS3A03G0202200;TraesCS3A03G0919300;TraesCS3A03G1104400;TraesCS3B03G1040800;TraesCS3D03G0181400;TraesCS3D03G0845200;TraesCS3D03G0845400;TraesCS4A03G0651400;TraesCS4B03G0148200;TraesCS5A03G0510500;TraesCS5A03G0561800;TraesCS5A03G0686200LC;TraesCS5B03G005…
GO:0031325	positive regulation of cellular metabolic process	0.0118	0.0112	1.06	0.52584	0.557824	TraesCS2B03G0790800;TraesCS6A03G0857600;TraesCS6B03G1026600;TraesCS6D03G0726200
GO:0033043	regulation of organelle organization	0.0118	0.0112	1.06	0.52584	0.557824	TraesCS4A03G0215400;TraesCS4B03G0556500;TraesCS4D03G0491400;TraesCS7B03G0689800
GO:0055114	oxidation-reduction process	0.0118	0.0112	1.06	0.52584	0.557824	TraesCS2B03G1269500;TraesCS6A03G0101200;TraesCS6B03G0142500;TraesCS6D03G0108100
GO:0009889	regulation of biosynthetic process	0.0237	0.0232	1.02	0.527674	0.558682	TraesCS2B03G0790800;TraesCS4A03G0651400;TraesCS4B03G0148200;TraesCS5B03G1083600;TraesCS6A03G0857600;TraesCS6B03G1026600;TraesCS6D03G0726200;TraesCS7B03G0689800
GO:1901360	organic cyclic compound metabolic process	0.0533	0.0533	1	0.534983	0.564847	TraesCS1A03G0136900;TraesCS1B03G0246500;TraesCS2A03G0184100LC;TraesCS2A03G1216800;TraesCS2D03G1174900;TraesCS3A03G0202200;TraesCS3A03G0919300;TraesCS3A03G1104400;TraesCS3B03G1040800;TraesCS3D03G0181400;TraesCS3D03G0845200;TraesCS3D03G0845400;TraesCS5A03G0561800;TraesCS5B03G0055600LC;TraesCS5B03G0572700;TraesCS5D03G0610300;TraesCS7B03G0474200;TraesCS7B03G0689800
GO:0010038	response to metal ion	0.0059	0.0053	1.12	0.535569	0.564847	TraesCS7A03G0456300;TraesCS7D03G0441200
GO:0051172	negative regulation of nitrogen compound metabolic process	0.0059	0.0054	1.1	0.542152	0.570686	TraesCS4A03G0651400;TraesCS4B03G0148200
GO:0022402	cell cycle process	0.0059	0.0054	1.1	0.543788	0.571305	TraesCS5A03G0232900;TraesCS6B03G0979800LC
GO:1901135	carbohydrate derivative metabolic process	0.0059	0.0054	1.09	0.547047	0.573624	TraesCS5B03G0055600LC;TraesCS7B03G0474200
GO:0006096	glycolytic process	0.003	0.0023	1.26	0.549049	0.574273	TraesCS5B03G0055600LC
GO:1901575	organic substance catabolic process	0.0178	0.0176	1.01	0.549772	0.574273	TraesCS3A03G0919300;TraesCS3B03G1040800;TraesCS3D03G0845400;TraesCS5A03G0686200LC;TraesCS5B03G0055600LC;TraesCS7B03G0474200
GO:0043933	protein-containing complex subunit organization	0.0089	0.0085	1.04	0.552386	0.5759	TraesCS6A03G0200500;TraesCS6B03G0268600;TraesCS6B03G0979800LC
GO:0043170	macromolecule metabolic process	0.074	0.0749	0.99	0.555648	0.578196	TraesCS1A03G0136900;TraesCS1B03G0246500;TraesCS2A03G0184100LC;TraesCS2A03G1216800;TraesCS2B03G0790800;TraesCS2D03G1174900;TraesCS3A03G0202200;TraesCS3A03G0919300;TraesCS3A03G1104400;TraesCS3B03G1040800;TraesCS3D03G0181400;TraesCS3D03G0845200;TraesCS3D03G0845400;TraesCS4A03G0651400;TraesCS4B03G0148200;TraesCS5A03G0510500;TraesCS5A03G0561800;TraesCS5A03G0686200LC;TraesCS5B03G0518300;TraesCS5B03G057…
GO:0006508	proteolysis	0.0148	0.0147	1	0.558723	0.578297	TraesCS3B03G0857400;TraesCS5A03G0686200LC;TraesCS6A03G0818200;TraesCS6B03G0968700;TraesCS6D03G0691400
GO:2000026	regulation of multicellular organismal development	0.0089	0.0086	1.03	0.5588	0.578297	TraesCS6A03G0101200;TraesCS6B03G0142500;TraesCS6D03G0108100
GO:1901657	glycosyl compound metabolic process	0.003	0.0024	1.23	0.558927	0.578297	TraesCS7B03G0474200
GO:0032101	regulation of response to external stimulus	0.003	0.0024	1.22	0.561363	0.578621	TraesCS7B03G0689800
GO:0050776	regulation of immune response	0.003	0.0024	1.22	0.561363	0.578621	TraesCS7B03G0689800
GO:0030001	metal ion transport	0.0089	0.0087	1.02	0.566422	0.582734	TraesCS2B03G0480500;TraesCS6B03G1143300LC;TraesCS7A03G1017300
GO:0007154	cell communication	0.0148	0.0149	0.99	0.569424	0.58472	TraesCS2B03G0790800;TraesCS5D03G0959700;TraesCS7A03G0413100;TraesCS7B03G0217600;TraesCS7D03G0400100
GO:0044238	primary metabolic process	0.0799	0.0814	0.98	0.570734	0.584963	TraesCS1A03G0136900;TraesCS1B03G0246500;TraesCS2A03G0184100LC;TraesCS2A03G1216800;TraesCS2B03G0790800;TraesCS2D03G1174900;TraesCS3A03G0202200;TraesCS3A03G0919300;TraesCS3A03G1104400;TraesCS3B03G1040800;TraesCS3D03G0181400;TraesCS3D03G0845200;TraesCS3D03G0845400;TraesCS4A03G0651400;TraesCS4B03G0148200;TraesCS5A03G0510500;TraesCS5A03G0561800;TraesCS5A03G0686200LC;TraesCS5B03G0055600LC;TraesCS5B03G0…
GO:0051169	nuclear transport	0.0089	0.0088	1	0.575213	0.588448	TraesCS6A03G0857600;TraesCS6B03G1026600;TraesCS6D03G0726200
GO:0009893	positive regulation of metabolic process	0.0118	0.012	0.99	0.577819	0.589043	TraesCS2B03G0790800;TraesCS6A03G0857600;TraesCS6B03G1026600;TraesCS6D03G0726200
GO:0002682	regulation of immune system process	0.003	0.0025	1.16	0.578041	0.589043	TraesCS7B03G0689800
GO:0009605	response to external stimulus	0.0148	0.0151	0.98	0.579037	0.589043	TraesCS1B03G0528400;TraesCS2B03G0790800;TraesCS5A03G0562600;TraesCS5D03G0959700;TraesCS7B03G0689800
GO:0006913	nucleocytoplasmic transport	0.0089	0.0089	0.99	0.582659	0.58946	TraesCS6A03G0857600;TraesCS6B03G1026600;TraesCS6D03G0726200
GO:0032787	monocarboxylic acid metabolic process	0.003	0.0026	1.15	0.582689	0.58946	TraesCS5B03G0055600LC
GO:0043038	amino acid activation	0.003	0.0026	1.15	0.582689	0.58946	TraesCS2A03G0184100LC
GO:0043039	tRNA aminoacylation	0.003	0.0026	1.14	0.584994	0.590696	TraesCS2A03G0184100LC
GO:0048878	chemical homeostasis	0.0059	0.0059	1.01	0.592459	0.597128	TraesCS3A03G0747000;TraesCS3D03G0687600
GO:0008219	cell death	0.003	0.0027	1.11	0.594087	0.597664	TraesCS7B03G0689800
GO:0051239	regulation of multicellular organismal process	0.0089	0.0093	0.95	0.610427	0.612972	TraesCS6A03G0101200;TraesCS6B03G0142500;TraesCS6D03G0108100
GO:0019219	regulation of nucleobase-containing compound metabolic process	0.0237	0.0251	0.94	0.613082	0.614505	TraesCS2B03G0790800;TraesCS4A03G0651400;TraesCS4B03G0148200;TraesCS5B03G1083600;TraesCS6A03G0857600;TraesCS6B03G1026600;TraesCS6D03G0726200;TraesCS7B03G0689800
GO:0009607	response to biotic stimulus	0.0118	0.0127	0.93	0.624423	0.623748	TraesCS1A03G0539600;TraesCS1B03G0628500;TraesCS1D03G0519600;TraesCS7B03G0689800
GO:0007049	cell cycle	0.0059	0.0062	0.95	0.624591	0.623748	TraesCS5A03G0232900;TraesCS6B03G0979800LC
GO:0031324	negative regulation of cellular metabolic process	0.0059	0.0063	0.94	0.631615	0.62961	TraesCS4A03G0651400;TraesCS4B03G0148200
GO:0060255	regulation of macromolecule metabolic process	0.0325	0.0349	0.93	0.63546	0.632287	TraesCS2B03G0790800;TraesCS3A03G0919300;TraesCS3B03G1040800;TraesCS3D03G0845400;TraesCS4A03G0651400;TraesCS4B03G0148200;TraesCS5B03G1083600;TraesCS6A03G0857600;TraesCS6B03G1026600;TraesCS6D03G0726200;TraesCS7B03G0689800
GO:1901137	carbohydrate derivative biosynthetic process	0.003	0.003	0.99	0.638665	0.634318	TraesCS5B03G0055600LC
GO:0006810	transport	0.0237	0.0257	0.92	0.642976	0.636002	TraesCS4A03G0215400;TraesCS4B03G0556500;TraesCS4D03G0491400;TraesCS5A03G0232900;TraesCS5A03G0562600;TraesCS6A03G0857600;TraesCS6B03G1026600;TraesCS6D03G0726200
GO:0016053	organic acid biosynthetic process	0.003	0.003	0.97	0.644622	0.636002	TraesCS5B03G0055600LC
GO:0046394	carboxylic acid biosynthetic process	0.003	0.003	0.97	0.644622	0.636002	TraesCS5B03G0055600LC
GO:0051128	regulation of cellular component organization	0.0118	0.0131	0.91	0.645027	0.636002	TraesCS4A03G0215400;TraesCS4B03G0556500;TraesCS4D03G0491400;TraesCS7B03G0689800
GO:0048522	positive regulation of cellular process	0.0148	0.0164	0.9	0.650733	0.640471	TraesCS2B03G0790800;TraesCS6A03G0857600;TraesCS6B03G1026600;TraesCS6D03G0726200;TraesCS7B03G0689800
GO:0006357	regulation of transcription by RNA polymerase II	0.0059	0.0066	0.9	0.652073	0.640633	TraesCS7B03G0215500;TraesCS7D03G0398000
GO:0071555	cell wall organization	0.0118	0.0133	0.89	0.659283	0.646551	TraesCS5B03G1258900;TraesCS5D03G1128300;TraesCS6A03G0723900;TraesCS6B03G0856800
GO:0043900	regulation of multi-organism process	0.003	0.0032	0.92	0.663779	0.649792	TraesCS7B03G0689800
GO:0051276	chromosome organization	0.0089	0.0102	0.87	0.669587	0.654304	TraesCS6A03G0393900;TraesCS6B03G0485500;TraesCS6D03G0333400
GO:1901699	cellular response to nitrogen compound	0.003	0.0033	0.89	0.674776	0.658194	TraesCS2B03G0790800
GO:0044237	cellular metabolic process	0.0888	0.0949	0.93	0.678073	0.659332	TraesCS1A03G0136900;TraesCS1B03G0246500;TraesCS2A03G0184100LC;TraesCS2A03G1216800;TraesCS2B03G0790800;TraesCS2D03G1174900;TraesCS3A03G0202200;TraesCS3A03G0919300;TraesCS3A03G1104400;TraesCS3B03G1040800;TraesCS3D03G0181400;TraesCS3D03G0845200;TraesCS3D03G0845400;TraesCS4A03G0651400;TraesCS4B03G0148200;TraesCS5A03G0510500;TraesCS5A03G0561800;TraesCS5A03G0686200LC;TraesCS5B03G0055600LC;TraesCS5B03G0…
GO:1903047	mitotic cell cycle process	0.003	0.0033	0.89	0.678361	0.659332	TraesCS5A03G0232900
GO:0051234	establishment of localization	0.0237	0.0267	0.88	0.684633	0.664244	TraesCS4A03G0215400;TraesCS4B03G0556500;TraesCS4D03G0491400;TraesCS5A03G0232900;TraesCS5A03G0562600;TraesCS6A03G0857600;TraesCS6B03G1026600;TraesCS6D03G0726200
GO:0006399	tRNA metabolic process	0.003	0.0035	0.84	0.697387	0.675416	TraesCS2A03G0184100LC
GO:0035556	intracellular signal transduction	0.003	0.0036	0.83	0.704023	0.680635	TraesCS1B03G0996300
GO:0090407	organophosphate biosynthetic process	0.003	0.0036	0.82	0.707287	0.68258	TraesCS5B03G0055600LC
GO:0006082	organic acid metabolic process	0.0059	0.0074	0.8	0.711484	0.684208	TraesCS2A03G0184100LC;TraesCS5B03G0055600LC
GO:0043436	oxoacid metabolic process	0.0059	0.0074	0.8	0.711484	0.684208	TraesCS2A03G0184100LC;TraesCS5B03G0055600LC
GO:0016042	lipid catabolic process	0.003	0.0037	0.8	0.71529	0.686657	TraesCS7A03G1127500
GO:0019752	carboxylic acid metabolic process	0.0059	0.0075	0.79	0.720518	0.690222	TraesCS2A03G0184100LC;TraesCS5B03G0055600LC
GO:0006970	response to osmotic stress	0.003	0.0038	0.79	0.721535	0.690222	TraesCS5D03G0959700
GO:0044265	cellular macromolecule catabolic process	0.0118	0.0146	0.81	0.72628	0.693544	TraesCS3A03G0919300;TraesCS3B03G1040800;TraesCS3D03G0845400;TraesCS5A03G0686200LC
GO:0007018	microtubule-based movement	0.003	0.0039	0.76	0.733618	0.698107	TraesCS2A03G1125000
GO:0043067	regulation of programmed cell death	0.003	0.0039	0.76	0.733618	0.698107	TraesCS7B03G0689800
GO:0034654	nucleobase-containing compound biosynthetic process	0.003	0.004	0.74	0.740904	0.703811	TraesCS5B03G0055600LC
GO:0031347	regulation of defense response	0.003	0.004	0.74	0.743762	0.704303	TraesCS7B03G0689800
GO:1901564	organonitrogen compound metabolic process	0.0355	0.0414	0.86	0.746312	0.704303	TraesCS2A03G0184100LC;TraesCS2B03G0790800;TraesCS4A03G0651400;TraesCS4B03G0148200;TraesCS5A03G0510500;TraesCS5A03G0686200LC;TraesCS5B03G0055600LC;TraesCS5B03G0518300;TraesCS5B03G1381500;TraesCS5D03G1236300;TraesCS7B03G0001000;TraesCS7B03G0474200
GO:0006733	obsolete oxidoreduction coenzyme metabolic process	0.003	0.004	0.73	0.746588	0.704303	TraesCS5B03G0055600LC
GO:0010243	response to organonitrogen compound	0.003	0.004	0.73	0.746588	0.704303	TraesCS2B03G0790800
GO:0009415	response to water	0.003	0.0041	0.73	0.74799	0.704407	TraesCS5D03G0959700
GO:0044262	cellular carbohydrate metabolic process	0.003	0.0041	0.72	0.752149	0.706973	TraesCS5B03G0055600LC
GO:0009057	macromolecule catabolic process	0.0118	0.0151	0.78	0.753308	0.706973	TraesCS3A03G0919300;TraesCS3B03G1040800;TraesCS3D03G0845400;TraesCS5A03G0686200LC
GO:0010941	regulation of cell death	0.003	0.0042	0.71	0.756239	0.708504	TraesCS7B03G0689800
GO:0048583	regulation of response to stimulus	0.0148	0.0187	0.79	0.758052	0.708984	TraesCS4A03G0651400;TraesCS4B03G0148200;TraesCS5A03G0510500;TraesCS5B03G0518300;TraesCS7B03G0689800
GO:0009414	response to water deprivation	0.003	0.0042	0.7	0.761589	0.709857	TraesCS5D03G0959700
GO:0009651	response to salt stress	0.003	0.0042	0.7	0.761589	0.709857	TraesCS5D03G0959700
GO:0010467	gene expression	0.0178	0.0223	0.8	0.766926	0.713342	TraesCS1A03G0136900;TraesCS1B03G0246500;TraesCS3A03G1104400;TraesCS6A03G0857600;TraesCS6B03G1026600;TraesCS6D03G0726200
GO:0015986	ATP synthesis coupled proton transport	0.0059	0.0082	0.72	0.767945	0.713342	TraesCS1A03G0370700;TraesCS1B03G0413600
GO:0045454	cell redox homeostasis	0.003	0.0043	0.68	0.77067	0.714656	TraesCS2B03G1269500
GO:0019222	regulation of metabolic process	0.0325	0.0392	0.83	0.775941	0.718323	TraesCS2B03G0790800;TraesCS3A03G0919300;TraesCS3B03G1040800;TraesCS3D03G0845400;TraesCS4A03G0651400;TraesCS4B03G0148200;TraesCS5B03G1083600;TraesCS6A03G0857600;TraesCS6B03G1026600;TraesCS6D03G0726200;TraesCS7B03G0689800
GO:0000278	mitotic cell cycle	0.003	0.0044	0.67	0.778179	0.719173	TraesCS5A03G0232900
GO:0051179	localization	0.0237	0.0295	0.8	0.782438	0.721886	TraesCS4A03G0215400;TraesCS4B03G0556500;TraesCS4D03G0491400;TraesCS5A03G0232900;TraesCS5A03G0562600;TraesCS6A03G0857600;TraesCS6B03G1026600;TraesCS6D03G0726200
GO:0050793	regulation of developmental process	0.0089	0.0124	0.71	0.792808	0.730218	TraesCS6A03G0101200;TraesCS6B03G0142500;TraesCS6D03G0108100
GO:0019725	cellular homeostasis	0.003	0.0048	0.62	0.803673	0.738977	TraesCS2B03G1269500
GO:0071554	cell wall organization or biogenesis	0.003	0.0049	0.61	0.809047	0.742465	TraesCS1A03G0342500
GO:0036211	protein modification process	0.0178	0.0236	0.75	0.811171	0.742465	TraesCS2B03G0790800;TraesCS4A03G0651400;TraesCS4B03G0148200;TraesCS5A03G0510500;TraesCS5A03G0686200LC;TraesCS5B03G0518300
GO:0023052	signaling	0.0089	0.0129	0.69	0.812391	0.742465	TraesCS7A03G0413100;TraesCS7B03G0217600;TraesCS7D03G0400100
GO:0022613	ribonucleoprotein complex biogenesis	0.003	0.0049	0.6	0.813241	0.742465	TraesCS1A03G0444900
GO:0034622	cellular protein-containing complex assembly	0.003	0.005	0.6	0.814275	0.742465	TraesCS6B03G0979800LC
GO:0071229	cellular response to acid chemical	0.003	0.005	0.59	0.816326	0.742525	TraesCS5D03G0959700
GO:0009108	obsolete coenzyme biosynthetic process	0.003	0.005	0.59	0.817342	0.742525	TraesCS5B03G0055600LC
GO:0016192	vesicle-mediated transport	0.0059	0.0092	0.64	0.818426	0.742525	TraesCS3D03G0593100;TraesCS5A03G0232900
GO:2001020	regulation of response to DNA damage stimulus	0.003	0.0051	0.58	0.822343	0.74484	TraesCS7B03G0689800
GO:0042493	response to drug	0.003	0.0052	0.57	0.829116	0.749729	TraesCS1B03G0528400
GO:0006914	autophagy	0.003	0.0053	0.56	0.83287	0.750177	TraesCS2B03G0956500
GO:0006464	cellular protein modification process	0.0178	0.0243	0.73	0.833024	0.750177	TraesCS2B03G0790800;TraesCS4A03G0651400;TraesCS4B03G0148200;TraesCS5A03G0510500;TraesCS5A03G0686200LC;TraesCS5B03G0518300
GO:0048518	positive regulation of biological process	0.0148	0.0208	0.71	0.833766	0.750177	TraesCS2B03G0790800;TraesCS6A03G0857600;TraesCS6B03G1026600;TraesCS6D03G0726200;TraesCS7B03G0689800
GO:0006629	lipid metabolic process	0.0118	0.0172	0.69	0.835409	0.750177	TraesCS1D03G0244200;TraesCS6A03G0101200;TraesCS6B03G0142500;TraesCS6D03G0108100
GO:0051188	obsolete cofactor biosynthetic process	0.003	0.0053	0.56	0.836542	0.750177	TraesCS5B03G0055600LC
GO:0033044	regulation of chromosome organization	0.003	0.0054	0.55	0.838347	0.750177	TraesCS7B03G0689800
GO:0006732	obsolete coenzyme metabolic process	0.003	0.0054	0.55	0.839243	0.750177	TraesCS5B03G0055600LC
GO:0051171	regulation of nitrogen compound metabolic process	0.0237	0.0319	0.74	0.846292	0.753478	TraesCS2B03G0790800;TraesCS4A03G0651400;TraesCS4B03G0148200;TraesCS5B03G1083600;TraesCS6A03G0857600;TraesCS6B03G1026600;TraesCS6D03G0726200;TraesCS7B03G0689800
GO:0051716	cellular response to stimulus	0.0207	0.0284	0.73	0.846409	0.753478	TraesCS2B03G0790800;TraesCS2B03G1269500;TraesCS5D03G0959700;TraesCS7A03G0413100;TraesCS7B03G0217600;TraesCS7B03G0689800;TraesCS7D03G0400100
GO:0051052	regulation of DNA metabolic process	0.003	0.0055	0.54	0.847081	0.753478	TraesCS7B03G0689800
GO:0018130	heterocycle biosynthetic process	0.003	0.0056	0.53	0.850442	0.755235	TraesCS5B03G0055600LC
GO:0043161	proteasome-mediated ubiquitin-dependent protein catabolic process	0.003	0.0056	0.53	0.852094	0.755472	TraesCS5A03G0686200LC
GO:0006412	translation	0.0325	0.0425	0.77	0.854033	0.755962	TraesCS1A03G0886300;TraesCS1B03G1036500;TraesCS1D03G0861400;TraesCS2D03G1294200;TraesCS3A03G0649200;TraesCS3B03G0732200;TraesCS3D03G0567000;TraesCS3D03G0593700;TraesCS3D03G1097800;TraesCS4A03G0503200;TraesCS5A03G0259600
GO:0080090	regulation of primary metabolic process	0.0237	0.0325	0.73	0.860055	0.759542	TraesCS2B03G0790800;TraesCS4A03G0651400;TraesCS4B03G0148200;TraesCS5B03G1083600;TraesCS6A03G0857600;TraesCS6B03G1026600;TraesCS6D03G0726200;TraesCS7B03G0689800
GO:0042254	ribosome biogenesis	0.003	0.0058	0.51	0.860863	0.759542	TraesCS1A03G0444900
GO:0010035	response to inorganic substance	0.0059	0.0104	0.57	0.867167	0.763143	TraesCS1B03G0528400;TraesCS5D03G0959700
GO:1901565	organonitrogen compound catabolic process	0.0059	0.0104	0.57	0.867743	0.763143	TraesCS5A03G0686200LC;TraesCS7B03G0474200
GO:0042742	defense response to bacterium	0.003	0.0061	0.49	0.8727	0.765037	TraesCS2A03G0381500
GO:0010498	proteasomal protein catabolic process	0.003	0.0061	0.49	0.873405	0.765037	TraesCS5A03G0686200LC
GO:0048584	positive regulation of response to stimulus	0.003	0.0061	0.49	0.874107	0.765037	TraesCS7B03G0689800
GO:0019438	aromatic compound biosynthetic process	0.003	0.0062	0.48	0.879582	0.768596	TraesCS5B03G0055600LC
GO:1901698	response to nitrogen compound	0.003	0.0063	0.47	0.884178	0.770718	TraesCS2B03G0790800
GO:0033554	cellular response to stress	0.0089	0.015	0.59	0.884838	0.770718	TraesCS2B03G1269500;TraesCS5D03G0959700;TraesCS7B03G0689800
GO:0080135	regulation of cellular response to stress	0.003	0.0064	0.46	0.887354	0.771677	TraesCS7B03G0689800
GO:1901362	organic cyclic compound biosynthetic process	0.003	0.0066	0.45	0.894037	0.776251	TraesCS5B03G0055600LC
GO:0046777	protein autophosphorylation	0.003	0.0066	0.44	0.89579	0.776536	TraesCS3B03G0633000
GO:0031323	regulation of cellular metabolic process	0.0237	0.0345	0.69	0.899092	0.778162	TraesCS2B03G0790800;TraesCS4A03G0651400;TraesCS4B03G0148200;TraesCS5B03G1083600;TraesCS6A03G0857600;TraesCS6B03G1026600;TraesCS6D03G0726200;TraesCS7B03G0689800
GO:0032268	regulation of cellular protein metabolic process	0.003	0.0069	0.43	0.905192	0.781767	TraesCS5B03G1083600
GO:0007165	signal transduction	0.0089	0.016	0.56	0.907198	0.781767	TraesCS7A03G0413100;TraesCS7B03G0217600;TraesCS7D03G0400100
GO:0006796	phosphate-containing compound metabolic process	0.0089	0.016	0.56	0.907559	0.781767	TraesCS1A03G0845600;TraesCS1D03G0813700;TraesCS5B03G0055600LC
GO:0034660	ncRNA metabolic process	0.003	0.0073	0.41	0.91658	0.786997	TraesCS2A03G0184100LC
GO:0045087	innate immune response	0.003	0.0074	0.4	0.917961	0.786997	TraesCS7B03G0689800
GO:0098542	defense response to other organism	0.003	0.0074	0.4	0.917961	0.786997	TraesCS7B03G0689800
GO:0006520	cellular amino acid metabolic process	0.003	0.0074	0.4	0.919767	0.787308	TraesCS2A03G0184100LC
GO:0044283	small molecule biosynthetic process	0.003	0.0077	0.38	0.927011	0.79015	TraesCS5B03G0055600LC
GO:0048519	negative regulation of biological process	0.0148	0.0251	0.59	0.927237	0.79015	TraesCS3A03G0919300;TraesCS3B03G1040800;TraesCS3D03G0845400;TraesCS4A03G0651400;TraesCS4B03G0148200
GO:0006955	immune response	0.003	0.0078	0.38	0.93019	0.79015	TraesCS7B03G0689800
GO:1901701	cellular response to oxygen-containing compound	0.003	0.0078	0.38	0.93019	0.79015	TraesCS5D03G0959700
GO:0051246	regulation of protein metabolic process	0.003	0.0079	0.38	0.931347	0.79015	TraesCS5B03G1083600
GO:0006397	mRNA processing	0.0059	0.0128	0.46	0.931859	0.79015	TraesCS1A03G0136900;TraesCS1B03G0246500
GO:0044271	cellular nitrogen compound biosynthetic process	0.003	0.008	0.37	0.933232	0.79015	TraesCS5B03G0055600LC
GO:0019637	organophosphate metabolic process	0.003	0.0081	0.37	0.935784	0.790459	TraesCS5B03G0055600LC
GO:0043632	modification-dependent macromolecule catabolic process	0.003	0.0081	0.37	0.936496	0.790459	TraesCS5A03G0686200LC
GO:0002376	immune system process	0.003	0.0083	0.36	0.940601	0.791605	TraesCS7B03G0689800
GO:0019941	modification-dependent protein catabolic process	0.003	0.0084	0.35	0.94191	0.791605	TraesCS5A03G0686200LC
GO:0006979	response to oxidative stress	0.0089	0.0179	0.5	0.942209	0.791605	TraesCS1B03G0528400;TraesCS2B03G1269500;TraesCS7D03G0558500
GO:1901566	organonitrogen compound biosynthetic process	0.003	0.0087	0.34	0.948325	0.795518	TraesCS5B03G0055600LC
GO:0044260	cellular macromolecule metabolic process	0.0266	0.0424	0.63	0.950963	0.795813	TraesCS2B03G0790800;TraesCS3A03G0919300;TraesCS3B03G1040800;TraesCS3D03G0845400;TraesCS4A03G0651400;TraesCS4B03G0148200;TraesCS5A03G0510500;TraesCS5A03G0686200LC;TraesCS5B03G0518300
GO:0009058	biosynthetic process	0.0178	0.031	0.57	0.951595	0.795813	TraesCS4A03G1046800;TraesCS5B03G0055600LC;TraesCS5D03G1074300;TraesCS5D03G1074400;TraesCS7A03G0149100;TraesCS7D03G0137600
GO:0006396	RNA processing	0.0089	0.0189	0.47	0.95517	0.797578	TraesCS1A03G0136900;TraesCS1B03G0246500;TraesCS3A03G1104400
GO:0044257	cellular protein catabolic process	0.003	0.0093	0.32	0.957955	0.798118	TraesCS5A03G0686200LC
GO:0044267	cellular protein metabolic process	0.0178	0.0317	0.56	0.958743	0.798118	TraesCS2B03G0790800;TraesCS4A03G0651400;TraesCS4B03G0148200;TraesCS5A03G0510500;TraesCS5A03G0686200LC;TraesCS5B03G0518300
GO:0006950	response to stress	0.0207	0.0361	0.57	0.961651	0.799319	TraesCS1B03G0528400;TraesCS2B03G1269500;TraesCS4A03G0651400;TraesCS4B03G0148200;TraesCS5B03G1083600;TraesCS5D03G0959700;TraesCS7B03G0689800
GO:0051603	proteolysis involved in cellular protein catabolic process	0.003	0.0101	0.29	0.967652	0.803082	TraesCS5A03G0686200LC
GO:0080134	regulation of response to stress	0.003	0.0103	0.29	0.969916	0.803719	TraesCS7B03G0689800
GO:0019538	protein metabolic process	0.0178	0.0338	0.53	0.973001	0.803719	TraesCS2B03G0790800;TraesCS4A03G0651400;TraesCS4B03G0148200;TraesCS5A03G0510500;TraesCS5A03G0686200LC;TraesCS5B03G0518300
GO:0030163	protein catabolic process	0.003	0.0109	0.27	0.975394	0.803719	TraesCS5A03G0686200LC
GO:0051707	response to other organism	0.003	0.0111	0.27	0.976989	0.803719	TraesCS7B03G0689800
GO:0006952	defense response	0.0296	0.0505	0.59	0.977732	0.803719	TraesCS1A03G0539600;TraesCS1B03G0628500;TraesCS1D03G0519600;TraesCS3B03G1166100;TraesCS3D03G0946500;TraesCS4A03G0595200;TraesCS4D03G0270400;TraesCS6B03G0382900;TraesCS6B03G1241700;TraesCS7B03G0689800
GO:0006468	protein phosphorylation	0.003	0.0112	0.26	0.977871	0.803719	TraesCS1B03G0996300
GO:0043207	response to external biotic stimulus	0.003	0.0114	0.26	0.979536	0.803719	TraesCS7B03G0689800
GO:0016310	phosphorylation	0.003	0.0115	0.26	0.980211	0.803719	TraesCS5B03G0055600LC
GO:0048523	negative regulation of cellular process	0.0059	0.0176	0.34	0.982593	0.804184	TraesCS4A03G0651400;TraesCS4B03G0148200
GO:0032259	methylation	0.003	0.0121	0.24	0.983728	0.804184	TraesCS4B03G0025600
GO:1901700	response to oxygen-containing compound	0.0059	0.0189	0.31	0.988124	0.805411	TraesCS1B03G0528400;TraesCS5D03G0959700
GO:0001101	response to acid chemical	0.003	0.0145	0.2	0.992854	0.805411	TraesCS5D03G0959700
GO:0006793	phosphorus metabolic process	0.003	0.0164	0.18	0.996315	0.805411	TraesCS5B03G0055600LC
GO:1901576	organic substance biosynthetic process	0.003	0.0218	0.14	0.999432	0.805411	TraesCS5B03G0055600LC
GO:0044249	cellular biosynthetic process	0.003	0.0231	0.13	0.999643	0.805411	TraesCS5B03G0055600LC
GO:0006355	regulation of transcription, DNA-templated	0.068	0.1235	0.55	0.999701	0.805411	TraesCS1A03G0201000;TraesCS2B03G0790800;TraesCS3A03G0632400;TraesCS3B03G0832800;TraesCS3D03G0193900LC;TraesCS4A03G0651400;TraesCS4B03G0148200;TraesCS5B03G1083600;TraesCS6A03G0347500;TraesCS6A03G0503100LC;TraesCS6A03G0857600;TraesCS6A03G0960000;TraesCS6B03G0443100;TraesCS6B03G1026600;TraesCS6B03G1171300;TraesCS6B03G1171400;TraesCS6B03G1171600;TraesCS6D03G0042600;TraesCS6D03G0043000;TraesCS6D03G030…
GO:0000723	telomere maintenance	0.003	0.0238	0.12	0.999717	0.805411	TraesCS1B03G0487700LC
GO:0006310	DNA recombination	0.003	0.026	0.11	0.999866	0.805411	TraesCS1B03G0487700LC
GO:0006281	DNA repair	0.0089	0.0404	0.22	0.999901	0.805411	TraesCS1A03G0817000;TraesCS1B03G0487700LC;TraesCS2A03G0284800
GO:0015074	DNA integration	0.0118	0.0961	0.12	1	0.805411	TraesCS2D03G0501000LC;TraesCS6B03G0394600LC;TraesCS6D03G0437500LC;TraesCS7B03G0492200LC

## Sheet: CS-0_vs_CS-3 (CC)
ID	Description	GeneRatio	BgRatio	enrich_factor	pvalue	qvalue	geneID
GO:0000445	THO complex part of transcription export complex	0.0133	0.0001	94.99	9.70066e-10	9.29222e-08	TraesCS5A03G0473400;TraesCS5B03G0469600;TraesCS6A03G0857600;TraesCS6B03G1026600;TraesCS6D03G0726200
GO:0009504	cell plate	0.016	0.0004	39.31	8.76194e-09	4.19651e-07	TraesCS5A03G0640400;TraesCS5B03G0665800;TraesCS5D03G0608800;TraesCS7A03G0965700;TraesCS7B03G0802500;TraesCS7D03G0924700
GO:0009509	chromoplast	0.008	0	189.99	1.44666e-07	4.61916e-06	TraesCS2A03G0550000;TraesCS2B03G0617700;TraesCS2D03G0510700
GO:0000346	transcription export complex	0.008	0.0001	142.49	5.76398e-07	1.38032e-05	TraesCS6A03G0857600;TraesCS6B03G1026600;TraesCS6D03G0726200
GO:0001669	acrosomal vesicle	0.008	0.0001	81.42	4.98449e-06	7.9577e-05	TraesCS2A03G0608600;TraesCS2B03G0698500;TraesCS2D03G0584400
GO:0002177	manchette	0.008	0.0001	81.42	4.98449e-06	7.9577e-05	TraesCS2A03G0608600;TraesCS2B03G0698500;TraesCS2D03G0584400
GO:0097223	obsolete sperm part	0.008	0.0001	71.25	7.94399e-06	0.000108707	TraesCS2A03G0608600;TraesCS2B03G0698500;TraesCS2D03G0584400
GO:0043228	non-membrane-bounded organelle	0.0533	0.0173	3.08	1.1393e-05	0.000113696	TraesCS1A03G0270200;TraesCS1A03G0444900;TraesCS1B03G0358500;TraesCS1D03G0267800;TraesCS2A03G0608600;TraesCS2B03G0698500;TraesCS2D03G0584400;TraesCS3A03G0919300;TraesCS3B03G1040800;TraesCS3D03G0845400;TraesCS6A03G0393900;TraesCS6A03G0857600;TraesCS6B03G0485500;TraesCS6B03G0979800LC;TraesCS6B03G1026600;TraesCS6D03G0333400;TraesCS6D03G0726200;TraesCS7A03G0965700;TraesCS7B03G0802500;TraesCS7D03G09247…
GO:0043232	intracellular non-membrane-bounded organelle	0.0533	0.0173	3.08	1.1393e-05	0.000113696	TraesCS1A03G0270200;TraesCS1A03G0444900;TraesCS1B03G0358500;TraesCS1D03G0267800;TraesCS2A03G0608600;TraesCS2B03G0698500;TraesCS2D03G0584400;TraesCS3A03G0919300;TraesCS3B03G1040800;TraesCS3D03G0845400;TraesCS6A03G0393900;TraesCS6A03G0857600;TraesCS6B03G0485500;TraesCS6B03G0979800LC;TraesCS6B03G1026600;TraesCS6D03G0333400;TraesCS6D03G0726200;TraesCS7A03G0965700;TraesCS7B03G0802500;TraesCS7D03G09247…
GO:0000152	nuclear ubiquitin ligase complex	0.008	0.0001	63.33	1.18694e-05	0.000113696	TraesCS7A03G0965700;TraesCS7B03G0802500;TraesCS7D03G0924700
GO:0055028	cortical microtubule	0.008	0.0002	47.5	3.07233e-05	0.000267543	TraesCS2A03G0608600;TraesCS2B03G0698500;TraesCS2D03G0584400
GO:0033290	eukaryotic 48S preinitiation complex	0.0133	0.001	12.84	4.70338e-05	0.000375445	TraesCS2B03G1352900;TraesCS2D03G1141900LC;TraesCS4A03G0448700;TraesCS4B03G0454300;TraesCS4D03G0319600
GO:0005856	cytoskeleton	0.0267	0.0056	4.79	5.73894e-05	0.000401872	TraesCS1A03G0270200;TraesCS1B03G0358500;TraesCS1D03G0267800;TraesCS2A03G0608600;TraesCS2B03G0698500;TraesCS2D03G0584400;TraesCS6B03G0979800LC;TraesCS7A03G0965700;TraesCS7B03G0802500;TraesCS7D03G0924700
GO:0030981	cortical microtubule cytoskeleton	0.008	0.0002	38	6.27996e-05	0.000401872	TraesCS2A03G0608600;TraesCS2B03G0698500;TraesCS2D03G0584400
GO:0005737	cytoplasm	0.1893	0.1197	1.58	6.29305e-05	0.000401872	TraesCS1A03G0136900;TraesCS1A03G0270200;TraesCS1A03G0342500;TraesCS1A03G0402100;TraesCS1A03G0444900;TraesCS1A03G0524500;TraesCS1A03G0845600;TraesCS1B03G0246500;TraesCS1B03G0358500;TraesCS1B03G0493200;TraesCS1B03G0613900;TraesCS1B03G0996300;TraesCS1D03G0267800;TraesCS1D03G0370900;TraesCS1D03G0507200;TraesCS1D03G0813700;TraesCS2A03G0184100LC;TraesCS2A03G0608600;TraesCS2A03G0931200;TraesCS2A03G12168…
GO:0005852	eukaryotic translation initiation factor 3 complex	0.0133	0.0011	11.87	6.84028e-05	0.000409517	TraesCS2B03G1352900;TraesCS2D03G1141900LC;TraesCS4A03G0448700;TraesCS4B03G0454300;TraesCS4D03G0319600
GO:0009574	preprophase band	0.008	0.0002	35.62	7.69901e-05	0.000433814	TraesCS2A03G0608600;TraesCS2B03G0698500;TraesCS2D03G0584400
GO:0016282	eukaryotic 43S preinitiation complex	0.0133	0.0012	11.44	8.15551e-05	0.000434006	TraesCS2B03G1352900;TraesCS2D03G1141900LC;TraesCS4A03G0448700;TraesCS4B03G0454300;TraesCS4D03G0319600
GO:0005777	peroxisome	0.0187	0.0028	6.55	0.000111174	0.000560491	TraesCS5A03G0346000;TraesCS5B03G0055600LC;TraesCS5B03G0338500;TraesCS5B03G1381500;TraesCS5D03G0332300;TraesCS5D03G1236300;TraesCS7B03G0001000
GO:0055087	Ski complex	0.008	0.0003	23.75	0.0002697	0.00129172	TraesCS3A03G0919300;TraesCS3B03G1040800;TraesCS3D03G0845400
GO:0015630	microtubule cytoskeleton	0.0187	0.0034	5.54	0.000309256	0.00141064	TraesCS2A03G0608600;TraesCS2B03G0698500;TraesCS2D03G0584400;TraesCS6B03G0979800LC;TraesCS7A03G0965700;TraesCS7B03G0802500;TraesCS7D03G0924700
GO:0000347	THO complex	0.008	0.0004	21.92	0.000343759	0.00143167	TraesCS6A03G0857600;TraesCS6B03G1026600;TraesCS6D03G0726200
GO:0070461	SAGA-type complex	0.008	0.0004	21.92	0.000343759	0.00143167	TraesCS2A03G1167800;TraesCS2B03G1325500;TraesCS2D03G1118100
GO:0005881	cytoplasmic microtubule	0.008	0.0004	20.36	0.000429771	0.00171531	TraesCS2A03G0608600;TraesCS2B03G0698500;TraesCS2D03G0584400
GO:0035327	transcriptionally active chromatin	0.008	0.0004	19	0.000528485	0.00202493	TraesCS3A03G0919300;TraesCS3B03G1040800;TraesCS3D03G0845400
GO:0005819	spindle	0.0107	0.0011	10	0.000718822	0.00264829	TraesCS6B03G0979800LC;TraesCS7A03G0965700;TraesCS7B03G0802500;TraesCS7D03G0924700
GO:0097708	intracellular vesicle	0.0213	0.0051	4.19	0.000752414	0.00266938	TraesCS2A03G0608600;TraesCS2B03G0698500;TraesCS2D03G0584400;TraesCS5A03G0232900;TraesCS5A03G0325400;TraesCS5B03G0322200;TraesCS5D03G0328300;TraesCS7B03G0689800
GO:0044430	obsolete cytoskeletal part	0.0187	0.004	4.72	0.000803765	0.00274972	TraesCS2A03G0608600;TraesCS2B03G0698500;TraesCS2D03G0584400;TraesCS6B03G0979800LC;TraesCS7A03G0965700;TraesCS7B03G0802500;TraesCS7D03G0924700
GO:0031410	cytoplasmic vesicle	0.0213	0.0053	4.04	0.000942917	0.00311453	TraesCS2A03G0608600;TraesCS2B03G0698500;TraesCS2D03G0584400;TraesCS5A03G0232900;TraesCS5A03G0325400;TraesCS5B03G0322200;TraesCS5D03G0328300;TraesCS7B03G0689800
GO:0030863	cortical cytoskeleton	0.008	0.0005	15	0.00106443	0.00328906	TraesCS2A03G0608600;TraesCS2B03G0698500;TraesCS2D03G0584400
GO:0044448	obsolete cell cortex part	0.008	0.0005	15	0.00106443	0.00328906	TraesCS2A03G0608600;TraesCS2B03G0698500;TraesCS2D03G0584400
GO:0031982	vesicle	0.0213	0.0056	3.81	0.00137323	0.00411067	TraesCS2A03G0608600;TraesCS2B03G0698500;TraesCS2D03G0584400;TraesCS5A03G0232900;TraesCS5A03G0325400;TraesCS5B03G0322200;TraesCS5D03G0328300;TraesCS7B03G0689800
GO:0031461	cullin-RING ubiquitin ligase complex	0.0187	0.0044	4.2	0.00157382	0.00456836	TraesCS1A03G0218100;TraesCS7A03G0413100;TraesCS7A03G0965700;TraesCS7B03G0217600;TraesCS7B03G0802500;TraesCS7D03G0400100;TraesCS7D03G0924700
GO:0012505	endomembrane system	0.0427	0.0183	2.33	0.00176978	0.00498606	TraesCS1A03G0342500;TraesCS2A03G0608600;TraesCS2B03G0698500;TraesCS2D03G0584400;TraesCS4A03G0215400;TraesCS4B03G0556500;TraesCS4D03G0491400;TraesCS5A03G0232900;TraesCS5A03G0562600;TraesCS5A03G0640400;TraesCS5B03G0665800;TraesCS5D03G0608800;TraesCS6A03G0101200;TraesCS6B03G0142500;TraesCS6D03G0108100;TraesCS7B03G0689800
GO:0000148	1,3-beta-D-glucan synthase complex	0.008	0.0007	11.18	0.0024983	0.00683744	TraesCS3A03G0631500;TraesCS3B03G0708400;TraesCS3D03G0578500
GO:0005622	intracellular	0.184	0.1332	1.38	0.0033243	0.00884536	TraesCS1A03G0136900;TraesCS1A03G0270200;TraesCS1A03G0342500;TraesCS1A03G0444900;TraesCS1B03G0246500;TraesCS1B03G0358500;TraesCS1B03G0528400;TraesCS1D03G0267800;TraesCS2A03G0184100LC;TraesCS2A03G0608600;TraesCS2A03G0931200;TraesCS2A03G1216800;TraesCS2B03G0698500;TraesCS2B03G1022500;TraesCS2B03G1269500;TraesCS2D03G0584400;TraesCS2D03G1174900;TraesCS3A03G0020900;TraesCS3A03G0202200;TraesCS3A03G09193…
GO:0030141	secretory granule	0.008	0.0008	9.5	0.00396467	0.0102642	TraesCS2A03G0608600;TraesCS2B03G0698500;TraesCS2D03G0584400
GO:0042579	microbody	0.0107	0.0017	6.13	0.00431576	0.0108791	TraesCS5B03G0055600LC;TraesCS5B03G1381500;TraesCS5D03G1236300;TraesCS7B03G0001000
GO:0005680	anaphase-promoting complex	0.008	0.0009	8.91	0.00475307	0.0116742	TraesCS7A03G0965700;TraesCS7B03G0802500;TraesCS7D03G0924700
GO:0099503	secretory vesicle	0.008	0.0009	8.64	0.00518019	0.0124052	TraesCS2A03G0608600;TraesCS2B03G0698500;TraesCS2D03G0584400
GO:0009524	phragmoplast	0.008	0.0009	8.51	0.00540212	0.0126211	TraesCS2A03G0608600;TraesCS2B03G0698500;TraesCS2D03G0584400
GO:0044428	obsolete nuclear part	0.0427	0.0212	2.01	0.00711392	0.0162247	TraesCS1A03G0444900;TraesCS3A03G0919300;TraesCS3B03G1040800;TraesCS3D03G0845400;TraesCS5A03G0640400;TraesCS5B03G0665800;TraesCS5D03G0608800;TraesCS6A03G0393900;TraesCS6A03G0857600;TraesCS6B03G0485500;TraesCS6B03G1026600;TraesCS6D03G0333400;TraesCS6D03G0726200;TraesCS7A03G0965700;TraesCS7B03G0802500;TraesCS7D03G0924700
GO:0005938	cell cortex	0.008	0.0011	7.21	0.00851459	0.0189676	TraesCS2A03G0608600;TraesCS2B03G0698500;TraesCS2D03G0584400
GO:0044424	obsolete intracellular part	0.176	0.1328	1.32	0.0102495	0.0223134	TraesCS1A03G0136900;TraesCS1A03G0270200;TraesCS1A03G0342500;TraesCS1A03G0444900;TraesCS1B03G0246500;TraesCS1B03G0358500;TraesCS1B03G0528400;TraesCS1D03G0267800;TraesCS2A03G0184100LC;TraesCS2A03G0608600;TraesCS2A03G0931200;TraesCS2A03G1216800;TraesCS2B03G0698500;TraesCS2B03G1022500;TraesCS2B03G1269500;TraesCS2D03G0584400;TraesCS2D03G1174900;TraesCS3A03G0020900;TraesCS3A03G0202200;TraesCS3A03G09193…
GO:0097196	Shu complex	0.0027	0	94.99	0.0104994	0.0223496	TraesCS2A03G0381500
GO:0099568	cytoplasmic region	0.008	0.0012	6.55	0.0110672	0.0230461	TraesCS2A03G0608600;TraesCS2B03G0698500;TraesCS2D03G0584400
GO:0000151	ubiquitin ligase complex	0.016	0.0052	3.1	0.0138759	0.0282801	TraesCS7A03G0413100;TraesCS7A03G0965700;TraesCS7B03G0217600;TraesCS7B03G0802500;TraesCS7D03G0400100;TraesCS7D03G0924700
GO:0005694	chromosome	0.0187	0.0068	2.74	0.0150944	0.0301226	TraesCS3A03G0919300;TraesCS3B03G1040800;TraesCS3D03G0845400;TraesCS6A03G0857600;TraesCS6B03G0979800LC;TraesCS6B03G1026600;TraesCS6D03G0726200
GO:0031012	extracellular matrix	0.0053	0.0005	10.27	0.0162973	0.0315947	TraesCS6A03G0811900;TraesCS6B03G0962300
GO:0000785	chromatin	0.008	0.0014	5.64	0.0164917	0.0315947	TraesCS3A03G0919300;TraesCS3B03G1040800;TraesCS3D03G0845400
GO:0044446	obsolete intracellular organelle part	0.0747	0.0489	1.53	0.018554	0.0348486	TraesCS1A03G0444900;TraesCS2A03G0184100LC;TraesCS2A03G0608600;TraesCS2A03G0931200;TraesCS2B03G0698500;TraesCS2B03G1022500;TraesCS2D03G0584400;TraesCS3A03G0919300;TraesCS3B03G1040800;TraesCS3D03G0845400;TraesCS5A03G0232900;TraesCS5A03G0562600;TraesCS5A03G0640400;TraesCS5B03G0665800;TraesCS5D03G0608800;TraesCS6A03G0101200;TraesCS6A03G0393900;TraesCS6A03G0857600;TraesCS6B03G0142500;TraesCS6B03G04855…
GO:0044422	obsolete organelle part	0.0747	0.0491	1.52	0.0192419	0.0354455	TraesCS1A03G0444900;TraesCS2A03G0184100LC;TraesCS2A03G0608600;TraesCS2A03G0931200;TraesCS2B03G0698500;TraesCS2B03G1022500;TraesCS2D03G0584400;TraesCS3A03G0919300;TraesCS3B03G1040800;TraesCS3D03G0845400;TraesCS5A03G0232900;TraesCS5A03G0562600;TraesCS5A03G0640400;TraesCS5B03G0665800;TraesCS5D03G0608800;TraesCS6A03G0101200;TraesCS6A03G0393900;TraesCS6A03G0857600;TraesCS6B03G0142500;TraesCS6B03G04855…
GO:0005666	RNA polymerase III complex	0.0053	0.0006	9.05	0.0207097	0.0363807	TraesCS1A03G0233500;TraesCS4D03G0132900
GO:0020015	glycosome	0.0027	0.0001	47.5	0.0208889	0.0363807	TraesCS5B03G0055600LC
GO:1990071	TRAPPII protein complex	0.0027	0.0001	47.5	0.0208889	0.0363807	TraesCS5A03G0232900
GO:0099513	polymeric cytoskeletal fiber	0.008	0.0016	4.87	0.0242184	0.0406163	TraesCS2A03G0608600;TraesCS2B03G0698500;TraesCS2D03G0584400
GO:0043229	intracellular organelle	0.152	0.1171	1.3	0.0242841	0.0406163	TraesCS1A03G0136900;TraesCS1A03G0270200;TraesCS1A03G0342500;TraesCS1A03G0444900;TraesCS1B03G0246500;TraesCS1B03G0358500;TraesCS1D03G0267800;TraesCS2A03G0184100LC;TraesCS2A03G0608600;TraesCS2A03G0931200;TraesCS2A03G1216800;TraesCS2B03G0698500;TraesCS2B03G1022500;TraesCS2D03G0584400;TraesCS2D03G1174900;TraesCS3A03G0020900;TraesCS3A03G0202200;TraesCS3A03G0919300;TraesCS3A03G1104400;TraesCS3B03G10408…
GO:0044444	obsolete cytoplasmic part	0.112	0.0819	1.37	0.024593	0.0406163	TraesCS1A03G0136900;TraesCS1A03G0342500;TraesCS1A03G0444900;TraesCS1B03G0246500;TraesCS2A03G0184100LC;TraesCS2A03G0608600;TraesCS2A03G0931200;TraesCS2A03G1216800;TraesCS2B03G0698500;TraesCS2B03G1022500;TraesCS2B03G1269500;TraesCS2D03G0584400;TraesCS2D03G1174900;TraesCS3A03G0919300;TraesCS3A03G1104400;TraesCS3B03G1040800;TraesCS3D03G0845400;TraesCS5A03G0232900;TraesCS5A03G0325400;TraesCS5A03G05618…
GO:0043226	organelle	0.152	0.1174	1.29	0.0255678	0.0407474	TraesCS1A03G0136900;TraesCS1A03G0270200;TraesCS1A03G0342500;TraesCS1A03G0444900;TraesCS1B03G0246500;TraesCS1B03G0358500;TraesCS1D03G0267800;TraesCS2A03G0184100LC;TraesCS2A03G0608600;TraesCS2A03G0931200;TraesCS2A03G1216800;TraesCS2B03G0698500;TraesCS2B03G1022500;TraesCS2D03G0584400;TraesCS2D03G1174900;TraesCS3A03G0020900;TraesCS3A03G0202200;TraesCS3A03G0919300;TraesCS3A03G1104400;TraesCS3B03G10408…
GO:0043227	membrane-bounded organelle	0.1493	0.1152	1.3	0.0259364	0.0407474	TraesCS1A03G0136900;TraesCS1A03G0270200;TraesCS1A03G0342500;TraesCS1A03G0444900;TraesCS1B03G0246500;TraesCS1B03G0358500;TraesCS1D03G0267800;TraesCS2A03G0184100LC;TraesCS2A03G0608600;TraesCS2A03G0931200;TraesCS2A03G1216800;TraesCS2B03G0698500;TraesCS2B03G1022500;TraesCS2D03G0584400;TraesCS2D03G1174900;TraesCS3A03G0020900;TraesCS3A03G0202200;TraesCS3A03G0919300;TraesCS3A03G1104400;TraesCS3B03G10408…
GO:0000145	exocyst	0.0107	0.003	3.6	0.0259485	0.0407474	TraesCS4B03G0187400;TraesCS5A03G0278200;TraesCS5B03G0291400;TraesCS5D03G0275600
GO:0000228	nuclear chromosome	0.008	0.0018	4.56	0.0286967	0.0443362	TraesCS6A03G0857600;TraesCS6B03G1026600;TraesCS6D03G0726200
GO:0099081	supramolecular polymer	0.008	0.0018	4.49	0.0298802	0.0447219	TraesCS2A03G0608600;TraesCS2B03G0698500;TraesCS2D03G0584400
GO:0099512	supramolecular fiber	0.008	0.0018	4.49	0.0298802	0.0447219	TraesCS2A03G0608600;TraesCS2B03G0698500;TraesCS2D03G0584400
GO:1990234	transferase complex	0.016	0.0062	2.57	0.030862	0.0454808	TraesCS7A03G0413100;TraesCS7A03G0965700;TraesCS7B03G0217600;TraesCS7B03G0802500;TraesCS7D03G0400100;TraesCS7D03G0924700
GO:0099080	supramolecular complex	0.008	0.0018	4.38	0.0317029	0.0460122	TraesCS2A03G0608600;TraesCS2B03G0698500;TraesCS2D03G0584400
GO:0032991	protein-containing complex	0.04	0.0242	1.65	0.041305	0.058238	TraesCS1A03G0444900;TraesCS3A03G0919300;TraesCS3B03G1040800;TraesCS3D03G0845400;TraesCS5A03G0232900;TraesCS6A03G0857600;TraesCS6B03G0979800LC;TraesCS6B03G1026600;TraesCS6D03G0726200;TraesCS7A03G0413100;TraesCS7A03G0965700;TraesCS7B03G0217600;TraesCS7B03G0802500;TraesCS7D03G0400100;TraesCS7D03G0924700
GO:0044613	nuclear pore central transport channel	0.0027	0.0001	23.75	0.0413426	0.058238	TraesCS2D03G0552600
GO:0005635	nuclear envelope	0.008	0.0021	3.77	0.0460403	0.0639156	TraesCS5A03G0640400;TraesCS5B03G0665800;TraesCS5D03G0608800
GO:0005783	endoplasmic reticulum	0.0213	0.0106	2.02	0.0475938	0.0651284	TraesCS2D03G0899300;TraesCS5A03G0562600;TraesCS6A03G0101200;TraesCS6A03G0802100;TraesCS6B03G0142500;TraesCS6B03G0947700;TraesCS6D03G0108100;TraesCS6D03G0677300
GO:0010287	plastoglobule	0.0053	0.001	5.35	0.0541377	0.0730397	TraesCS2A03G0931200;TraesCS2B03G1022500
GO:0044427	obsolete chromosomal part	0.0107	0.0039	2.72	0.0608977	0.0783815	TraesCS3A03G0919300;TraesCS3B03G1040800;TraesCS3D03G0845400;TraesCS6B03G0979800LC
GO:0030689	Noc complex	0.0027	0.0002	15.83	0.0613701	0.0783815	TraesCS1A03G0444900
GO:0030690	Noc1p-Noc2p complex	0.0027	0.0002	15.83	0.0613701	0.0783815	TraesCS1A03G0444900
GO:0030691	Noc2p-Noc3p complex	0.0027	0.0002	15.83	0.0613701	0.0783815	TraesCS1A03G0444900
GO:0031984	organelle subcompartment	0.016	0.0075	2.13	0.0648181	0.0816959	TraesCS2A03G0931200;TraesCS2B03G1022500;TraesCS5A03G0232900;TraesCS6A03G0101200;TraesCS6B03G0142500;TraesCS6D03G0108100
GO:0005741	mitochondrial outer membrane	0.0053	0.0011	4.75	0.0667778	0.0830729	TraesCS3A03G0451800;TraesCS3D03G0418000
GO:0034045	phagophore assembly site membrane	0.0027	0.0002	13.57	0.0712269	0.0874716	TraesCS1A03G0273400
GO:0005730	nucleolus	0.0187	0.0098	1.9	0.0789169	0.0956888	TraesCS1A03G0444900;TraesCS2D03G0552600;TraesCS6A03G0393900;TraesCS6B03G0485500;TraesCS6D03G0333400;TraesCS7B03G1218000;TraesCS7D03G1231800
GO:0043231	intracellular membrane-bounded organelle	0.1387	0.1141	1.22	0.0804276	0.0963015	TraesCS1A03G0136900;TraesCS1A03G0270200;TraesCS1A03G0342500;TraesCS1A03G0444900;TraesCS1B03G0246500;TraesCS1B03G0358500;TraesCS1D03G0267800;TraesCS2A03G0184100LC;TraesCS2A03G0931200;TraesCS2A03G1216800;TraesCS2B03G1022500;TraesCS2D03G1174900;TraesCS3A03G0020900;TraesCS3A03G0202200;TraesCS3A03G0919300;TraesCS3A03G1104400;TraesCS3B03G0938800;TraesCS3B03G1040800;TraesCS3D03G0181400;TraesCS3D03G08452…
GO:0098827	endoplasmic reticulum subcompartment	0.008	0.0028	2.89	0.0864745	0.102264	TraesCS6A03G0101200;TraesCS6B03G0142500;TraesCS6D03G0108100
GO:0016602	CCAAT-binding factor complex	0.0027	0.0003	10.55	0.0906317	0.105873	TraesCS4A03G0022000LC
GO:0042175	nuclear outer membrane-endoplasmic reticulum membrane network	0.008	0.0029	2.78	0.0946498	0.109124	TraesCS6A03G0101200;TraesCS6B03G0142500;TraesCS6D03G0108100
GO:0019005	SCF ubiquitin ligase complex	0.008	0.0029	2.77	0.0956933	0.109124	TraesCS7A03G0413100;TraesCS7B03G0217600;TraesCS7D03G0400100
GO:1902494	catalytic complex	0.016	0.0084	1.9	0.0992805	0.111883	TraesCS7A03G0413100;TraesCS7A03G0965700;TraesCS7B03G0217600;TraesCS7B03G0802500;TraesCS7D03G0400100;TraesCS7D03G0924700
GO:0044432	obsolete endoplasmic reticulum part	0.008	0.003	2.7	0.100981	0.112476	TraesCS6A03G0101200;TraesCS6B03G0142500;TraesCS6D03G0108100
GO:0099023	vesicle tethering complex	0.0027	0.0003	9.05	0.104919	0.115519	TraesCS5A03G0232900
GO:0005874	microtubule	0.0107	0.0049	2.18	0.112878	0.121632	TraesCS2A03G0608600;TraesCS2A03G1125000;TraesCS2B03G0698500;TraesCS2D03G0584400
GO:0034357	photosynthetic membrane	0.008	0.0031	2.57	0.113011	0.121632	TraesCS1B03G0528400;TraesCS2A03G0931200;TraesCS2B03G1022500
GO:0005742	mitochondrial outer membrane translocase complex	0.0027	0.0003	7.92	0.118983	0.126637	TraesCS3B03G0528200
GO:0044436	obsolete thylakoid part	0.008	0.0033	2.46	0.124394	0.130941	TraesCS1B03G0528400;TraesCS2A03G0931200;TraesCS2B03G1022500
GO:0000922	spindle pole	0.0027	0.0004	6.55	0.141935	0.147781	TraesCS6B03G0979800LC
GO:0030008	TRAPP complex	0.0027	0.0004	6.13	0.150948	0.155476	TraesCS5A03G0232900
GO:0032300	mismatch repair complex	0.008	0.0036	2.19	0.15827	0.161283	TraesCS6A03G0559000;TraesCS6B03G0683800;TraesCS6D03G0474100
GO:0016592	mediator complex	0.0053	0.0022	2.44	0.19857	0.200221	TraesCS7B03G0215500;TraesCS7D03G0398000
GO:0042651	thylakoid membrane	0.008	0.0041	1.93	0.203961	0.203514	TraesCS1B03G0528400;TraesCS2A03G0931200;TraesCS2B03G1022500
GO:0031981	nuclear lumen	0.0267	0.0198	1.35	0.211232	0.208596	TraesCS1A03G0444900;TraesCS3A03G0919300;TraesCS3B03G1040800;TraesCS3D03G0845400;TraesCS6A03G0393900;TraesCS6A03G0857600;TraesCS6B03G0485500;TraesCS6B03G1026600;TraesCS6D03G0333400;TraesCS6D03G0726200
GO:0030686	90S preribosome	0.0027	0.0007	3.96	0.223843	0.218794	TraesCS1A03G0444900
GO:0005643	nuclear pore	0.0053	0.0025	2.15	0.239014	0.229959	TraesCS2A03G0568500;TraesCS2B03G0617500
GO:0000776	kinetochore	0.0027	0.0007	3.65	0.240067	0.229959	TraesCS6B03G0979800LC
GO:0030687	preribosome, large subunit precursor	0.0027	0.0007	3.58	0.24407	0.231478	TraesCS1A03G0444900
GO:0030136	clathrin-coated vesicle	0.0027	0.0009	3.02	0.28296	0.258802	TraesCS6B03G0462900
GO:0044440	obsolete endosomal part	0.0027	0.0009	3.02	0.28296	0.258802	TraesCS5A03G0232900
GO:0031974	membrane-enclosed lumen	0.0267	0.0214	1.24	0.286389	0.258802	TraesCS1A03G0444900;TraesCS3A03G0919300;TraesCS3B03G1040800;TraesCS3D03G0845400;TraesCS6A03G0393900;TraesCS6A03G0857600;TraesCS6B03G0485500;TraesCS6B03G1026600;TraesCS6D03G0333400;TraesCS6D03G0726200
GO:0043233	organelle lumen	0.0267	0.0214	1.24	0.286389	0.258802	TraesCS1A03G0444900;TraesCS3A03G0919300;TraesCS3B03G1040800;TraesCS3D03G0845400;TraesCS6A03G0393900;TraesCS6A03G0857600;TraesCS6B03G0485500;TraesCS6B03G1026600;TraesCS6D03G0333400;TraesCS6D03G0726200
GO:0070013	intracellular organelle lumen	0.0267	0.0214	1.24	0.286389	0.258802	TraesCS1A03G0444900;TraesCS3A03G0919300;TraesCS3B03G1040800;TraesCS3D03G0845400;TraesCS6A03G0393900;TraesCS6A03G0857600;TraesCS6B03G0485500;TraesCS6B03G1026600;TraesCS6D03G0333400;TraesCS6D03G0726200
GO:0009579	thylakoid	0.008	0.005	1.6	0.290462	0.26003	TraesCS1B03G0528400;TraesCS2A03G0931200;TraesCS2B03G1022500
GO:0045261	proton-transporting ATP synthase complex, catalytic core F(1)	0.0053	0.0029	1.84	0.297273	0.263664	TraesCS1A03G0370700;TraesCS1B03G0413600
GO:0055035	plastid thylakoid membrane	0.0053	0.0029	1.81	0.303081	0.266348	TraesCS2A03G0931200;TraesCS2B03G1022500
GO:0022625	cytosolic large ribosomal subunit	0.0053	0.003	1.79	0.306948	0.267294	TraesCS3B03G0732200;TraesCS3D03G0593700
GO:0016459	myosin complex	0.0027	0.001	2.6	0.319854	0.276024	TraesCS1D03G0851400
GO:0030684	preribosome	0.0027	0.0011	2.53	0.327002	0.27775	TraesCS1A03G0444900
GO:0030312	external encapsulating structure	0.008	0.0054	1.49	0.327653	0.27775	TraesCS6A03G0962700;TraesCS6B03G1177500;TraesCS6D03G0842500
GO:0031976	plastid thylakoid	0.0053	0.0034	1.59	0.358616	0.30133	TraesCS2A03G0931200;TraesCS2B03G1022500
GO:0009534	chloroplast thylakoid	0.0053	0.0036	1.5	0.386726	0.322124	TraesCS2A03G0931200;TraesCS2B03G1022500
GO:0055044	symplast	0.0107	0.0085	1.25	0.399013	0.329494	TraesCS2A03G0608600;TraesCS2B03G0698500;TraesCS2D03G0584400;TraesCS4B03G0346800LC
GO:0005911	cell-cell junction	0.0107	0.0087	1.23	0.411964	0.337281	TraesCS2A03G0608600;TraesCS2B03G0698500;TraesCS2D03G0584400;TraesCS4B03G0346800LC
GO:0030054	cell junction	0.0107	0.0088	1.21	0.422517	0.342989	TraesCS2A03G0608600;TraesCS2B03G0698500;TraesCS2D03G0584400;TraesCS4B03G0346800LC
GO:0044433	obsolete cytoplasmic vesicle part	0.0027	0.0015	1.76	0.434696	0.34991	TraesCS5A03G0232900
GO:0005768	endosome	0.0053	0.004	1.34	0.441213	0.352196	TraesCS5A03G0232900;TraesCS7B03G0689800
GO:0009532	plastid stroma	0.008	0.0068	1.18	0.46512	0.366377	TraesCS2A03G0184100LC;TraesCS2A03G0931200;TraesCS2B03G1022500
GO:0098791	Golgi apparatus subcompartment	0.0027	0.0017	1.6	0.466628	0.366377	TraesCS5A03G0232900
GO:0005789	endoplasmic reticulum membrane	0.0107	0.0096	1.11	0.488037	0.380072	TraesCS6A03G0101200;TraesCS6A03G1001600;TraesCS6B03G0142500;TraesCS6D03G0108100
GO:0044431	obsolete Golgi apparatus part	0.0027	0.0019	1.44	0.502054	0.387835	TraesCS5A03G0232900
GO:0009506	plasmodesma	0.0107	0.0099	1.08	0.509219	0.390223	TraesCS2A03G0608600;TraesCS2B03G0698500;TraesCS2D03G0584400;TraesCS4B03G0346800LC
GO:0000775	chromosome, centromeric region	0.0027	0.002	1.31	0.535133	0.406826	TraesCS6B03G0979800LC
GO:0098687	chromosomal region	0.0027	0.0021	1.28	0.544863	0.408324	TraesCS6B03G0979800LC
GO:0031966	mitochondrial membrane	0.0053	0.0049	1.09	0.549318	0.408324	TraesCS4A03G0223100;TraesCS5D03G0582700
GO:0005840	ribosome	0.024	0.0241	1	0.549891	0.408324	TraesCS1A03G0886300;TraesCS1B03G1036500;TraesCS1D03G0861400;TraesCS2D03G1294200;TraesCS3A03G0649200;TraesCS3D03G0567000;TraesCS3D03G1097800;TraesCS4A03G0503200;TraesCS5A03G0259600
GO:0005802	trans-Golgi network	0.0027	0.0022	1.21	0.563718	0.415371	TraesCS5A03G0232900
GO:0005794	Golgi apparatus	0.0107	0.0107	0.99	0.572278	0.417341	TraesCS1A03G0342500;TraesCS3B03G0780200;TraesCS3D03G0593100;TraesCS5A03G0232900
GO:0019898	extrinsic component of membrane	0.0027	0.0023	1.17	0.575105	0.417341	TraesCS1A03G0273400
GO:0000325	plant-type vacuole	0.0027	0.0024	1.13	0.588379	0.423763	TraesCS3B03G0780200
GO:0005829	cytosol	0.032	0.0334	0.96	0.602184	0.430469	TraesCS1A03G0273400;TraesCS1A03G0444900;TraesCS2A03G0184100LC;TraesCS2B03G1269500;TraesCS3A03G0919300;TraesCS3B03G1040800;TraesCS3D03G0845400;TraesCS5A03G0561800;TraesCS5B03G0055600LC;TraesCS5B03G0572700;TraesCS5D03G0959700;TraesCS7B03G0474200
GO:0005618	cell wall	0.0133	0.0145	0.92	0.632352	0.448155	TraesCS6A03G0723900;TraesCS6A03G0962700;TraesCS6B03G0856800;TraesCS6B03G1177500;TraesCS6D03G0842500
GO:0009570	chloroplast stroma	0.008	0.0088	0.91	0.641398	0.448155	TraesCS2A03G0184100LC;TraesCS2A03G0931200;TraesCS2B03G1022500
GO:0031967	organelle envelope	0.008	0.0088	0.9	0.645639	0.448155	TraesCS5A03G0640400;TraesCS5B03G0665800;TraesCS5D03G0608800
GO:0031975	envelope	0.008	0.0088	0.9	0.645639	0.448155	TraesCS5A03G0640400;TraesCS5B03G0665800;TraesCS5D03G0608800
GO:0005774	vacuolar membrane	0.0053	0.0062	0.85	0.680519	0.468968	TraesCS3B03G0780200;TraesCS5A03G0562600
GO:0044425	obsolete membrane part	0.008	0.011	0.73	0.78225	0.535224	TraesCS6A03G0101200;TraesCS6B03G0142500;TraesCS6D03G0108100
GO:0044434	obsolete chloroplast part	0.008	0.0113	0.71	0.797036	0.541472	TraesCS2A03G0184100LC;TraesCS2A03G0931200;TraesCS2B03G1022500
GO:0044435	obsolete plastid part	0.008	0.0114	0.7	0.803111	0.541758	TraesCS2A03G0184100LC;TraesCS2A03G0931200;TraesCS2B03G1022500
GO:0005654	nucleoplasm	0.0107	0.015	0.71	0.81623	0.546757	TraesCS1A03G0444900;TraesCS3A03G0919300;TraesCS3B03G1040800;TraesCS3D03G0845400
GO:0044437	obsolete vacuolar part	0.0027	0.0046	0.58	0.825459	0.549099	TraesCS5A03G0562600
GO:0009941	chloroplast envelope	0.0027	0.0047	0.56	0.832708	0.550101	TraesCS2A03G0550000
GO:0042025	host cell nucleus	0.008	0.0123	0.65	0.841494	0.552098	TraesCS4A03G0881300;TraesCS5D03G1125800;TraesCS7A03G0819600
GO:0005773	vacuole	0.0053	0.0092	0.58	0.860412	0.558715	TraesCS3B03G0857400;TraesCS5A03G0562600
GO:1990904	ribonucleoprotein complex	0.0027	0.0053	0.51	0.863245	0.558715	TraesCS1A03G0444900
GO:0005743	mitochondrial inner membrane	0.0027	0.0069	0.39	0.924947	0.59236	TraesCS2D03G1246100
GO:0016020	membrane	0.0427	0.0587	0.73	0.930162	0.59236	TraesCS1B03G0528400;TraesCS2A03G0030200;TraesCS2A03G0231000LC;TraesCS2A03G0608600;TraesCS2A03G0931200;TraesCS2B03G0698500;TraesCS2B03G1022500;TraesCS2D03G0584400;TraesCS3D03G0034800;TraesCS4B03G0346800LC;TraesCS5A03G0562600;TraesCS5B03G1271700;TraesCS5D03G0453700;TraesCS6A03G0101200;TraesCS6B03G0142500;TraesCS6D03G0108100
GO:0098588	bounding membrane of organelle	0.0027	0.0074	0.36	0.938347	0.59236	TraesCS5A03G0562600
GO:0098805	whole membrane	0.0027	0.0075	0.36	0.939964	0.59236	TraesCS5A03G0562600
GO:0009535	chloroplast thylakoid membrane	0.008	0.0167	0.48	0.950746	0.593959	TraesCS2A03G0931200;TraesCS2B03G1022500;TraesCS2D03G0870100
GO:0071944	cell periphery	0.0187	0.0318	0.59	0.954903	0.593959	TraesCS2A03G0608600;TraesCS2B03G0698500;TraesCS2D03G0584400;TraesCS4B03G0346800LC;TraesCS6A03G0962700;TraesCS6B03G1177500;TraesCS6D03G0842500
GO:0000786	nucleosome	0.0027	0.0096	0.28	0.972982	0.594528	TraesCS1D03G0685500
GO:0009536	plastid	0.016	0.032	0.5	0.981368	0.594528	TraesCS2A03G0184100LC;TraesCS2A03G0931200;TraesCS2B03G1022500;TraesCS3A03G1104400;TraesCS6A03G0200500;TraesCS6B03G0268600
GO:0031090	organelle membrane	0.0027	0.0119	0.22	0.989091	0.594528	TraesCS5A03G0562600
GO:0005886	plasma membrane	0.0187	0.043	0.43	0.996879	0.594528	TraesCS2A03G0608600;TraesCS2B03G0698500;TraesCS2D03G0584400;TraesCS4B03G0346800LC;TraesCS5A03G0656800;TraesCS5B03G1258900;TraesCS5D03G1128300
GO:0009507	chloroplast	0.024	0.0517	0.46	0.997517	0.594528	TraesCS2A03G0184100LC;TraesCS2A03G0931200;TraesCS2B03G0617700;TraesCS2B03G1022500;TraesCS2D03G0190300;TraesCS2D03G0510700;TraesCS3A03G1104400;TraesCS6A03G0200500;TraesCS6B03G0268600
GO:0005576	extracellular region	0.0053	0.023	0.23	0.998459	0.594528	TraesCS6A03G0723900;TraesCS6B03G0856800
GO:0005739	mitochondrion	0.016	0.0442	0.36	0.999265	0.594528	TraesCS1A03G0136900;TraesCS1B03G0246500;TraesCS2A03G0184100LC;TraesCS2A03G1216800;TraesCS2D03G1174900;TraesCS5A03G0562600

## Sheet: CS-0_vs_CS-3 (MF)
ID	Description	GeneRatio	BgRatio	enrich_factor	pvalue	qvalue	geneID
GO:0004826	phenylalanine-tRNA ligase activity	0.0102	0.0001	80.74	6.94536e-11	1.22092e-08	TraesCS1A03G0524500;TraesCS1B03G0613900;TraesCS1D03G0507200;TraesCS5A03G0253500;TraesCS5B03G0269100;TraesCS5D03G0264700
GO:0004033	aldo-keto reductase (NADP) activity	0.0051	0	201.85	1.20977e-07	2.6583e-06	TraesCS6A03G0101200;TraesCS6B03G0142500;TraesCS6D03G0108100
GO:0004745	retinol dehydrogenase activity	0.0051	0	201.85	1.20977e-07	2.6583e-06	TraesCS6A03G0101200;TraesCS6B03G0142500;TraesCS6D03G0108100
GO:0016719	carotene 7,8-desaturase activity	0.0051	0	201.85	1.20977e-07	2.6583e-06	TraesCS2A03G0550000;TraesCS2B03G0617700;TraesCS2D03G0510700
GO:0035514	DNA demethylase activity	0.0051	0	201.85	1.20977e-07	2.6583e-06	TraesCS5A03G0455000;TraesCS5B03G0448700;TraesCS5D03G0420200
GO:0052650	NADP-retinol dehydrogenase activity	0.0051	0	201.85	1.20977e-07	2.6583e-06	TraesCS6A03G0101200;TraesCS6B03G0142500;TraesCS6D03G0108100
GO:0052886	9,9'-dicis-carotene:quinone oxidoreductase activity	0.0051	0	201.85	1.20977e-07	2.6583e-06	TraesCS2A03G0550000;TraesCS2B03G0617700;TraesCS2D03G0510700
GO:0052887	7,9,9'-tricis-neurosporene:quinone oxidoreductase activity	0.0051	0	201.85	1.20977e-07	2.6583e-06	TraesCS2A03G0550000;TraesCS2B03G0617700;TraesCS2D03G0510700
GO:0008106	alcohol dehydrogenase (NADP+) activity	0.0051	0	121.11	1.20084e-06	2.13809e-05	TraesCS6A03G0101200;TraesCS6B03G0142500;TraesCS6D03G0108100
GO:0005515	protein binding	0.1175	0.0643	1.83	1.21628e-06	2.13809e-05	TraesCS1A03G0270200;TraesCS1A03G0636200;TraesCS1B03G0295900;TraesCS1B03G0358500;TraesCS1B03G0750600LC;TraesCS1B03G0774700;TraesCS1D03G0267800;TraesCS2A03G0858100;TraesCS2A03G0894200;TraesCS2A03G1188900;TraesCS2D03G0798700;TraesCS3A03G0020900;TraesCS3A03G0766100;TraesCS3A03G0892500;TraesCS3A03G0893000;TraesCS3A03G0919300;TraesCS3B03G0207800;TraesCS3B03G0647300;TraesCS3B03G0880200;TraesCS3B03G10408…
GO:0003825	alpha,alpha-trehalose-phosphate synthase (UDP-forming) activity	0.0051	0.0001	100.93	2.3928e-06	3.50525e-05	TraesCS1A03G0837600;TraesCS1B03G0961400;TraesCS1D03G0805800
GO:0004781	sulfate adenylyltransferase (ATP) activity	0.0051	0.0001	100.93	2.3928e-06	3.50525e-05	TraesCS5A03G0918100;TraesCS5B03G0967700;TraesCS5D03G0877500
GO:0004842	ubiquitin-protein transferase activity	0.0307	0.0083	3.7	3.03589e-06	4.10521e-05	TraesCS1A03G0817000;TraesCS2A03G0128200;TraesCS2B03G0172000;TraesCS2B03G1181600;TraesCS2D03G0124400LC;TraesCS2D03G0997500;TraesCS4A03G0651400;TraesCS4B03G0148200;TraesCS4B03G0974100LC;TraesCS4B03G0974800;TraesCS4D03G0839600;TraesCS5A03G0510500;TraesCS5A03G0686200LC;TraesCS5A03G1279300;TraesCS5B03G0518300;TraesCS7A03G0542400;TraesCS7B03G0357700;TraesCS7D03G0519300
GO:0004516	nicotinate phosphoribosyltransferase activity	0.0051	0.0001	86.51	4.17194e-06	5.23845e-05	TraesCS4A03G0876300;TraesCS5B03G1259800;TraesCS5D03G1129400
GO:0003723	RNA binding	0.0767	0.0385	1.99	1.28622e-05	0.000150736	TraesCS1A03G0136900;TraesCS1A03G0524500;TraesCS1B03G0246500;TraesCS1B03G0613900;TraesCS1D03G0055200;TraesCS1D03G0093300;TraesCS1D03G0507200;TraesCS2A03G1216800;TraesCS2B03G1511100;TraesCS2D03G1174900;TraesCS3A03G0202200;TraesCS3A03G1104400;TraesCS3D03G0181400;TraesCS3D03G0845200;TraesCS4A03G0112500;TraesCS4A03G0878900;TraesCS4A03G0906500LC;TraesCS4B03G0669300;TraesCS4D03G0592600;TraesCS5A03G02535…
GO:0004514	nicotinate-nucleotide diphosphorylase (carboxylating) activity	0.0051	0.0001	60.56	1.41459e-05	0.000155419	TraesCS4A03G0876300;TraesCS5B03G1259800;TraesCS5D03G1129400
GO:0031072	heat shock protein binding	0.0102	0.0009	11.11	1.89479e-05	0.000195932	TraesCS5A03G0321800;TraesCS5A03G1127700;TraesCS5B03G0322900;TraesCS5D03G0327600;TraesCS5D03G1081100;TraesCS7A03G0413600
GO:0003743	translation initiation factor activity	0.0136	0.0021	6.62	3.45738e-05	0.000337651	TraesCS1A03G0402100;TraesCS1B03G0493200;TraesCS1D03G0370900;TraesCS2B03G1352900;TraesCS2D03G1141900LC;TraesCS4A03G0448700;TraesCS4B03G0454300;TraesCS4D03G0319600
GO:0000822	inositol hexakisphosphate binding	0.0051	0.0002	33.64	9.33912e-05	0.000838704	TraesCS7A03G0413100;TraesCS7B03G0217600;TraesCS7D03G0400100
GO:0042626	ATPase-coupled transmembrane transporter activity	0.017	0.0038	4.52	9.54214e-05	0.000838704	TraesCS3A03G0659300;TraesCS3B03G0748100;TraesCS3B03G0749000;TraesCS3D03G0602100;TraesCS3D03G0602700;TraesCS5A03G1101500;TraesCS5B03G1170400;TraesCS6A03G0277300LC;TraesCS6B03G0366500;Triticum_aestivum_newGene_124204
GO:0010011	auxin binding	0.0051	0.0002	28.84	0.000150543	0.00126018	TraesCS7A03G0413100;TraesCS7B03G0217600;TraesCS7D03G0400100
GO:0000287	magnesium ion binding	0.0239	0.0077	3.1	0.00023246	0.00185745	TraesCS1A03G0524500;TraesCS1A03G0845600;TraesCS1B03G0613900;TraesCS1D03G0507200;TraesCS1D03G0813700;TraesCS2A03G1015500;TraesCS2B03G1133900;TraesCS2D03G0955700;TraesCS3A03G1042500;TraesCS3D03G0969700;TraesCS4D03G0250400;TraesCS5A03G0253500;TraesCS5B03G0269100;TraesCS5D03G0264700
GO:0004565	beta-galactosidase activity	0.0068	0.0006	12.23	0.000336932	0.00257518	TraesCS3D03G0837100;TraesCS4A03G0040800;TraesCS4B03G0743700;TraesCS4D03G0663100
GO:0016756	glutathione gamma-glutamylcysteinyltransferase activity	0.0034	0.0001	67.28	0.000362721	0.00265624	TraesCS7A03G0456300;TraesCS7D03G0441200
GO:0016614	oxidoreductase activity, acting on CH-OH group of donors	0.0068	0.0006	11.87	0.000377759	0.00265624	TraesCS3D03G0395100;TraesCS6A03G0101200;TraesCS6B03G0142500;TraesCS6D03G0108100
GO:0015098	molybdate ion transmembrane transporter activity	0.0051	0.0003	18.35	0.000590871	0.00399496	TraesCS7B03G0622900;TraesCSU03G0401500LC;TraesCSU03G0401600LC
GO:0016881	acid-amino acid ligase activity	0.0051	0.0003	15.94	0.000896965	0.00583989	TraesCS3A03G0747000;TraesCS3B03G0852000;TraesCS3D03G0687600
GO:0043178	alcohol binding	0.0051	0.0003	14.77	0.00112102	0.00703798	TraesCS7A03G0413100;TraesCS7B03G0217600;TraesCS7D03G0400100
GO:0005089	Rho guanyl-nucleotide exchange factor activity	0.0051	0.0004	14.42	0.00120283	0.0072912	TraesCS6A03G0724200;TraesCS6B03G0857100;TraesCS6D03G0606500
GO:0042562	hormone binding	0.0051	0.0004	14.08	0.00128831	0.00754903	TraesCS7A03G0413100;TraesCS7B03G0217600;TraesCS7D03G0400100
GO:0008271	secondary active sulfate transmembrane transporter activity	0.0051	0.0004	13.16	0.00156734	0.00882163	TraesCS4A03G0084700;TraesCS4B03G0703200;TraesCS4D03G0629000
GO:0051015	actin filament binding	0.0068	0.0008	8.07	0.00160585	0.00882163	TraesCS1B03G0333400;TraesCS4A03G0400400;TraesCS4B03G0389300;TraesCS4D03G0394100
GO:0000179	rRNA (adenine-N6,N6-)-dimethyltransferase activity	0.0034	0.0001	31.05	0.00184324	0.00981884	TraesCS7B03G0689300;TraesCS7D03G0815800
GO:0004222	metalloendopeptidase activity	0.0102	0.0022	4.69	0.00194876	0.0100164	TraesCS3B03G0798600;TraesCS3D03G0642900;TraesCS4A03G0928600;TraesCS5B03G1271700;TraesCS6A03G0811900;TraesCS6B03G0962300
GO:0008320	protein transmembrane transporter activity	0.0051	0.0004	12.11	0.00199428	0.0100164	TraesCS3A03G0451800;TraesCS3B03G0528200;TraesCS3D03G0418000
GO:0003843	1,3-beta-D-glucan synthase activity	0.0051	0.0004	11.87	0.00211118	0.0100682	TraesCS3A03G0631500;TraesCS3B03G0708400;TraesCS3D03G0578500
GO:0016887	ATPase activity	0.029	0.013	2.23	0.00211915	0.0100682	TraesCS3A03G0659300;TraesCS3B03G0748100;TraesCS3B03G0749000;TraesCS3D03G0602100;TraesCS3D03G0602700;TraesCS5A03G1101500;TraesCS5A03G1127700;TraesCS5B03G1170400;TraesCS5D03G1081100;TraesCS6A03G0277300LC;TraesCS6A03G0559000;TraesCS6B03G0366500;TraesCS6B03G0683800;TraesCS6D03G0474100;TraesCS7A03G0869800;TraesCS7B03G0689800;Triticum_aestivum_newGene_124204
GO:0008236	serine-type peptidase activity	0.0068	0.0009	7.34	0.00227434	0.0105212	TraesCS3B03G0857400;TraesCS3D03G0691000;TraesCS7D03G0394700;TraesCSU03G0026000
GO:0045548	phenylalanine ammonia-lyase activity	0.0051	0.0005	11.21	0.0024871	0.0112104	TraesCS6A03G0613700;TraesCS6B03G0759200;TraesCS6D03G0526600
GO:0004386	helicase activity	0.0153	0.0049	3.11	0.00284473	0.0125018	TraesCS2A03G0522600;TraesCS2B03G0605900;TraesCS2D03G0491900;TraesCS3A03G0043200;TraesCS3B03G0056500;TraesCS3D03G0045600;TraesCS4A03G0906500LC;TraesCS5B03G1224700;TraesCS5D03G1105500LC
GO:0019829	ATPase-coupled cation transmembrane transporter activity	0.0051	0.0005	9.61	0.00385304	0.0165201	TraesCS7A03G1017300;TraesCS7B03G0858100;TraesCS7D03G0973500
GO:0010279	indole-3-acetic acid amido synthetase activity	0.0034	0.0002	20.19	0.00438808	0.0182713	TraesCS3A03G0747000;TraesCS3D03G0687600
GO:0051082	unfolded protein binding	0.0119	0.0034	3.48	0.00446935	0.0182713	TraesCS1A03G0864900;TraesCS5A03G0321800;TraesCS5A03G1127700;TraesCS5B03G0322900;TraesCS5D03G0327600;TraesCS5D03G1081100;TraesCS7A03G0413600
GO:0034485	phosphatidylinositol-3,4,5-trisphosphate 5-phosphatase activity	0.0017	0	201.85	0.00495417	0.019793	TraesCS3B03G0714000
GO:0052692	raffinose alpha-galactosidase activity	0.0051	0.0006	7.86	0.00674466	0.0263476	TraesCS6A03G0593400;TraesCS6B03G0724600;TraesCS6D03G0495100
GO:0051787	misfolded protein binding	0.0034	0.0002	15.53	0.00736013	0.0274424	TraesCS5A03G1127700;TraesCS5D03G1081100
GO:0005200	structural constituent of cytoskeleton	0.0051	0.0007	7.57	0.00749327	0.0274424	TraesCS6A03G0393900;TraesCS6B03G0485500;TraesCS6D03G0333400
GO:0030674	protein-macromolecule adaptor activity	0.0051	0.0007	7.57	0.00749327	0.0274424	TraesCS5A03G0325400;TraesCS5B03G0322200;TraesCS5D03G0328300
GO:0004356	glutamate-ammonia ligase activity	0.0034	0.0002	14.95	0.00792303	0.0284242	TraesCS1B03G0457500;TraesCS1D03G0358700
GO:0008144	drug binding	0.0068	0.0014	5.05	0.00854138	0.0300297	TraesCS5B03G0055600LC;TraesCS7A03G0413100;TraesCS7B03G0217600;TraesCS7D03G0400100
GO:0030695	GTPase regulator activity	0.0051	0.0007	7.04	0.00913265	0.0314789	TraesCS4A03G0215400;TraesCS4B03G0556500;TraesCS4D03G0491400
GO:0016616	oxidoreductase activity, acting on the CH-OH group of donors, NAD or NADP as
acceptor	0.0051	0.0007	6.88	0.00972189	0.0328655	TraesCS6A03G0101200;TraesCS6B03G0142500;TraesCS6D03G0108100
GO:0017016	Ras GTPase binding	0.0051	0.0008	6.65	0.0106464	0.0345773	TraesCS4A03G0215400;TraesCS4B03G0556500;TraesCS4D03G0491400
GO:0031267	small GTPase binding	0.0051	0.0008	6.65	0.0106464	0.0345773	TraesCS4A03G0215400;TraesCS4B03G0556500;TraesCS4D03G0491400
GO:0016879	ligase activity, forming carbon-nitrogen bonds	0.0034	0.0003	12.62	0.011015	0.0345773	TraesCS3A03G0747000;TraesCS3D03G0687600
GO:0044183	protein folding chaperone	0.0034	0.0003	12.62	0.011015	0.0345773	TraesCS5A03G1127700;TraesCS5D03G1081100
GO:0017137	Rab GTPase binding	0.0051	0.0008	6.51	0.01129	0.0348188	TraesCS4A03G0215400;TraesCS4B03G0556500;TraesCS4D03G0491400
GO:0004713	protein tyrosine kinase activity	0.0051	0.0008	6.31	0.0122968	0.0372697	TraesCS3A03G0173000;TraesCS3B03G0218700;TraesCS3D03G0155400
GO:0060090	molecular adaptor activity	0.0051	0.0008	6.18	0.0129956	0.0387201	TraesCS5A03G0325400;TraesCS5B03G0322200;TraesCS5D03G0328300
GO:0015035	protein disulfide oxidoreductase activity	0.0085	0.0024	3.6	0.0133861	0.0392191	TraesCS2B03G1269500;TraesCS5A03G0423200;TraesCS5B03G0419200;TraesCS5D03G0392100;TraesCS7A03G0016500
GO:0051020	GTPase binding	0.0051	0.0009	6	0.0140856	0.0399965	TraesCS4A03G0215400;TraesCS4B03G0556500;TraesCS4D03G0491400
GO:0004152	dihydroorotate dehydrogenase activity	0.0017	0	67.28	0.0147891	0.0399965	TraesCS2D03G1246100
GO:0008239	dipeptidyl-peptidase activity	0.0017	0	67.28	0.0147891	0.0399965	TraesCS3B03G0857400
GO:0008716	D-alanine-D-alanine ligase activity	0.0017	0	67.28	0.0147891	0.0399965	TraesCS2D03G0190300
GO:0046408	chlorophyll synthetase activity	0.0017	0	67.28	0.0147891	0.0399965	TraesCS1B03G0679300
GO:0004364	glutathione transferase activity	0.0051	0.0009	5.82	0.0152259	0.0402832	TraesCS5B03G1381500;TraesCS5D03G1236300;TraesCS7B03G0001000
GO:0036094	small molecule binding	0.0085	0.0024	3.48	0.0153535	0.0402832	TraesCS2B03G0790800;TraesCS5B03G0055600LC;TraesCS7A03G0413100;TraesCS7B03G0217600;TraesCS7D03G0400100
GO:0060589	nucleoside-triphosphatase regulator activity	0.0051	0.0009	5.77	0.0156172	0.0403728	TraesCS4A03G0215400;TraesCS4B03G0556500;TraesCS4D03G0491400
GO:0004427	inorganic diphosphatase activity	0.0034	0.0004	9.18	0.0202053	0.0512432	TraesCS1A03G0845600;TraesCS1D03G0813700
GO:0003824	catalytic activity	0.0716	0.0514	1.39	0.0204052	0.0512432	TraesCS1A03G0136900;TraesCS1A03G0342500;TraesCS1B03G0246500;TraesCS2A03G0184100LC;TraesCS2A03G1216800;TraesCS2B03G1269500;TraesCS2D03G1174900;TraesCS3A03G0202200;TraesCS3A03G0747000;TraesCS3A03G1042500;TraesCS3A03G1104400;TraesCS3D03G0181400;TraesCS3D03G0687600;TraesCS3D03G0845200;TraesCS3D03G0969700;TraesCS4A03G0651400;TraesCS4A03G0823900;TraesCS4A03G0824400;TraesCS4A03G1046800;TraesCS4B03G01482…
GO:0030976	thiamine pyrophosphate binding	0.0034	0.0004	8.97	0.0210766	0.0521838	TraesCS3A03G1042500;TraesCS3D03G0969700
GO:0022857	transmembrane transporter activity	0.0256	0.0141	1.81	0.0216616	0.0528873	TraesCS2A03G0431900;TraesCS3A03G0318600;TraesCS3B03G0398000;TraesCS3B03G0983100;TraesCS3D03G0316300;TraesCS3D03G0787500;TraesCS3D03G0852600;TraesCS5A03G0639700;TraesCS5B03G0665100;TraesCS5D03G0607800;TraesCS6A03G0665900;TraesCS6B03G0810700;TraesCS6D03G0554900;TraesCS7A03G0925700;TraesCS7B03G0942800
GO:0008047	enzyme activator activity	0.0051	0.001	4.92	0.0236293	0.0569012	TraesCS4A03G0215400;TraesCS4B03G0556500;TraesCS4D03G0491400
GO:0003865	3-oxo-5-alpha-steroid 4-dehydrogenase activity	0.0017	0	40.37	0.024527	0.0582648	TraesCS2D03G0899300
GO:0004652	polynucleotide adenylyltransferase activity	0.0034	0.0004	7.92	0.0266224	0.0623991	TraesCS7B03G0739800;TraesCS7D03G0861900
GO:0005525	GTP binding	0.0153	0.0073	2.11	0.0293094	0.062941	TraesCS1A03G0215400;TraesCS1D03G1026100;TraesCS5A03G1038400;TraesCS5B03G1090800;TraesCS5D03G0983200;TraesCS7A03G0096600;TraesCS7D03G0087800;TraesCSU03G0061200;Triticum_aestivum_newGene_75047
GO:0004439	phosphatidylinositol-4,5-bisphosphate 5-phosphatase activity	0.0017	0.0001	33.64	0.0293599	0.062941	TraesCS3B03G0714000
GO:0016504	peptidase activator activity	0.0017	0.0001	33.64	0.0293599	0.062941	TraesCS7D03G0496200
GO:0045437	uridine nucleosidase activity	0.0017	0.0001	33.64	0.0293599	0.062941	TraesCS7B03G0474200
GO:0047622	adenosine nucleosidase activity	0.0017	0.0001	33.64	0.0293599	0.062941	TraesCS7B03G0474200
GO:0050263	ribosylpyrimidine nucleosidase activity	0.0017	0.0001	33.64	0.0293599	0.062941	TraesCS7B03G0474200
GO:0072585	xanthosine nucleotidase activity	0.0017	0.0001	33.64	0.0293599	0.062941	TraesCS7B03G0474200
GO:0016787	hydrolase activity	0.0443	0.0297	1.49	0.0299275	0.0633777	TraesCS1A03G0136900;TraesCS1B03G0246500;TraesCS1B03G0457500;TraesCS1D03G0358700;TraesCS2A03G1216800;TraesCS2D03G0859700;TraesCS2D03G1174900;TraesCS3A03G0202200;TraesCS3A03G0628400;TraesCS3A03G0938500;TraesCS3A03G1104400;TraesCS3B03G1068200;TraesCS3D03G0181400;TraesCS3D03G0581400;TraesCS3D03G0845200;TraesCS3D03G0870700;TraesCS4A03G0223800;TraesCS4A03G0981000;TraesCS5A03G0561800;TraesCS5B03G0572700…
GO:0016757	transferase activity, transferring glycosyl groups	0.017	0.0085	2.01	0.0302847	0.0633777	TraesCS2A03G0924500;TraesCS3A03G1024100;TraesCS3A03G1025100;TraesCS3B03G1172600;TraesCS3B03G1173600;TraesCS3D03G0952300;TraesCS5A03G0678300;TraesCS5B03G0718300;TraesCS5D03G0649600;TraesCS6D03G0370900
GO:0005516	calmodulin binding	0.0068	0.0021	3.32	0.0335561	0.0693977	TraesCS1A03G0539600;TraesCS1B03G0628500;TraesCS1D03G0519600;TraesCS5A03G0980900
GO:0003872	6-phosphofructokinase activity	0.0034	0.0005	6.51	0.0381092	0.0770023	TraesCS3B03G0800300;TraesCS5B03G0055600LC
GO:0009982	pseudouridine synthase activity	0.0034	0.0005	6.51	0.0381092	0.0770023	TraesCS5A03G0432100;TraesCS5B03G0428000
GO:0003674	molecular_function	0.0869	0.0678	1.28	0.0428565	0.0844476	TraesCS1A03G0136900;TraesCS1A03G0342500;TraesCS1B03G0246500;TraesCS2A03G0184100LC;TraesCS2A03G1216800;TraesCS2B03G0790800;TraesCS2B03G1269500;TraesCS2D03G1174900;TraesCS3A03G0202200;TraesCS3A03G0747000;TraesCS3A03G1104400;TraesCS3D03G0181400;TraesCS3D03G0687600;TraesCS3D03G0845200;TraesCS4A03G0215400;TraesCS4A03G0651400;TraesCS4B03G0148200;TraesCS4B03G0556500;TraesCS4D03G0491400;TraesCS5A03G03254…
GO:0008477	purine nucleosidase activity	0.0017	0.0001	22.43	0.0437156	0.0844476	TraesCS7B03G0474200
GO:0008661	1-deoxy-D-xylulose-5-phosphate synthase activity	0.0017	0.0001	22.43	0.0437156	0.0844476	TraesCS1D03G0614900
GO:0047724	inosine nucleosidase activity	0.0017	0.0001	22.43	0.0437156	0.0844476	TraesCS7B03G0474200
GO:0000150	recombinase activity	0.0017	0.0001	20.19	0.0484535	0.0920183	TraesCS4B03G0381200LC
GO:0005096	GTPase activator activity	0.0051	0.0014	3.69	0.0486815	0.0920183	TraesCS4A03G0215400;TraesCS4B03G0556500;TraesCS4D03G0491400
GO:0036459	thiol-dependent ubiquitinyl hydrolase activity	0.0051	0.0014	3.6	0.0516164	0.0965279	TraesCS2A03G0752000;TraesCS2B03G0829100;TraesCS2D03G0695200
GO:0008897	holo-[acyl-carrier-protein] synthase activity	0.0017	0.0001	18.35	0.053168	0.098383	TraesCS4D03G0250400
GO:0004674	protein serine/threonine kinase activity	0.0375	0.0259	1.45	0.0567163	0.102995	TraesCS1A03G0615700;TraesCS1B03G0698700;TraesCS1B03G0996300;TraesCS1D03G0576600;TraesCS2A03G1090600;TraesCS2D03G0246700;TraesCS3A03G0160300;TraesCS3A03G0904700;TraesCS3B03G0201700;TraesCS3B03G0501300;TraesCS3B03G0633000;TraesCS3B03G1027900;TraesCS3D03G0142800;TraesCS3D03G0288900;TraesCS3D03G0395900;TraesCS5A03G0849000;TraesCS5D03G0666000;TraesCS6B03G1143300LC;TraesCS6D03G0647400;TraesCS6D03G06669…
GO:0005094	Rho GDP-dissociation inhibitor activity	0.0017	0.0001	16.82	0.0578592	0.102995	TraesCS6A03G0751000
GO:0008443	phosphofructokinase activity	0.0017	0.0001	16.82	0.0578592	0.102995	TraesCS5B03G0055600LC
GO:0043168	anion binding	0.0085	0.0035	2.42	0.0580043	0.102995	TraesCS2B03G0790800;TraesCS5B03G0055600LC;TraesCS7A03G0413100;TraesCS7B03G0217600;TraesCS7D03G0400100
GO:0019787	ubiquitin-like protein transferase activity	0.0085	0.0036	2.4	0.059918	0.105329	TraesCS4A03G0651400;TraesCS4B03G0148200;TraesCS5A03G0510500;TraesCS5A03G0686200LC;TraesCS5B03G0518300
GO:0004816	asparagine-tRNA ligase activity	0.0017	0.0001	15.53	0.0625272	0.108828	TraesCS2B03G0636400
GO:0080025	phosphatidylinositol-3,5-bisphosphate binding	0.0017	0.0001	14.42	0.0671721	0.115766	TraesCS1A03G0273400
GO:0004061	arylformamidase activity	0.0017	0.0001	13.46	0.0717941	0.120197	TraesCS6A03G0430800
GO:0038199	ethylene receptor activity	0.0017	0.0001	13.46	0.0717941	0.120197	TraesCS6A03G1001600
GO:0051740	ethylene binding	0.0017	0.0001	13.46	0.0717941	0.120197	TraesCS6A03G1001600
GO:0003755	peptidyl-prolyl cis-trans isomerase activity	0.0051	0.0017	3.01	0.0789141	0.130663	TraesCS6A03G0818600;TraesCS6B03G0969300;TraesCS6D03G0692200
GO:0008536	Ran GTPase binding	0.0034	0.0008	4.29	0.0795323	0.130663	TraesCS2A03G1357600;TraesCS2D03G1329800
GO:0004066	asparagine synthase (glutamine-hydrolyzing) activity	0.0017	0.0002	11.21	0.0855232	0.137927	TraesCS5B03G0211700
GO:0051010	microtubule plus-end binding	0.0017	0.0002	11.21	0.0855232	0.137927	TraesCS6B03G0979800LC
GO:0032266	phosphatidylinositol-3-phosphate binding	0.0017	0.0002	10.09	0.0945631	0.15112	TraesCS1A03G0273400
GO:0042802	identical protein binding	0.0068	0.003	2.26	0.102948	0.163037	TraesCS3B03G0780200;TraesCS5A03G0640400;TraesCS5B03G0665800;TraesCS5D03G0608800
GO:0016874	ligase activity	0.0051	0.0019	2.64	0.106009	0.166387	TraesCS2A03G0184100LC;TraesCS3A03G0747000;TraesCS3D03G0687600
GO:0004462	lactoylglutathione lyase activity	0.0017	0.0002	8.78	0.107956	0.167943	TraesCS5B03G1138200
GO:0019200	carbohydrate kinase activity	0.0017	0.0002	8.41	0.112376	0.171779	TraesCS5B03G0055600LC
GO:0030060	L-malate dehydrogenase activity	0.0017	0.0002	8.41	0.112376	0.171779	TraesCS1B03G0988300
GO:0004672	protein kinase activity	0.0613	0.0497	1.23	0.115505	0.175039	TraesCS1B03G0433300;TraesCS1B03G0749200LC;TraesCS1D03G0332600LC;TraesCS2A03G0615700;TraesCS2A03G0752800;TraesCS2A03G1218900;TraesCS2B03G0071600;TraesCS2B03G0181000;TraesCS2B03G0184200;TraesCS2B03G0426400;TraesCS2B03G0830000;TraesCS2B03G1222600;TraesCS2B03G1233500;TraesCS2D03G0696100;TraesCS2D03G1034300;TraesCS3A03G0137900;TraesCS3A03G0426000;TraesCS3A03G0550300;TraesCS3A03G0702000;TraesCS3B03G017…
GO:0070008	serine-type exopeptidase activity	0.0017	0.0002	8.07	0.116774	0.175451	TraesCS2B03G1081800
GO:0004519	endonuclease activity	0.0204	0.014	1.47	0.123998	0.183855	TraesCS1A03G0136900;TraesCS1B03G0246500;TraesCS2A03G1216800;TraesCS2D03G1174900;TraesCS3A03G0202200;TraesCS3A03G1104400;TraesCS3D03G0181400;TraesCS3D03G0845200;TraesCS5A03G0561800;TraesCS5B03G0572700;TraesCS5D03G0610300;TraesCS7B03G0689800
GO:0003854	3-beta-hydroxy-delta5-steroid dehydrogenase activity	0.0017	0.0002	7.48	0.125506	0.183855	TraesCS5B03G1319200
GO:0016864	intramolecular oxidoreductase activity, transposing S-S bonds	0.0017	0.0002	7.48	0.125506	0.183855	TraesCS2B03G1269500
GO:0016760	cellulose synthase (UDP-forming) activity	0.0034	0.0011	3.15	0.13289	0.193024	TraesCS5B03G1258900;TraesCS5D03G1128300
GO:0003899	DNA-directed 5'-3' RNA polymerase activity	0.0085	0.0046	1.86	0.133961	0.193024	TraesCS4A03G0881300;TraesCS5D03G1125800;TraesCS7A03G1223100;TraesCS7B03G1108000;TraesCS7D03G1162400LC
GO:0098772	molecular function regulator	0.0051	0.0022	2.32	0.140703	0.201091	TraesCS4A03G0215400;TraesCS4B03G0556500;TraesCS4D03G0491400
GO:0042803	protein homodimerization activity	0.0051	0.0022	2.3	0.142986	0.202705	TraesCS5A03G0640400;TraesCS5B03G0665800;TraesCS5D03G0608800
GO:0004124	cysteine synthase activity	0.0017	0.0003	6.31	0.14696	0.204288	TraesCS7D03G0856000
GO:0016860	intramolecular oxidoreductase activity	0.0017	0.0003	6.31	0.14696	0.204288	TraesCS2B03G1269500
GO:0010333	terpene synthase activity	0.0051	0.0023	2.27	0.147589	0.204288	TraesCS2A03G1015500;TraesCS2B03G1133900;TraesCS2D03G0955700
GO:0070628	proteasome binding	0.0017	0.0003	6.12	0.151187	0.207633	TraesCS7D03G0496200
GO:0016799	hydrolase activity, hydrolyzing N-glycosyl compounds	0.0017	0.0003	5.77	0.159579	0.216796	TraesCS7B03G0474200
GO:0030234	enzyme regulator activity	0.0051	0.0024	2.17	0.161675	0.216796	TraesCS4A03G0215400;TraesCS4B03G0556500;TraesCS4D03G0491400
GO:0005488	binding	0.0511	0.0421	1.21	0.161886	0.216796	TraesCS1A03G0136900;TraesCS1B03G0246500;TraesCS2A03G1216800;TraesCS2B03G0790800;TraesCS2D03G1174900;TraesCS3A03G0202200;TraesCS3A03G1104400;TraesCS3D03G0181400;TraesCS3D03G0845200;TraesCS4A03G0215400;TraesCS4B03G0556500;TraesCS4D03G0491400;TraesCS5A03G0325400;TraesCS5A03G0561800;TraesCS5A03G0640400;TraesCS5B03G0055600LC;TraesCS5B03G0322200;TraesCS5B03G0572700;TraesCS5B03G0665800;TraesCS5D03G03283…
GO:2001070	starch binding	0.0017	0.0003	5.61	0.163744	0.216796	TraesCS3B03G1002600
GO:0005198	structural molecule activity	0.0051	0.0024	2.15	0.165259	0.216796	TraesCS6A03G0393900;TraesCS6B03G0485500;TraesCS6D03G0333400
GO:0051539	4 iron, 4 sulfur cluster binding	0.0051	0.0024	2.15	0.165259	0.216796	TraesCS5A03G0455000;TraesCS5B03G0448700;TraesCS5D03G0420200
GO:0030983	mismatched DNA binding	0.0051	0.0024	2.12	0.170072	0.220714	TraesCS6A03G0559000;TraesCS6B03G0683800;TraesCS6D03G0474100
GO:0016717	oxidoreductase activity, acting on paired donors, with oxidation of a pair of
donors resulting in the reduction of molecular oxygen to two molecules of water	0.0017	0.0003	5.31	0.172011	0.220714	TraesCS7B03G0350300
GO:0047134	protein-disulfide reductase activity	0.0017	0.0003	5.31	0.172011	0.220714	TraesCS2B03G1269500
GO:0005545	1-phosphatidylinositol binding	0.0017	0.0003	5.05	0.180198	0.229192	TraesCS6B03G0462900
GO:0003993	acid phosphatase activity	0.0034	0.0013	2.59	0.181226	0.229192	TraesCS2D03G0604200;TraesCS4A03G1071200
GO:0004707	MAP kinase activity	0.0017	0.0004	4.21	0.212143	0.266375	TraesCS7A03G0263900
GO:0016671	oxidoreductase activity, acting on a sulfur group of donors, disulfide as
acceptor	0.0017	0.0004	4.12	0.216048	0.267457	TraesCS2B03G1269500
GO:0097027	ubiquitin-protein transferase activator activity	0.0017	0.0004	4.12	0.216048	0.267457	TraesCS2A03G1044300
GO:0004791	thioredoxin-disulfide reductase activity	0.0017	0.0004	4.04	0.219933	0.270363	TraesCS2B03G1269500
GO:0000155	phosphorelay sensor kinase activity	0.0017	0.0004	3.88	0.227646	0.275985	TraesCS6A03G1001600
GO:0010997	anaphase-promoting complex binding	0.0017	0.0004	3.88	0.227646	0.275985	TraesCS2A03G1044300
GO:0016668	oxidoreductase activity, acting on a sulfur group of donors, NAD(P) as acceptor	0.0017	0.0004	3.81	0.231475	0.278704	TraesCS2B03G1269500
GO:0003756	protein disulfide isomerase activity	0.0017	0.0005	3.74	0.235284	0.281363	TraesCS2B03G1269500
GO:0016765	transferase activity, transferring alkyl or aryl (other than methyl) groups	0.0051	0.0029	1.76	0.243584	0.289321	TraesCS5B03G1381500;TraesCS5D03G1236300;TraesCS7B03G0001000
GO:0003729	mRNA binding	0.0051	0.003	1.7	0.260747	0.307628	TraesCS6A03G0857600;TraesCS6B03G1026600;TraesCS6D03G0726200
GO:0015036	disulfide oxidoreductase activity	0.0017	0.0005	3.2	0.268729	0.312316	TraesCS2B03G1269500
GO:0016209	antioxidant activity	0.0017	0.0005	3.2	0.268729	0.312316	TraesCS2B03G1269500
GO:0004518	nuclease activity	0.0204	0.0166	1.23	0.270333	0.312316	TraesCS1A03G0136900;TraesCS1B03G0246500;TraesCS2A03G1216800;TraesCS2D03G1174900;TraesCS3A03G0202200;TraesCS3A03G1104400;TraesCS3D03G0181400;TraesCS3D03G0845200;TraesCS5A03G0561800;TraesCS5B03G0572700;TraesCS5D03G0610300;TraesCS7B03G0689800
GO:0003779	actin binding	0.0034	0.0017	1.96	0.271827	0.312316	TraesCS1D03G0851400;TraesCS5D03G0160000
GO:0016597	amino acid binding	0.0017	0.0005	3.11	0.27596	0.315006	TraesCS2B03G0790800
GO:0004016	adenylate cyclase activity	0.0034	0.0018	1.87	0.290095	0.329004	TraesCS1A03G0136900;TraesCS1B03G0246500
GO:0009975	cyclase activity	0.0034	0.0018	1.84	0.295565	0.330938	TraesCS1A03G0136900;TraesCS1B03G0246500
GO:0016849	phosphorus-oxygen lyase activity	0.0034	0.0018	1.84	0.295565	0.330938	TraesCS1A03G0136900;TraesCS1B03G0246500
GO:1901363	heterocyclic compound binding	0.0273	0.0234	1.16	0.303205	0.334197	TraesCS1A03G0136900;TraesCS1B03G0246500;TraesCS2A03G1216800;TraesCS2D03G1174900;TraesCS3A03G0202200;TraesCS3A03G1104400;TraesCS3D03G0181400;TraesCS3D03G0845200;TraesCS5A03G0561800;TraesCS5B03G0055600LC;TraesCS5B03G0572700;TraesCS5D03G0610300;TraesCS6A03G0857600;TraesCS6B03G1026600;TraesCS6D03G0726200;TraesCS7B03G0689800
GO:0016667	oxidoreductase activity, acting on a sulfur group of donors	0.0017	0.0006	2.77	0.30418	0.334197	TraesCS2B03G1269500
GO:0030276	clathrin binding	0.0017	0.0006	2.77	0.30418	0.334197	TraesCS6B03G0462900
GO:0097159	organic cyclic compound binding	0.0273	0.0235	1.16	0.309533	0.337539	TraesCS1A03G0136900;TraesCS1B03G0246500;TraesCS2A03G1216800;TraesCS2D03G1174900;TraesCS3A03G0202200;TraesCS3A03G1104400;TraesCS3D03G0181400;TraesCS3D03G0845200;TraesCS5A03G0561800;TraesCS5B03G0055600LC;TraesCS5B03G0572700;TraesCS5D03G0610300;TraesCS6A03G0857600;TraesCS6B03G1026600;TraesCS6D03G0726200;TraesCS7B03G0689800
GO:0005216	ion channel activity	0.0017	0.0006	2.69	0.311061	0.337539	TraesCS3B03G0780200
GO:0017056	structural constituent of nuclear pore	0.0017	0.0006	2.66	0.314477	0.339151	TraesCS2D03G0552600
GO:0003712	transcription coregulator activity	0.0034	0.002	1.74	0.319187	0.342132	TraesCS7B03G0215500;TraesCS7D03G0398000
GO:0008094	DNA-dependent ATPase activity	0.0017	0.0007	2.56	0.324621	0.345849	TraesCS4B03G0381200LC
GO:0070577	lysine-acetylated histone binding	0.0017	0.0007	2.49	0.331301	0.350131	TraesCS7D03G0496200
GO:0031406	carboxylic acid binding	0.0017	0.0007	2.46	0.334616	0.350131	TraesCS2B03G0790800
GO:0043177	organic acid binding	0.0017	0.0007	2.46	0.334616	0.350131	TraesCS2B03G0790800
GO:0004843	thiol-dependent ubiquitin-specific protease activity	0.0017	0.0007	2.43	0.337915	0.35149	TraesCS2D03G0668600
GO:0043531	ADP binding	0.0341	0.0305	1.12	0.341084	0.352699	TraesCS2A03G0058700;TraesCS2B03G1409000;TraesCS3A03G1226800;TraesCS3B03G1166100;TraesCS3B03G1468400;TraesCS3D03G0946500;TraesCS4A03G0595200;TraesCS4D03G0270400;TraesCS5A03G0177300;TraesCS5A03G0670200;TraesCS5B03G0188100;TraesCS5B03G0863800;TraesCS5D03G0195700;TraesCS6B03G0382900;TraesCS6B03G0558700;TraesCS6B03G1241700;TraesCS6D03G0375700;TraesCS7A03G0016500;TraesCS7D03G0019300;Triticum_aestivum_n…
GO:0016413	O-acetyltransferase activity	0.0017	0.0007	2.35	0.347713	0.357452	TraesCS1A03G0342500
GO:0035639	purine ribonucleoside triphosphate binding	0.0017	0.0008	2.27	0.357367	0.364236	TraesCS5B03G0055600LC
GO:0009055	electron transfer activity	0.0102	0.0083	1.24	0.358456	0.364236	TraesCS5A03G0423200;TraesCS5B03G0419200;TraesCS5D03G0392100;TraesCS5D03G0453700;TraesCS7A03G0016500;TraesCS7A03G0377400
GO:0003924	GTPase activity	0.0068	0.0052	1.31	0.36665	0.370421	TraesCS1D03G1026100;TraesCS5A03G1038400;TraesCS5B03G1090800;TraesCS5D03G0983200
GO:0015631	tubulin binding	0.0017	0.0008	2.17	0.370017	0.371687	TraesCS6B03G0979800LC
GO:0016407	acetyltransferase activity	0.0017	0.0008	2.1	0.379341	0.378888	TraesCS1A03G0342500
GO:0030170	pyridoxal phosphate binding	0.0051	0.0038	1.35	0.384088	0.381461	TraesCS4A03G1046800;TraesCS7A03G0149100;TraesCS7D03G0137600
GO:0046933	proton-transporting ATP synthase activity, rotational mechanism	0.0034	0.0023	1.48	0.392103	0.387233	TraesCS1A03G0370700;TraesCS1B03G0413600
GO:0043167	ion binding	0.0085	0.007	1.21	0.396069	0.388965	TraesCS2B03G0790800;TraesCS5B03G0055600LC;TraesCS7A03G0413100;TraesCS7B03G0217600;TraesCS7D03G0400100
GO:0016788	hydrolase activity, acting on ester bonds	0.0307	0.0283	1.08	0.399413	0.389768	TraesCS1A03G0136900;TraesCS1B03G0246500;TraesCS2A03G1216800;TraesCS2D03G1174900;TraesCS3A03G0051100;TraesCS3A03G0051200;TraesCS3A03G0202200;TraesCS3A03G0343200;TraesCS3A03G1104400;TraesCS3D03G0036100;TraesCS3D03G0181400;TraesCS3D03G0845200;TraesCS5A03G0561800;TraesCS5B03G0572700;TraesCS5D03G0610300;TraesCS7A03G0268700;TraesCS7B03G0689800;Triticum_aestivum_newGene_257518
GO:0003774	motor activity	0.0017	0.0009	1.94	0.403538	0.389768	TraesCS1D03G0851400
GO:0016853	isomerase activity	0.0017	0.0009	1.94	0.403538	0.389768	TraesCS2B03G1269500
GO:0005484	SNAP receptor activity	0.0017	0.0009	1.87	0.415281	0.398918	TraesCS3D03G0593100
GO:0030554	adenyl nucleotide binding	0.0017	0.001	1.77	0.432463	0.410933	TraesCS5B03G0055600LC
GO:0032559	adenyl ribonucleotide binding	0.0017	0.001	1.77	0.432463	0.410933	TraesCS5B03G0055600LC
GO:0015079	potassium ion transmembrane transporter activity	0.0017	0.001	1.76	0.435278	0.411383	TraesCS7D03G1084500
GO:0017076	purine nucleotide binding	0.0017	0.001	1.68	0.449142	0.418077	TraesCS5B03G0055600LC
GO:0032555	purine ribonucleotide binding	0.0017	0.001	1.68	0.449142	0.418077	TraesCS5B03G0055600LC
GO:0016779	nucleotidyltransferase activity	0.0017	0.001	1.67	0.451874	0.418077	TraesCS5B03G0556000
GO:0032553	ribonucleotide binding	0.0017	0.001	1.67	0.451874	0.418077	TraesCS5B03G0055600LC
GO:0003697	single-stranded DNA binding	0.0017	0.001	1.64	0.457297	0.42088	TraesCS4B03G0381200LC
GO:0003690	double-stranded DNA binding	0.0051	0.0043	1.19	0.46362	0.424477	TraesCS4B03G0381200LC;TraesCS6D03G0042600;TraesCS6D03G0043000
GO:0008324	cation transmembrane transporter activity	0.0017	0.0011	1.5	0.488729	0.442816	TraesCS3B03G0093000
GO:0030246	carbohydrate binding	0.0085	0.0078	1.09	0.488878	0.442816	TraesCS3B03G0921800;TraesCS3D03G0837100;TraesCS4A03G0040800;TraesCS4B03G0743700;TraesCS4D03G0663100
GO:0003714	transcription corepressor activity	0.0017	0.0012	1.47	0.493788	0.442816	TraesCS5A03G0622900
GO:0046872	metal ion binding	0.046	0.0454	1.01	0.498247	0.442816	TraesCS1D03G0552900;TraesCS2A03G0284800;TraesCS2B03G0480500;TraesCS2B03G1181600;TraesCS2D03G0190300;TraesCS2D03G0604200;TraesCS3B03G0800300;TraesCS4A03G0981000;TraesCS5A03G0321800;TraesCS5B03G0322900;TraesCS5B03G1138200;TraesCS5B03G1258900;TraesCS5D03G0327600;TraesCS5D03G0453700;TraesCS5D03G1128300;TraesCS6A03G0818200;TraesCS6A03G0929800;TraesCS6A03G1001600;TraesCS6B03G0968700;TraesCS6B03G1143300…
GO:0008289	lipid binding	0.0051	0.0045	1.13	0.498629	0.442816	TraesCS4B03G0984000;TraesCS4D03G0844700;TraesCS5A03G1284100
GO:0004831	tyrosine-tRNA ligase activity	0.0017	0.0012	1.45	0.498797	0.442816	TraesCS2A03G0184100LC
GO:0051537	2 iron, 2 sulfur cluster binding	0.0017	0.0012	1.44	0.501283	0.442816	TraesCS7A03G0377400
GO:0018024	histone-lysine N-methyltransferase activity	0.0017	0.0012	1.41	0.508668	0.447092	TraesCS2B03G0020000
GO:0019899	enzyme binding	0.0051	0.0048	1.07	0.530073	0.461379	TraesCS4A03G0215400;TraesCS4B03G0556500;TraesCS4D03G0491400
GO:0008092	cytoskeletal protein binding	0.0017	0.0013	1.33	0.530172	0.461379	TraesCS6B03G0979800LC
GO:0016875	ligase activity, forming carbon-oxygen bonds	0.0017	0.0013	1.29	0.539425	0.46712	TraesCS2A03G0184100LC
GO:0061630	ubiquitin protein ligase activity	0.0034	0.0031	1.09	0.549365	0.473395	TraesCS5A03G0686200LC;TraesCS7A03G0819600
GO:0008168	methyltransferase activity	0.0068	0.0068	1.01	0.563388	0.483111	TraesCS4B03G0025600;TraesCS5A03G0609100;TraesCS5D03G0572200;Triticum_aestivum_newGene_99215
GO:0008374	O-acyltransferase activity	0.0017	0.0014	1.18	0.572534	0.48857	TraesCS1A03G0342500
GO:0016829	lyase activity	0.0034	0.0033	1.04	0.576388	0.489223	TraesCS1A03G0136900;TraesCS1B03G0246500
GO:0004650	polygalacturonase activity	0.0017	0.0015	1.16	0.578865	0.489223	TraesCS1A03G0888000
GO:0140101	catalytic activity, acting on a tRNA	0.0017	0.0015	1.13	0.587161	0.493223	TraesCS2A03G0184100LC
GO:1901265	nucleoside phosphate binding	0.0017	0.0015	1.13	0.589209	0.493223	TraesCS5B03G0055600LC
GO:0140096	catalytic activity, acting on a protein	0.0102	0.0107	0.96	0.596197	0.496707	TraesCS2B03G1269500;TraesCS4A03G0651400;TraesCS4B03G0148200;TraesCS5A03G0510500;TraesCS5A03G0686200LC;TraesCS5B03G0518300
GO:0004812	aminoacyl-tRNA ligase activity	0.0017	0.0016	1.1	0.5993	0.496937	TraesCS2A03G0184100LC
GO:0046982	protein heterodimerization activity	0.0068	0.0072	0.95	0.607078	0.501023	TraesCS1D03G0685500;TraesCS5A03G0640400;TraesCS5B03G0665800;TraesCS5D03G0608800
GO:0016651	oxidoreductase activity, acting on NAD(P)H	0.0017	0.0016	1.06	0.611082	0.501971	TraesCS2B03G1269500
GO:0008017	microtubule binding	0.0034	0.0035	0.96	0.616605	0.504152	TraesCS2A03G1125000;TraesCS6B03G0979800LC
GO:0097367	carbohydrate derivative binding	0.0017	0.0017	1.02	0.626256	0.509672	TraesCS5B03G0055600LC
GO:0008146	sulfotransferase activity	0.0017	0.0017	0.99	0.635438	0.514762	TraesCS7D03G0248500
GO:0016740	transferase activity	0.017	0.0185	0.92	0.647613	0.522218	TraesCS1A03G0342500;TraesCS4A03G0651400;TraesCS4B03G0148200;TraesCS5A03G0510500;TraesCS5A03G0686200LC;TraesCS5B03G0055600LC;TraesCS5B03G0518300;TraesCS5B03G1381500;TraesCS5D03G1236300;TraesCS7B03G0001000
GO:0003777	microtubule motor activity	0.0017	0.0018	0.93	0.658271	0.528389	TraesCS2A03G1125000
GO:0016798	hydrolase activity, acting on glycosyl bonds	0.0017	0.0019	0.91	0.669969	0.534214	TraesCS7B03G0474200
GO:0031625	ubiquitin protein ligase binding	0.0017	0.0019	0.9	0.671607	0.534214	TraesCS1A03G0218100
GO:0004252	serine-type endopeptidase activity	0.0051	0.0059	0.86	0.677463	0.536446	TraesCS2B03G1081800;TraesCS2D03G0052800;TraesCS6B03G0877300
GO:0061659	ubiquitin-like protein ligase activity	0.0017	0.0019	0.88	0.681266	0.537038	TraesCS5A03G0686200LC
GO:0019901	protein kinase binding	0.0017	0.0022	0.77	0.726835	0.570402	TraesCS2D03G0886500
GO:0008171	O-methyltransferase activity	0.0017	0.0022	0.76	0.730884	0.57103	TraesCS7D03G0284100
GO:0016746	transferase activity, transferring acyl groups	0.0017	0.0023	0.75	0.737499	0.573649	TraesCS1A03G0342500
GO:0004497	monooxygenase activity	0.0119	0.0147	0.81	0.760604	0.589014	TraesCS1A03G0753800;TraesCS1D03G0721900;TraesCS2B03G1483900;TraesCS3B03G0018000;TraesCS3B03G0102000;TraesCS4A03G1162200;TraesCS6D03G0881700
GO:0003735	structural constituent of ribosome	0.0187	0.0224	0.84	0.765271	0.590029	TraesCS1A03G0886300;TraesCS1B03G1036500;TraesCS1D03G0861400;TraesCS2D03G1294200;TraesCS3A03G0649200;TraesCS3B03G0732200;TraesCS3D03G0567000;TraesCS3D03G0593700;TraesCS3D03G1097800;TraesCS4A03G0503200;TraesCS5A03G0259600
GO:0016705	oxidoreductase activity, acting on paired donors, with incorporation or
reduction of molecular oxygen	0.0136	0.0168	0.81	0.771127	0.591948	TraesCS1A03G0753800;TraesCS1D03G0721900;TraesCS2B03G1483900;TraesCS3B03G0018000;TraesCS3B03G0102000;TraesCS3D03G0014600;TraesCS4A03G1162200;TraesCS6D03G0881700
GO:0017111	nucleoside-triphosphatase activity	0.0017	0.0026	0.65	0.788088	0.600531	TraesCS7B03G0689800
GO:0000166	nucleotide binding	0.0017	0.0026	0.64	0.789141	0.600531	TraesCS5B03G0055600LC
GO:0004722	protein serine/threonine phosphatase activity	0.0017	0.0027	0.63	0.794326	0.601871	TraesCS6A03G0929800
GO:0016462	pyrophosphatase activity	0.0017	0.0028	0.61	0.80722	0.609016	TraesCS7B03G0689800
GO:0016817	hydrolase activity, acting on acid anhydrides	0.0017	0.0029	0.59	0.815671	0.612762	TraesCS7B03G0689800
GO:0016818	hydrolase activity, acting on acid anhydrides, in phosphorus-containing
anhydrides	0.0017	0.003	0.56	0.831479	0.619968	TraesCS7B03G0689800
GO:0071949	FAD binding	0.0017	0.003	0.56	0.832316	0.619968	TraesCS1D03G0618500
GO:0004553	hydrolase activity, hydrolyzing O-glycosyl compounds	0.0068	0.0102	0.67	0.850786	0.630074	TraesCS2B03G0922900;TraesCS2D03G0775900;TraesCS6A03G0136500;TraesCS6B03G0191900
GO:0030247	polysaccharide binding	0.0051	0.0081	0.63	0.853052	0.630074	TraesCS2B03G1233500;TraesCS7D03G0201600;TraesCS7D03G0989900
GO:0050660	flavin adenine dinucleotide binding	0.0017	0.0036	0.48	0.876882	0.644965	TraesCS3D03G0395100
GO:0000049	tRNA binding	0.0017	0.0038	0.45	0.893983	0.652199	TraesCS5B03G0556000
GO:0003677	DNA binding	0.063	0.0756	0.83	0.894138	0.652199	TraesCS1A03G0233500;TraesCS1A03G0817000;TraesCS1B03G0896600;TraesCS1D03G0685500;TraesCS2B03G1082400;TraesCS3A03G0238100;TraesCS3A03G0632400;TraesCS3B03G0305500;TraesCS3D03G0229900;TraesCS3D03G0598000;TraesCS3D03G0899500;TraesCS4A03G0022000LC;TraesCS4A03G0306200;TraesCS4A03G0881300;TraesCS4A03G1010500;TraesCS4B03G0403900;TraesCS4B03G0799700;TraesCS4B03G0984000;TraesCS4D03G0132900;TraesCS4D03G07181…
GO:0005506	iron ion binding	0.0136	0.0201	0.68	0.903348	0.65601	TraesCS1A03G0753800;TraesCS1D03G0721900;TraesCS2B03G1483900;TraesCS3B03G0018000;TraesCS3B03G0102000;TraesCS3D03G0014600;TraesCS4A03G1162200;TraesCS6D03G0881700
GO:0004190	aspartic-type endopeptidase activity	0.0068	0.0115	0.59	0.906826	0.65601	TraesCS3A03G0945100;TraesCS3A03G0970500LC;TraesCS3B03G0881800;TraesCS3D03G0708600
GO:0016491	oxidoreductase activity	0.0119	0.0187	0.64	0.922326	0.664489	TraesCS1D03G0552900;TraesCS2A03G0550000;TraesCS2B03G1082400;TraesCS2B03G1269500;TraesCS6A03G0101200;TraesCS6B03G0142500;TraesCS6D03G0108100
GO:0140098	catalytic activity, acting on RNA	0.0017	0.0048	0.35	0.941149	0.675282	TraesCS2A03G0184100LC
GO:0016747	transferase activity, transferring acyl groups other than amino-acyl groups	0.0051	0.0105	0.49	0.945215	0.675442	TraesCS1A03G0342500;TraesCS5D03G1074300;TraesCS5D03G1074400
GO:0016773	phosphotransferase activity, alcohol group as acceptor	0.0017	0.0053	0.32	0.955054	0.676113	TraesCS5B03G0055600LC
GO:0020037	heme binding	0.017	0.0277	0.62	0.963982	0.676113	TraesCS1A03G0753800;TraesCS1D03G0721900;TraesCS2B03G1483900;TraesCS3B03G0018000;TraesCS3B03G0102000;TraesCS3D03G0014600;TraesCS4A03G1162200;TraesCS5D03G0453700;TraesCS6D03G0881700;TraesCS7D03G0558500
GO:0016772	transferase activity, transferring phosphorus-containing groups	0.0017	0.0058	0.29	0.96735	0.676113	TraesCS5B03G0055600LC
GO:0005509	calcium ion binding	0.0068	0.0147	0.46	0.973355	0.676113	TraesCS2B03G1233500;TraesCS3B03G0780200;TraesCS7D03G0201600;TraesCS7D03G0989900
GO:0140110	transcription regulator activity	0.0017	0.0062	0.28	0.973794	0.676113	TraesCS5B03G1083600
GO:0004601	peroxidase activity	0.0017	0.0075	0.23	0.988285	0.676113	TraesCS7D03G0558500
GO:0016301	kinase activity	0.0017	0.0083	0.21	0.992572	0.676113	TraesCS5B03G0055600LC
GO:0008194	UDP-glycosyltransferase activity	0.0017	0.0096	0.18	0.996549	0.676113	TraesCS7D03G0523500
GO:0043565	sequence-specific DNA binding	0.0017	0.0125	0.14	0.999399	0.676113	TraesCS2A03G1031600
GO:0003678	DNA helicase activity	0.0017	0.0138	0.12	0.999727	0.676113	TraesCS1B03G0487700LC
GO:0008234	cysteine-type peptidase activity	0.0017	0.0144	0.12	0.999809	0.676113	TraesCS5B03G0157600
GO:0003700	DNA-binding transcription factor activity	0.0051	0.0223	0.23	0.999823	0.676113	TraesCS2A03G1031600;TraesCS4A03G0022000LC;TraesCS5B03G1083600
GO:0046983	protein dimerization activity	0.0085	0.0354	0.24	0.999993	0.676113	TraesCS3A03G0970500LC;TraesCS5A03G0640400;TraesCS5B03G0665800;TraesCS5D03G0608800;TraesCS7D03G0088400LC
GO:0004523	RNA-DNA hybrid ribonuclease activity	0.0034	0.0734	0.05	1	0.676113	TraesCS1B03G0841300LC;TraesCS4A03G0717500LC

## Sheet: CS-0_vs_CS-5 (BP)
ID	Description	GeneRatio	BgRatio	enrich_factor	pvalue	qvalue	geneID
GO:0005874	microtubule	0.0129	0.0049	2.64	5.36264e-07	0.000193055	TraesCS1A03G0663000;TraesCS1B03G0753200;TraesCS1D03G0246500;TraesCS1D03G0624600;TraesCS2A03G0871800;TraesCS2A03G0936000;TraesCS2A03G1125000;TraesCS2B03G0966300;TraesCS2B03G1030300;TraesCS2D03G0756800;TraesCS2D03G0814700;TraesCS3A03G0797100;TraesCS3A03G1277300;TraesCS3B03G0497900;TraesCS3B03G0666700;TraesCS3B03G0918900;TraesCS3D03G0391800;TraesCS3D03G0539400;TraesCS3D03G0736600;TraesCS4A03G0208400…
GO:0031011	Ino80 complex	0.0035	0.0005	6.42	7.90075e-06	0.00142213	TraesCS4A03G0375100;TraesCS4A03G0702600;TraesCS4B03G0091900;TraesCS4B03G0440000;TraesCS4D03G0372400;TraesCS5A03G1057100;TraesCS5B03G1119000;TraesCS5B03G1119100;TraesCS5D03G0996700
GO:0044430	obsolete cytoskeletal part	0.0101	0.004	2.56	1.34147e-05	0.00160977	TraesCS1A03G0672500;TraesCS1A03G0874100;TraesCS1B03G1018800;TraesCS1D03G0848500;TraesCS3A03G1277300;TraesCS3B03G0966300LC;TraesCS4A03G0713000;TraesCS4B03G0081100;TraesCS4D03G0057700;TraesCS5A03G0072600;TraesCS5A03G0460500;TraesCS5A03G0848100LC;TraesCS5A03G0907700;TraesCS5B03G0455400;TraesCS5B03G0958500;TraesCS5D03G1075200;TraesCS6A03G0628500;TraesCS6B03G0743700;TraesCS6B03G0979800LC;TraesCS6D03G0…
GO:0000139	Golgi membrane	0.0121	0.0053	2.29	1.98579e-05	0.00163204	TraesCS2A03G0077000;TraesCS2D03G0444900;TraesCS2D03G0968700;TraesCS3A03G0453400;TraesCS3A03G0711200;TraesCS3B03G0781500;TraesCS3B03G0793100;TraesCS3B03G0813900;TraesCS3B03G0972600;TraesCS3D03G0418700;TraesCS4A03G0123400;TraesCS4A03G0157000;TraesCS4A03G0969800;TraesCS4B03G0637300;TraesCS5A03G0292000LC;TraesCS5A03G0608100;TraesCS5B03G0624800;TraesCS5D03G0250900;TraesCS5D03G0571200;TraesCS6A03G05401…
GO:0005856	cytoskeleton	0.0125	0.0056	2.24	2.30245e-05	0.00163204	TraesCS1A03G0270200;TraesCS1A03G0672500;TraesCS1A03G0874100;TraesCS1B03G0358500;TraesCS1B03G1018800;TraesCS1D03G0267800;TraesCS1D03G0848500;TraesCS3A03G1277300;TraesCS3B03G0966300LC;TraesCS4A03G0713000;TraesCS4B03G0081100;TraesCS4D03G0057700;TraesCS5A03G0072600;TraesCS5A03G0460500;TraesCS5A03G0848100LC;TraesCS5A03G0907700;TraesCS5A03G1113500;TraesCS5B03G0455400;TraesCS5B03G0958500;TraesCS5D03G038…
GO:0031965	nuclear membrane	0.0035	0.0006	5.56	2.72007e-05	0.00163204	TraesCS1A03G0840900;TraesCS1B03G0966800LC;TraesCS1D03G0809500;TraesCS2A03G0381200;TraesCS2B03G0507600;TraesCS3A03G0304000;TraesCS3B03G0380100;TraesCS3D03G0297500;TraesCS4D03G0607600
GO:0009509	chromoplast	0.0012	0	27.81	4.64498e-05	0.00188718	TraesCS2A03G0550000;TraesCS2B03G0617700;TraesCS2D03G0510700
GO:0045239	tricarboxylic acid cycle enzyme complex	0.0012	0	27.81	4.64498e-05	0.00188718	TraesCS4A03G0297000;TraesCS4B03G0470100;TraesCS4D03G0422700
GO:0009579	thylakoid	0.0113	0.005	2.26	4.71794e-05	0.00188718	TraesCS1B03G0313600LC;TraesCS1B03G0556800;TraesCS2A03G0931200;TraesCS2B03G1021700;TraesCS2B03G1022500;TraesCS3A03G0178100LC;TraesCS3A03G0656700;TraesCS4A03G0126400;TraesCS4A03G0162300;TraesCS4A03G0615700;TraesCS4B03G0188800;TraesCS4B03G0616100;TraesCS4B03G0655700;TraesCS4D03G0073600LC;TraesCS4D03G0155600;TraesCS4D03G0544600;TraesCS4D03G0579800;TraesCS5A03G1243300;TraesCS5B03G0245800LC;TraesCS5D03…
GO:0043231	intracellular membrane-bounded organelle	0.1382	0.1141	1.21	7.84444e-05	0.00276453	TraesCS1A03G0071800;TraesCS1A03G0136900;TraesCS1A03G0139600;TraesCS1A03G0165100;TraesCS1A03G0242700;TraesCS1A03G0270200;TraesCS1A03G0342500;TraesCS1A03G0444900;TraesCS1A03G0498700;TraesCS1A03G0523000;TraesCS1A03G0573400;TraesCS1A03G0574100;TraesCS1A03G0588700;TraesCS1A03G0666500;TraesCS1A03G0708100LC;TraesCS1A03G0839200;TraesCS1A03G0913000LC;TraesCS1B03G0186400;TraesCS1B03G0186700;TraesCS1B03G021…
GO:0043229	intracellular organelle	0.1413	0.1171	1.21	8.63038e-05	0.00276453	TraesCS1A03G0071800;TraesCS1A03G0136900;TraesCS1A03G0139600;TraesCS1A03G0165100;TraesCS1A03G0270200;TraesCS1A03G0342500;TraesCS1A03G0444900;TraesCS1A03G0498700;TraesCS1A03G0523000;TraesCS1A03G0573400;TraesCS1A03G0574100;TraesCS1A03G0588700;TraesCS1A03G0666500;TraesCS1A03G0672500;TraesCS1A03G0708100LC;TraesCS1A03G0839200;TraesCS1A03G0874100;TraesCS1A03G0913000LC;TraesCS1B03G0186400;TraesCS1B03G018…
GO:0022625	cytosolic large ribosomal subunit	0.0078	0.003	2.62	9.2151e-05	0.00276453	TraesCS2A03G0192600;TraesCS2A03G0224200;TraesCS2B03G0257400;TraesCS2B03G0309800;TraesCS2B03G0965200;TraesCS2D03G0193300;TraesCS2D03G0231300;TraesCS3B03G0732200;TraesCS3D03G0593700;TraesCS5A03G0706000;TraesCS5B03G0745100;TraesCS5D03G0673600;TraesCS6A03G0556100;TraesCS6A03G0972800;TraesCS6B03G0387200LC;TraesCS6B03G1189900;TraesCS7A03G1091400;TraesCS7B03G0939600;TraesCS7D03G1137500;TraesCSU03G006580…
GO:0043226	organelle	0.1413	0.1174	1.2	0.000108595	0.00294691	TraesCS1A03G0071800;TraesCS1A03G0136900;TraesCS1A03G0139600;TraesCS1A03G0165100;TraesCS1A03G0270200;TraesCS1A03G0342500;TraesCS1A03G0444900;TraesCS1A03G0498700;TraesCS1A03G0523000;TraesCS1A03G0573400;TraesCS1A03G0574100;TraesCS1A03G0588700;TraesCS1A03G0666500;TraesCS1A03G0672500;TraesCS1A03G0708100LC;TraesCS1A03G0839200;TraesCS1A03G0874100;TraesCS1A03G0913000LC;TraesCS1B03G0186400;TraesCS1B03G018…
GO:0005737	cytoplasm	0.1436	0.1197	1.2	0.000114602	0.00294691	TraesCS1A03G0071800;TraesCS1A03G0136900;TraesCS1A03G0139600;TraesCS1A03G0165100;TraesCS1A03G0270200;TraesCS1A03G0342500;TraesCS1A03G0402100;TraesCS1A03G0444900;TraesCS1A03G0498700;TraesCS1A03G0523000;TraesCS1A03G0524500;TraesCS1A03G0573400;TraesCS1A03G0634500;TraesCS1A03G0663000;TraesCS1A03G0666500;TraesCS1A03G0672500;TraesCS1A03G0708100LC;TraesCS1A03G0873200;TraesCS1A03G0874100;TraesCS1A03G08966…
GO:0000346	transcription export complex	0.0012	0.0001	20.86	0.000180794	0.0039738	TraesCS6A03G0857600;TraesCS6B03G1026600;TraesCS6D03G0726200
GO:0031465	Cul4B-RING E3 ubiquitin ligase complex	0.0012	0.0001	20.86	0.000180794	0.0039738	TraesCS4A03G0713000;TraesCS4B03G0081100;TraesCS4D03G0057700
GO:1905354	exoribonuclease complex	0.002	0.0002	8.69	0.000187652	0.0039738	TraesCS5B03G1347500;TraesCS5D03G1218300;TraesCS7A03G0754700;TraesCS7B03G0582200;TraesCS7D03G0725400
GO:0000177	cytoplasmic exosome (RNase complex)	0.002	0.0002	8.18	0.000257967	0.00515934	TraesCS5B03G1347500;TraesCS5D03G1218300;TraesCS7A03G0754700;TraesCS7B03G0582200;TraesCS7D03G0725400
GO:0071339	MLL1 complex	0.0016	0.0001	11.12	0.000294325	0.00557669	TraesCS5A03G1057100;TraesCS5B03G1119000;TraesCS5B03G1119100;TraesCS5D03G0996700
GO:0043227	membrane-bounded organelle	0.137	0.1152	1.19	0.000313535	0.00564362	TraesCS1A03G0071800;TraesCS1A03G0136900;TraesCS1A03G0139600;TraesCS1A03G0165100;TraesCS1A03G0270200;TraesCS1A03G0342500;TraesCS1A03G0444900;TraesCS1A03G0498700;TraesCS1A03G0523000;TraesCS1A03G0573400;TraesCS1A03G0574100;TraesCS1A03G0588700;TraesCS1A03G0666500;TraesCS1A03G0708100LC;TraesCS1A03G0839200;TraesCS1A03G0913000LC;TraesCS1B03G0186400;TraesCS1B03G0186700;TraesCS1B03G0217900;TraesCS1B03G021…
GO:0005819	spindle	0.0039	0.0011	3.66	0.00038992	0.00668435	TraesCS4B03G0671700;TraesCS5A03G0460500;TraesCS5B03G0455400;TraesCS6A03G0628500;TraesCS6B03G0743700;TraesCS6B03G0979800LC;TraesCS6D03G0513600;TraesCS7A03G0965700;TraesCS7B03G0802500;TraesCS7D03G0924700
GO:0015630	microtubule cytoskeleton	0.0078	0.0034	2.32	0.000476924	0.00729818	TraesCS1A03G0874100;TraesCS1B03G1018800;TraesCS1D03G0848500;TraesCS3A03G1277300;TraesCS4A03G0713000;TraesCS4B03G0081100;TraesCS4D03G0057700;TraesCS5A03G0072600;TraesCS5A03G0460500;TraesCS5A03G0848100LC;TraesCS5B03G0455400;TraesCS6A03G0628500;TraesCS6B03G0743700;TraesCS6B03G0979800LC;TraesCS6D03G0513600;TraesCS7A03G0965700;TraesCS7B03G0233200;TraesCS7B03G0802500;TraesCS7D03G0412800;TraesCS7D03G092…
GO:0000922	spindle pole	0.0023	0.0004	5.75	0.000500672	0.00729818	TraesCS2A03G0871800;TraesCS2B03G0966300;TraesCS2D03G0814700;TraesCS5A03G0460500;TraesCS5B03G0455400;TraesCS6B03G0979800LC
GO:0009504	cell plate	0.0023	0.0004	5.75	0.000500672	0.00729818	TraesCS2D03G0761000;TraesCS4A03G1082400;TraesCS7A03G0109300;TraesCS7A03G0965700;TraesCS7B03G0802500;TraesCS7D03G0924700
GO:0005788	endoplasmic reticulum lumen	0.0027	0.0006	4.87	0.000506818	0.00729818	TraesCS2A03G0320100;TraesCS2B03G0438600;TraesCS2B03G1439700;TraesCS2D03G0339400;TraesCS4A03G0897300;TraesCS5B03G1236400;TraesCS5D03G1112300LC
GO:0005852	eukaryotic translation initiation factor 3 complex	0.0039	0.0011	3.48	0.000590856	0.00818109	TraesCS2B03G1352900;TraesCS2D03G0645200;TraesCS2D03G1141900LC;TraesCS4A03G0448700;TraesCS4B03G0454300;TraesCS4D03G0319600;TraesCS5A03G0963000;TraesCS6A03G0149000;TraesCS6B03G0211200;Triticum_aestivum_newGene_167988
GO:0030131	clathrin adaptor complex	0.0027	0.0006	4.63	0.00068891	0.00918547	TraesCS1A03G0889200;TraesCS1B03G1040500;TraesCS1D03G0865000;TraesCS1D03G0951200;Triticum_aestivum_newGene_227816;Triticum_aestivum_newGene_257264;Triticum_aestivum_newGene_54430
GO:0005622	intracellular	0.1546	0.1332	1.16	0.000825217	0.0106099	TraesCS1A03G0071800;TraesCS1A03G0136900;TraesCS1A03G0139600;TraesCS1A03G0165100;TraesCS1A03G0270200;TraesCS1A03G0342500;TraesCS1A03G0444900;TraesCS1A03G0498700;TraesCS1A03G0523000;TraesCS1A03G0573400;TraesCS1A03G0574100;TraesCS1A03G0588700;TraesCS1A03G0666500;TraesCS1A03G0672500;TraesCS1A03G0708100LC;TraesCS1A03G0839200;TraesCS1A03G0873200;TraesCS1A03G0874100;TraesCS1A03G0913000LC;TraesCS1B03G018…
GO:0005640	nuclear outer membrane	0.0012	0.0001	13.9	0.00085605	0.0106268	TraesCS2A03G0381200;TraesCS2B03G0507600;TraesCS4D03G0607600
GO:0097526	spliceosomal tri-snRNP complex	0.0016	0.0002	8.56	0.000918918	0.0109743	TraesCS2A03G0364800;TraesCS4A03G0348100;TraesCS4B03G0450800;TraesCS4D03G0375900
GO:0000176	nuclear exosome (RNase complex)	0.002	0.0003	6.32	0.000945013	0.0109743	TraesCS5B03G1347500;TraesCS5D03G1218300;TraesCS7A03G0754700;TraesCS7B03G0582200;TraesCS7D03G0725400
GO:0099568	cytoplasmic region	0.0039	0.0012	3.2	0.00114502	0.0128815	TraesCS1A03G0672500;TraesCS3B03G0966300LC;TraesCS5A03G0907700;TraesCS5B03G0958500;TraesCS5D03G1075200;TraesCS6A03G0628500;TraesCS6B03G0743700;TraesCS6D03G0513600;TraesCS7B03G0233200;TraesCS7D03G0412800
GO:0044424	obsolete intracellular part	0.1534	0.1328	1.15	0.00118628	0.0129412	TraesCS1A03G0071800;TraesCS1A03G0136900;TraesCS1A03G0139600;TraesCS1A03G0165100;TraesCS1A03G0270200;TraesCS1A03G0342500;TraesCS1A03G0444900;TraesCS1A03G0498700;TraesCS1A03G0523000;TraesCS1A03G0573400;TraesCS1A03G0574100;TraesCS1A03G0588700;TraesCS1A03G0666500;TraesCS1A03G0672500;TraesCS1A03G0708100LC;TraesCS1A03G0839200;TraesCS1A03G0873200;TraesCS1A03G0874100;TraesCS1A03G0913000LC;TraesCS1B03G018…
GO:0002144	cytosolic tRNA wobble base thiouridylase complex	0.0008	0	27.81	0.00129267	0.0136239	TraesCS5A03G0546500;TraesCS5D03G0509600
GO:0033290	eukaryotic 48S preinitiation complex	0.0035	0.001	3.38	0.00133466	0.0136239	TraesCS2B03G1352900;TraesCS2D03G0645200;TraesCS2D03G1141900LC;TraesCS4A03G0448700;TraesCS4B03G0454300;TraesCS4D03G0319600;TraesCS5A03G0963000;TraesCS6A03G0149000;TraesCS6B03G0211200
GO:0009941	chloroplast envelope	0.0094	0.0047	1.97	0.00136239	0.0136239	TraesCS1A03G0986900;TraesCS1B03G1169100;TraesCS1D03G0954200;TraesCS2A03G0550000;TraesCS2B03G0284600;TraesCS2B03G1021700;TraesCS2D03G0671200;TraesCS2D03G0684600;TraesCS2D03G0869000;TraesCS3A03G0656700;TraesCS3A03G0790300;TraesCS3B03G0911800;TraesCS3D03G0384700;TraesCS3D03G0729700;TraesCS4A03G0162300;TraesCS4A03G0815800;TraesCS4B03G0616100;TraesCS4D03G0004700;TraesCS4D03G0544600;TraesCS4D03G0819000…
GO:0031464	Cul4A-RING E3 ubiquitin ligase complex	0.0012	0.0001	11.92	0.00145795	0.0141855	TraesCS4A03G0713000;TraesCS4B03G0081100;TraesCS4D03G0057700
GO:0099081	supramolecular polymer	0.0047	0.0018	2.63	0.00216532	0.0199876	TraesCS3A03G1277300;TraesCS5A03G0072600;TraesCS5A03G0460500;TraesCS5A03G0848100LC;TraesCS5B03G0455400;TraesCS6A03G0628500;TraesCS6B03G0022700;TraesCS6B03G0743700;TraesCS6D03G0513600;TraesCS7B03G0233200;TraesCS7D03G0412800;TraesCS7D03G1205200
GO:0099512	supramolecular fiber	0.0047	0.0018	2.63	0.00216532	0.0199876	TraesCS3A03G1277300;TraesCS5A03G0072600;TraesCS5A03G0460500;TraesCS5A03G0848100LC;TraesCS5B03G0455400;TraesCS6A03G0628500;TraesCS6B03G0022700;TraesCS6B03G0743700;TraesCS6D03G0513600;TraesCS7B03G0233200;TraesCS7D03G0412800;TraesCS7D03G1205200
GO:0099080	supramolecular complex	0.0047	0.0018	2.57	0.00263183	0.0236865	TraesCS3A03G1277300;TraesCS5A03G0072600;TraesCS5A03G0460500;TraesCS5A03G0848100LC;TraesCS5B03G0455400;TraesCS6A03G0628500;TraesCS6B03G0022700;TraesCS6B03G0743700;TraesCS6D03G0513600;TraesCS7B03G0233200;TraesCS7D03G0412800;TraesCS7D03G1205200
GO:0016282	eukaryotic 43S preinitiation complex	0.0035	0.0012	3.02	0.00297886	0.0243537	TraesCS2B03G1352900;TraesCS2D03G0645200;TraesCS2D03G1141900LC;TraesCS4A03G0448700;TraesCS4B03G0454300;TraesCS4D03G0319600;TraesCS5A03G0963000;TraesCS6A03G0149000;TraesCS6B03G0211200
GO:0000152	nuclear ubiquitin ligase complex	0.0012	0.0001	9.27	0.00331463	0.0243537	TraesCS7A03G0965700;TraesCS7B03G0802500;TraesCS7D03G0924700
GO:0009330	DNA topoisomerase type II (double strand cut, ATP-hydrolyzing) complex	0.0012	0.0001	9.27	0.00331463	0.0243537	TraesCS6A03G0276600;TraesCS6B03G0364700;TraesCS6D03G0230000
GO:0034663	endoplasmic reticulum chaperone complex	0.0012	0.0001	9.27	0.00331463	0.0243537	TraesCS2A03G0320100;TraesCS2B03G0438600;TraesCS2D03G0339400
GO:0099513	polymeric cytoskeletal fiber	0.0043	0.0016	2.61	0.0033785	0.0243537	TraesCS3A03G1277300;TraesCS5A03G0072600;TraesCS5A03G0460500;TraesCS5A03G0848100LC;TraesCS5B03G0455400;TraesCS6A03G0628500;TraesCS6B03G0743700;TraesCS6D03G0513600;TraesCS7B03G0233200;TraesCS7D03G0412800;TraesCS7D03G1205200
GO:0000784	nuclear chromosome, telomeric region	0.0016	0.0003	6.18	0.00340638	0.0243537	TraesCS2A03G0724500;TraesCS2B03G0800500;TraesCS2D03G0667600;TraesCS6A03G0987600
GO:0005666	RNA polymerase III complex	0.0023	0.0006	3.97	0.00371509	0.0243537	TraesCS1A03G0233500;TraesCS1B03G0249300;TraesCS3A03G0681000;TraesCS3B03G0779700;TraesCS3D03G0620600;TraesCS4D03G0132900
GO:0043228	non-membrane-bounded organelle	0.0246	0.0173	1.42	0.00374394	0.0243537	TraesCS1A03G0270200;TraesCS1A03G0444900;TraesCS1A03G0672500;TraesCS1A03G0839200;TraesCS1A03G0874100;TraesCS1B03G0331800LC;TraesCS1B03G0358500;TraesCS1B03G0962700;TraesCS1B03G1018800;TraesCS1D03G0267800;TraesCS1D03G0808400;TraesCS1D03G0848500;TraesCS2A03G0234900;TraesCS2A03G0724500;TraesCS2B03G0800500;TraesCS2B03G1021700;TraesCS2B03G1296000;TraesCS3A03G0539700;TraesCS3A03G0656700;TraesCS3A03G09193…
GO:0043232	intracellular non-membrane-bounded organelle	0.0246	0.0173	1.42	0.00374394	0.0243537	TraesCS1A03G0270200;TraesCS1A03G0444900;TraesCS1A03G0672500;TraesCS1A03G0839200;TraesCS1A03G0874100;TraesCS1B03G0331800LC;TraesCS1B03G0358500;TraesCS1B03G0962700;TraesCS1B03G1018800;TraesCS1D03G0267800;TraesCS1D03G0808400;TraesCS1D03G0848500;TraesCS2A03G0234900;TraesCS2A03G0724500;TraesCS2B03G0800500;TraesCS2B03G1021700;TraesCS2B03G1296000;TraesCS3A03G0539700;TraesCS3A03G0656700;TraesCS3A03G09193…
GO:0000242	pericentriolar material	0.0008	0	18.54	0.0037851	0.0243537	TraesCS5A03G0460500;TraesCS5B03G0455400
GO:0036449	microtubule minus-end	0.0008	0	18.54	0.0037851	0.0243537	TraesCS7B03G0233200;TraesCS7D03G0412800
GO:0043291	RAVE complex	0.0008	0	18.54	0.0037851	0.0243537	TraesCS3A03G0514200;TraesCS3D03G0475600
GO:0097346	INO80-type complex	0.0008	0	18.54	0.0037851	0.0243537	TraesCS3A03G0539700;TraesCS3D03G0501400
GO:1902562	H4 histone acetyltransferase complex	0.0008	0	18.54	0.0037851	0.0243537	TraesCS3A03G0539700;TraesCS3D03G0501400
GO:1990752	microtubule end	0.0008	0	18.54	0.0037851	0.0243537	TraesCS7B03G0233200;TraesCS7D03G0412800
GO:0016607	nuclear speck	0.0035	0.0012	2.91	0.00378836	0.0243537	TraesCS2A03G0364800;TraesCS3A03G0539700;TraesCS3B03G0966300LC;TraesCS3D03G0501400;TraesCS4A03G0348100;TraesCS4B03G0450800;TraesCS4D03G0375900;TraesCS5D03G1075200;TraesCS7A03G1050100
GO:0000159	protein phosphatase type 2A complex	0.0023	0.0006	3.88	0.00418821	0.0260256	TraesCS6A03G0472400;TraesCS6B03G0583700;TraesCS6D03G0411400;TraesCS7A03G0878300;TraesCS7B03G0735100;TraesCS7D03G0857900
GO:0035267	NuA4 histone acetyltransferase complex	0.0016	0.0003	5.85	0.00419302	0.0260256	TraesCS3A03G0539700;TraesCS3D03G0501400;TraesCS4A03G0702600;TraesCS4B03G0091900
GO:0030880	RNA polymerase complex	0.0031	0.001	3.09	0.00429318	0.0261957	TraesCS6A03G0760000;TraesCS6B03G0903500;TraesCS6B03G0903600;TraesCS6D03G0131900;TraesCS6D03G0642600;TraesCS6D03G0642700;Triticum_aestivum_newGene_218124;Triticum_aestivum_newGene_219199
GO:0000445	THO complex part of transcription export complex	0.0012	0.0001	8.34	0.00460904	0.0272009	TraesCS6A03G0857600;TraesCS6B03G1026600;TraesCS6D03G0726200
GO:0009508	plastid chromosome	0.0012	0.0001	8.34	0.00460904	0.0272009	TraesCS2B03G1021700;TraesCS2D03G0869000;TraesCS3A03G0656700
GO:0044444	obsolete cytoplasmic part	0.096	0.0819	1.17	0.00514343	0.0298651	TraesCS1A03G0071800;TraesCS1A03G0136900;TraesCS1A03G0139600;TraesCS1A03G0165100;TraesCS1A03G0342500;TraesCS1A03G0444900;TraesCS1A03G0498700;TraesCS1A03G0523000;TraesCS1A03G0666500;TraesCS1A03G0672500;TraesCS1A03G0708100LC;TraesCS1A03G0873200;TraesCS1A03G0874100;TraesCS1A03G0913000LC;TraesCS1B03G0186400;TraesCS1B03G0186700;TraesCS1B03G0217900;TraesCS1B03G0218700;TraesCS1B03G0246200;TraesCS1B03G024…
GO:0097525	spliceosomal snRNP complex	0.0016	0.0003	5.3	0.00611505	0.0347003	TraesCS2A03G0364800;TraesCS4A03G0348100;TraesCS4B03G0450800;TraesCS4D03G0375900
GO:0010598	NAD(P)H dehydrogenase complex (plastoquinone)	0.0012	0.0002	7.58	0.00616894	0.0347003	TraesCS4A03G0615700;TraesCS4B03G0188800;TraesCS4D03G0155600
GO:0005911	cell-cell junction	0.0137	0.0087	1.57	0.00647336	0.0358525	TraesCS1A03G0824700;TraesCS1B03G0948900;TraesCS1D03G0793500;TraesCS2D03G0389500;TraesCS3A03G0233200;TraesCS3A03G0247900;TraesCS3A03G0790300;TraesCS3B03G0303500;TraesCS3B03G0317200;TraesCS3B03G0911800;TraesCS3D03G0729700;TraesCS4A03G0566400LC;TraesCS4B03G0346800LC;TraesCS5A03G0119500;TraesCS5A03G0309700LC;TraesCS5A03G0598600;TraesCS6A03G0480500LC;TraesCS6A03G0628500;TraesCS6A03G0671300;TraesCS6B03…
GO:0005938	cell cortex	0.0031	0.0011	2.82	0.00751509	0.0409914	TraesCS1A03G0672500;TraesCS5A03G0907700;TraesCS5B03G0958500;TraesCS6A03G0628500;TraesCS6B03G0743700;TraesCS6D03G0513600;TraesCS7B03G0233200;TraesCS7D03G0412800
GO:0000178	exosome (RNase complex)	0.002	0.0005	3.97	0.00791768	0.0423205	TraesCS5B03G1347500;TraesCS5D03G1218300;TraesCS7A03G0754700;TraesCS7B03G0582200;TraesCS7D03G0725400
GO:0030054	cell junction	0.0137	0.0088	1.55	0.00799388	0.0423205	TraesCS1A03G0824700;TraesCS1B03G0948900;TraesCS1D03G0793500;TraesCS2D03G0389500;TraesCS3A03G0233200;TraesCS3A03G0247900;TraesCS3A03G0790300;TraesCS3B03G0303500;TraesCS3B03G0317200;TraesCS3B03G0911800;TraesCS3D03G0729700;TraesCS4A03G0566400LC;TraesCS4B03G0346800LC;TraesCS5A03G0119500;TraesCS5A03G0309700LC;TraesCS5A03G0598600;TraesCS6A03G0480500LC;TraesCS6A03G0628500;TraesCS6A03G0671300;TraesCS6B03…
GO:0055044	symplast	0.0133	0.0085	1.55	0.00843168	0.0439914	TraesCS1A03G0824700;TraesCS1B03G0948900;TraesCS1D03G0793500;TraesCS2D03G0389500;TraesCS3A03G0233200;TraesCS3A03G0247900;TraesCS3A03G0790300;TraesCS3B03G0303500;TraesCS3B03G0317200;TraesCS3B03G0911800;TraesCS3D03G0729700;TraesCS4A03G0566400LC;TraesCS4B03G0346800LC;TraesCS5A03G0119500;TraesCS5A03G0309700LC;TraesCS5A03G0598600;TraesCS6A03G0480500LC;TraesCS6A03G0628500;TraesCS6A03G0671300;TraesCS6B03…
GO:0005876	spindle microtubule	0.002	0.0005	3.86	0.00892756	0.0459132	TraesCS5A03G0460500;TraesCS5B03G0455400;TraesCS6A03G0628500;TraesCS6B03G0743700;TraesCS6D03G0513600
GO:0030863	cortical cytoskeleton	0.002	0.0005	3.66	0.0112069	0.0553685	TraesCS1A03G0672500;TraesCS5A03G0907700;TraesCS5B03G0958500;TraesCS7B03G0233200;TraesCS7D03G0412800
GO:0044448	obsolete cell cortex part	0.002	0.0005	3.66	0.0112069	0.0553685	TraesCS1A03G0672500;TraesCS5A03G0907700;TraesCS5B03G0958500;TraesCS7B03G0233200;TraesCS7D03G0412800
GO:1902494	catalytic complex	0.0129	0.0084	1.53	0.0114494	0.0553685	TraesCS1A03G0839200;TraesCS1B03G0962700;TraesCS1D03G0808400;TraesCS2B03G0820600;TraesCS3A03G0539700;TraesCS3D03G0501400;TraesCS4A03G0143100;TraesCS4A03G0713000;TraesCS4B03G0081100;TraesCS4B03G0621900;TraesCS4D03G0057700;TraesCS4D03G0551400;TraesCS5B03G1347500;TraesCS5D03G1218300;TraesCS6A03G0453100;TraesCS6B03G0022700;TraesCS6B03G0561800;TraesCS6B03G0712600;TraesCS6D03G0380200;TraesCS7A03G0413100…
GO:0005815	microtubule organizing center	0.0031	0.0012	2.62	0.0114957	0.0553685	TraesCS2A03G0871800;TraesCS2B03G0966300;TraesCS2D03G0814700;TraesCS4A03G0713000;TraesCS4B03G0081100;TraesCS4D03G0057700;TraesCS5A03G0460500;TraesCS5B03G0455400
GO:0120114	Sm-like protein family complex	0.0016	0.0004	4.45	0.0115351	0.0553685	TraesCS2A03G0364800;TraesCS4A03G0348100;TraesCS4B03G0450800;TraesCS4D03G0375900
GO:0000229	cytoplasmic chromosome	0.0008	0.0001	11.12	0.0120224	0.0564565	TraesCS2B03G1021700;TraesCS3A03G0656700
GO:0030127	COPII vesicle coat	0.0035	0.0014	2.43	0.0120754	0.0564565	TraesCS2A03G0026200;TraesCS2B03G0033400;TraesCS2B03G0256700LC;TraesCS2D03G0024400;TraesCS3B03G0495800;TraesCS3D03G0444500;TraesCS5A03G0608100;TraesCS5B03G0624800;TraesCS5D03G0571200
GO:0000123	histone acetyltransferase complex	0.002	0.0005	3.57	0.0124826	0.0565027	TraesCS1A03G0348600;TraesCS1B03G0416700;TraesCS1D03G0318700;TraesCS3A03G0539700;TraesCS3D03G0501400
GO:0005784	Sec61 translocon complex	0.0012	0.0002	5.96	0.0125562	0.0565027	TraesCS5A03G0424900;TraesCS5B03G0419800;TraesCS5D03G0393200
GO:0030663	COPI-coated vesicle membrane	0.0012	0.0002	5.96	0.0125562	0.0565027	TraesCS4A03G0969800;TraesCS7A03G0212100;TraesCS7D03G0192300
GO:0000347	THO complex	0.0016	0.0004	4.28	0.0132515	0.0567921	TraesCS3B03G0553000;TraesCS6A03G0857600;TraesCS6B03G1026600;TraesCS6D03G0726200
GO:0000781	chromosome, telomeric region	0.0016	0.0004	4.28	0.0132515	0.0567921	TraesCS2A03G0724500;TraesCS2B03G0800500;TraesCS6A03G0987600;TraesCS7A03G0498500
GO:0005779	integral component of peroxisomal membrane	0.0016	0.0004	4.28	0.0132515	0.0567921	TraesCS4B03G0526200;TraesCS4D03G0465300;TraesCS5B03G1308000LC;TraesCS7A03G0126100
GO:0030532	small nuclear ribonucleoprotein complex	0.0016	0.0004	4.28	0.0132515	0.0567921	TraesCS2A03G0364800;TraesCS4A03G0348100;TraesCS4B03G0450800;TraesCS4D03G0375900
GO:0000502	proteasome complex	0.0023	0.0008	3.03	0.0138541	0.0586763	TraesCS3A03G0446500;TraesCS3B03G0524100;TraesCS4A03G0143100;TraesCS4B03G0621900;TraesCS4D03G0551400;TraesCS6B03G0712600
GO:0032040	small-subunit processome	0.0031	0.0012	2.5	0.0148969	0.0622376	TraesCS1A03G0839200;TraesCS1B03G0962700;TraesCS1D03G0808400;TraesCS2A03G0504300;TraesCS4A03G0145200;TraesCS5A03G0698300;TraesCS5B03G0734000;TraesCS5D03G0664800
GO:0034357	photosynthetic membrane	0.0059	0.0031	1.88	0.0150408	0.0622376	TraesCS2A03G0931200;TraesCS2B03G1021700;TraesCS2B03G1022500;TraesCS3A03G0656700;TraesCS4A03G0126400;TraesCS4A03G0615700;TraesCS4B03G0188800;TraesCS4B03G0655700;TraesCS4D03G0155600;TraesCS4D03G0579800;TraesCS5A03G1243300;TraesCS6A03G0190500;TraesCS6B03G0092500;TraesCS6B03G0274600;TraesCS7D03G0817400
GO:1905368	peptidase complex	0.0016	0.0004	3.97	0.0171509	0.0688916	TraesCS4A03G0143100;TraesCS4B03G0621900;TraesCS4D03G0551400;TraesCS6B03G0712600
GO:1905369	endopeptidase complex	0.0016	0.0004	3.97	0.0171509	0.0688916	TraesCS4A03G0143100;TraesCS4B03G0621900;TraesCS4D03G0551400;TraesCS6B03G0712600
GO:0010330	cellulose synthase complex	0.0008	0.0001	9.27	0.0176056	0.0688916	TraesCS7B03G0233200;TraesCS7D03G0412800
GO:0032777	Piccolo NuA4 histone acetyltransferase complex	0.0008	0.0001	9.27	0.0176056	0.0688916	TraesCS6B03G0016600;TraesCS6D03G0012000
GO:0043189	H4/H2A histone acetyltransferase complex	0.0008	0.0001	9.27	0.0176056	0.0688916	TraesCS3A03G0539700;TraesCS3D03G0501400
GO:0005694	chromosome	0.0105	0.0068	1.55	0.0178923	0.0692606	TraesCS1B03G0370900;TraesCS2A03G0724500;TraesCS2B03G0800500;TraesCS2B03G1021700;TraesCS3A03G0539700;TraesCS3A03G0656700;TraesCS3A03G0919300;TraesCS3B03G1040800;TraesCS3D03G0501400;TraesCS3D03G0845400;TraesCS4A03G0207700;TraesCS4A03G0308100;TraesCS4B03G0401800;TraesCS4B03G0567500;TraesCS4D03G0500900;TraesCS5A03G0500200;TraesCS5B03G0505900;TraesCS5D03G0467000;TraesCS6A03G0857600;TraesCS6A03G0987600…
GO:0005854	nascent polypeptide-associated complex	0.0016	0.0004	3.84	0.0193416	0.074074	TraesCS4A03G0301800;TraesCS4B03G0400800;TraesCS4D03G0397400;TraesCS5A03G1208500
GO:0019867	outer membrane	0.0039	0.0018	2.12	0.0202288	0.0764077	TraesCS1D03G0148500LC;TraesCS2A03G0381200;TraesCS2B03G0507600;TraesCS2D03G0684600;TraesCS3D03G0384700;TraesCS4A03G0815800;TraesCS4D03G0607600;TraesCS5D03G1188700;TraesCS6A03G0385700;TraesCS6D03G0341900
GO:0055035	plastid thylakoid membrane	0.0055	0.0029	1.85	0.0203754	0.0764077	TraesCS2A03G0931200;TraesCS2B03G1021700;TraesCS2B03G1022500;TraesCS3A03G0656700;TraesCS4A03G0126400;TraesCS4A03G0615700;TraesCS4B03G0188800;TraesCS4B03G0655700;TraesCS4D03G0155600;TraesCS4D03G0579800;TraesCS6A03G0190500;TraesCS6B03G0092500;TraesCS6B03G0274600;TraesCS7D03G0817400
GO:0044436	obsolete thylakoid part	0.0059	0.0033	1.8	0.0214671	0.078899	TraesCS2A03G0931200;TraesCS2B03G1021700;TraesCS2B03G1022500;TraesCS3A03G0656700;TraesCS4A03G0126400;TraesCS4A03G0615700;TraesCS4B03G0188800;TraesCS4B03G0655700;TraesCS4D03G0155600;TraesCS4D03G0579800;TraesCS5A03G1243300;TraesCS6A03G0190500;TraesCS6B03G0092500;TraesCS6B03G0274600;TraesCS7D03G0817400
GO:0009538	photosystem I reaction center	0.0012	0.0002	4.91	0.0216523	0.078899	TraesCS5A03G1079500;TraesCS5B03G1143000;TraesCS5D03G1033100
GO:0044441	obsolete ciliary part	0.0016	0.0004	3.71	0.0216972	0.078899	TraesCS3B03G0966300LC;TraesCS5A03G0460500;TraesCS5B03G0455400;TraesCS5D03G1075200
GO:0044463	obsolete cell projection part	0.0023	0.0009	2.74	0.0221642	0.0790011	TraesCS3B03G0966300LC;TraesCS5A03G0460500;TraesCS5B03G0455400;TraesCS5D03G1075200;TraesCS6B03G0022700;TraesCS7D03G1205200
GO:0120038	obsolete plasma membrane bounded cell projection part	0.0023	0.0009	2.74	0.0221642	0.0790011	TraesCS3B03G0966300LC;TraesCS5A03G0460500;TraesCS5B03G0455400;TraesCS5D03G1075200;TraesCS6B03G0022700;TraesCS7D03G1205200
GO:0009506	plasmodesma	0.0141	0.0099	1.42	0.0239122	0.0825076	TraesCS1A03G0824700;TraesCS1B03G0948900;TraesCS1D03G0793500;TraesCS2D03G0389500;TraesCS2D03G1302200;TraesCS3A03G0233200;TraesCS3A03G0247900;TraesCS3A03G0790300;TraesCS3B03G0303500;TraesCS3B03G0317200;TraesCS3B03G0498800;TraesCS3B03G0911800;TraesCS3D03G0729700;TraesCS4A03G0566400LC;TraesCS4B03G0346800LC;TraesCS5A03G0119500;TraesCS5A03G0309700LC;TraesCS5A03G0598600;TraesCS6A03G0480500LC;TraesCS6A03…
GO:0005814	centriole	0.0008	0.0001	7.95	0.0240647	0.0825076	TraesCS5A03G0460500;TraesCS5B03G0455400
GO:0005853	eukaryotic translation elongation factor 1 complex	0.0008	0.0001	7.95	0.0240647	0.0825076	TraesCS2B03G0473200;TraesCS2D03G0369700
GO:0031417	NatC complex	0.0008	0.0001	7.95	0.0240647	0.0825076	TraesCS6A03G0938200;TraesCS6B03G1144500
GO:0030117	membrane coat	0.0012	0.0003	4.63	0.0253015	0.0859296	TraesCS4A03G0969800;TraesCS7A03G0212100;TraesCS7D03G0192300
GO:0031976	plastid thylakoid	0.0059	0.0034	1.75	0.0270685	0.0910716	TraesCS2A03G0931200;TraesCS2B03G1021700;TraesCS2B03G1022500;TraesCS3A03G0656700;TraesCS4A03G0126400;TraesCS4A03G0615700;TraesCS4B03G0188800;TraesCS4B03G0655700;TraesCS4D03G0155600;TraesCS4D03G0579800;TraesCS5A03G1243300;TraesCS6A03G0190500;TraesCS6B03G0092500;TraesCS6B03G0274600;TraesCS7D03G0817400
GO:0005813	centrosome	0.002	0.0007	2.9	0.0285378	0.0945211	TraesCS4A03G0713000;TraesCS4B03G0081100;TraesCS4D03G0057700;TraesCS5A03G0460500;TraesCS5B03G0455400
GO:0005826	actomyosin contractile ring	0.0012	0.0003	4.39	0.0292593	0.0945211	TraesCS1A03G0672500;TraesCS5A03G0907700;TraesCS5B03G0958500
GO:0032155	obsolete cell division site part	0.0012	0.0003	4.39	0.0292593	0.0945211	TraesCS1A03G0672500;TraesCS5A03G0907700;TraesCS5B03G0958500
GO:0070938	contractile ring	0.0012	0.0003	4.39	0.0292593	0.0945211	TraesCS1A03G0672500;TraesCS5A03G0907700;TraesCS5B03G0958500
GO:0000785	chromatin	0.0031	0.0014	2.2	0.0294066	0.0945211	TraesCS3A03G0539700;TraesCS3A03G0919300;TraesCS3B03G1040800;TraesCS3D03G0501400;TraesCS3D03G0845400;TraesCS4A03G0308100;TraesCS4B03G0401800;TraesCS6B03G0085300
GO:0044613	nuclear pore central transport channel	0.0008	0.0001	6.95	0.0313295	0.0998108	TraesCS2D03G0552600;TraesCS3B03G0380100
GO:0016363	nuclear matrix	0.0012	0.0003	4.17	0.0335239	0.105865	TraesCS2A03G0381200;TraesCS2B03G0507600;TraesCS4D03G0607600
GO:0031968	organelle outer membrane	0.0031	0.0015	2.14	0.0341734	0.106978	TraesCS1D03G0148500LC;TraesCS2A03G0381200;TraesCS2B03G0507600;TraesCS2D03G0684600;TraesCS3D03G0384700;TraesCS4A03G0815800;TraesCS4D03G0607600;TraesCS5D03G1188700
GO:0016604	nuclear body	0.0035	0.0017	2.02	0.0353836	0.107881	TraesCS2A03G0364800;TraesCS3A03G0539700;TraesCS3B03G0966300LC;TraesCS3D03G0501400;TraesCS4A03G0348100;TraesCS4B03G0450800;TraesCS4D03G0375900;TraesCS5D03G1075200;TraesCS7A03G1050100
GO:0000148	1,3-beta-D-glucan synthase complex	0.002	0.0007	2.73	0.035886	0.107881	TraesCS4A03G1156500;TraesCS6A03G0375100;TraesCS6D03G0322400;TraesCS7A03G0064400;TraesCS7D03G0060600
GO:0017059	serine C-palmitoyltransferase complex	0.0004	0	27.81	0.0359604	0.107881	TraesCS3D03G0958600
GO:0061700	GATOR2 complex	0.0004	0	27.81	0.0359604	0.107881	TraesCS5D03G0363300LC
GO:0070985	transcription factor TFIIK complex	0.0004	0	27.81	0.0359604	0.107881	TraesCS1A03G0634500
GO:0034388	Pwp2p-containing subcomplex of 90S preribosome	0.0012	0.0003	3.97	0.038092	0.113281	TraesCS1A03G0839200;TraesCS1B03G0962700;TraesCS1D03G0808400
GO:0000812	Swr1 complex	0.0008	0.0001	6.18	0.0393338	0.113281	TraesCS3A03G0539700;TraesCS3D03G0501400
GO:0005828	kinetochore microtubule	0.0008	0.0001	6.18	0.0393338	0.113281	TraesCS5A03G0460500;TraesCS5B03G0455400
GO:0070531	BRCA1-A complex	0.0008	0.0001	6.18	0.0393338	0.113281	TraesCS4A03G1000200;TraesCS7D03G0222000
GO:0070552	BRISC complex	0.0008	0.0001	6.18	0.0393338	0.113281	TraesCS4A03G1000200;TraesCS7D03G0222000
GO:0010287	plastoglobule	0.0023	0.001	2.35	0.0424481	0.120773	TraesCS1A03G0708100LC;TraesCS1A03G0986900;TraesCS1B03G1169100;TraesCS1D03G0954200;TraesCS2A03G0931200;TraesCS2B03G1022500
GO:0009534	chloroplast thylakoid	0.0059	0.0036	1.64	0.0426062	0.120773	TraesCS2A03G0931200;TraesCS2B03G1021700;TraesCS2B03G1022500;TraesCS3A03G0656700;TraesCS4A03G0126400;TraesCS4A03G0615700;TraesCS4B03G0188800;TraesCS4B03G0655700;TraesCS4D03G0155600;TraesCS4D03G0579800;TraesCS5A03G1243300;TraesCS6A03G0190500;TraesCS6B03G0092500;TraesCS6B03G0274600;TraesCS7D03G0817400
GO:1990234	transferase complex	0.009	0.0062	1.44	0.052237	0.146917	TraesCS1A03G0839200;TraesCS1B03G0962700;TraesCS1D03G0808400;TraesCS3A03G0539700;TraesCS3D03G0501400;TraesCS4A03G0713000;TraesCS4B03G0081100;TraesCS4D03G0057700;TraesCS6A03G0453100;TraesCS6B03G0022700;TraesCS6B03G0561800;TraesCS6D03G0380200;TraesCS7A03G0413100;TraesCS7A03G0965700;TraesCS7B03G0217600;TraesCS7B03G0233200;TraesCS7B03G0802500;TraesCS7D03G0400100;TraesCS7D03G0412800;TraesCS7D03G0924700…
GO:0030864	cortical actin cytoskeleton	0.0012	0.0003	3.48	0.0535721	0.148353	TraesCS1A03G0672500;TraesCS5A03G0907700;TraesCS5B03G0958500
GO:0055087	Ski complex	0.0012	0.0003	3.48	0.0535721	0.148353	TraesCS3A03G0919300;TraesCS3B03G1040800;TraesCS3D03G0845400
GO:0005643	nuclear pore	0.0043	0.0025	1.73	0.0559271	0.153291	TraesCS1A03G0840900;TraesCS1B03G0966800LC;TraesCS1D03G0809500;TraesCS2A03G0568500;TraesCS2B03G0617500;TraesCS3A03G0304000;TraesCS3D03G0297500;TraesCS4A03G0126100;TraesCS4B03G0654800;TraesCS4D03G0579400;TraesCS5A03G0597400
GO:0044434	obsolete chloroplast part	0.0148	0.0113	1.31	0.0562067	0.153291	TraesCS1A03G0666500;TraesCS1A03G0708100LC;TraesCS1B03G0756200;TraesCS1D03G0627900;TraesCS2A03G0931200;TraesCS2B03G0284600;TraesCS2B03G1021700;TraesCS2B03G1022500;TraesCS2D03G0684600;TraesCS3A03G0656700;TraesCS3A03G0790300;TraesCS3B03G0756500;TraesCS3B03G0911800;TraesCS3D03G0384700;TraesCS3D03G0729700;TraesCS4A03G0126400;TraesCS4A03G0162300;TraesCS4A03G0615700;TraesCS4A03G0815800;TraesCS4B03G01888…
GO:0033267	obsolete axon part	0.0008	0.0002	5.06	0.057314	0.153978	TraesCS6B03G0022700;TraesCS7D03G1205200
GO:0098562	cytoplasmic side of membrane	0.0008	0.0002	5.06	0.057314	0.153978	TraesCS7B03G0233200;TraesCS7D03G0412800
GO:0009526	plastid envelope	0.0059	0.0037	1.56	0.0604726	0.16126	TraesCS2B03G0284600;TraesCS2B03G1021700;TraesCS2D03G0684600;TraesCS3A03G0656700;TraesCS3A03G0790300;TraesCS3B03G0911800;TraesCS3D03G0384700;TraesCS3D03G0729700;TraesCS4A03G0162300;TraesCS4A03G0815800;TraesCS4B03G0616100;TraesCS4D03G0004700;TraesCS4D03G0544600;TraesCS4D03G0819000;TraesCS5D03G1188700
GO:0005929	cilium	0.0016	0.0006	2.65	0.0634093	0.167848	TraesCS3B03G0966300LC;TraesCS5A03G0460500;TraesCS5B03G0455400;TraesCS5D03G1075200
GO:0044435	obsolete plastid part	0.0148	0.0114	1.3	0.0638878	0.16788	TraesCS1A03G0666500;TraesCS1A03G0708100LC;TraesCS1B03G0756200;TraesCS1D03G0627900;TraesCS2A03G0931200;TraesCS2B03G0284600;TraesCS2B03G1021700;TraesCS2B03G1022500;TraesCS2D03G0684600;TraesCS3A03G0656700;TraesCS3A03G0790300;TraesCS3B03G0756500;TraesCS3B03G0911800;TraesCS3D03G0384700;TraesCS3D03G0729700;TraesCS4A03G0126400;TraesCS4A03G0162300;TraesCS4A03G0615700;TraesCS4A03G0815800;TraesCS4B03G01888…
GO:0070461	SAGA-type complex	0.0012	0.0004	3.21	0.0653113	0.170377	TraesCS2A03G1167800;TraesCS2B03G1325500;TraesCS2D03G1118100
GO:0009898	cytoplasmic side of plasma membrane	0.0008	0.0002	4.63	0.0671754	0.170645	TraesCS7B03G0233200;TraesCS7D03G0412800
GO:0055028	cortical microtubule	0.0008	0.0002	4.63	0.0671754	0.170645	TraesCS7B03G0233200;TraesCS7D03G0412800
GO:0031461	cullin-RING ubiquitin ligase complex	0.0066	0.0044	1.49	0.0678448	0.170645	TraesCS1A03G0218100;TraesCS1A03G0839200;TraesCS1B03G0962700;TraesCS1D03G0808400;TraesCS4A03G0713000;TraesCS4B03G0081100;TraesCS4D03G0057700;TraesCS6A03G0453100;TraesCS6B03G0561800;TraesCS6D03G0380200;TraesCS7A03G0413100;TraesCS7A03G0965700;TraesCS7B03G0217600;TraesCS7B03G0802500;TraesCS7D03G0400100;TraesCS7D03G0924700;Triticum_aestivum_newGene_31606
GO:0030426	growth cone	0.0004	0	13.9	0.0706282	0.170645	TraesCS7D03G1205200
GO:0035859	Seh1-associated complex	0.0004	0	13.9	0.0706282	0.170645	TraesCS5D03G0363300LC
GO:0036020	endolysosome membrane	0.0004	0	13.9	0.0706282	0.170645	TraesCS2D03G0622800
GO:0061850	growth cone leading edge	0.0004	0	13.9	0.0706282	0.170645	TraesCS7D03G1205200
GO:0070765	gamma-secretase complex	0.0004	0	13.9	0.0706282	0.170645	TraesCS3B03G1431700
GO:0090723	obsolete growth cone part	0.0004	0	13.9	0.0706282	0.170645	TraesCS7D03G1205200
GO:0090725	peripheral region of growth cone	0.0004	0	13.9	0.0706282	0.170645	TraesCS7D03G1205200
GO:0097196	Shu complex	0.0004	0	13.9	0.0706282	0.170645	TraesCS2A03G0381500
GO:0031519	PcG protein complex	0.0012	0.0004	3.09	0.0715849	0.171745	TraesCS7A03G0760100;TraesCS7A03G1050100;TraesCS7B03G0075600
GO:0005771	multivesicular body	0.002	0.0009	2.24	0.0720377	0.171745	TraesCS7A03G0519200;TraesCS7B03G0337700;TraesCS7B03G1182200;TraesCS7D03G0501800;TraesCS7D03G1206100
GO:0005881	cytoplasmic microtubule	0.0012	0.0004	2.98	0.078117	0.185014	TraesCS5A03G0848100LC;TraesCS7B03G0233200;TraesCS7D03G0412800
GO:0005887	integral component of plasma membrane	0.0027	0.0015	1.87	0.0814717	0.191698	TraesCS2D03G0731600;TraesCS3B03G1431700;TraesCS4A03G0027400;TraesCS4B03G0758500;TraesCS4D03G0679400;TraesCS6B03G1116200;TraesCS7D03G0183500
GO:0000228	nuclear chromosome	0.0031	0.0018	1.78	0.0822258	0.192216	TraesCS2A03G0724500;TraesCS2B03G0800500;TraesCS3A03G0539700;TraesCS3D03G0501400;TraesCS6A03G0857600;TraesCS6A03G0987600;TraesCS6B03G1026600;TraesCS6D03G0726200
GO:0005677	chromatin silencing complex	0.0016	0.0006	2.42	0.0828031	0.192317	TraesCS2A03G0000200;TraesCS2D03G0000100;TraesCS7A03G0760100;TraesCS7A03G1050100
GO:0031225	anchored component of membrane	0.0051	0.0033	1.54	0.0837806	0.19334	TraesCS1A03G0824700;TraesCS1A03G0860500;TraesCS1B03G0948900;TraesCS1B03G0997400;TraesCS1D03G0793500;TraesCS1D03G0831800;TraesCS2B03G1060800;TraesCS2D03G0389500;TraesCS3D03G0890900;TraesCS4A03G0241300;TraesCS4B03G0527200;TraesCS4D03G0466100;TraesCS5D03G0616800
GO:0034399	nuclear periphery	0.0012	0.0004	2.88	0.0848988	0.19344	TraesCS2A03G0381200;TraesCS2B03G0507600;TraesCS4D03G0607600
GO:0098552	side of membrane	0.0012	0.0004	2.88	0.0848988	0.19344	TraesCS3A03G0656700;TraesCS7B03G0233200;TraesCS7D03G0412800
GO:0036064	ciliary basal body	0.0008	0.0002	3.97	0.0883785	0.200102	TraesCS5A03G0460500;TraesCS5B03G0455400
GO:0120025	plasma membrane bounded cell projection	0.0027	0.0015	1.82	0.0914628	0.205538	TraesCS3B03G0966300LC;TraesCS5A03G0460500;TraesCS5B03G0455400;TraesCS5D03G1075200;TraesCS6B03G0022700;TraesCS7D03G1205200;Triticum_aestivum_newGene_31606
GO:0035327	transcriptionally active chromatin	0.0012	0.0004	2.78	0.0919212	0.205538	TraesCS3A03G0919300;TraesCS3B03G1040800;TraesCS3D03G0845400
GO:0030686	90S preribosome	0.0016	0.0007	2.32	0.0934682	0.206581	TraesCS1A03G0444900;TraesCS1A03G0839200;TraesCS1B03G0962700;TraesCS1D03G0808400
GO:0080008	Cul4-RING E3 ubiquitin ligase complex	0.0023	0.0012	1.92	0.0935351	0.206581	TraesCS1A03G0839200;TraesCS1B03G0962700;TraesCS1D03G0808400;TraesCS4A03G0713000;TraesCS4B03G0081100;TraesCS4D03G0057700
GO:0009360	DNA polymerase III complex	0.0008	0.0002	3.71	0.0996242	0.214759	TraesCS1A03G0856100;TraesCS1B03G0991000
GO:0030981	cortical microtubule cytoskeleton	0.0008	0.0002	3.71	0.0996242	0.214759	TraesCS7B03G0233200;TraesCS7D03G0412800
GO:0035339	SPOTS complex	0.0008	0.0002	3.71	0.0996242	0.214759	TraesCS2B03G1071000;TraesCS2D03G0907700
GO:0097255	R2TP complex	0.0008	0.0002	3.71	0.0996242	0.214759	TraesCS4A03G0702600;TraesCS4B03G0091900
GO:0098572	stromal side of plastid thylakoid membrane	0.0004	0	9.27	0.10405	0.221644	TraesCS3A03G0656700
GO:1990112	RQC complex	0.0004	0	9.27	0.10405	0.221644	TraesCS4A03G0803300
GO:0042721	TIM22 mitochondrial import inner membrane insertion complex	0.0012	0.0004	2.61	0.10665	0.225847	TraesCS2A03G0728000;TraesCS2B03G0804000;TraesCS2D03G0671200
GO:0016592	mediator complex	0.0035	0.0022	1.6	0.111044	0.233778	TraesCS2B03G0659500;TraesCS2D03G0554400;TraesCS3A03G0430200;TraesCS3B03G0508700;TraesCS3D03G0403100;TraesCS5A03G0228200;TraesCS7B03G0215500;TraesCS7D03G0398000;TraesCS7D03G1065100LC
GO:0022627	cytosolic small ribosomal subunit	0.0027	0.0016	1.72	0.113394	0.237337	TraesCS2D03G0639100;TraesCS4A03G0510600;TraesCS7A03G0780600;TraesCS7B03G0555500;TraesCS7B03G0614400;TraesCS7D03G0689800;TraesCS7D03G0746100
GO:0042651	thylakoid membrane	0.0059	0.0041	1.41	0.114518	0.238303	TraesCS2A03G0931200;TraesCS2B03G1021700;TraesCS2B03G1022500;TraesCS3A03G0656700;TraesCS4A03G0126400;TraesCS4A03G0615700;TraesCS4B03G0188800;TraesCS4B03G0655700;TraesCS4D03G0155600;TraesCS4D03G0579800;TraesCS5A03G1243300;TraesCS6A03G0190500;TraesCS6B03G0092500;TraesCS6B03G0274600;TraesCS7D03G0817400
GO:0042995	cell projection	0.0027	0.0016	1.69	0.121267	0.246875	TraesCS3B03G0966300LC;TraesCS5A03G0460500;TraesCS5B03G0455400;TraesCS5D03G1075200;TraesCS6B03G0022700;TraesCS7D03G1205200;Triticum_aestivum_newGene_31606
GO:0005794	Golgi apparatus	0.0133	0.0107	1.24	0.12135	0.246875	TraesCS1A03G0342500;TraesCS1B03G0103700;TraesCS1D03G0074600;TraesCS2A03G0381200;TraesCS2A03G0539700;TraesCS2A03G0667300;TraesCS2A03G0876800;TraesCS2B03G0507600;TraesCS2B03G0660400;TraesCS2B03G0750800;TraesCS2D03G0286700;TraesCS2D03G0444900;TraesCS2D03G0499800;TraesCS2D03G0622800;TraesCS2D03G0830900;TraesCS2D03G0914800;TraesCS3B03G0352800;TraesCS3B03G0495800;TraesCS3B03G0780200;TraesCS3D03G0964700…
GO:0032153	cell division site	0.0012	0.0005	2.45	0.122226	0.246875	TraesCS1A03G0672500;TraesCS5A03G0907700;TraesCS5B03G0958500
GO:0042644	chloroplast nucleoid	0.0012	0.0005	2.45	0.122226	0.246875	TraesCS2B03G1021700;TraesCS2D03G0869000;TraesCS3A03G0656700
GO:0042788	polysomal ribosome	0.0012	0.0005	2.45	0.122226	0.246875	TraesCS2A03G0732900;TraesCS2D03G0645200;TraesCSU03G0065800LC
GO:0030687	preribosome, large subunit precursor	0.0016	0.0007	2.1	0.122752	0.246875	TraesCS1A03G0444900;TraesCS5A03G0866100;TraesCS5B03G0910900;TraesCS5D03G0830400
GO:0012505	endomembrane system	0.0215	0.0183	1.17	0.131401	0.259562	TraesCS1A03G0342500;TraesCS1A03G0523000;TraesCS1B03G0612700;TraesCS2A03G0320100;TraesCS2A03G0381200;TraesCS2A03G0539700;TraesCS2A03G0667300;TraesCS2A03G0876800;TraesCS2B03G0438600;TraesCS2B03G0507600;TraesCS2B03G0575400;TraesCS2B03G0660400;TraesCS2B03G0750800;TraesCS2D03G0286700;TraesCS2D03G0339400;TraesCS2D03G0459900;TraesCS2D03G0499800;TraesCS2D03G0761000;TraesCS3D03G0384700;TraesCS3D03G0964700…
GO:0008541	proteasome regulatory particle, lid subcomplex	0.0008	0.0003	3.09	0.135421	0.259562	TraesCS3A03G0446500;TraesCS3B03G0524100
GO:0030424	axon	0.0008	0.0003	3.09	0.135421	0.259562	TraesCS6B03G0022700;TraesCS7D03G1205200
GO:0070603	SWI/SNF superfamily-type complex	0.0008	0.0003	3.09	0.135421	0.259562	TraesCS3A03G0539700;TraesCS3D03G0501400
GO:1904949	ATPase complex	0.0008	0.0003	3.09	0.135421	0.259562	TraesCS3A03G0539700;TraesCS3D03G0501400
GO:0000782	telomere cap complex	0.0004	0.0001	6.95	0.13627	0.259562	TraesCS6A03G0987600
GO:0020015	glycosome	0.0004	0.0001	6.95	0.13627	0.259562	TraesCS5B03G0055600LC
GO:0030027	lamellipodium	0.0004	0.0001	6.95	0.13627	0.259562	TraesCS7D03G1205200
GO:0031941	filamentous actin	0.0004	0.0001	6.95	0.13627	0.259562	TraesCS7D03G1205200
GO:0150034	distal axon	0.0004	0.0001	6.95	0.13627	0.259562	TraesCS7D03G1205200
GO:0043005	neuron projection	0.0012	0.0005	2.32	0.138569	0.262553	TraesCS6B03G0022700;TraesCS7D03G1205200;Triticum_aestivum_newGene_31606
GO:0030312	external encapsulating structure	0.007	0.0054	1.31	0.152386	0.28722	TraesCS1A03G0860500;TraesCS1B03G0997400;TraesCS1D03G0831800;TraesCS2A03G0364800;TraesCS2B03G1060800;TraesCS2D03G0286700;TraesCS2D03G0389500;TraesCS3D03G0189100;TraesCS4A03G0348100;TraesCS4B03G0450800;TraesCS4B03G0772500;TraesCS4B03G0923300;TraesCS4D03G0375900;TraesCS4D03G0809300;TraesCS5D03G0905500;TraesCS7B03G0271800;TraesCS7D03G0446500;TraesCS7D03G0959600
GO:0005801	cis-Golgi network	0.0008	0.0003	2.78	0.16062	0.295052	TraesCS7B03G0122300;TraesCS7D03G0326500
GO:0005930	axoneme	0.0008	0.0003	2.78	0.16062	0.295052	TraesCS3B03G0966300LC;TraesCS5D03G1075200
GO:0032838	plasma membrane bounded cell projection cytoplasm	0.0008	0.0003	2.78	0.16062	0.295052	TraesCS3B03G0966300LC;TraesCS5D03G1075200
GO:0097014	ciliary plasm	0.0008	0.0003	2.78	0.16062	0.295052	TraesCS3B03G0966300LC;TraesCS5D03G1075200
GO:0005744	TIM23 mitochondrial import inner membrane translocase complex	0.0016	0.0008	1.89	0.162278	0.295052	TraesCS1A03G0419500;TraesCS1D03G0401500;TraesCS2B03G0450100;TraesCS2D03G0352100
GO:0030126	COPI vesicle coat	0.0016	0.0008	1.89	0.162278	0.295052	TraesCS3B03G0972600;TraesCS4A03G0157000;TraesCS4B03G0637300;TraesCS4D03G0566200
GO:0090568	transcription repressor complex	0.0016	0.0008	1.89	0.162278	0.295052	TraesCS2A03G0000200;TraesCS2D03G0000100;TraesCS7A03G0760100;TraesCS7A03G1050100
GO:0000783	nuclear telomere cap complex	0.0004	0.0001	5.56	0.167332	0.299698	TraesCS6A03G0987600
GO:0031298	replication fork protection complex	0.0004	0.0001	5.56	0.167332	0.299698	TraesCS3B03G1085200
GO:0070971	endoplasmic reticulum exit site	0.0004	0.0001	5.56	0.167332	0.299698	TraesCS3B03G0495800
GO:0030015	CCR4-NOT core complex	0.0012	0.0006	2.09	0.173235	0.304714	TraesCS6A03G1050600;TraesCS6B03G1304700;TraesCS6D03G0932400
GO:0009331	glycerol-3-phosphate dehydrogenase complex	0.0008	0.0003	2.65	0.173518	0.304714	TraesCS3A03G1237000;TraesCS3B03G0913800
GO:0042765	GPI-anchor transamidase complex	0.0008	0.0003	2.65	0.173518	0.304714	TraesCS4B03G0279900;TraesCS4D03G0239100
GO:0044450	obsolete microtubule organizing center part	0.0008	0.0003	2.65	0.173518	0.304714	TraesCS5A03G0460500;TraesCS5B03G0455400
GO:0000151	ubiquitin ligase complex	0.0066	0.0052	1.28	0.177321	0.309881	TraesCS1A03G0839200;TraesCS1B03G0962700;TraesCS1D03G0808400;TraesCS4A03G0713000;TraesCS4B03G0081100;TraesCS4D03G0057700;TraesCS6A03G0453100;TraesCS6B03G0022700;TraesCS6B03G0561800;TraesCS6D03G0380200;TraesCS7A03G0413100;TraesCS7A03G0965700;TraesCS7B03G0217600;TraesCS7B03G0802500;TraesCS7D03G0400100;TraesCS7D03G0924700;Triticum_aestivum_newGene_31606
GO:0097458	obsolete neuron part	0.0012	0.0006	2.03	0.182256	0.316966	TraesCS6B03G0022700;TraesCS7D03G1205200;Triticum_aestivum_newGene_31606
GO:0000815	ESCRT III complex	0.0008	0.0003	2.53	0.186573	0.322915	TraesCS7B03G1182200;TraesCS7D03G1206100
GO:0005663	DNA replication factor C complex	0.0004	0.0001	4.63	0.197277	0.327354	TraesCS7D03G0901800
GO:0005785	signal recognition particle receptor complex	0.0004	0.0001	4.63	0.197277	0.327354	TraesCS6A03G0233900
GO:0031428	box C/D snoRNP complex	0.0004	0.0001	4.63	0.197277	0.327354	TraesCS4A03G0145200
GO:0031931	TORC1 complex	0.0004	0.0001	4.63	0.197277	0.327354	TraesCS5D03G0359500
GO:0031985	Golgi cisterna	0.0004	0.0001	4.63	0.197277	0.327354	TraesCS3B03G0793100
GO:0045257	succinate dehydrogenase complex (ubiquinone)	0.0004	0.0001	4.63	0.197277	0.327354	TraesCS2B03G0820600
GO:0045281	succinate dehydrogenase complex	0.0004	0.0001	4.63	0.197277	0.327354	TraesCS2B03G0820600
GO:0045283	fumarate reductase complex	0.0004	0.0001	4.63	0.197277	0.327354	TraesCS2B03G0820600
GO:0005669	transcription factor TFIID complex	0.0016	0.0009	1.74	0.198231	0.327354	TraesCS5A03G0536600;TraesCS5B03G0548200;TraesCS5D03G0500300;Triticum_aestivum_newGene_219199
GO:0005680	anaphase-promoting complex	0.0016	0.0009	1.74	0.198231	0.327354	TraesCS6D03G0476200;TraesCS7A03G0965700;TraesCS7B03G0802500;TraesCS7D03G0924700
GO:0031969	chloroplast membrane	0.0027	0.0019	1.46	0.203479	0.334486	TraesCS2B03G0284600;TraesCS2B03G0546300;TraesCS2D03G0684600;TraesCS3D03G0384700;TraesCS4A03G0815800;TraesCS4D03G0004700;TraesCS5D03G1188700
GO:0071013	catalytic step 2 spliceosome	0.0012	0.0006	1.9	0.210008	0.335434	TraesCS1A03G0691100;TraesCS4A03G0412400;TraesCS4D03G0342900
GO:0031354	intrinsic component of plastid outer membrane	0.0008	0.0003	2.32	0.213049	0.335434	TraesCS4A03G0815800;TraesCS5D03G1188700
GO:0031355	integral component of plastid outer membrane	0.0008	0.0003	2.32	0.213049	0.335434	TraesCS4A03G0815800;TraesCS5D03G1188700
GO:0031358	intrinsic component of chloroplast outer membrane	0.0008	0.0003	2.32	0.213049	0.335434	TraesCS4A03G0815800;TraesCS5D03G1188700
GO:0005758	mitochondrial intermembrane space	0.0016	0.0009	1.69	0.213238	0.335434	TraesCS2D03G1236600;TraesCS2D03G1342300;TraesCS4A03G0507000;TraesCS4D03G0249500
GO:0009524	phragmoplast	0.0016	0.0009	1.66	0.220856	0.335434	TraesCS5A03G0848100LC;TraesCS6A03G0628500;TraesCS6B03G0743700;TraesCS6D03G0513600
GO:0005884	actin filament	0.0004	0.0001	3.97	0.226146	0.335434	TraesCS7D03G1205200
GO:0014704	intercalated disc	0.0004	0.0001	3.97	0.226146	0.335434	TraesCS6B03G0022700
GO:0014731	spectrin-associated cytoskeleton	0.0004	0.0001	3.97	0.226146	0.335434	TraesCS6B03G0022700
GO:0016528	sarcoplasm	0.0004	0.0001	3.97	0.226146	0.335434	TraesCS6B03G0022700
GO:0016529	sarcoplasmic reticulum	0.0004	0.0001	3.97	0.226146	0.335434	TraesCS6B03G0022700
GO:0030877	beta-catenin destruction complex	0.0004	0.0001	3.97	0.226146	0.335434	Triticum_aestivum_newGene_31606
GO:0030897	HOPS complex	0.0004	0.0001	3.97	0.226146	0.335434	TraesCS2B03G1458200
GO:0031390	Ctf18 RFC-like complex	0.0004	0.0001	3.97	0.226146	0.335434	TraesCS5D03G1158500
GO:0033268	node of Ranvier	0.0004	0.0001	3.97	0.226146	0.335434	TraesCS6B03G0022700
GO:0043034	costamere	0.0004	0.0001	3.97	0.226146	0.335434	TraesCS6B03G0022700
GO:0043194	axon initial segment	0.0004	0.0001	3.97	0.226146	0.335434	TraesCS6B03G0022700
GO:0044291	cell-cell contact zone	0.0004	0.0001	3.97	0.226146	0.335434	TraesCS6B03G0022700
GO:0044304	main axon	0.0004	0.0001	3.97	0.226146	0.335434	TraesCS6B03G0022700
GO:0044615	nuclear pore nuclear basket	0.0004	0.0001	3.97	0.226146	0.335434	TraesCS3B03G0380100
GO:0045211	postsynaptic membrane	0.0004	0.0001	3.97	0.226146	0.335434	TraesCS6B03G0022700
GO:0055038	recycling endosome membrane	0.0004	0.0001	3.97	0.226146	0.335434	TraesCS2D03G0444900
GO:0005753	mitochondrial proton-transporting ATP synthase complex	0.0008	0.0004	2.22	0.226418	0.335434	TraesCS6A03G0212600;TraesCS6D03G0170600
GO:0031359	integral component of chloroplast outer membrane	0.0008	0.0004	2.22	0.226418	0.335434	TraesCS4A03G0815800;TraesCS5D03G1188700
GO:0032991	protein-containing complex	0.0265	0.0242	1.1	0.231205	0.341122	TraesCS1A03G0444900;TraesCS1A03G0839200;TraesCS1A03G0874100;TraesCS1B03G0962700;TraesCS1B03G1018800;TraesCS1D03G0808400;TraesCS1D03G0848500;TraesCS2A03G0000200;TraesCS2A03G0320100;TraesCS2A03G0364800;TraesCS2B03G0438600;TraesCS2B03G0450100;TraesCS2B03G0820600;TraesCS2B03G1296000;TraesCS2D03G0000100;TraesCS2D03G0339400;TraesCS2D03G0352100;TraesCS3A03G0514200;TraesCS3A03G0539700;TraesCS3A03G0919300…
GO:0046540	U4/U6 x U5 tri-snRNP complex	0.0023	0.0016	1.45	0.233668	0.343348	TraesCS1A03G0691100;TraesCS2A03G0364800;TraesCS4A03G0145200;TraesCS4A03G0348100;TraesCS4B03G0450800;TraesCS4D03G0375900
GO:0005783	endoplasmic reticulum	0.0121	0.0106	1.14	0.245187	0.35881	TraesCS1A03G0523000;TraesCS1B03G0612700;TraesCS2A03G0320100;TraesCS2B03G0438600;TraesCS2B03G0575400;TraesCS2B03G0835000;TraesCS2D03G0339400;TraesCS2D03G0459900;TraesCS2D03G0784100;TraesCS2D03G0899300;TraesCS2D03G0914800;TraesCS2D03G0968700;TraesCS3B03G0495800;TraesCS3B03G1431700;TraesCS3D03G0384700;TraesCS3D03G0982100;TraesCS4A03G0566400LC;TraesCS4B03G0848600;TraesCS4D03G0044100;TraesCS4D03G07010…
GO:0042170	plastid membrane	0.0023	0.0017	1.41	0.25153	0.359967	TraesCS2B03G0284600;TraesCS2D03G0684600;TraesCS3D03G0384700;TraesCS4A03G0815800;TraesCS4D03G0004700;TraesCS5D03G1188700
GO:0031350	intrinsic component of plastid membrane	0.0008	0.0004	2.06	0.253304	0.359967	TraesCS4A03G0815800;TraesCS5D03G1188700
GO:0031351	integral component of plastid membrane	0.0008	0.0004	2.06	0.253304	0.359967	TraesCS4A03G0815800;TraesCS5D03G1188700
GO:0009570	chloroplast stroma	0.0101	0.0088	1.15	0.253448	0.359967	TraesCS1A03G0666500;TraesCS1A03G0708100LC;TraesCS1B03G0756200;TraesCS1D03G0627900;TraesCS2A03G0931200;TraesCS2B03G0284600;TraesCS2B03G1021700;TraesCS2B03G1022500;TraesCS3A03G0656700;TraesCS3B03G0082300;TraesCS3B03G0756500;TraesCS4A03G0162300;TraesCS4B03G0616100;TraesCS4D03G0488400;TraesCS4D03G0544600;TraesCS5A03G1005400;TraesCS5A03G1243300;TraesCS5B03G0486200;TraesCS5B03G1052000;TraesCS6B03G01474…
GO:0005782	peroxisomal matrix	0.0004	0.0001	3.48	0.253976	0.359967	TraesCS5B03G0812900
GO:0030315	T-tubule	0.0004	0.0001	3.48	0.253976	0.359967	TraesCS6B03G0022700
GO:0031510	SUMO activating enzyme complex	0.0004	0.0001	3.48	0.253976	0.359967	TraesCS3B03G0471700LC
GO:0042383	sarcolemma	0.0004	0.0001	3.48	0.253976	0.359967	TraesCS6B03G0022700
GO:0044452	obsolete nucleolar part	0.0023	0.0017	1.39	0.263644	0.372203	TraesCS1A03G0839200;TraesCS1B03G0962700;TraesCS1D03G0808400;TraesCS2B03G1296000;Triticum_aestivum_newGene_218124;Triticum_aestivum_newGene_219199
GO:0016459	myosin complex	0.0016	0.001	1.52	0.267884	0.375247	TraesCS1D03G0851400;TraesCS6A03G0867700;TraesCS6B03G1038300;TraesCS6D03G0738100
GO:0017053	transcription repressor complex	0.0016	0.001	1.52	0.267884	0.375247	TraesCS2A03G0000200;TraesCS2D03G0000100;TraesCS7A03G0760100;TraesCS7A03G1050100
GO:0005789	endoplasmic reticulum membrane	0.0109	0.0096	1.14	0.272928	0.38083	TraesCS1A03G0523000;TraesCS1B03G0586500;TraesCS1B03G0612700;TraesCS3A03G0316800;TraesCS3A03G0453400;TraesCS3B03G0401100;TraesCS3D03G0418700;TraesCS3D03G0444500;TraesCS4A03G0280500;TraesCS4B03G0382600;TraesCS4B03G0486400;TraesCS4B03G0791100;TraesCS4D03G0363100;TraesCS5A03G0608100;TraesCS5A03G0723400;TraesCS5B03G0624800;TraesCS5B03G0788700;TraesCS5D03G0571200;TraesCS6A03G0624400;TraesCS6A03G0741800…
GO:0031252	cell leading edge	0.0004	0.0001	3.09	0.280807	0.382918	TraesCS7D03G1205200
GO:0032299	ribonuclease H2 complex	0.0004	0.0001	3.09	0.280807	0.382918	TraesCS6D03G0295500LC
GO:0043076	megasporocyte nucleus	0.0004	0.0001	3.09	0.280807	0.382918	TraesCS7A03G0760100
GO:0043078	polar nucleus	0.0004	0.0001	3.09	0.280807	0.382918	TraesCS7A03G0760100
GO:0097060	synaptic membrane	0.0004	0.0001	3.09	0.280807	0.382918	TraesCS6B03G0022700
GO:1990316	Atg1/ULK1 kinase complex	0.0004	0.0001	3.09	0.280807	0.382918	TraesCS6A03G0653600
GO:0030684	preribosome	0.0016	0.0011	1.48	0.283952	0.385746	TraesCS1A03G0444900;TraesCS1A03G0839200;TraesCS1B03G0962700;TraesCS1D03G0808400
GO:0009532	plastid stroma	0.0078	0.0068	1.16	0.28509	0.385836	TraesCS1A03G0666500;TraesCS1A03G0708100LC;TraesCS1B03G0756200;TraesCS1D03G0627900;TraesCS2A03G0931200;TraesCS2B03G0284600;TraesCS2B03G1021700;TraesCS2B03G1022500;TraesCS3A03G0656700;TraesCS3B03G0756500;TraesCS4A03G0162300;TraesCS4B03G0616100;TraesCS4D03G0544600;TraesCS5A03G1005400;TraesCS5A03G1243300;TraesCS5B03G1052000;TraesCS6B03G0147400;TraesCS7D03G0817400;Triticum_aestivum_newGene_186640;Trit…
GO:0042646	plastid nucleoid	0.0008	0.0004	1.85	0.293705	0.396007	TraesCS2B03G1021700;TraesCS3A03G0656700
GO:0016020	membrane	0.0613	0.0587	1.04	0.298512	0.400135	TraesCS1A03G0215300;TraesCS1A03G0523000;TraesCS1A03G0748300;TraesCS1A03G0824700;TraesCS1A03G0860500;TraesCS1A03G0874100;TraesCS1B03G0506800;TraesCS1B03G0612700;TraesCS1B03G0853100;TraesCS1B03G0948900;TraesCS1B03G0997400;TraesCS1B03G1018800;TraesCS1D03G0148500LC;TraesCS1D03G0380500;TraesCS1D03G0793500;TraesCS1D03G0831800;TraesCS1D03G0848500;TraesCS2A03G0381200;TraesCS2A03G0667300;TraesCS2A03G06730…
GO:0005770	late endosome	0.0016	0.0011	1.44	0.300156	0.400135	TraesCS2B03G1458200;TraesCS7A03G0519200;TraesCS7B03G0337700;TraesCS7D03G0501800
GO:0044427	obsolete chromosomal part	0.0047	0.0039	1.2	0.304698	0.400135	TraesCS2A03G0724500;TraesCS2B03G0800500;TraesCS3A03G0539700;TraesCS3A03G0919300;TraesCS3B03G1040800;TraesCS3D03G0501400;TraesCS3D03G0845400;TraesCS4A03G0308100;TraesCS4B03G0401800;TraesCS6A03G0987600;TraesCS6B03G0085300;TraesCS6B03G0979800LC
GO:0030018	Z disc	0.0004	0.0001	2.78	0.306673	0.400135	TraesCS6B03G0022700
GO:0031674	I band	0.0004	0.0001	2.78	0.306673	0.400135	TraesCS6B03G0022700
GO:0045273	respiratory chain complex II	0.0004	0.0001	2.78	0.306673	0.400135	TraesCS2B03G0820600
GO:0098852	lytic vacuole membrane	0.0004	0.0001	2.78	0.306673	0.400135	TraesCS5D03G0363300LC
GO:0000326	protein storage vacuole	0.0008	0.0004	1.79	0.307121	0.400135	TraesCS3D03G0982100;TraesCS4B03G0848600
GO:0071011	precatalytic spliceosome	0.0012	0.0008	1.54	0.30726	0.400135	TraesCS1A03G0691100;TraesCS1A03G0897100;TraesCS4A03G0145200
GO:0009527	plastid outer membrane	0.0016	0.0011	1.43	0.308298	0.400135	TraesCS2D03G0684600;TraesCS3D03G0384700;TraesCS4A03G0815800;TraesCS5D03G1188700
GO:0005730	nucleolus	0.0109	0.0098	1.11	0.308993	0.400135	TraesCS1A03G0444900;TraesCS1A03G0839200;TraesCS1B03G0962700;TraesCS1B03G1172600;TraesCS1D03G0808400;TraesCS2A03G0732900;TraesCS2B03G1296000;TraesCS2D03G0552600;TraesCS3B03G0234900;TraesCS3B03G0535200;TraesCS5A03G0866100;TraesCS5B03G0910900;TraesCS5B03G1328800;TraesCS5B03G1347500;TraesCS5D03G0830400;TraesCS5D03G1218300;TraesCS6A03G0212600;TraesCS6A03G0393900;TraesCS6D03G0170600;TraesCS6D03G0333400…
GO:0005681	spliceosomal complex	0.0027	0.0021	1.27	0.312712	0.402956	TraesCS2A03G0364800;TraesCS4A03G0348100;TraesCS4B03G0450800;TraesCS4D03G0375900;TraesCS6A03G0820900;TraesCS6B03G0974500;TraesCS6D03G0694100
GO:0005875	microtubule associated complex	0.0012	0.0008	1.52	0.317173	0.402956	TraesCS1A03G0874100;TraesCS1B03G1018800;TraesCS1D03G0848500
GO:0044425	obsolete membrane part	0.0121	0.011	1.1	0.319799	0.402956	TraesCS1A03G0523000;TraesCS1A03G0824700;TraesCS1A03G0860500;TraesCS1B03G0612700;TraesCS1B03G0948900;TraesCS1B03G0997400;TraesCS1D03G0793500;TraesCS1D03G0831800;TraesCS2A03G0381200;TraesCS2A03G0667300;TraesCS2B03G0450100;TraesCS2B03G0507600;TraesCS2B03G0750800;TraesCS2B03G0820600;TraesCS2B03G1060800;TraesCS2D03G0352100;TraesCS2D03G0389500;TraesCS3A03G0656700;TraesCS4A03G0615700;TraesCS4A03G0815800…
GO:0030286	dynein complex	0.0008	0.0004	1.74	0.320486	0.402956	TraesCS3B03G0497900;TraesCS3D03G0391800
GO:0031248	protein acetyltransferase complex	0.0008	0.0004	1.74	0.320486	0.402956	TraesCS3A03G0539700;TraesCS3D03G0501400
GO:0036477	somatodendritic compartment	0.0008	0.0004	1.74	0.320486	0.402956	TraesCS6B03G0022700;Triticum_aestivum_newGene_31606
GO:1902493	acetyltransferase complex	0.0008	0.0004	1.74	0.320486	0.402956	TraesCS3A03G0539700;TraesCS3D03G0501400
GO:0044422	obsolete organelle part	0.0511	0.0491	1.04	0.326678	0.402956	TraesCS1A03G0444900;TraesCS1A03G0523000;TraesCS1A03G0666500;TraesCS1A03G0672500;TraesCS1A03G0708100LC;TraesCS1A03G0839200;TraesCS1A03G0874100;TraesCS1A03G0913000LC;TraesCS1B03G0612700;TraesCS1B03G0756200;TraesCS1B03G0962700;TraesCS1B03G1018800;TraesCS1D03G0148500LC;TraesCS1D03G0627900;TraesCS1D03G0808400;TraesCS1D03G0848500;TraesCS2A03G0000200;TraesCS2A03G0320100;TraesCS2A03G0364800;TraesCS2A03G0…
GO:0000120	RNA polymerase I transcription regulator complex	0.0004	0.0002	2.53	0.331608	0.402956	TraesCS2B03G1296000
GO:0000427	plastid-encoded plastid RNA polymerase complex	0.0004	0.0002	2.53	0.331608	0.402956	TraesCS2D03G0869000
GO:0000500	RNA polymerase I upstream activating factor complex	0.0004	0.0002	2.53	0.331608	0.402956	TraesCS2B03G1296000
GO:0000811	GINS complex	0.0004	0.0002	2.53	0.331608	0.402956	TraesCS3B03G1085200
GO:0008622	epsilon DNA polymerase complex	0.0004	0.0002	2.53	0.331608	0.402956	TraesCS1A03G0329000
GO:0016328	lateral plasma membrane	0.0004	0.0002	2.53	0.331608	0.402956	TraesCS6B03G0022700
GO:0030688	preribosome, small subunit precursor	0.0004	0.0002	2.53	0.331608	0.402956	TraesCS2D03G0331700
GO:0031594	neuromuscular junction	0.0004	0.0002	2.53	0.331608	0.402956	TraesCS6B03G0022700
GO:0048476	Holliday junction resolvase complex	0.0004	0.0002	2.53	0.331608	0.402956	TraesCS2B03G1364600
GO:1990726	Lsm1-7-Pat1 complex	0.0004	0.0002	2.53	0.331608	0.402956	TraesCS1A03G0691100
GO:0098796	membrane protein complex	0.0023	0.0018	1.27	0.332439	0.402956	TraesCS2B03G0450100;TraesCS2B03G0820600;TraesCS2D03G0352100;TraesCS4A03G0615700;TraesCS4B03G0188800;TraesCS4D03G0155600
GO:0005774	vacuolar membrane	0.007	0.0062	1.12	0.338839	0.409336	TraesCS2A03G0249200;TraesCS2A03G0732900;TraesCS2D03G0844600;TraesCS2D03G0944200;TraesCS2D03G1030300;TraesCS3B03G0780200;TraesCS4D03G0044100;TraesCS5A03G0562600;TraesCS5A03G1005400;TraesCS5B03G1052000;TraesCS5D03G0363300LC;TraesCS5D03G0528400;TraesCS6A03G0774400;TraesCS6B03G0922000;TraesCS6D03G0656200;TraesCS7B03G0122300;TraesCS7D03G0326500;TraesCSU03G0065800LC
GO:0005769	early endosome	0.002	0.0015	1.3	0.340852	0.41039	TraesCS1A03G0674000;TraesCS1A03G0826100;TraesCS1D03G0795000;TraesCS3D03G0832200;Triticum_aestivum_newGene_31606
GO:0044446	obsolete intracellular organelle part	0.0507	0.0489	1.04	0.34679	0.411682	TraesCS1A03G0444900;TraesCS1A03G0523000;TraesCS1A03G0666500;TraesCS1A03G0672500;TraesCS1A03G0708100LC;TraesCS1A03G0839200;TraesCS1A03G0874100;TraesCS1A03G0913000LC;TraesCS1B03G0612700;TraesCS1B03G0756200;TraesCS1B03G0962700;TraesCS1B03G1018800;TraesCS1D03G0148500LC;TraesCS1D03G0627900;TraesCS1D03G0808400;TraesCS1D03G0848500;TraesCS2A03G0000200;TraesCS2A03G0320100;TraesCS2A03G0364800;TraesCS2A03G0…
GO:0009295	nucleoid	0.0008	0.0005	1.64	0.347008	0.411682	TraesCS2B03G1021700;TraesCS3A03G0656700
GO:0009505	plant-type cell wall	0.0047	0.0041	1.15	0.347146	0.411682	TraesCS1A03G0860500;TraesCS1B03G0997400;TraesCS1D03G0831800;TraesCS2B03G1060800;TraesCS2D03G0389500;TraesCS2D03G0844600;TraesCS2D03G1302200;TraesCS3B03G0352800;TraesCS5D03G0905500;TraesCS7B03G0271800;TraesCS7D03G0446500;TraesCS7D03G0959600
GO:0005765	lysosomal membrane	0.0004	0.0002	2.32	0.355648	0.411682	TraesCS5D03G0363300LC
GO:0030016	myofibril	0.0004	0.0002	2.32	0.355648	0.411682	TraesCS6B03G0022700
GO:0030017	sarcomere	0.0004	0.0002	2.32	0.355648	0.411682	TraesCS6B03G0022700
GO:0030689	Noc complex	0.0004	0.0002	2.32	0.355648	0.411682	TraesCS1A03G0444900
GO:0030690	Noc1p-Noc2p complex	0.0004	0.0002	2.32	0.355648	0.411682	TraesCS1A03G0444900
GO:0030691	Noc2p-Noc3p complex	0.0004	0.0002	2.32	0.355648	0.411682	TraesCS1A03G0444900
GO:0043292	contractile fiber	0.0004	0.0002	2.32	0.355648	0.411682	TraesCS6B03G0022700
GO:0044449	obsolete contractile fiber part	0.0004	0.0002	2.32	0.355648	0.411682	TraesCS6B03G0022700
GO:0098794	postsynapse	0.0004	0.0002	2.32	0.355648	0.411682	TraesCS6B03G0022700
GO:0015629	actin cytoskeleton	0.0016	0.0012	1.32	0.357459	0.412452	TraesCS1A03G0672500;TraesCS5A03G0907700;TraesCS5B03G0958500;TraesCS7D03G1205200
GO:0044454	obsolete nuclear chromosome part	0.002	0.0015	1.26	0.362304	0.416707	TraesCS2A03G0724500;TraesCS2B03G0800500;TraesCS3A03G0539700;TraesCS3D03G0501400;TraesCS6A03G0987600
GO:0019898	extrinsic component of membrane	0.0027	0.0023	1.2	0.365133	0.417729	TraesCS1A03G0273400;TraesCS1A03G0523000;TraesCS1B03G0612700;TraesCS2A03G0667300;TraesCS2B03G0750800;TraesCS2D03G0622800;TraesCS3D03G0735200
GO:0009707	chloroplast outer membrane	0.0016	0.0012	1.31	0.365667	0.417729	TraesCS2D03G0684600;TraesCS3D03G0384700;TraesCS4A03G0815800;TraesCS5D03G1188700
GO:0005811	lipid droplet	0.0012	0.0008	1.39	0.366673	0.417729	TraesCS1B03G0331800LC;TraesCS2A03G0234900;TraesCS6B03G0351200
GO:0031984	organelle subcompartment	0.0082	0.0075	1.09	0.368897	0.418937	TraesCS1A03G0523000;TraesCS1B03G0612700;TraesCS2A03G0931200;TraesCS2B03G1021700;TraesCS2B03G1022500;TraesCS2D03G0286700;TraesCS3A03G0656700;TraesCS3D03G0964700LC;TraesCS4A03G0126400;TraesCS4A03G0615700;TraesCS4B03G0188800;TraesCS4B03G0655700;TraesCS4D03G0155600;TraesCS4D03G0579800;TraesCS5A03G1243300;TraesCS6A03G0190500;TraesCS6B03G0092500;TraesCS6B03G0274600;TraesCS7B03G0122300;TraesCS7D03G03265…
GO:0009533	chloroplast stromal thylakoid	0.0004	0.0002	2.14	0.378823	0.427512	TraesCS5A03G1243300
GO:0030870	Mre11 complex	0.0004	0.0002	2.14	0.378823	0.427512	TraesCS1B03G0532700
GO:0008278	cohesin complex	0.0008	0.0005	1.5	0.3861	0.433009	TraesCS5A03G0738700;TraesCS5B03G0775400
GO:0008540	proteasome regulatory particle, base subcomplex	0.0008	0.0005	1.5	0.3861	0.433009	TraesCS2B03G1144900;TraesCS7A03G0364900
GO:0005749	mitochondrial respiratory chain complex II, succinate dehydrogenase complex
(ubiquinone)	0.0004	0.0002	1.99	0.401165	0.445739	TraesCS2B03G0820600
GO:0005834	heterotrimeric G-protein complex	0.0004	0.0002	1.99	0.401165	0.445739	TraesCS7D03G0000400
GO:0034045	phagophore assembly site membrane	0.0004	0.0002	1.99	0.401165	0.445739	TraesCS1A03G0273400
GO:0098800	inner mitochondrial membrane protein complex	0.0012	0.0009	1.28	0.415517	0.460265	TraesCS2B03G0450100;TraesCS2B03G0820600;TraesCS2D03G0352100
GO:0044459	obsolete plasma membrane part	0.0039	0.0036	1.09	0.440221	0.482321	TraesCS1A03G0824700;TraesCS1B03G0948900;TraesCS1D03G0793500;TraesCS2B03G1060800;TraesCS2D03G0389500;TraesCS5D03G0616800;TraesCS6B03G0022700;TraesCS6B03G1116200;TraesCS7B03G0233200;TraesCS7D03G0412800
GO:0005673	transcription factor TFIIE complex	0.0004	0.0002	1.74	0.443467	0.482321	TraesCS4D03G0692200
GO:0005736	RNA polymerase I complex	0.0004	0.0002	1.74	0.443467	0.482321	Triticum_aestivum_newGene_218124
GO:0005871	kinesin complex	0.0004	0.0002	1.74	0.443467	0.482321	TraesCS2D03G0756800
GO:0015030	Cajal body	0.0004	0.0002	1.74	0.443467	0.482321	TraesCS5B03G1328800
GO:0016323	basolateral plasma membrane	0.0004	0.0002	1.74	0.443467	0.482321	TraesCS6B03G0022700
GO:0005777	peroxisome	0.0031	0.0028	1.1	0.44675	0.484427	TraesCS1B03G0267900;TraesCS2D03G0944200;TraesCS3B03G1203200;TraesCS5A03G0346000;TraesCS5B03G0055600LC;TraesCS5B03G0338500;TraesCS5B03G1381500;TraesCS5D03G0332300
GO:0019005	SCF ubiquitin ligase complex	0.0031	0.0029	1.08	0.462998	0.495118	TraesCS6A03G0453100;TraesCS6B03G0310800;TraesCS6B03G0561800;TraesCS6D03G0380200;TraesCS7A03G0413100;TraesCS7B03G0217600;TraesCS7D03G0400100;Triticum_aestivum_newGene_31606
GO:0010319	stromule	0.0004	0.0002	1.64	0.463485	0.495118	TraesCS7B03G0528900
GO:0032588	trans-Golgi network membrane	0.0004	0.0002	1.64	0.463485	0.495118	TraesCS2D03G0444900
GO:0043025	neuronal cell body	0.0004	0.0002	1.64	0.463485	0.495118	Triticum_aestivum_newGene_31606
GO:0044456	obsolete synapse part	0.0004	0.0002	1.64	0.463485	0.495118	TraesCS6B03G0022700
GO:0044798	transcription regulator complex	0.0008	0.0006	1.26	0.47284	0.503617	TraesCS2B03G1296000;Triticum_aestivum_newGene_219199
GO:0044451	obsolete nucleoplasm part	0.0055	0.0052	1.04	0.477229	0.506792	TraesCS2A03G0000200;TraesCS2A03G0364800;TraesCS2D03G0000100;TraesCS3A03G0539700;TraesCS3B03G0966300LC;TraesCS3D03G0501400;TraesCS4A03G0348100;TraesCS4B03G0450800;TraesCS4D03G0375900;TraesCS5D03G1075200;TraesCS7A03G0760100;TraesCS7A03G1050100;TraesCS7D03G1065100LC;Triticum_aestivum_newGene_219199
GO:0032993	protein-DNA complex	0.0004	0.0003	1.54	0.482783	0.509683	TraesCS6A03G0987600
GO:0033588	Elongator holoenzyme complex	0.0004	0.0003	1.54	0.482783	0.509683	TraesCS7B03G1189700
GO:1990904	ribonucleoprotein complex	0.0055	0.0053	1.04	0.48523	0.510769	TraesCS1A03G0444900;TraesCS1A03G0839200;TraesCS1B03G0962700;TraesCS1D03G0808400;TraesCS2A03G0364800;TraesCS2A03G0619900;TraesCS2B03G0740500;TraesCS2D03G0384900;TraesCS2D03G0612500;TraesCS4A03G0348100;TraesCS4B03G0450800;TraesCS4D03G0375900;TraesCS7B03G1180200;TraesCSU03G0065800LC
GO:0000145	exocyst	0.0031	0.003	1.05	0.489847	0.514125	TraesCS2A03G0582500;TraesCS2B03G0673900;TraesCS2D03G0531000;TraesCS2D03G1204000;TraesCS3D03G0482600;TraesCS4B03G0187400;TraesCS6A03G0283000;TraesCS6B03G0370800
GO:0030658	transport vesicle membrane	0.0008	0.0006	1.21	0.496245	0.518676	TraesCS2D03G0444900;TraesCS3A03G0772300
GO:0005802	trans-Golgi network	0.0023	0.0022	1.06	0.498002	0.518676	TraesCS2D03G0286700;TraesCS3B03G0954200;TraesCS3D03G0964700LC;TraesCS4A03G0714300;TraesCS7B03G0122300;TraesCS7D03G0326500
GO:0031967	organelle envelope	0.009	0.0088	1.02	0.500195	0.518676	TraesCS1D03G0148500LC;TraesCS2A03G0381200;TraesCS2B03G0284600;TraesCS2B03G0450100;TraesCS2B03G0507600;TraesCS2B03G0820600;TraesCS2B03G1021700;TraesCS2D03G0352100;TraesCS2D03G0684600;TraesCS2D03G0761000;TraesCS3A03G0656700;TraesCS3A03G0790300;TraesCS3B03G0911800;TraesCS3D03G0384700;TraesCS3D03G0729700;TraesCS4A03G0162300;TraesCS4A03G0815800;TraesCS4B03G0616100;TraesCS4D03G0004700;TraesCS4D03G05446…
GO:0031975	envelope	0.009	0.0088	1.02	0.500195	0.518676	TraesCS1D03G0148500LC;TraesCS2A03G0381200;TraesCS2B03G0284600;TraesCS2B03G0450100;TraesCS2B03G0507600;TraesCS2B03G0820600;TraesCS2B03G1021700;TraesCS2D03G0352100;TraesCS2D03G0684600;TraesCS2D03G0761000;TraesCS3A03G0656700;TraesCS3A03G0790300;TraesCS3B03G0911800;TraesCS3D03G0384700;TraesCS3D03G0729700;TraesCS4A03G0162300;TraesCS4A03G0815800;TraesCS4B03G0616100;TraesCS4D03G0004700;TraesCS4D03G05446…
GO:0044297	cell body	0.0004	0.0003	1.46	0.501387	0.518676	Triticum_aestivum_newGene_31606
GO:0000322	storage vacuole	0.0008	0.0007	1.16	0.518975	0.532638	TraesCS3D03G0982100;TraesCS4B03G0848600
GO:0000307	cyclin-dependent protein kinase holoenzyme complex	0.0004	0.0003	1.39	0.519322	0.532638	TraesCS3B03G0439300
GO:0017119	Golgi transport complex	0.0004	0.0003	1.39	0.519322	0.532638	TraesCS4A03G0123400
GO:0098588	bounding membrane of organelle	0.0074	0.0074	1	0.524611	0.535523	TraesCS1D03G0148500LC;TraesCS2A03G0381200;TraesCS2B03G0507600;TraesCS2D03G0684600;TraesCS2D03G0944200;TraesCS3D03G0384700;TraesCS3D03G0964700LC;TraesCS4A03G0815800;TraesCS4D03G0044100;TraesCS4D03G0607600;TraesCS5A03G0562600;TraesCS5A03G1005400;TraesCS5B03G1052000;TraesCS5D03G0363300LC;TraesCS5D03G0528400;TraesCS5D03G1188700;TraesCS7B03G0122300;TraesCS7D03G0326500;TraesCSU03G0065800LC
GO:0009522	photosystem I	0.0043	0.0042	1.01	0.525423	0.535523	TraesCS1A03G0986900;TraesCS1B03G1169100;TraesCS1D03G0467800;TraesCS1D03G0954200;TraesCS2D03G1302500LC;TraesCS3B03G0775700LC;TraesCS5B03G0884400;TraesCS5D03G1014300LC;TraesCS7B03G1233700LC;TraesCS7D03G0623200;TraesCSU03G0499200LC
GO:0005667	transcription regulator complex	0.0012	0.0011	1.08	0.526598	0.535523	TraesCS2B03G1296000;TraesCS2D03G0683500;Triticum_aestivum_newGene_219199
GO:0030130	clathrin coat of trans-Golgi network vesicle	0.0004	0.0003	1.32	0.536612	0.541122	TraesCS7B03G1318500LC
GO:0030132	clathrin coat of coated pit	0.0004	0.0003	1.32	0.536612	0.541122	TraesCS7B03G1318500LC
GO:0045202	synapse	0.0004	0.0003	1.32	0.536612	0.541122	TraesCS6B03G0022700
GO:0098805	whole membrane	0.0074	0.0075	1	0.541338	0.544362	TraesCS1D03G0148500LC;TraesCS2A03G0381200;TraesCS2B03G0507600;TraesCS2D03G0684600;TraesCS2D03G0944200;TraesCS3D03G0384700;TraesCS3D03G0964700LC;TraesCS4A03G0815800;TraesCS4D03G0044100;TraesCS4D03G0607600;TraesCS5A03G0562600;TraesCS5A03G1005400;TraesCS5B03G1052000;TraesCS5D03G0363300LC;TraesCS5D03G0528400;TraesCS5D03G1188700;TraesCS7B03G0122300;TraesCS7D03G0326500;TraesCSU03G0065800LC
GO:0048471	perinuclear region of cytoplasm	0.0008	0.0007	1.09	0.551759	0.553281	TraesCS3D03G0964700LC;TraesCS4B03G0004400
GO:0005688	U6 snRNP	0.0004	0.0003	1.26	0.553281	0.553281	TraesCS1A03G0691100
GO:0000776	kinetochore	0.0008	0.0007	1.07	0.56233	0.560773	TraesCS6A03G0029300;TraesCS6B03G0979800LC
GO:0098803	respiratory chain complex	0.0004	0.0003	1.21	0.56935	0.562038	TraesCS2B03G0820600
GO:0031974	membrane-enclosed lumen	0.0211	0.0214	0.98	0.569933	0.562038	TraesCS1A03G0444900;TraesCS1A03G0839200;TraesCS1A03G0913000LC;TraesCS1B03G0962700;TraesCS1D03G0808400;TraesCS2A03G0000200;TraesCS2A03G0320100;TraesCS2A03G0364800;TraesCS2A03G0381200;TraesCS2A03G0724500;TraesCS2A03G1225200;TraesCS2B03G0438600;TraesCS2B03G0450100;TraesCS2B03G0507600;TraesCS2B03G0800500;TraesCS2B03G1296000;TraesCS2D03G0000100;TraesCS2D03G0339400;TraesCS2D03G0352100;TraesCS3A03G05397…
GO:0043233	organelle lumen	0.0211	0.0214	0.98	0.569933	0.562038	TraesCS1A03G0444900;TraesCS1A03G0839200;TraesCS1A03G0913000LC;TraesCS1B03G0962700;TraesCS1D03G0808400;TraesCS2A03G0000200;TraesCS2A03G0320100;TraesCS2A03G0364800;TraesCS2A03G0381200;TraesCS2A03G0724500;TraesCS2A03G1225200;TraesCS2B03G0438600;TraesCS2B03G0450100;TraesCS2B03G0507600;TraesCS2B03G0800500;TraesCS2B03G1296000;TraesCS2D03G0000100;TraesCS2D03G0339400;TraesCS2D03G0352100;TraesCS3A03G05397…
GO:0070013	intracellular organelle lumen	0.0211	0.0214	0.98	0.569933	0.562038	TraesCS1A03G0444900;TraesCS1A03G0839200;TraesCS1A03G0913000LC;TraesCS1B03G0962700;TraesCS1D03G0808400;TraesCS2A03G0000200;TraesCS2A03G0320100;TraesCS2A03G0364800;TraesCS2A03G0381200;TraesCS2A03G0724500;TraesCS2A03G1225200;TraesCS2B03G0438600;TraesCS2B03G0450100;TraesCS2B03G0507600;TraesCS2B03G0800500;TraesCS2B03G1296000;TraesCS2D03G0000100;TraesCS2D03G0339400;TraesCS2D03G0352100;TraesCS3A03G05397…
GO:0005768	endosome	0.0039	0.004	0.98	0.571405	0.562038	TraesCS2D03G0286700;TraesCS3B03G0954200;TraesCS3D03G0964700LC;TraesCS7A03G0519200;TraesCS7B03G0122300;TraesCS7B03G0337700;TraesCS7B03G0689800;TraesCS7D03G0326500;TraesCS7D03G0501800;Triticum_aestivum_newGene_31606
GO:0055029	nuclear DNA-directed RNA polymerase complex	0.0008	0.0008	1.03	0.582932	0.569035	Triticum_aestivum_newGene_218124;Triticum_aestivum_newGene_219199
GO:0030425	dendrite	0.0004	0.0003	1.16	0.584841	0.569035	TraesCS6B03G0022700
GO:0031201	SNARE complex	0.0004	0.0003	1.16	0.584841	0.569035	TraesCS2D03G1030300
GO:0097447	dendritic tree	0.0004	0.0003	1.16	0.584841	0.569035	TraesCS6B03G0022700
GO:0044428	obsolete nuclear part	0.0207	0.0212	0.97	0.597522	0.579806	TraesCS1A03G0444900;TraesCS1A03G0839200;TraesCS1A03G0913000LC;TraesCS1B03G0962700;TraesCS1D03G0808400;TraesCS2A03G0000200;TraesCS2A03G0364800;TraesCS2A03G0381200;TraesCS2A03G0724500;TraesCS2A03G1225200;TraesCS2B03G0507600;TraesCS2B03G0800500;TraesCS2B03G1296000;TraesCS2D03G0000100;TraesCS2D03G0761000;TraesCS3A03G0539700;TraesCS3A03G0919300;TraesCS3B03G0966300LC;TraesCS3B03G1040800;TraesCS3D03G050…
GO:0030427	site of polarized growth	0.0004	0.0004	1.11	0.599776	0.580428	TraesCS7D03G1205200
GO:0031981	nuclear lumen	0.0191	0.0198	0.97	0.613568	0.592184	TraesCS1A03G0444900;TraesCS1A03G0839200;TraesCS1A03G0913000LC;TraesCS1B03G0962700;TraesCS1D03G0808400;TraesCS2A03G0000200;TraesCS2A03G0364800;TraesCS2A03G0381200;TraesCS2A03G0724500;TraesCS2A03G1225200;TraesCS2B03G0507600;TraesCS2B03G0800500;TraesCS2B03G1296000;TraesCS2D03G0000100;TraesCS3A03G0539700;TraesCS3A03G0919300;TraesCS3B03G0966300LC;TraesCS3B03G1040800;TraesCS3D03G0501400;TraesCS3D03G084…
GO:0098791	Golgi apparatus subcompartment	0.0016	0.0017	0.93	0.623546	0.600205	TraesCS2D03G0286700;TraesCS3D03G0964700LC;TraesCS7B03G0122300;TraesCS7D03G0326500
GO:0000428	DNA-directed RNA polymerase complex	0.0008	0.0008	0.94	0.631261	0.60601	Triticum_aestivum_newGene_218124;Triticum_aestivum_newGene_219199
GO:0031226	intrinsic component of plasma membrane	0.0027	0.003	0.92	0.63795	0.610803	TraesCS1A03G0824700;TraesCS1B03G0948900;TraesCS1D03G0793500;TraesCS2B03G1060800;TraesCS2D03G0389500;TraesCS5D03G0616800;TraesCS6B03G1116200
GO:0042406	extrinsic component of endoplasmic reticulum membrane	0.0008	0.0008	0.93	0.640384	0.611508	TraesCS1A03G0523000;TraesCS1B03G0612700
GO:0022626	cytosolic ribosome	0.0008	0.0009	0.91	0.649329	0.615543	TraesCS2A03G0732900;TraesCSU03G0065800LC
GO:0009536	plastid	0.0308	0.032	0.96	0.651366	0.615543	TraesCS1A03G0498700;TraesCS1A03G0666500;TraesCS1A03G0708100LC;TraesCS1B03G0756200;TraesCS1B03G0910400;TraesCS1B03G1006500;TraesCS1D03G0627900;TraesCS1D03G0839600;TraesCS2A03G0931200;TraesCS2A03G1038400;TraesCS2A03G1367400;TraesCS2B03G0284600;TraesCS2B03G0573400;TraesCS2B03G1021700;TraesCS2B03G1022500;TraesCS2B03G1099100;TraesCS2D03G0684600;TraesCS3A03G0070200;TraesCS3A03G0555400;TraesCS3A03G06567…
GO:0005685	U1 snRNP	0.0004	0.0004	0.96	0.654332	0.615543	TraesCS7B03G0002600
GO:0005686	U2 snRNP	0.0004	0.0004	0.96	0.654332	0.615543	TraesCS1A03G0897100
GO:0005778	peroxisomal membrane	0.0004	0.0004	0.96	0.654332	0.615543	TraesCS1B03G0002000
GO:0042579	microbody	0.0016	0.0017	0.9	0.655544	0.615543	TraesCS1B03G0267900;TraesCS2D03G0944200;TraesCS5B03G0055600LC;TraesCS5B03G1381500
GO:0097708	intracellular vesicle	0.0047	0.0051	0.92	0.656579	0.615543	TraesCS2D03G0286700;TraesCS3D03G0964700LC;TraesCS5A03G0325400;TraesCS5B03G0322200;TraesCS5D03G0328300;TraesCS7A03G0519200;TraesCS7B03G0122300;TraesCS7B03G0337700;TraesCS7B03G0689800;TraesCS7D03G0326500;TraesCS7D03G0501800;Triticum_aestivum_newGene_31606
GO:0030136	clathrin-coated vesicle	0.0008	0.0009	0.88	0.666686	0.620249	TraesCS6B03G0462900;Triticum_aestivum_newGene_70411
GO:0005665	RNA polymerase II, core complex	0.0004	0.0004	0.93	0.666768	0.620249	TraesCS5B03G0695600
GO:0098590	plasma membrane region	0.0004	0.0004	0.93	0.666768	0.620249	TraesCS6B03G0022700
GO:0000124	SAGA complex	0.0004	0.0004	0.9	0.678756	0.626544	TraesCS3B03G0067400
GO:0008180	COP9 signalosome	0.0004	0.0004	0.9	0.678756	0.626544	TraesCS2D03G1126200
GO:0009528	plastid inner membrane	0.0004	0.0004	0.9	0.678756	0.626544	TraesCS4D03G0004700
GO:0031312	extrinsic component of organelle membrane	0.0008	0.0009	0.86	0.683341	0.629163	TraesCS1A03G0523000;TraesCS1B03G0612700
GO:0009501	amyloplast	0.0004	0.0004	0.87	0.690313	0.633961	TraesCS1A03G0361500
GO:0061695	transferase complex, transferring phosphorus-containing groups	0.0008	0.0009	0.83	0.699308	0.640538	Triticum_aestivum_newGene_218124;Triticum_aestivum_newGene_219199
GO:0031410	cytoplasmic vesicle	0.0047	0.0053	0.89	0.702427	0.640538	TraesCS2D03G0286700;TraesCS3D03G0964700LC;TraesCS5A03G0325400;TraesCS5B03G0322200;TraesCS5D03G0328300;TraesCS7A03G0519200;TraesCS7B03G0122300;TraesCS7B03G0337700;TraesCS7B03G0689800;TraesCS7D03G0326500;TraesCS7D03G0501800;Triticum_aestivum_newGene_31606
GO:0044431	obsolete Golgi apparatus part	0.0016	0.0019	0.84	0.702813	0.640538	TraesCS2D03G0286700;TraesCS3D03G0964700LC;TraesCS7B03G0122300;TraesCS7D03G0326500
GO:0005618	cell wall	0.0133	0.0145	0.92	0.719086	0.653714	TraesCS1A03G0748300;TraesCS1A03G0860500;TraesCS1B03G0853100;TraesCS1B03G0997400;TraesCS1D03G0831800;TraesCS2A03G0364800;TraesCS2B03G1060800;TraesCS2D03G0286700;TraesCS2D03G0389500;TraesCS3A03G0026000;TraesCS3A03G0026100;TraesCS3D03G0189100;TraesCS3D03G0384100;TraesCS4A03G0348100;TraesCS4B03G0450800;TraesCS4B03G0772500;TraesCS4B03G0923300;TraesCS4B03G0966800;TraesCS4B03G0967100;TraesCS4B03G0969000…
GO:0090575	RNA polymerase II transcription regulator complex	0.0004	0.0005	0.77	0.732532	0.662676	Triticum_aestivum_newGene_219199
GO:0000790	nuclear chromatin	0.0008	0.001	0.77	0.736306	0.662676	TraesCS3A03G0539700;TraesCS3D03G0501400
GO:0009706	chloroplast inner membrane	0.0008	0.001	0.77	0.736306	0.662676	TraesCS2D03G0671200;TraesCS4D03G0004700
GO:0032580	Golgi cisterna membrane	0.0008	0.001	0.77	0.736306	0.662676	TraesCS5D03G0329800;TraesCS6A03G0829200
GO:0000323	lytic vacuole	0.0004	0.0005	0.75	0.742155	0.663028	TraesCS5D03G0363300LC
GO:0016591	RNA polymerase II, holoenzyme	0.0004	0.0005	0.75	0.742155	0.663028	Triticum_aestivum_newGene_219199
GO:0071944	cell periphery	0.0297	0.0318	0.93	0.748403	0.663028	TraesCS1A03G0672500;TraesCS1A03G0824700;TraesCS1A03G0860500;TraesCS1A03G0874100;TraesCS1B03G0948900;TraesCS1B03G0997400;TraesCS1B03G1018800;TraesCS1D03G0793500;TraesCS1D03G0831800;TraesCS1D03G0848500;TraesCS2A03G0364800;TraesCS2A03G0381200;TraesCS2B03G0219100;TraesCS2B03G0507600;TraesCS2B03G0545400;TraesCS2B03G0575400;TraesCS2B03G0793300;TraesCS2B03G1060800;TraesCS2D03G0286700;TraesCS2D03G0389500…
GO:0044437	obsolete vacuolar part	0.0039	0.0046	0.84	0.75113	0.663028	TraesCS2D03G0944200;TraesCS4D03G0044100;TraesCS5A03G0562600;TraesCS5A03G1005400;TraesCS5B03G1052000;TraesCS5D03G0363300LC;TraesCS5D03G0528400;TraesCS7B03G0122300;TraesCS7D03G0326500;TraesCSU03G0065800LC
GO:0000276	mitochondrial proton-transporting ATP synthase complex, coupling factor F(o)	0.0004	0.0005	0.73	0.751432	0.663028	TraesCS2A03G0732900
GO:0005844	polysome	0.0004	0.0005	0.73	0.751432	0.663028	TraesCSU03G0065800LC
GO:0019773	proteasome core complex, alpha-subunit complex	0.0004	0.0005	0.73	0.751432	0.663028	Triticum_aestivum_newGene_219240
GO:0033180	proton-transporting V-type ATPase, V1 domain	0.0004	0.0005	0.73	0.751432	0.663028	Triticum_aestivum_newGene_170830
GO:0005746	mitochondrial respirasome	0.0004	0.0005	0.71	0.760376	0.669279	TraesCS2B03G0820600
GO:0005764	lysosome	0.0004	0.0006	0.7	0.768997	0.675217	TraesCS5D03G0363300LC
GO:0031982	vesicle	0.0047	0.0056	0.84	0.773749	0.677736	TraesCS2D03G0286700;TraesCS3D03G0964700LC;TraesCS5A03G0325400;TraesCS5B03G0322200;TraesCS5D03G0328300;TraesCS7A03G0519200;TraesCS7B03G0122300;TraesCS7B03G0337700;TraesCS7B03G0689800;TraesCS7D03G0326500;TraesCS7D03G0501800;Triticum_aestivum_newGene_31606
GO:0005885	Arp2/3 protein complex	0.0004	0.0006	0.66	0.785322	0.685204	TraesCS7D03G1205200
GO:0098687	chromosomal region	0.0016	0.0021	0.75	0.787189	0.685204	TraesCS2A03G0724500;TraesCS2B03G0800500;TraesCS6A03G0987600;TraesCS6B03G0979800LC
GO:0005829	cytosol	0.0308	0.0334	0.92	0.787985	0.685204	TraesCS1A03G0273400;TraesCS1A03G0444900;TraesCS1A03G0873200;TraesCS1A03G0874100;TraesCS1A03G0913000LC;TraesCS1B03G1015900;TraesCS1B03G1018800;TraesCS1D03G0594400;TraesCS1D03G0847100;TraesCS1D03G0848500;TraesCS2A03G0381200;TraesCS2A03G0539700;TraesCS2B03G0473200;TraesCS2B03G0507600;TraesCS2B03G0660400;TraesCS2B03G0743500LC;TraesCS2D03G0116600;TraesCS2D03G0136100;TraesCS2D03G0331700;TraesCS2D03G036…
GO:0005635	nuclear envelope	0.0016	0.0021	0.74	0.795728	0.69027	TraesCS2A03G0381200;TraesCS2B03G0507600;TraesCS2D03G0761000;TraesCS4D03G0607600
GO:0009521	photosystem	0.0004	0.0007	0.59	0.821264	0.709005	TraesCS7D03G0279300LC
GO:0009986	cell surface	0.0004	0.0007	0.59	0.821264	0.709005	TraesCS6B03G0022700
GO:0031090	organelle membrane	0.0101	0.0119	0.85	0.827141	0.71237	TraesCS1A03G0523000;TraesCS1B03G0612700;TraesCS1D03G0148500LC;TraesCS2A03G0381200;TraesCS2B03G0284600;TraesCS2B03G0450100;TraesCS2B03G0507600;TraesCS2B03G0820600;TraesCS2D03G0352100;TraesCS2D03G0684600;TraesCS2D03G0944200;TraesCS3D03G0384700;TraesCS3D03G0964700LC;TraesCS4A03G0815800;TraesCS4D03G0004700;TraesCS4D03G0044100;TraesCS4D03G0607600;TraesCS5A03G0562600;TraesCS5A03G1005400;TraesCS5B03G105…
GO:0098798	mitochondrial protein complex	0.0012	0.0018	0.67	0.831229	0.714182	TraesCS2B03G0450100;TraesCS2B03G0820600;TraesCS2D03G0352100
GO:0005773	vacuole	0.0074	0.0092	0.81	0.858138	0.735547	TraesCS1B03G0331800LC;TraesCS2A03G0234900;TraesCS2D03G0874400;TraesCS2D03G0944200;TraesCS3B03G0278900LC;TraesCS3B03G0857400;TraesCS3D03G0982100;TraesCS4B03G0848600;TraesCS4B03G0923300;TraesCS4D03G0044100;TraesCS4D03G0809300;TraesCS5A03G0562600;TraesCS5A03G1005400;TraesCS5B03G1052000;TraesCS5D03G0363300LC;TraesCS5D03G0528400;TraesCS7B03G0122300;TraesCS7D03G0326500;TraesCSU03G0065800LC
GO:0031977	thylakoid lumen	0.0004	0.0008	0.51	0.861708	0.736572	TraesCS1D03G0606000LC
GO:0042175	nuclear outer membrane-endoplasmic reticulum membrane network	0.002	0.0029	0.68	0.863426	0.736572	TraesCS1A03G0523000;TraesCS1B03G0612700;TraesCS2A03G0381200;TraesCS2B03G0507600;TraesCS4D03G0607600
GO:0044455	obsolete mitochondrial membrane part	0.0012	0.0019	0.62	0.867562	0.738351	TraesCS2B03G0450100;TraesCS2B03G0820600;TraesCS2D03G0352100
GO:1990204	oxidoreductase complex	0.0004	0.0008	0.5	0.871483	0.739938	TraesCS2B03G0820600
GO:0010008	endosome membrane	0.0004	0.0008	0.49	0.876108	0.741181	TraesCS3D03G0964700LC
GO:0005654	nucleoplasm	0.0125	0.015	0.83	0.879037	0.741181	TraesCS1A03G0444900;TraesCS1A03G0913000LC;TraesCS2A03G0000200;TraesCS2A03G0364800;TraesCS2A03G1225200;TraesCS2D03G0000100;TraesCS3A03G0539700;TraesCS3A03G0919300;TraesCS3B03G0966300LC;TraesCS3B03G1040800;TraesCS3D03G0501400;TraesCS3D03G0845400;TraesCS4A03G0308100;TraesCS4A03G0348100;TraesCS4B03G0401800;TraesCS4B03G0450800;TraesCS4D03G0375900;TraesCS5A03G0866100;TraesCS5B03G0910900;TraesCS5D03G083…
GO:0044432	obsolete endoplasmic reticulum part	0.002	0.003	0.66	0.879123	0.741181	TraesCS1A03G0523000;TraesCS1B03G0612700;TraesCS2A03G0320100;TraesCS2B03G0438600;TraesCS2D03G0339400
GO:0046658	anchored component of plasma membrane	0.0023	0.0035	0.67	0.884151	0.742544	TraesCS1A03G0824700;TraesCS1B03G0948900;TraesCS1D03G0793500;TraesCS2B03G1060800;TraesCS2D03G0389500;TraesCS5D03G0616800
GO:0005839	proteasome core complex	0.0004	0.0008	0.47	0.884865	0.742544	TraesCS2B03G0849900LC
GO:0044440	obsolete endosomal part	0.0004	0.0009	0.44	0.900567	0.753455	TraesCS3D03G0964700LC
GO:0000932	P-body	0.0004	0.0009	0.43	0.904145	0.753455	TraesCS1A03G0691100
GO:0005761	mitochondrial ribosome	0.0004	0.0009	0.43	0.904145	0.753455	TraesCS3B03G0225800
GO:0005886	plasma membrane	0.0379	0.043	0.88	0.914656	0.760453	TraesCS1A03G0284800;TraesCS1A03G0674000;TraesCS1A03G0824700;TraesCS1A03G0826100;TraesCS1A03G0874100;TraesCS1B03G0636600;TraesCS1B03G0948900;TraesCS1B03G1018800;TraesCS1D03G0371000;TraesCS1D03G0793500;TraesCS1D03G0795000;TraesCS1D03G0848500;TraesCS2A03G0381200;TraesCS2B03G0219100;TraesCS2B03G0507600;TraesCS2B03G0545400;TraesCS2B03G0575400;TraesCS2B03G0793300;TraesCS2B03G1060800;TraesCS2D03G0076800…
GO:0031300	intrinsic component of organelle membrane	0.0008	0.0016	0.49	0.919409	0.76089	TraesCS4A03G0815800;TraesCS5D03G1188700
GO:0031301	integral component of organelle membrane	0.0008	0.0016	0.49	0.919409	0.76089	TraesCS4A03G0815800;TraesCS5D03G1188700
GO:0001650	fibrillar center	0.0004	0.001	0.4	0.923071	0.762169	Triticum_aestivum_newGene_219199
GO:0042555	MCM complex	0.0012	0.0022	0.53	0.9261	0.76292	TraesCS3A03G0512400;TraesCS3B03G0553000;TraesCS3D03G0472600
GO:0042025	host cell nucleus	0.0094	0.0123	0.76	0.933737	0.767455	TraesCS1A03G0768800;TraesCS1A03G0859800;TraesCS1D03G0735800;TraesCS1D03G0735900;TraesCS2A03G0537300LC;TraesCS2A03G0835300;TraesCS2B03G0420500;TraesCS2B03G0459900;TraesCS2B03G0564100;TraesCS2D03G0899700;TraesCS2D03G1265100;TraesCS3A03G0365900;TraesCS3B03G0439300;TraesCS3D03G0898400;TraesCS4B03G0183600;TraesCS5D03G0812600;TraesCS6A03G1050600;TraesCS6B03G1304700;TraesCS6D03G0183900;TraesCS6D03G09324…
GO:0000325	plant-type vacuole	0.0012	0.0024	0.5	0.943206	0.76759	TraesCS3B03G0780200;TraesCS3D03G0982100;TraesCS4B03G0848600
GO:0005741	mitochondrial outer membrane	0.0004	0.0011	0.35	0.946682	0.76759	TraesCS1D03G0148500LC
GO:0005747	mitochondrial respiratory chain complex I	0.0004	0.0011	0.35	0.946682	0.76759	TraesCS1D03G0721700
GO:0009654	photosystem II oxygen evolving complex	0.0004	0.0012	0.34	0.950452	0.76759	TraesCS3D03G0735200
GO:0044391	ribosomal subunit	0.0004	0.0012	0.32	0.960237	0.76759	TraesCSU03G0065800LC
GO:0031224	intrinsic component of membrane	0.0055	0.0083	0.66	0.963069	0.76759	TraesCS1A03G0824700;TraesCS1A03G0860500;TraesCS1B03G0948900;TraesCS1B03G0997400;TraesCS1D03G0793500;TraesCS1D03G0831800;TraesCS2B03G1060800;TraesCS2D03G0389500;TraesCS4A03G0815800;TraesCS4A03G1082400;TraesCS5D03G0616800;TraesCS5D03G1188700;TraesCS6B03G1116200;TraesCS7A03G0109300
GO:0005743	mitochondrial inner membrane	0.0043	0.0069	0.63	0.965694	0.76759	TraesCS1B03G1027000;TraesCS1D03G0428700;TraesCS2B03G0450100;TraesCS2B03G0820600;TraesCS2D03G0352100;TraesCS3A03G0097300;TraesCS3B03G0111100;TraesCS3D03G0055200;TraesCS4A03G0507000;TraesCS4D03G0249500;Triticum_aestivum_newGene_15170
GO:0019866	organelle inner membrane	0.0016	0.0033	0.48	0.969618	0.76759	TraesCS2B03G0450100;TraesCS2B03G0820600;TraesCS2D03G0352100;TraesCS4D03G0004700
GO:0005759	mitochondrial matrix	0.0012	0.0028	0.42	0.974237	0.76759	TraesCS2B03G0450100;TraesCS2B03G0832300;TraesCS2D03G0352100
GO:0009507	chloroplast	0.0433	0.0517	0.84	0.979077	0.76759	TraesCS1A03G0361500;TraesCS1A03G0498700;TraesCS1A03G0666500;TraesCS1A03G0708100LC;TraesCS1B03G0756200;TraesCS1B03G0824900LC;TraesCS1B03G0910400;TraesCS1B03G1006500;TraesCS1D03G0627900;TraesCS1D03G0839600;TraesCS2A03G0466700;TraesCS2A03G0931200;TraesCS2A03G1367400;TraesCS2B03G0284600;TraesCS2B03G0573400;TraesCS2B03G0617700;TraesCS2B03G1021700;TraesCS2B03G1022500;TraesCS2B03G1099100;TraesCS2D03G013…
GO:0005740	mitochondrial envelope	0.0016	0.0035	0.45	0.979334	0.76759	TraesCS1D03G0148500LC;TraesCS2B03G0450100;TraesCS2B03G0820600;TraesCS2D03G0352100
GO:0044433	obsolete cytoplasmic vesicle part	0.0004	0.0015	0.26	0.980905	0.76759	TraesCS3D03G0964700LC
GO:0044445	obsolete cytosolic part	0.0004	0.0016	0.25	0.984104	0.76759	TraesCSU03G0065800LC
GO:0032300	mismatch repair complex	0.0016	0.0036	0.43	0.984911	0.76759	TraesCS1B03G0420400;TraesCS6A03G0559000;TraesCS6B03G0683800;TraesCS6D03G0474100
GO:0009523	photosystem II	0.002	0.0043	0.46	0.985994	0.76759	TraesCS1A03G0986900;TraesCS1B03G1169100;TraesCS1D03G0954200;TraesCS5B03G0884400;TraesCS7D03G0623200
GO:0048046	apoplast	0.0086	0.0133	0.64	0.990433	0.76759	TraesCS1A03G0104500;TraesCS1B03G0132800;TraesCS1D03G0091500;TraesCS2B03G1060800;TraesCS3A03G0026000;TraesCS3A03G0026100;TraesCS3D03G0384100;TraesCS4B03G0966800;TraesCS4B03G0967100;TraesCS4B03G0969000;TraesCS5A03G0925400;TraesCS5A03G1005400;TraesCS5A03G1272900;TraesCS5B03G0486200;TraesCS5B03G1052000;TraesCS6B03G1260400;TraesCS7A03G1034000;TraesCS7A03G1037100;TraesCS7B03G0876600;Triticum_aestivum_n…
GO:0098827	endoplasmic reticulum subcompartment	0.0008	0.0028	0.28	0.993905	0.76759	TraesCS1A03G0523000;TraesCS1B03G0612700
GO:0070469	respirasome	0.0012	0.0036	0.33	0.995019	0.76759	TraesCS2B03G0820600;TraesCS2B03G1163500;TraesCS2D03G1342300
GO:0000775	chromosome, centromeric region	0.0004	0.002	0.19	0.995087	0.76759	TraesCS6B03G0979800LC
GO:0045261	proton-transporting ATP synthase complex, catalytic core F(1)	0.0008	0.0029	0.27	0.995589	0.76759	TraesCS1A03G0370700;TraesCS1B03G0413600
GO:0009535	chloroplast thylakoid membrane	0.0105	0.0167	0.63	0.996765	0.76759	TraesCS1A03G0986900;TraesCS1B03G1169100;TraesCS1D03G0606000LC;TraesCS1D03G0954200;TraesCS2A03G0732900;TraesCS2A03G0931200;TraesCS2B03G1021700;TraesCS2B03G1022500;TraesCS2D03G0869000;TraesCS2D03G0870100;TraesCS3A03G0656700;TraesCS3B03G0775700LC;TraesCS4A03G0126400;TraesCS4A03G0615700;TraesCS4B03G0188800;TraesCS4B03G0655700;TraesCS4D03G0155600;TraesCS4D03G0579800;TraesCS5B03G0884400;TraesCS5D03G101…
GO:0044429	obsolete mitochondrial part	0.0016	0.0044	0.35	0.99682	0.76759	TraesCS1D03G0148500LC;TraesCS2B03G0450100;TraesCS2B03G0820600;TraesCS2D03G0352100
GO:0030176	integral component of endoplasmic reticulum membrane	0.0004	0.0023	0.17	0.997727	0.76759	Triticum_aestivum_newGene_219723
GO:0015934	large ribosomal subunit	0.0012	0.0041	0.29	0.998364	0.76759	TraesCS4A03G0032100;TraesCS4B03G0753000;TraesCSU03G0065800LC
GO:0031966	mitochondrial membrane	0.0016	0.0049	0.32	0.998722	0.76759	TraesCS1D03G0148500LC;TraesCS2B03G0450100;TraesCS2B03G0820600;TraesCS2D03G0352100
GO:0005840	ribosome	0.0156	0.0241	0.65	0.998982	0.76759	TraesCS1A03G0004000;TraesCS1A03G0886300;TraesCS1A03G0994600;TraesCS1B03G0552200;TraesCS1B03G0819100;TraesCS1B03G1036500;TraesCS1B03G1166100;TraesCS1B03G1177500;TraesCS1D03G0665400;TraesCS1D03G0861400;TraesCS2A03G0864600;TraesCS2B03G1079400LC;TraesCS2D03G0813800;TraesCS2D03G1294200;TraesCS3A03G0618600LC;TraesCS3A03G0649200;TraesCS3D03G0567000;TraesCS3D03G1097800;TraesCS4A03G0503200;TraesCS4B03G024…
GO:0005739	mitochondrion	0.032	0.0442	0.72	0.999426	0.76759	TraesCS1A03G0071800;TraesCS1A03G0136900;TraesCS1A03G0139600;TraesCS1A03G0165100;TraesCS1B03G0186400;TraesCS1B03G0186700;TraesCS1B03G0217900;TraesCS1B03G0218700;TraesCS1B03G0246200;TraesCS1B03G0246500;TraesCS1B03G1006500;TraesCS1D03G0062400;TraesCS1D03G0062500;TraesCS1D03G0127200;TraesCS1D03G0148500LC;TraesCS1D03G0151600;TraesCS1D03G0153800;TraesCS1D03G0154400;TraesCS1D03G0175500;TraesCS1D03G08396…
GO:0045263	proton-transporting ATP synthase complex, coupling factor F(o)	0.0004	0.003	0.13	0.99961	0.76759	TraesCS1B03G0161300
GO:0005576	extracellular region	0.0117	0.023	0.51	0.999993	0.76759	TraesCS1A03G0676300;TraesCS1A03G0748300;TraesCS1A03G0789400;TraesCS1B03G0317200;TraesCS1B03G0853100;TraesCS1D03G0184800;TraesCS2B03G1060800;TraesCS2D03G1302200;TraesCS3B03G1446200LC;TraesCS3D03G0574300;TraesCS4B03G0963900;TraesCS5A03G0230700;TraesCS5A03G0364500;TraesCS5A03G0655100;TraesCS5A03G1005400;TraesCS5B03G0246800;TraesCS5B03G0360200;TraesCS5B03G1052000;TraesCS5B03G1244600;TraesCS5D03G02433…
GO:0015935	small ribosomal subunit	0.0012	0.0076	0.15	1	0.76759	TraesCS2A03G0357600;TraesCS2B03G0477700;TraesCS4A03G0510600
GO:0000786	nucleosome	0.002	0.0096	0.2	1	0.76759	TraesCS1A03G0878800;TraesCS1D03G0685500;TraesCS2D03G0899700;TraesCS5A03G0247700;TraesCS5D03G0812600

## Sheet: CS-0_vs_CS-5 (CC)
ID	Description	GeneRatio	BgRatio	enrich_factor	pvalue	qvalue	geneID
GO:0005874	microtubule	0.0129	0.0049	2.64	5.36264e-07	0.000193055	TraesCS1A03G0663000;TraesCS1B03G0753200;TraesCS1D03G0246500;TraesCS1D03G0624600;TraesCS2A03G0871800;TraesCS2A03G0936000;TraesCS2A03G1125000;TraesCS2B03G0966300;TraesCS2B03G1030300;TraesCS2D03G0756800;TraesCS2D03G0814700;TraesCS3A03G0797100;TraesCS3A03G1277300;TraesCS3B03G0497900;TraesCS3B03G0666700;TraesCS3B03G0918900;TraesCS3D03G0391800;TraesCS3D03G0539400;TraesCS3D03G0736600;TraesCS4A03G0208400…
GO:0031011	Ino80 complex	0.0035	0.0005	6.42	7.90075e-06	0.00142213	TraesCS4A03G0375100;TraesCS4A03G0702600;TraesCS4B03G0091900;TraesCS4B03G0440000;TraesCS4D03G0372400;TraesCS5A03G1057100;TraesCS5B03G1119000;TraesCS5B03G1119100;TraesCS5D03G0996700
GO:0044430	obsolete cytoskeletal part	0.0101	0.004	2.56	1.34147e-05	0.00160977	TraesCS1A03G0672500;TraesCS1A03G0874100;TraesCS1B03G1018800;TraesCS1D03G0848500;TraesCS3A03G1277300;TraesCS3B03G0966300LC;TraesCS4A03G0713000;TraesCS4B03G0081100;TraesCS4D03G0057700;TraesCS5A03G0072600;TraesCS5A03G0460500;TraesCS5A03G0848100LC;TraesCS5A03G0907700;TraesCS5B03G0455400;TraesCS5B03G0958500;TraesCS5D03G1075200;TraesCS6A03G0628500;TraesCS6B03G0743700;TraesCS6B03G0979800LC;TraesCS6D03G0…
GO:0000139	Golgi membrane	0.0121	0.0053	2.29	1.98579e-05	0.00163204	TraesCS2A03G0077000;TraesCS2D03G0444900;TraesCS2D03G0968700;TraesCS3A03G0453400;TraesCS3A03G0711200;TraesCS3B03G0781500;TraesCS3B03G0793100;TraesCS3B03G0813900;TraesCS3B03G0972600;TraesCS3D03G0418700;TraesCS4A03G0123400;TraesCS4A03G0157000;TraesCS4A03G0969800;TraesCS4B03G0637300;TraesCS5A03G0292000LC;TraesCS5A03G0608100;TraesCS5B03G0624800;TraesCS5D03G0250900;TraesCS5D03G0571200;TraesCS6A03G05401…
GO:0005856	cytoskeleton	0.0125	0.0056	2.24	2.30245e-05	0.00163204	TraesCS1A03G0270200;TraesCS1A03G0672500;TraesCS1A03G0874100;TraesCS1B03G0358500;TraesCS1B03G1018800;TraesCS1D03G0267800;TraesCS1D03G0848500;TraesCS3A03G1277300;TraesCS3B03G0966300LC;TraesCS4A03G0713000;TraesCS4B03G0081100;TraesCS4D03G0057700;TraesCS5A03G0072600;TraesCS5A03G0460500;TraesCS5A03G0848100LC;TraesCS5A03G0907700;TraesCS5A03G1113500;TraesCS5B03G0455400;TraesCS5B03G0958500;TraesCS5D03G038…
GO:0031965	nuclear membrane	0.0035	0.0006	5.56	2.72007e-05	0.00163204	TraesCS1A03G0840900;TraesCS1B03G0966800LC;TraesCS1D03G0809500;TraesCS2A03G0381200;TraesCS2B03G0507600;TraesCS3A03G0304000;TraesCS3B03G0380100;TraesCS3D03G0297500;TraesCS4D03G0607600
GO:0009509	chromoplast	0.0012	0	27.81	4.64498e-05	0.00188718	TraesCS2A03G0550000;TraesCS2B03G0617700;TraesCS2D03G0510700
GO:0045239	tricarboxylic acid cycle enzyme complex	0.0012	0	27.81	4.64498e-05	0.00188718	TraesCS4A03G0297000;TraesCS4B03G0470100;TraesCS4D03G0422700
GO:0009579	thylakoid	0.0113	0.005	2.26	4.71794e-05	0.00188718	TraesCS1B03G0313600LC;TraesCS1B03G0556800;TraesCS2A03G0931200;TraesCS2B03G1021700;TraesCS2B03G1022500;TraesCS3A03G0178100LC;TraesCS3A03G0656700;TraesCS4A03G0126400;TraesCS4A03G0162300;TraesCS4A03G0615700;TraesCS4B03G0188800;TraesCS4B03G0616100;TraesCS4B03G0655700;TraesCS4D03G0073600LC;TraesCS4D03G0155600;TraesCS4D03G0544600;TraesCS4D03G0579800;TraesCS5A03G1243300;TraesCS5B03G0245800LC;TraesCS5D03…
GO:0043231	intracellular membrane-bounded organelle	0.1382	0.1141	1.21	7.84444e-05	0.00276453	TraesCS1A03G0071800;TraesCS1A03G0136900;TraesCS1A03G0139600;TraesCS1A03G0165100;TraesCS1A03G0242700;TraesCS1A03G0270200;TraesCS1A03G0342500;TraesCS1A03G0444900;TraesCS1A03G0498700;TraesCS1A03G0523000;TraesCS1A03G0573400;TraesCS1A03G0574100;TraesCS1A03G0588700;TraesCS1A03G0666500;TraesCS1A03G0708100LC;TraesCS1A03G0839200;TraesCS1A03G0913000LC;TraesCS1B03G0186400;TraesCS1B03G0186700;TraesCS1B03G021…
GO:0043229	intracellular organelle	0.1413	0.1171	1.21	8.63038e-05	0.00276453	TraesCS1A03G0071800;TraesCS1A03G0136900;TraesCS1A03G0139600;TraesCS1A03G0165100;TraesCS1A03G0270200;TraesCS1A03G0342500;TraesCS1A03G0444900;TraesCS1A03G0498700;TraesCS1A03G0523000;TraesCS1A03G0573400;TraesCS1A03G0574100;TraesCS1A03G0588700;TraesCS1A03G0666500;TraesCS1A03G0672500;TraesCS1A03G0708100LC;TraesCS1A03G0839200;TraesCS1A03G0874100;TraesCS1A03G0913000LC;TraesCS1B03G0186400;TraesCS1B03G018…
GO:0022625	cytosolic large ribosomal subunit	0.0078	0.003	2.62	9.2151e-05	0.00276453	TraesCS2A03G0192600;TraesCS2A03G0224200;TraesCS2B03G0257400;TraesCS2B03G0309800;TraesCS2B03G0965200;TraesCS2D03G0193300;TraesCS2D03G0231300;TraesCS3B03G0732200;TraesCS3D03G0593700;TraesCS5A03G0706000;TraesCS5B03G0745100;TraesCS5D03G0673600;TraesCS6A03G0556100;TraesCS6A03G0972800;TraesCS6B03G0387200LC;TraesCS6B03G1189900;TraesCS7A03G1091400;TraesCS7B03G0939600;TraesCS7D03G1137500;TraesCSU03G006580…
GO:0043226	organelle	0.1413	0.1174	1.2	0.000108595	0.00294691	TraesCS1A03G0071800;TraesCS1A03G0136900;TraesCS1A03G0139600;TraesCS1A03G0165100;TraesCS1A03G0270200;TraesCS1A03G0342500;TraesCS1A03G0444900;TraesCS1A03G0498700;TraesCS1A03G0523000;TraesCS1A03G0573400;TraesCS1A03G0574100;TraesCS1A03G0588700;TraesCS1A03G0666500;TraesCS1A03G0672500;TraesCS1A03G0708100LC;TraesCS1A03G0839200;TraesCS1A03G0874100;TraesCS1A03G0913000LC;TraesCS1B03G0186400;TraesCS1B03G018…
GO:0005737	cytoplasm	0.1436	0.1197	1.2	0.000114602	0.00294691	TraesCS1A03G0071800;TraesCS1A03G0136900;TraesCS1A03G0139600;TraesCS1A03G0165100;TraesCS1A03G0270200;TraesCS1A03G0342500;TraesCS1A03G0402100;TraesCS1A03G0444900;TraesCS1A03G0498700;TraesCS1A03G0523000;TraesCS1A03G0524500;TraesCS1A03G0573400;TraesCS1A03G0634500;TraesCS1A03G0663000;TraesCS1A03G0666500;TraesCS1A03G0672500;TraesCS1A03G0708100LC;TraesCS1A03G0873200;TraesCS1A03G0874100;TraesCS1A03G08966…
GO:0000346	transcription export complex	0.0012	0.0001	20.86	0.000180794	0.0039738	TraesCS6A03G0857600;TraesCS6B03G1026600;TraesCS6D03G0726200
GO:0031465	Cul4B-RING E3 ubiquitin ligase complex	0.0012	0.0001	20.86	0.000180794	0.0039738	TraesCS4A03G0713000;TraesCS4B03G0081100;TraesCS4D03G0057700
GO:1905354	exoribonuclease complex	0.002	0.0002	8.69	0.000187652	0.0039738	TraesCS5B03G1347500;TraesCS5D03G1218300;TraesCS7A03G0754700;TraesCS7B03G0582200;TraesCS7D03G0725400
GO:0000177	cytoplasmic exosome (RNase complex)	0.002	0.0002	8.18	0.000257967	0.00515934	TraesCS5B03G1347500;TraesCS5D03G1218300;TraesCS7A03G0754700;TraesCS7B03G0582200;TraesCS7D03G0725400
GO:0071339	MLL1 complex	0.0016	0.0001	11.12	0.000294325	0.00557669	TraesCS5A03G1057100;TraesCS5B03G1119000;TraesCS5B03G1119100;TraesCS5D03G0996700
GO:0043227	membrane-bounded organelle	0.137	0.1152	1.19	0.000313535	0.00564362	TraesCS1A03G0071800;TraesCS1A03G0136900;TraesCS1A03G0139600;TraesCS1A03G0165100;TraesCS1A03G0270200;TraesCS1A03G0342500;TraesCS1A03G0444900;TraesCS1A03G0498700;TraesCS1A03G0523000;TraesCS1A03G0573400;TraesCS1A03G0574100;TraesCS1A03G0588700;TraesCS1A03G0666500;TraesCS1A03G0708100LC;TraesCS1A03G0839200;TraesCS1A03G0913000LC;TraesCS1B03G0186400;TraesCS1B03G0186700;TraesCS1B03G0217900;TraesCS1B03G021…
GO:0005819	spindle	0.0039	0.0011	3.66	0.00038992	0.00668435	TraesCS4B03G0671700;TraesCS5A03G0460500;TraesCS5B03G0455400;TraesCS6A03G0628500;TraesCS6B03G0743700;TraesCS6B03G0979800LC;TraesCS6D03G0513600;TraesCS7A03G0965700;TraesCS7B03G0802500;TraesCS7D03G0924700
GO:0015630	microtubule cytoskeleton	0.0078	0.0034	2.32	0.000476924	0.00729818	TraesCS1A03G0874100;TraesCS1B03G1018800;TraesCS1D03G0848500;TraesCS3A03G1277300;TraesCS4A03G0713000;TraesCS4B03G0081100;TraesCS4D03G0057700;TraesCS5A03G0072600;TraesCS5A03G0460500;TraesCS5A03G0848100LC;TraesCS5B03G0455400;TraesCS6A03G0628500;TraesCS6B03G0743700;TraesCS6B03G0979800LC;TraesCS6D03G0513600;TraesCS7A03G0965700;TraesCS7B03G0233200;TraesCS7B03G0802500;TraesCS7D03G0412800;TraesCS7D03G092…
GO:0000922	spindle pole	0.0023	0.0004	5.75	0.000500672	0.00729818	TraesCS2A03G0871800;TraesCS2B03G0966300;TraesCS2D03G0814700;TraesCS5A03G0460500;TraesCS5B03G0455400;TraesCS6B03G0979800LC
GO:0009504	cell plate	0.0023	0.0004	5.75	0.000500672	0.00729818	TraesCS2D03G0761000;TraesCS4A03G1082400;TraesCS7A03G0109300;TraesCS7A03G0965700;TraesCS7B03G0802500;TraesCS7D03G0924700
GO:0005788	endoplasmic reticulum lumen	0.0027	0.0006	4.87	0.000506818	0.00729818	TraesCS2A03G0320100;TraesCS2B03G0438600;TraesCS2B03G1439700;TraesCS2D03G0339400;TraesCS4A03G0897300;TraesCS5B03G1236400;TraesCS5D03G1112300LC
GO:0005852	eukaryotic translation initiation factor 3 complex	0.0039	0.0011	3.48	0.000590856	0.00818109	TraesCS2B03G1352900;TraesCS2D03G0645200;TraesCS2D03G1141900LC;TraesCS4A03G0448700;TraesCS4B03G0454300;TraesCS4D03G0319600;TraesCS5A03G0963000;TraesCS6A03G0149000;TraesCS6B03G0211200;Triticum_aestivum_newGene_167988
GO:0030131	clathrin adaptor complex	0.0027	0.0006	4.63	0.00068891	0.00918547	TraesCS1A03G0889200;TraesCS1B03G1040500;TraesCS1D03G0865000;TraesCS1D03G0951200;Triticum_aestivum_newGene_227816;Triticum_aestivum_newGene_257264;Triticum_aestivum_newGene_54430
GO:0005622	intracellular	0.1546	0.1332	1.16	0.000825217	0.0106099	TraesCS1A03G0071800;TraesCS1A03G0136900;TraesCS1A03G0139600;TraesCS1A03G0165100;TraesCS1A03G0270200;TraesCS1A03G0342500;TraesCS1A03G0444900;TraesCS1A03G0498700;TraesCS1A03G0523000;TraesCS1A03G0573400;TraesCS1A03G0574100;TraesCS1A03G0588700;TraesCS1A03G0666500;TraesCS1A03G0672500;TraesCS1A03G0708100LC;TraesCS1A03G0839200;TraesCS1A03G0873200;TraesCS1A03G0874100;TraesCS1A03G0913000LC;TraesCS1B03G018…
GO:0005640	nuclear outer membrane	0.0012	0.0001	13.9	0.00085605	0.0106268	TraesCS2A03G0381200;TraesCS2B03G0507600;TraesCS4D03G0607600
GO:0097526	spliceosomal tri-snRNP complex	0.0016	0.0002	8.56	0.000918918	0.0109743	TraesCS2A03G0364800;TraesCS4A03G0348100;TraesCS4B03G0450800;TraesCS4D03G0375900
GO:0000176	nuclear exosome (RNase complex)	0.002	0.0003	6.32	0.000945013	0.0109743	TraesCS5B03G1347500;TraesCS5D03G1218300;TraesCS7A03G0754700;TraesCS7B03G0582200;TraesCS7D03G0725400
GO:0099568	cytoplasmic region	0.0039	0.0012	3.2	0.00114502	0.0128815	TraesCS1A03G0672500;TraesCS3B03G0966300LC;TraesCS5A03G0907700;TraesCS5B03G0958500;TraesCS5D03G1075200;TraesCS6A03G0628500;TraesCS6B03G0743700;TraesCS6D03G0513600;TraesCS7B03G0233200;TraesCS7D03G0412800
GO:0044424	obsolete intracellular part	0.1534	0.1328	1.15	0.00118628	0.0129412	TraesCS1A03G0071800;TraesCS1A03G0136900;TraesCS1A03G0139600;TraesCS1A03G0165100;TraesCS1A03G0270200;TraesCS1A03G0342500;TraesCS1A03G0444900;TraesCS1A03G0498700;TraesCS1A03G0523000;TraesCS1A03G0573400;TraesCS1A03G0574100;TraesCS1A03G0588700;TraesCS1A03G0666500;TraesCS1A03G0672500;TraesCS1A03G0708100LC;TraesCS1A03G0839200;TraesCS1A03G0873200;TraesCS1A03G0874100;TraesCS1A03G0913000LC;TraesCS1B03G018…
GO:0002144	cytosolic tRNA wobble base thiouridylase complex	0.0008	0	27.81	0.00129267	0.0136239	TraesCS5A03G0546500;TraesCS5D03G0509600
GO:0033290	eukaryotic 48S preinitiation complex	0.0035	0.001	3.38	0.00133466	0.0136239	TraesCS2B03G1352900;TraesCS2D03G0645200;TraesCS2D03G1141900LC;TraesCS4A03G0448700;TraesCS4B03G0454300;TraesCS4D03G0319600;TraesCS5A03G0963000;TraesCS6A03G0149000;TraesCS6B03G0211200
GO:0009941	chloroplast envelope	0.0094	0.0047	1.97	0.00136239	0.0136239	TraesCS1A03G0986900;TraesCS1B03G1169100;TraesCS1D03G0954200;TraesCS2A03G0550000;TraesCS2B03G0284600;TraesCS2B03G1021700;TraesCS2D03G0671200;TraesCS2D03G0684600;TraesCS2D03G0869000;TraesCS3A03G0656700;TraesCS3A03G0790300;TraesCS3B03G0911800;TraesCS3D03G0384700;TraesCS3D03G0729700;TraesCS4A03G0162300;TraesCS4A03G0815800;TraesCS4B03G0616100;TraesCS4D03G0004700;TraesCS4D03G0544600;TraesCS4D03G0819000…
GO:0031464	Cul4A-RING E3 ubiquitin ligase complex	0.0012	0.0001	11.92	0.00145795	0.0141855	TraesCS4A03G0713000;TraesCS4B03G0081100;TraesCS4D03G0057700
GO:0099081	supramolecular polymer	0.0047	0.0018	2.63	0.00216532	0.0199876	TraesCS3A03G1277300;TraesCS5A03G0072600;TraesCS5A03G0460500;TraesCS5A03G0848100LC;TraesCS5B03G0455400;TraesCS6A03G0628500;TraesCS6B03G0022700;TraesCS6B03G0743700;TraesCS6D03G0513600;TraesCS7B03G0233200;TraesCS7D03G0412800;TraesCS7D03G1205200
GO:0099512	supramolecular fiber	0.0047	0.0018	2.63	0.00216532	0.0199876	TraesCS3A03G1277300;TraesCS5A03G0072600;TraesCS5A03G0460500;TraesCS5A03G0848100LC;TraesCS5B03G0455400;TraesCS6A03G0628500;TraesCS6B03G0022700;TraesCS6B03G0743700;TraesCS6D03G0513600;TraesCS7B03G0233200;TraesCS7D03G0412800;TraesCS7D03G1205200
GO:0099080	supramolecular complex	0.0047	0.0018	2.57	0.00263183	0.0236865	TraesCS3A03G1277300;TraesCS5A03G0072600;TraesCS5A03G0460500;TraesCS5A03G0848100LC;TraesCS5B03G0455400;TraesCS6A03G0628500;TraesCS6B03G0022700;TraesCS6B03G0743700;TraesCS6D03G0513600;TraesCS7B03G0233200;TraesCS7D03G0412800;TraesCS7D03G1205200
GO:0016282	eukaryotic 43S preinitiation complex	0.0035	0.0012	3.02	0.00297886	0.0243537	TraesCS2B03G1352900;TraesCS2D03G0645200;TraesCS2D03G1141900LC;TraesCS4A03G0448700;TraesCS4B03G0454300;TraesCS4D03G0319600;TraesCS5A03G0963000;TraesCS6A03G0149000;TraesCS6B03G0211200
GO:0000152	nuclear ubiquitin ligase complex	0.0012	0.0001	9.27	0.00331463	0.0243537	TraesCS7A03G0965700;TraesCS7B03G0802500;TraesCS7D03G0924700
GO:0009330	DNA topoisomerase type II (double strand cut, ATP-hydrolyzing) complex	0.0012	0.0001	9.27	0.00331463	0.0243537	TraesCS6A03G0276600;TraesCS6B03G0364700;TraesCS6D03G0230000
GO:0034663	endoplasmic reticulum chaperone complex	0.0012	0.0001	9.27	0.00331463	0.0243537	TraesCS2A03G0320100;TraesCS2B03G0438600;TraesCS2D03G0339400
GO:0099513	polymeric cytoskeletal fiber	0.0043	0.0016	2.61	0.0033785	0.0243537	TraesCS3A03G1277300;TraesCS5A03G0072600;TraesCS5A03G0460500;TraesCS5A03G0848100LC;TraesCS5B03G0455400;TraesCS6A03G0628500;TraesCS6B03G0743700;TraesCS6D03G0513600;TraesCS7B03G0233200;TraesCS7D03G0412800;TraesCS7D03G1205200
GO:0000784	nuclear chromosome, telomeric region	0.0016	0.0003	6.18	0.00340638	0.0243537	TraesCS2A03G0724500;TraesCS2B03G0800500;TraesCS2D03G0667600;TraesCS6A03G0987600
GO:0005666	RNA polymerase III complex	0.0023	0.0006	3.97	0.00371509	0.0243537	TraesCS1A03G0233500;TraesCS1B03G0249300;TraesCS3A03G0681000;TraesCS3B03G0779700;TraesCS3D03G0620600;TraesCS4D03G0132900
GO:0043228	non-membrane-bounded organelle	0.0246	0.0173	1.42	0.00374394	0.0243537	TraesCS1A03G0270200;TraesCS1A03G0444900;TraesCS1A03G0672500;TraesCS1A03G0839200;TraesCS1A03G0874100;TraesCS1B03G0331800LC;TraesCS1B03G0358500;TraesCS1B03G0962700;TraesCS1B03G1018800;TraesCS1D03G0267800;TraesCS1D03G0808400;TraesCS1D03G0848500;TraesCS2A03G0234900;TraesCS2A03G0724500;TraesCS2B03G0800500;TraesCS2B03G1021700;TraesCS2B03G1296000;TraesCS3A03G0539700;TraesCS3A03G0656700;TraesCS3A03G09193…
GO:0043232	intracellular non-membrane-bounded organelle	0.0246	0.0173	1.42	0.00374394	0.0243537	TraesCS1A03G0270200;TraesCS1A03G0444900;TraesCS1A03G0672500;TraesCS1A03G0839200;TraesCS1A03G0874100;TraesCS1B03G0331800LC;TraesCS1B03G0358500;TraesCS1B03G0962700;TraesCS1B03G1018800;TraesCS1D03G0267800;TraesCS1D03G0808400;TraesCS1D03G0848500;TraesCS2A03G0234900;TraesCS2A03G0724500;TraesCS2B03G0800500;TraesCS2B03G1021700;TraesCS2B03G1296000;TraesCS3A03G0539700;TraesCS3A03G0656700;TraesCS3A03G09193…
GO:0000242	pericentriolar material	0.0008	0	18.54	0.0037851	0.0243537	TraesCS5A03G0460500;TraesCS5B03G0455400
GO:0036449	microtubule minus-end	0.0008	0	18.54	0.0037851	0.0243537	TraesCS7B03G0233200;TraesCS7D03G0412800
GO:0043291	RAVE complex	0.0008	0	18.54	0.0037851	0.0243537	TraesCS3A03G0514200;TraesCS3D03G0475600
GO:0097346	INO80-type complex	0.0008	0	18.54	0.0037851	0.0243537	TraesCS3A03G0539700;TraesCS3D03G0501400
GO:1902562	H4 histone acetyltransferase complex	0.0008	0	18.54	0.0037851	0.0243537	TraesCS3A03G0539700;TraesCS3D03G0501400
GO:1990752	microtubule end	0.0008	0	18.54	0.0037851	0.0243537	TraesCS7B03G0233200;TraesCS7D03G0412800
GO:0016607	nuclear speck	0.0035	0.0012	2.91	0.00378836	0.0243537	TraesCS2A03G0364800;TraesCS3A03G0539700;TraesCS3B03G0966300LC;TraesCS3D03G0501400;TraesCS4A03G0348100;TraesCS4B03G0450800;TraesCS4D03G0375900;TraesCS5D03G1075200;TraesCS7A03G1050100
GO:0000159	protein phosphatase type 2A complex	0.0023	0.0006	3.88	0.00418821	0.0260256	TraesCS6A03G0472400;TraesCS6B03G0583700;TraesCS6D03G0411400;TraesCS7A03G0878300;TraesCS7B03G0735100;TraesCS7D03G0857900
GO:0035267	NuA4 histone acetyltransferase complex	0.0016	0.0003	5.85	0.00419302	0.0260256	TraesCS3A03G0539700;TraesCS3D03G0501400;TraesCS4A03G0702600;TraesCS4B03G0091900
GO:0030880	RNA polymerase complex	0.0031	0.001	3.09	0.00429318	0.0261957	TraesCS6A03G0760000;TraesCS6B03G0903500;TraesCS6B03G0903600;TraesCS6D03G0131900;TraesCS6D03G0642600;TraesCS6D03G0642700;Triticum_aestivum_newGene_218124;Triticum_aestivum_newGene_219199
GO:0000445	THO complex part of transcription export complex	0.0012	0.0001	8.34	0.00460904	0.0272009	TraesCS6A03G0857600;TraesCS6B03G1026600;TraesCS6D03G0726200
GO:0009508	plastid chromosome	0.0012	0.0001	8.34	0.00460904	0.0272009	TraesCS2B03G1021700;TraesCS2D03G0869000;TraesCS3A03G0656700
GO:0044444	obsolete cytoplasmic part	0.096	0.0819	1.17	0.00514343	0.0298651	TraesCS1A03G0071800;TraesCS1A03G0136900;TraesCS1A03G0139600;TraesCS1A03G0165100;TraesCS1A03G0342500;TraesCS1A03G0444900;TraesCS1A03G0498700;TraesCS1A03G0523000;TraesCS1A03G0666500;TraesCS1A03G0672500;TraesCS1A03G0708100LC;TraesCS1A03G0873200;TraesCS1A03G0874100;TraesCS1A03G0913000LC;TraesCS1B03G0186400;TraesCS1B03G0186700;TraesCS1B03G0217900;TraesCS1B03G0218700;TraesCS1B03G0246200;TraesCS1B03G024…
GO:0097525	spliceosomal snRNP complex	0.0016	0.0003	5.3	0.00611505	0.0347003	TraesCS2A03G0364800;TraesCS4A03G0348100;TraesCS4B03G0450800;TraesCS4D03G0375900
GO:0010598	NAD(P)H dehydrogenase complex (plastoquinone)	0.0012	0.0002	7.58	0.00616894	0.0347003	TraesCS4A03G0615700;TraesCS4B03G0188800;TraesCS4D03G0155600
GO:0005911	cell-cell junction	0.0137	0.0087	1.57	0.00647336	0.0358525	TraesCS1A03G0824700;TraesCS1B03G0948900;TraesCS1D03G0793500;TraesCS2D03G0389500;TraesCS3A03G0233200;TraesCS3A03G0247900;TraesCS3A03G0790300;TraesCS3B03G0303500;TraesCS3B03G0317200;TraesCS3B03G0911800;TraesCS3D03G0729700;TraesCS4A03G0566400LC;TraesCS4B03G0346800LC;TraesCS5A03G0119500;TraesCS5A03G0309700LC;TraesCS5A03G0598600;TraesCS6A03G0480500LC;TraesCS6A03G0628500;TraesCS6A03G0671300;TraesCS6B03…
GO:0005938	cell cortex	0.0031	0.0011	2.82	0.00751509	0.0409914	TraesCS1A03G0672500;TraesCS5A03G0907700;TraesCS5B03G0958500;TraesCS6A03G0628500;TraesCS6B03G0743700;TraesCS6D03G0513600;TraesCS7B03G0233200;TraesCS7D03G0412800
GO:0000178	exosome (RNase complex)	0.002	0.0005	3.97	0.00791768	0.0423205	TraesCS5B03G1347500;TraesCS5D03G1218300;TraesCS7A03G0754700;TraesCS7B03G0582200;TraesCS7D03G0725400
GO:0030054	cell junction	0.0137	0.0088	1.55	0.00799388	0.0423205	TraesCS1A03G0824700;TraesCS1B03G0948900;TraesCS1D03G0793500;TraesCS2D03G0389500;TraesCS3A03G0233200;TraesCS3A03G0247900;TraesCS3A03G0790300;TraesCS3B03G0303500;TraesCS3B03G0317200;TraesCS3B03G0911800;TraesCS3D03G0729700;TraesCS4A03G0566400LC;TraesCS4B03G0346800LC;TraesCS5A03G0119500;TraesCS5A03G0309700LC;TraesCS5A03G0598600;TraesCS6A03G0480500LC;TraesCS6A03G0628500;TraesCS6A03G0671300;TraesCS6B03…
GO:0055044	symplast	0.0133	0.0085	1.55	0.00843168	0.0439914	TraesCS1A03G0824700;TraesCS1B03G0948900;TraesCS1D03G0793500;TraesCS2D03G0389500;TraesCS3A03G0233200;TraesCS3A03G0247900;TraesCS3A03G0790300;TraesCS3B03G0303500;TraesCS3B03G0317200;TraesCS3B03G0911800;TraesCS3D03G0729700;TraesCS4A03G0566400LC;TraesCS4B03G0346800LC;TraesCS5A03G0119500;TraesCS5A03G0309700LC;TraesCS5A03G0598600;TraesCS6A03G0480500LC;TraesCS6A03G0628500;TraesCS6A03G0671300;TraesCS6B03…
GO:0005876	spindle microtubule	0.002	0.0005	3.86	0.00892756	0.0459132	TraesCS5A03G0460500;TraesCS5B03G0455400;TraesCS6A03G0628500;TraesCS6B03G0743700;TraesCS6D03G0513600
GO:0030863	cortical cytoskeleton	0.002	0.0005	3.66	0.0112069	0.0553685	TraesCS1A03G0672500;TraesCS5A03G0907700;TraesCS5B03G0958500;TraesCS7B03G0233200;TraesCS7D03G0412800
GO:0044448	obsolete cell cortex part	0.002	0.0005	3.66	0.0112069	0.0553685	TraesCS1A03G0672500;TraesCS5A03G0907700;TraesCS5B03G0958500;TraesCS7B03G0233200;TraesCS7D03G0412800
GO:1902494	catalytic complex	0.0129	0.0084	1.53	0.0114494	0.0553685	TraesCS1A03G0839200;TraesCS1B03G0962700;TraesCS1D03G0808400;TraesCS2B03G0820600;TraesCS3A03G0539700;TraesCS3D03G0501400;TraesCS4A03G0143100;TraesCS4A03G0713000;TraesCS4B03G0081100;TraesCS4B03G0621900;TraesCS4D03G0057700;TraesCS4D03G0551400;TraesCS5B03G1347500;TraesCS5D03G1218300;TraesCS6A03G0453100;TraesCS6B03G0022700;TraesCS6B03G0561800;TraesCS6B03G0712600;TraesCS6D03G0380200;TraesCS7A03G0413100…
GO:0005815	microtubule organizing center	0.0031	0.0012	2.62	0.0114957	0.0553685	TraesCS2A03G0871800;TraesCS2B03G0966300;TraesCS2D03G0814700;TraesCS4A03G0713000;TraesCS4B03G0081100;TraesCS4D03G0057700;TraesCS5A03G0460500;TraesCS5B03G0455400
GO:0120114	Sm-like protein family complex	0.0016	0.0004	4.45	0.0115351	0.0553685	TraesCS2A03G0364800;TraesCS4A03G0348100;TraesCS4B03G0450800;TraesCS4D03G0375900
GO:0000229	cytoplasmic chromosome	0.0008	0.0001	11.12	0.0120224	0.0564565	TraesCS2B03G1021700;TraesCS3A03G0656700
GO:0030127	COPII vesicle coat	0.0035	0.0014	2.43	0.0120754	0.0564565	TraesCS2A03G0026200;TraesCS2B03G0033400;TraesCS2B03G0256700LC;TraesCS2D03G0024400;TraesCS3B03G0495800;TraesCS3D03G0444500;TraesCS5A03G0608100;TraesCS5B03G0624800;TraesCS5D03G0571200
GO:0000123	histone acetyltransferase complex	0.002	0.0005	3.57	0.0124826	0.0565027	TraesCS1A03G0348600;TraesCS1B03G0416700;TraesCS1D03G0318700;TraesCS3A03G0539700;TraesCS3D03G0501400
GO:0005784	Sec61 translocon complex	0.0012	0.0002	5.96	0.0125562	0.0565027	TraesCS5A03G0424900;TraesCS5B03G0419800;TraesCS5D03G0393200
GO:0030663	COPI-coated vesicle membrane	0.0012	0.0002	5.96	0.0125562	0.0565027	TraesCS4A03G0969800;TraesCS7A03G0212100;TraesCS7D03G0192300
GO:0000347	THO complex	0.0016	0.0004	4.28	0.0132515	0.0567921	TraesCS3B03G0553000;TraesCS6A03G0857600;TraesCS6B03G1026600;TraesCS6D03G0726200
GO:0000781	chromosome, telomeric region	0.0016	0.0004	4.28	0.0132515	0.0567921	TraesCS2A03G0724500;TraesCS2B03G0800500;TraesCS6A03G0987600;TraesCS7A03G0498500
GO:0005779	integral component of peroxisomal membrane	0.0016	0.0004	4.28	0.0132515	0.0567921	TraesCS4B03G0526200;TraesCS4D03G0465300;TraesCS5B03G1308000LC;TraesCS7A03G0126100
GO:0030532	small nuclear ribonucleoprotein complex	0.0016	0.0004	4.28	0.0132515	0.0567921	TraesCS2A03G0364800;TraesCS4A03G0348100;TraesCS4B03G0450800;TraesCS4D03G0375900
GO:0000502	proteasome complex	0.0023	0.0008	3.03	0.0138541	0.0586763	TraesCS3A03G0446500;TraesCS3B03G0524100;TraesCS4A03G0143100;TraesCS4B03G0621900;TraesCS4D03G0551400;TraesCS6B03G0712600
GO:0032040	small-subunit processome	0.0031	0.0012	2.5	0.0148969	0.0622376	TraesCS1A03G0839200;TraesCS1B03G0962700;TraesCS1D03G0808400;TraesCS2A03G0504300;TraesCS4A03G0145200;TraesCS5A03G0698300;TraesCS5B03G0734000;TraesCS5D03G0664800
GO:0034357	photosynthetic membrane	0.0059	0.0031	1.88	0.0150408	0.0622376	TraesCS2A03G0931200;TraesCS2B03G1021700;TraesCS2B03G1022500;TraesCS3A03G0656700;TraesCS4A03G0126400;TraesCS4A03G0615700;TraesCS4B03G0188800;TraesCS4B03G0655700;TraesCS4D03G0155600;TraesCS4D03G0579800;TraesCS5A03G1243300;TraesCS6A03G0190500;TraesCS6B03G0092500;TraesCS6B03G0274600;TraesCS7D03G0817400
GO:1905368	peptidase complex	0.0016	0.0004	3.97	0.0171509	0.0688916	TraesCS4A03G0143100;TraesCS4B03G0621900;TraesCS4D03G0551400;TraesCS6B03G0712600
GO:1905369	endopeptidase complex	0.0016	0.0004	3.97	0.0171509	0.0688916	TraesCS4A03G0143100;TraesCS4B03G0621900;TraesCS4D03G0551400;TraesCS6B03G0712600
GO:0010330	cellulose synthase complex	0.0008	0.0001	9.27	0.0176056	0.0688916	TraesCS7B03G0233200;TraesCS7D03G0412800
GO:0032777	Piccolo NuA4 histone acetyltransferase complex	0.0008	0.0001	9.27	0.0176056	0.0688916	TraesCS6B03G0016600;TraesCS6D03G0012000
GO:0043189	H4/H2A histone acetyltransferase complex	0.0008	0.0001	9.27	0.0176056	0.0688916	TraesCS3A03G0539700;TraesCS3D03G0501400
GO:0005694	chromosome	0.0105	0.0068	1.55	0.0178923	0.0692606	TraesCS1B03G0370900;TraesCS2A03G0724500;TraesCS2B03G0800500;TraesCS2B03G1021700;TraesCS3A03G0539700;TraesCS3A03G0656700;TraesCS3A03G0919300;TraesCS3B03G1040800;TraesCS3D03G0501400;TraesCS3D03G0845400;TraesCS4A03G0207700;TraesCS4A03G0308100;TraesCS4B03G0401800;TraesCS4B03G0567500;TraesCS4D03G0500900;TraesCS5A03G0500200;TraesCS5B03G0505900;TraesCS5D03G0467000;TraesCS6A03G0857600;TraesCS6A03G0987600…
GO:0005854	nascent polypeptide-associated complex	0.0016	0.0004	3.84	0.0193416	0.074074	TraesCS4A03G0301800;TraesCS4B03G0400800;TraesCS4D03G0397400;TraesCS5A03G1208500
GO:0019867	outer membrane	0.0039	0.0018	2.12	0.0202288	0.0764077	TraesCS1D03G0148500LC;TraesCS2A03G0381200;TraesCS2B03G0507600;TraesCS2D03G0684600;TraesCS3D03G0384700;TraesCS4A03G0815800;TraesCS4D03G0607600;TraesCS5D03G1188700;TraesCS6A03G0385700;TraesCS6D03G0341900
GO:0055035	plastid thylakoid membrane	0.0055	0.0029	1.85	0.0203754	0.0764077	TraesCS2A03G0931200;TraesCS2B03G1021700;TraesCS2B03G1022500;TraesCS3A03G0656700;TraesCS4A03G0126400;TraesCS4A03G0615700;TraesCS4B03G0188800;TraesCS4B03G0655700;TraesCS4D03G0155600;TraesCS4D03G0579800;TraesCS6A03G0190500;TraesCS6B03G0092500;TraesCS6B03G0274600;TraesCS7D03G0817400
GO:0044436	obsolete thylakoid part	0.0059	0.0033	1.8	0.0214671	0.078899	TraesCS2A03G0931200;TraesCS2B03G1021700;TraesCS2B03G1022500;TraesCS3A03G0656700;TraesCS4A03G0126400;TraesCS4A03G0615700;TraesCS4B03G0188800;TraesCS4B03G0655700;TraesCS4D03G0155600;TraesCS4D03G0579800;TraesCS5A03G1243300;TraesCS6A03G0190500;TraesCS6B03G0092500;TraesCS6B03G0274600;TraesCS7D03G0817400
GO:0009538	photosystem I reaction center	0.0012	0.0002	4.91	0.0216523	0.078899	TraesCS5A03G1079500;TraesCS5B03G1143000;TraesCS5D03G1033100
GO:0044441	obsolete ciliary part	0.0016	0.0004	3.71	0.0216972	0.078899	TraesCS3B03G0966300LC;TraesCS5A03G0460500;TraesCS5B03G0455400;TraesCS5D03G1075200
GO:0044463	obsolete cell projection part	0.0023	0.0009	2.74	0.0221642	0.0790011	TraesCS3B03G0966300LC;TraesCS5A03G0460500;TraesCS5B03G0455400;TraesCS5D03G1075200;TraesCS6B03G0022700;TraesCS7D03G1205200
GO:0120038	obsolete plasma membrane bounded cell projection part	0.0023	0.0009	2.74	0.0221642	0.0790011	TraesCS3B03G0966300LC;TraesCS5A03G0460500;TraesCS5B03G0455400;TraesCS5D03G1075200;TraesCS6B03G0022700;TraesCS7D03G1205200
GO:0009506	plasmodesma	0.0141	0.0099	1.42	0.0239122	0.0825076	TraesCS1A03G0824700;TraesCS1B03G0948900;TraesCS1D03G0793500;TraesCS2D03G0389500;TraesCS2D03G1302200;TraesCS3A03G0233200;TraesCS3A03G0247900;TraesCS3A03G0790300;TraesCS3B03G0303500;TraesCS3B03G0317200;TraesCS3B03G0498800;TraesCS3B03G0911800;TraesCS3D03G0729700;TraesCS4A03G0566400LC;TraesCS4B03G0346800LC;TraesCS5A03G0119500;TraesCS5A03G0309700LC;TraesCS5A03G0598600;TraesCS6A03G0480500LC;TraesCS6A03…
GO:0005814	centriole	0.0008	0.0001	7.95	0.0240647	0.0825076	TraesCS5A03G0460500;TraesCS5B03G0455400
GO:0005853	eukaryotic translation elongation factor 1 complex	0.0008	0.0001	7.95	0.0240647	0.0825076	TraesCS2B03G0473200;TraesCS2D03G0369700
GO:0031417	NatC complex	0.0008	0.0001	7.95	0.0240647	0.0825076	TraesCS6A03G0938200;TraesCS6B03G1144500
GO:0030117	membrane coat	0.0012	0.0003	4.63	0.0253015	0.0859296	TraesCS4A03G0969800;TraesCS7A03G0212100;TraesCS7D03G0192300
GO:0031976	plastid thylakoid	0.0059	0.0034	1.75	0.0270685	0.0910716	TraesCS2A03G0931200;TraesCS2B03G1021700;TraesCS2B03G1022500;TraesCS3A03G0656700;TraesCS4A03G0126400;TraesCS4A03G0615700;TraesCS4B03G0188800;TraesCS4B03G0655700;TraesCS4D03G0155600;TraesCS4D03G0579800;TraesCS5A03G1243300;TraesCS6A03G0190500;TraesCS6B03G0092500;TraesCS6B03G0274600;TraesCS7D03G0817400
GO:0005813	centrosome	0.002	0.0007	2.9	0.0285378	0.0945211	TraesCS4A03G0713000;TraesCS4B03G0081100;TraesCS4D03G0057700;TraesCS5A03G0460500;TraesCS5B03G0455400
GO:0005826	actomyosin contractile ring	0.0012	0.0003	4.39	0.0292593	0.0945211	TraesCS1A03G0672500;TraesCS5A03G0907700;TraesCS5B03G0958500
GO:0032155	obsolete cell division site part	0.0012	0.0003	4.39	0.0292593	0.0945211	TraesCS1A03G0672500;TraesCS5A03G0907700;TraesCS5B03G0958500
GO:0070938	contractile ring	0.0012	0.0003	4.39	0.0292593	0.0945211	TraesCS1A03G0672500;TraesCS5A03G0907700;TraesCS5B03G0958500
GO:0000785	chromatin	0.0031	0.0014	2.2	0.0294066	0.0945211	TraesCS3A03G0539700;TraesCS3A03G0919300;TraesCS3B03G1040800;TraesCS3D03G0501400;TraesCS3D03G0845400;TraesCS4A03G0308100;TraesCS4B03G0401800;TraesCS6B03G0085300
GO:0044613	nuclear pore central transport channel	0.0008	0.0001	6.95	0.0313295	0.0998108	TraesCS2D03G0552600;TraesCS3B03G0380100
GO:0016363	nuclear matrix	0.0012	0.0003	4.17	0.0335239	0.105865	TraesCS2A03G0381200;TraesCS2B03G0507600;TraesCS4D03G0607600
GO:0031968	organelle outer membrane	0.0031	0.0015	2.14	0.0341734	0.106978	TraesCS1D03G0148500LC;TraesCS2A03G0381200;TraesCS2B03G0507600;TraesCS2D03G0684600;TraesCS3D03G0384700;TraesCS4A03G0815800;TraesCS4D03G0607600;TraesCS5D03G1188700
GO:0016604	nuclear body	0.0035	0.0017	2.02	0.0353836	0.107881	TraesCS2A03G0364800;TraesCS3A03G0539700;TraesCS3B03G0966300LC;TraesCS3D03G0501400;TraesCS4A03G0348100;TraesCS4B03G0450800;TraesCS4D03G0375900;TraesCS5D03G1075200;TraesCS7A03G1050100
GO:0000148	1,3-beta-D-glucan synthase complex	0.002	0.0007	2.73	0.035886	0.107881	TraesCS4A03G1156500;TraesCS6A03G0375100;TraesCS6D03G0322400;TraesCS7A03G0064400;TraesCS7D03G0060600
GO:0017059	serine C-palmitoyltransferase complex	0.0004	0	27.81	0.0359604	0.107881	TraesCS3D03G0958600
GO:0061700	GATOR2 complex	0.0004	0	27.81	0.0359604	0.107881	TraesCS5D03G0363300LC
GO:0070985	transcription factor TFIIK complex	0.0004	0	27.81	0.0359604	0.107881	TraesCS1A03G0634500
GO:0034388	Pwp2p-containing subcomplex of 90S preribosome	0.0012	0.0003	3.97	0.038092	0.113281	TraesCS1A03G0839200;TraesCS1B03G0962700;TraesCS1D03G0808400
GO:0000812	Swr1 complex	0.0008	0.0001	6.18	0.0393338	0.113281	TraesCS3A03G0539700;TraesCS3D03G0501400
GO:0005828	kinetochore microtubule	0.0008	0.0001	6.18	0.0393338	0.113281	TraesCS5A03G0460500;TraesCS5B03G0455400
GO:0070531	BRCA1-A complex	0.0008	0.0001	6.18	0.0393338	0.113281	TraesCS4A03G1000200;TraesCS7D03G0222000
GO:0070552	BRISC complex	0.0008	0.0001	6.18	0.0393338	0.113281	TraesCS4A03G1000200;TraesCS7D03G0222000
GO:0010287	plastoglobule	0.0023	0.001	2.35	0.0424481	0.120773	TraesCS1A03G0708100LC;TraesCS1A03G0986900;TraesCS1B03G1169100;TraesCS1D03G0954200;TraesCS2A03G0931200;TraesCS2B03G1022500
GO:0009534	chloroplast thylakoid	0.0059	0.0036	1.64	0.0426062	0.120773	TraesCS2A03G0931200;TraesCS2B03G1021700;TraesCS2B03G1022500;TraesCS3A03G0656700;TraesCS4A03G0126400;TraesCS4A03G0615700;TraesCS4B03G0188800;TraesCS4B03G0655700;TraesCS4D03G0155600;TraesCS4D03G0579800;TraesCS5A03G1243300;TraesCS6A03G0190500;TraesCS6B03G0092500;TraesCS6B03G0274600;TraesCS7D03G0817400
GO:1990234	transferase complex	0.009	0.0062	1.44	0.052237	0.146917	TraesCS1A03G0839200;TraesCS1B03G0962700;TraesCS1D03G0808400;TraesCS3A03G0539700;TraesCS3D03G0501400;TraesCS4A03G0713000;TraesCS4B03G0081100;TraesCS4D03G0057700;TraesCS6A03G0453100;TraesCS6B03G0022700;TraesCS6B03G0561800;TraesCS6D03G0380200;TraesCS7A03G0413100;TraesCS7A03G0965700;TraesCS7B03G0217600;TraesCS7B03G0233200;TraesCS7B03G0802500;TraesCS7D03G0400100;TraesCS7D03G0412800;TraesCS7D03G0924700…
GO:0030864	cortical actin cytoskeleton	0.0012	0.0003	3.48	0.0535721	0.148353	TraesCS1A03G0672500;TraesCS5A03G0907700;TraesCS5B03G0958500
GO:0055087	Ski complex	0.0012	0.0003	3.48	0.0535721	0.148353	TraesCS3A03G0919300;TraesCS3B03G1040800;TraesCS3D03G0845400
GO:0005643	nuclear pore	0.0043	0.0025	1.73	0.0559271	0.153291	TraesCS1A03G0840900;TraesCS1B03G0966800LC;TraesCS1D03G0809500;TraesCS2A03G0568500;TraesCS2B03G0617500;TraesCS3A03G0304000;TraesCS3D03G0297500;TraesCS4A03G0126100;TraesCS4B03G0654800;TraesCS4D03G0579400;TraesCS5A03G0597400
GO:0044434	obsolete chloroplast part	0.0148	0.0113	1.31	0.0562067	0.153291	TraesCS1A03G0666500;TraesCS1A03G0708100LC;TraesCS1B03G0756200;TraesCS1D03G0627900;TraesCS2A03G0931200;TraesCS2B03G0284600;TraesCS2B03G1021700;TraesCS2B03G1022500;TraesCS2D03G0684600;TraesCS3A03G0656700;TraesCS3A03G0790300;TraesCS3B03G0756500;TraesCS3B03G0911800;TraesCS3D03G0384700;TraesCS3D03G0729700;TraesCS4A03G0126400;TraesCS4A03G0162300;TraesCS4A03G0615700;TraesCS4A03G0815800;TraesCS4B03G01888…
GO:0033267	obsolete axon part	0.0008	0.0002	5.06	0.057314	0.153978	TraesCS6B03G0022700;TraesCS7D03G1205200
GO:0098562	cytoplasmic side of membrane	0.0008	0.0002	5.06	0.057314	0.153978	TraesCS7B03G0233200;TraesCS7D03G0412800
GO:0009526	plastid envelope	0.0059	0.0037	1.56	0.0604726	0.16126	TraesCS2B03G0284600;TraesCS2B03G1021700;TraesCS2D03G0684600;TraesCS3A03G0656700;TraesCS3A03G0790300;TraesCS3B03G0911800;TraesCS3D03G0384700;TraesCS3D03G0729700;TraesCS4A03G0162300;TraesCS4A03G0815800;TraesCS4B03G0616100;TraesCS4D03G0004700;TraesCS4D03G0544600;TraesCS4D03G0819000;TraesCS5D03G1188700
GO:0005929	cilium	0.0016	0.0006	2.65	0.0634093	0.167848	TraesCS3B03G0966300LC;TraesCS5A03G0460500;TraesCS5B03G0455400;TraesCS5D03G1075200
GO:0044435	obsolete plastid part	0.0148	0.0114	1.3	0.0638878	0.16788	TraesCS1A03G0666500;TraesCS1A03G0708100LC;TraesCS1B03G0756200;TraesCS1D03G0627900;TraesCS2A03G0931200;TraesCS2B03G0284600;TraesCS2B03G1021700;TraesCS2B03G1022500;TraesCS2D03G0684600;TraesCS3A03G0656700;TraesCS3A03G0790300;TraesCS3B03G0756500;TraesCS3B03G0911800;TraesCS3D03G0384700;TraesCS3D03G0729700;TraesCS4A03G0126400;TraesCS4A03G0162300;TraesCS4A03G0615700;TraesCS4A03G0815800;TraesCS4B03G01888…
GO:0070461	SAGA-type complex	0.0012	0.0004	3.21	0.0653113	0.170377	TraesCS2A03G1167800;TraesCS2B03G1325500;TraesCS2D03G1118100
GO:0009898	cytoplasmic side of plasma membrane	0.0008	0.0002	4.63	0.0671754	0.170645	TraesCS7B03G0233200;TraesCS7D03G0412800
GO:0055028	cortical microtubule	0.0008	0.0002	4.63	0.0671754	0.170645	TraesCS7B03G0233200;TraesCS7D03G0412800
GO:0031461	cullin-RING ubiquitin ligase complex	0.0066	0.0044	1.49	0.0678448	0.170645	TraesCS1A03G0218100;TraesCS1A03G0839200;TraesCS1B03G0962700;TraesCS1D03G0808400;TraesCS4A03G0713000;TraesCS4B03G0081100;TraesCS4D03G0057700;TraesCS6A03G0453100;TraesCS6B03G0561800;TraesCS6D03G0380200;TraesCS7A03G0413100;TraesCS7A03G0965700;TraesCS7B03G0217600;TraesCS7B03G0802500;TraesCS7D03G0400100;TraesCS7D03G0924700;Triticum_aestivum_newGene_31606
GO:0030426	growth cone	0.0004	0	13.9	0.0706282	0.170645	TraesCS7D03G1205200
GO:0035859	Seh1-associated complex	0.0004	0	13.9	0.0706282	0.170645	TraesCS5D03G0363300LC
GO:0036020	endolysosome membrane	0.0004	0	13.9	0.0706282	0.170645	TraesCS2D03G0622800
GO:0061850	growth cone leading edge	0.0004	0	13.9	0.0706282	0.170645	TraesCS7D03G1205200
GO:0070765	gamma-secretase complex	0.0004	0	13.9	0.0706282	0.170645	TraesCS3B03G1431700
GO:0090723	obsolete growth cone part	0.0004	0	13.9	0.0706282	0.170645	TraesCS7D03G1205200
GO:0090725	peripheral region of growth cone	0.0004	0	13.9	0.0706282	0.170645	TraesCS7D03G1205200
GO:0097196	Shu complex	0.0004	0	13.9	0.0706282	0.170645	TraesCS2A03G0381500
GO:0031519	PcG protein complex	0.0012	0.0004	3.09	0.0715849	0.171745	TraesCS7A03G0760100;TraesCS7A03G1050100;TraesCS7B03G0075600
GO:0005771	multivesicular body	0.002	0.0009	2.24	0.0720377	0.171745	TraesCS7A03G0519200;TraesCS7B03G0337700;TraesCS7B03G1182200;TraesCS7D03G0501800;TraesCS7D03G1206100
GO:0005881	cytoplasmic microtubule	0.0012	0.0004	2.98	0.078117	0.185014	TraesCS5A03G0848100LC;TraesCS7B03G0233200;TraesCS7D03G0412800
GO:0005887	integral component of plasma membrane	0.0027	0.0015	1.87	0.0814717	0.191698	TraesCS2D03G0731600;TraesCS3B03G1431700;TraesCS4A03G0027400;TraesCS4B03G0758500;TraesCS4D03G0679400;TraesCS6B03G1116200;TraesCS7D03G0183500
GO:0000228	nuclear chromosome	0.0031	0.0018	1.78	0.0822258	0.192216	TraesCS2A03G0724500;TraesCS2B03G0800500;TraesCS3A03G0539700;TraesCS3D03G0501400;TraesCS6A03G0857600;TraesCS6A03G0987600;TraesCS6B03G1026600;TraesCS6D03G0726200
GO:0005677	chromatin silencing complex	0.0016	0.0006	2.42	0.0828031	0.192317	TraesCS2A03G0000200;TraesCS2D03G0000100;TraesCS7A03G0760100;TraesCS7A03G1050100
GO:0031225	anchored component of membrane	0.0051	0.0033	1.54	0.0837806	0.19334	TraesCS1A03G0824700;TraesCS1A03G0860500;TraesCS1B03G0948900;TraesCS1B03G0997400;TraesCS1D03G0793500;TraesCS1D03G0831800;TraesCS2B03G1060800;TraesCS2D03G0389500;TraesCS3D03G0890900;TraesCS4A03G0241300;TraesCS4B03G0527200;TraesCS4D03G0466100;TraesCS5D03G0616800
GO:0034399	nuclear periphery	0.0012	0.0004	2.88	0.0848988	0.19344	TraesCS2A03G0381200;TraesCS2B03G0507600;TraesCS4D03G0607600
GO:0098552	side of membrane	0.0012	0.0004	2.88	0.0848988	0.19344	TraesCS3A03G0656700;TraesCS7B03G0233200;TraesCS7D03G0412800
GO:0036064	ciliary basal body	0.0008	0.0002	3.97	0.0883785	0.200102	TraesCS5A03G0460500;TraesCS5B03G0455400
GO:0120025	plasma membrane bounded cell projection	0.0027	0.0015	1.82	0.0914628	0.205538	TraesCS3B03G0966300LC;TraesCS5A03G0460500;TraesCS5B03G0455400;TraesCS5D03G1075200;TraesCS6B03G0022700;TraesCS7D03G1205200;Triticum_aestivum_newGene_31606
GO:0035327	transcriptionally active chromatin	0.0012	0.0004	2.78	0.0919212	0.205538	TraesCS3A03G0919300;TraesCS3B03G1040800;TraesCS3D03G0845400
GO:0030686	90S preribosome	0.0016	0.0007	2.32	0.0934682	0.206581	TraesCS1A03G0444900;TraesCS1A03G0839200;TraesCS1B03G0962700;TraesCS1D03G0808400
GO:0080008	Cul4-RING E3 ubiquitin ligase complex	0.0023	0.0012	1.92	0.0935351	0.206581	TraesCS1A03G0839200;TraesCS1B03G0962700;TraesCS1D03G0808400;TraesCS4A03G0713000;TraesCS4B03G0081100;TraesCS4D03G0057700
GO:0009360	DNA polymerase III complex	0.0008	0.0002	3.71	0.0996242	0.214759	TraesCS1A03G0856100;TraesCS1B03G0991000
GO:0030981	cortical microtubule cytoskeleton	0.0008	0.0002	3.71	0.0996242	0.214759	TraesCS7B03G0233200;TraesCS7D03G0412800
GO:0035339	SPOTS complex	0.0008	0.0002	3.71	0.0996242	0.214759	TraesCS2B03G1071000;TraesCS2D03G0907700
GO:0097255	R2TP complex	0.0008	0.0002	3.71	0.0996242	0.214759	TraesCS4A03G0702600;TraesCS4B03G0091900
GO:0098572	stromal side of plastid thylakoid membrane	0.0004	0	9.27	0.10405	0.221644	TraesCS3A03G0656700
GO:1990112	RQC complex	0.0004	0	9.27	0.10405	0.221644	TraesCS4A03G0803300
GO:0042721	TIM22 mitochondrial import inner membrane insertion complex	0.0012	0.0004	2.61	0.10665	0.225847	TraesCS2A03G0728000;TraesCS2B03G0804000;TraesCS2D03G0671200
GO:0016592	mediator complex	0.0035	0.0022	1.6	0.111044	0.233778	TraesCS2B03G0659500;TraesCS2D03G0554400;TraesCS3A03G0430200;TraesCS3B03G0508700;TraesCS3D03G0403100;TraesCS5A03G0228200;TraesCS7B03G0215500;TraesCS7D03G0398000;TraesCS7D03G1065100LC
GO:0022627	cytosolic small ribosomal subunit	0.0027	0.0016	1.72	0.113394	0.237337	TraesCS2D03G0639100;TraesCS4A03G0510600;TraesCS7A03G0780600;TraesCS7B03G0555500;TraesCS7B03G0614400;TraesCS7D03G0689800;TraesCS7D03G0746100
GO:0042651	thylakoid membrane	0.0059	0.0041	1.41	0.114518	0.238303	TraesCS2A03G0931200;TraesCS2B03G1021700;TraesCS2B03G1022500;TraesCS3A03G0656700;TraesCS4A03G0126400;TraesCS4A03G0615700;TraesCS4B03G0188800;TraesCS4B03G0655700;TraesCS4D03G0155600;TraesCS4D03G0579800;TraesCS5A03G1243300;TraesCS6A03G0190500;TraesCS6B03G0092500;TraesCS6B03G0274600;TraesCS7D03G0817400
GO:0042995	cell projection	0.0027	0.0016	1.69	0.121267	0.246875	TraesCS3B03G0966300LC;TraesCS5A03G0460500;TraesCS5B03G0455400;TraesCS5D03G1075200;TraesCS6B03G0022700;TraesCS7D03G1205200;Triticum_aestivum_newGene_31606
GO:0005794	Golgi apparatus	0.0133	0.0107	1.24	0.12135	0.246875	TraesCS1A03G0342500;TraesCS1B03G0103700;TraesCS1D03G0074600;TraesCS2A03G0381200;TraesCS2A03G0539700;TraesCS2A03G0667300;TraesCS2A03G0876800;TraesCS2B03G0507600;TraesCS2B03G0660400;TraesCS2B03G0750800;TraesCS2D03G0286700;TraesCS2D03G0444900;TraesCS2D03G0499800;TraesCS2D03G0622800;TraesCS2D03G0830900;TraesCS2D03G0914800;TraesCS3B03G0352800;TraesCS3B03G0495800;TraesCS3B03G0780200;TraesCS3D03G0964700…
GO:0032153	cell division site	0.0012	0.0005	2.45	0.122226	0.246875	TraesCS1A03G0672500;TraesCS5A03G0907700;TraesCS5B03G0958500
GO:0042644	chloroplast nucleoid	0.0012	0.0005	2.45	0.122226	0.246875	TraesCS2B03G1021700;TraesCS2D03G0869000;TraesCS3A03G0656700
GO:0042788	polysomal ribosome	0.0012	0.0005	2.45	0.122226	0.246875	TraesCS2A03G0732900;TraesCS2D03G0645200;TraesCSU03G0065800LC
GO:0030687	preribosome, large subunit precursor	0.0016	0.0007	2.1	0.122752	0.246875	TraesCS1A03G0444900;TraesCS5A03G0866100;TraesCS5B03G0910900;TraesCS5D03G0830400
GO:0012505	endomembrane system	0.0215	0.0183	1.17	0.131401	0.259562	TraesCS1A03G0342500;TraesCS1A03G0523000;TraesCS1B03G0612700;TraesCS2A03G0320100;TraesCS2A03G0381200;TraesCS2A03G0539700;TraesCS2A03G0667300;TraesCS2A03G0876800;TraesCS2B03G0438600;TraesCS2B03G0507600;TraesCS2B03G0575400;TraesCS2B03G0660400;TraesCS2B03G0750800;TraesCS2D03G0286700;TraesCS2D03G0339400;TraesCS2D03G0459900;TraesCS2D03G0499800;TraesCS2D03G0761000;TraesCS3D03G0384700;TraesCS3D03G0964700…
GO:0008541	proteasome regulatory particle, lid subcomplex	0.0008	0.0003	3.09	0.135421	0.259562	TraesCS3A03G0446500;TraesCS3B03G0524100
GO:0030424	axon	0.0008	0.0003	3.09	0.135421	0.259562	TraesCS6B03G0022700;TraesCS7D03G1205200
GO:0070603	SWI/SNF superfamily-type complex	0.0008	0.0003	3.09	0.135421	0.259562	TraesCS3A03G0539700;TraesCS3D03G0501400
GO:1904949	ATPase complex	0.0008	0.0003	3.09	0.135421	0.259562	TraesCS3A03G0539700;TraesCS3D03G0501400
GO:0000782	telomere cap complex	0.0004	0.0001	6.95	0.13627	0.259562	TraesCS6A03G0987600
GO:0020015	glycosome	0.0004	0.0001	6.95	0.13627	0.259562	TraesCS5B03G0055600LC
GO:0030027	lamellipodium	0.0004	0.0001	6.95	0.13627	0.259562	TraesCS7D03G1205200
GO:0031941	filamentous actin	0.0004	0.0001	6.95	0.13627	0.259562	TraesCS7D03G1205200
GO:0150034	distal axon	0.0004	0.0001	6.95	0.13627	0.259562	TraesCS7D03G1205200
GO:0043005	neuron projection	0.0012	0.0005	2.32	0.138569	0.262553	TraesCS6B03G0022700;TraesCS7D03G1205200;Triticum_aestivum_newGene_31606
GO:0030312	external encapsulating structure	0.007	0.0054	1.31	0.152386	0.28722	TraesCS1A03G0860500;TraesCS1B03G0997400;TraesCS1D03G0831800;TraesCS2A03G0364800;TraesCS2B03G1060800;TraesCS2D03G0286700;TraesCS2D03G0389500;TraesCS3D03G0189100;TraesCS4A03G0348100;TraesCS4B03G0450800;TraesCS4B03G0772500;TraesCS4B03G0923300;TraesCS4D03G0375900;TraesCS4D03G0809300;TraesCS5D03G0905500;TraesCS7B03G0271800;TraesCS7D03G0446500;TraesCS7D03G0959600
GO:0005801	cis-Golgi network	0.0008	0.0003	2.78	0.16062	0.295052	TraesCS7B03G0122300;TraesCS7D03G0326500
GO:0005930	axoneme	0.0008	0.0003	2.78	0.16062	0.295052	TraesCS3B03G0966300LC;TraesCS5D03G1075200
GO:0032838	plasma membrane bounded cell projection cytoplasm	0.0008	0.0003	2.78	0.16062	0.295052	TraesCS3B03G0966300LC;TraesCS5D03G1075200
GO:0097014	ciliary plasm	0.0008	0.0003	2.78	0.16062	0.295052	TraesCS3B03G0966300LC;TraesCS5D03G1075200
GO:0005744	TIM23 mitochondrial import inner membrane translocase complex	0.0016	0.0008	1.89	0.162278	0.295052	TraesCS1A03G0419500;TraesCS1D03G0401500;TraesCS2B03G0450100;TraesCS2D03G0352100
GO:0030126	COPI vesicle coat	0.0016	0.0008	1.89	0.162278	0.295052	TraesCS3B03G0972600;TraesCS4A03G0157000;TraesCS4B03G0637300;TraesCS4D03G0566200
GO:0090568	transcription repressor complex	0.0016	0.0008	1.89	0.162278	0.295052	TraesCS2A03G0000200;TraesCS2D03G0000100;TraesCS7A03G0760100;TraesCS7A03G1050100
GO:0000783	nuclear telomere cap complex	0.0004	0.0001	5.56	0.167332	0.299698	TraesCS6A03G0987600
GO:0031298	replication fork protection complex	0.0004	0.0001	5.56	0.167332	0.299698	TraesCS3B03G1085200
GO:0070971	endoplasmic reticulum exit site	0.0004	0.0001	5.56	0.167332	0.299698	TraesCS3B03G0495800
GO:0030015	CCR4-NOT core complex	0.0012	0.0006	2.09	0.173235	0.304714	TraesCS6A03G1050600;TraesCS6B03G1304700;TraesCS6D03G0932400
GO:0009331	glycerol-3-phosphate dehydrogenase complex	0.0008	0.0003	2.65	0.173518	0.304714	TraesCS3A03G1237000;TraesCS3B03G0913800
GO:0042765	GPI-anchor transamidase complex	0.0008	0.0003	2.65	0.173518	0.304714	TraesCS4B03G0279900;TraesCS4D03G0239100
GO:0044450	obsolete microtubule organizing center part	0.0008	0.0003	2.65	0.173518	0.304714	TraesCS5A03G0460500;TraesCS5B03G0455400
GO:0000151	ubiquitin ligase complex	0.0066	0.0052	1.28	0.177321	0.309881	TraesCS1A03G0839200;TraesCS1B03G0962700;TraesCS1D03G0808400;TraesCS4A03G0713000;TraesCS4B03G0081100;TraesCS4D03G0057700;TraesCS6A03G0453100;TraesCS6B03G0022700;TraesCS6B03G0561800;TraesCS6D03G0380200;TraesCS7A03G0413100;TraesCS7A03G0965700;TraesCS7B03G0217600;TraesCS7B03G0802500;TraesCS7D03G0400100;TraesCS7D03G0924700;Triticum_aestivum_newGene_31606
GO:0097458	obsolete neuron part	0.0012	0.0006	2.03	0.182256	0.316966	TraesCS6B03G0022700;TraesCS7D03G1205200;Triticum_aestivum_newGene_31606
GO:0000815	ESCRT III complex	0.0008	0.0003	2.53	0.186573	0.322915	TraesCS7B03G1182200;TraesCS7D03G1206100
GO:0005663	DNA replication factor C complex	0.0004	0.0001	4.63	0.197277	0.327354	TraesCS7D03G0901800
GO:0005785	signal recognition particle receptor complex	0.0004	0.0001	4.63	0.197277	0.327354	TraesCS6A03G0233900
GO:0031428	box C/D snoRNP complex	0.0004	0.0001	4.63	0.197277	0.327354	TraesCS4A03G0145200
GO:0031931	TORC1 complex	0.0004	0.0001	4.63	0.197277	0.327354	TraesCS5D03G0359500
GO:0031985	Golgi cisterna	0.0004	0.0001	4.63	0.197277	0.327354	TraesCS3B03G0793100
GO:0045257	succinate dehydrogenase complex (ubiquinone)	0.0004	0.0001	4.63	0.197277	0.327354	TraesCS2B03G0820600
GO:0045281	succinate dehydrogenase complex	0.0004	0.0001	4.63	0.197277	0.327354	TraesCS2B03G0820600
GO:0045283	fumarate reductase complex	0.0004	0.0001	4.63	0.197277	0.327354	TraesCS2B03G0820600
GO:0005669	transcription factor TFIID complex	0.0016	0.0009	1.74	0.198231	0.327354	TraesCS5A03G0536600;TraesCS5B03G0548200;TraesCS5D03G0500300;Triticum_aestivum_newGene_219199
GO:0005680	anaphase-promoting complex	0.0016	0.0009	1.74	0.198231	0.327354	TraesCS6D03G0476200;TraesCS7A03G0965700;TraesCS7B03G0802500;TraesCS7D03G0924700
GO:0031969	chloroplast membrane	0.0027	0.0019	1.46	0.203479	0.334486	TraesCS2B03G0284600;TraesCS2B03G0546300;TraesCS2D03G0684600;TraesCS3D03G0384700;TraesCS4A03G0815800;TraesCS4D03G0004700;TraesCS5D03G1188700
GO:0071013	catalytic step 2 spliceosome	0.0012	0.0006	1.9	0.210008	0.335434	TraesCS1A03G0691100;TraesCS4A03G0412400;TraesCS4D03G0342900
GO:0031354	intrinsic component of plastid outer membrane	0.0008	0.0003	2.32	0.213049	0.335434	TraesCS4A03G0815800;TraesCS5D03G1188700
GO:0031355	integral component of plastid outer membrane	0.0008	0.0003	2.32	0.213049	0.335434	TraesCS4A03G0815800;TraesCS5D03G1188700
GO:0031358	intrinsic component of chloroplast outer membrane	0.0008	0.0003	2.32	0.213049	0.335434	TraesCS4A03G0815800;TraesCS5D03G1188700
GO:0005758	mitochondrial intermembrane space	0.0016	0.0009	1.69	0.213238	0.335434	TraesCS2D03G1236600;TraesCS2D03G1342300;TraesCS4A03G0507000;TraesCS4D03G0249500
GO:0009524	phragmoplast	0.0016	0.0009	1.66	0.220856	0.335434	TraesCS5A03G0848100LC;TraesCS6A03G0628500;TraesCS6B03G0743700;TraesCS6D03G0513600
GO:0005884	actin filament	0.0004	0.0001	3.97	0.226146	0.335434	TraesCS7D03G1205200
GO:0014704	intercalated disc	0.0004	0.0001	3.97	0.226146	0.335434	TraesCS6B03G0022700
GO:0014731	spectrin-associated cytoskeleton	0.0004	0.0001	3.97	0.226146	0.335434	TraesCS6B03G0022700
GO:0016528	sarcoplasm	0.0004	0.0001	3.97	0.226146	0.335434	TraesCS6B03G0022700
GO:0016529	sarcoplasmic reticulum	0.0004	0.0001	3.97	0.226146	0.335434	TraesCS6B03G0022700
GO:0030877	beta-catenin destruction complex	0.0004	0.0001	3.97	0.226146	0.335434	Triticum_aestivum_newGene_31606
GO:0030897	HOPS complex	0.0004	0.0001	3.97	0.226146	0.335434	TraesCS2B03G1458200
GO:0031390	Ctf18 RFC-like complex	0.0004	0.0001	3.97	0.226146	0.335434	TraesCS5D03G1158500
GO:0033268	node of Ranvier	0.0004	0.0001	3.97	0.226146	0.335434	TraesCS6B03G0022700
GO:0043034	costamere	0.0004	0.0001	3.97	0.226146	0.335434	TraesCS6B03G0022700
GO:0043194	axon initial segment	0.0004	0.0001	3.97	0.226146	0.335434	TraesCS6B03G0022700
GO:0044291	cell-cell contact zone	0.0004	0.0001	3.97	0.226146	0.335434	TraesCS6B03G0022700
GO:0044304	main axon	0.0004	0.0001	3.97	0.226146	0.335434	TraesCS6B03G0022700
GO:0044615	nuclear pore nuclear basket	0.0004	0.0001	3.97	0.226146	0.335434	TraesCS3B03G0380100
GO:0045211	postsynaptic membrane	0.0004	0.0001	3.97	0.226146	0.335434	TraesCS6B03G0022700
GO:0055038	recycling endosome membrane	0.0004	0.0001	3.97	0.226146	0.335434	TraesCS2D03G0444900
GO:0005753	mitochondrial proton-transporting ATP synthase complex	0.0008	0.0004	2.22	0.226418	0.335434	TraesCS6A03G0212600;TraesCS6D03G0170600
GO:0031359	integral component of chloroplast outer membrane	0.0008	0.0004	2.22	0.226418	0.335434	TraesCS4A03G0815800;TraesCS5D03G1188700
GO:0032991	protein-containing complex	0.0265	0.0242	1.1	0.231205	0.341122	TraesCS1A03G0444900;TraesCS1A03G0839200;TraesCS1A03G0874100;TraesCS1B03G0962700;TraesCS1B03G1018800;TraesCS1D03G0808400;TraesCS1D03G0848500;TraesCS2A03G0000200;TraesCS2A03G0320100;TraesCS2A03G0364800;TraesCS2B03G0438600;TraesCS2B03G0450100;TraesCS2B03G0820600;TraesCS2B03G1296000;TraesCS2D03G0000100;TraesCS2D03G0339400;TraesCS2D03G0352100;TraesCS3A03G0514200;TraesCS3A03G0539700;TraesCS3A03G0919300…
GO:0046540	U4/U6 x U5 tri-snRNP complex	0.0023	0.0016	1.45	0.233668	0.343348	TraesCS1A03G0691100;TraesCS2A03G0364800;TraesCS4A03G0145200;TraesCS4A03G0348100;TraesCS4B03G0450800;TraesCS4D03G0375900
GO:0005783	endoplasmic reticulum	0.0121	0.0106	1.14	0.245187	0.35881	TraesCS1A03G0523000;TraesCS1B03G0612700;TraesCS2A03G0320100;TraesCS2B03G0438600;TraesCS2B03G0575400;TraesCS2B03G0835000;TraesCS2D03G0339400;TraesCS2D03G0459900;TraesCS2D03G0784100;TraesCS2D03G0899300;TraesCS2D03G0914800;TraesCS2D03G0968700;TraesCS3B03G0495800;TraesCS3B03G1431700;TraesCS3D03G0384700;TraesCS3D03G0982100;TraesCS4A03G0566400LC;TraesCS4B03G0848600;TraesCS4D03G0044100;TraesCS4D03G07010…
GO:0042170	plastid membrane	0.0023	0.0017	1.41	0.25153	0.359967	TraesCS2B03G0284600;TraesCS2D03G0684600;TraesCS3D03G0384700;TraesCS4A03G0815800;TraesCS4D03G0004700;TraesCS5D03G1188700
GO:0031350	intrinsic component of plastid membrane	0.0008	0.0004	2.06	0.253304	0.359967	TraesCS4A03G0815800;TraesCS5D03G1188700
GO:0031351	integral component of plastid membrane	0.0008	0.0004	2.06	0.253304	0.359967	TraesCS4A03G0815800;TraesCS5D03G1188700
GO:0009570	chloroplast stroma	0.0101	0.0088	1.15	0.253448	0.359967	TraesCS1A03G0666500;TraesCS1A03G0708100LC;TraesCS1B03G0756200;TraesCS1D03G0627900;TraesCS2A03G0931200;TraesCS2B03G0284600;TraesCS2B03G1021700;TraesCS2B03G1022500;TraesCS3A03G0656700;TraesCS3B03G0082300;TraesCS3B03G0756500;TraesCS4A03G0162300;TraesCS4B03G0616100;TraesCS4D03G0488400;TraesCS4D03G0544600;TraesCS5A03G1005400;TraesCS5A03G1243300;TraesCS5B03G0486200;TraesCS5B03G1052000;TraesCS6B03G01474…
GO:0005782	peroxisomal matrix	0.0004	0.0001	3.48	0.253976	0.359967	TraesCS5B03G0812900
GO:0030315	T-tubule	0.0004	0.0001	3.48	0.253976	0.359967	TraesCS6B03G0022700
GO:0031510	SUMO activating enzyme complex	0.0004	0.0001	3.48	0.253976	0.359967	TraesCS3B03G0471700LC
GO:0042383	sarcolemma	0.0004	0.0001	3.48	0.253976	0.359967	TraesCS6B03G0022700
GO:0044452	obsolete nucleolar part	0.0023	0.0017	1.39	0.263644	0.372203	TraesCS1A03G0839200;TraesCS1B03G0962700;TraesCS1D03G0808400;TraesCS2B03G1296000;Triticum_aestivum_newGene_218124;Triticum_aestivum_newGene_219199
GO:0016459	myosin complex	0.0016	0.001	1.52	0.267884	0.375247	TraesCS1D03G0851400;TraesCS6A03G0867700;TraesCS6B03G1038300;TraesCS6D03G0738100
GO:0017053	transcription repressor complex	0.0016	0.001	1.52	0.267884	0.375247	TraesCS2A03G0000200;TraesCS2D03G0000100;TraesCS7A03G0760100;TraesCS7A03G1050100
GO:0005789	endoplasmic reticulum membrane	0.0109	0.0096	1.14	0.272928	0.38083	TraesCS1A03G0523000;TraesCS1B03G0586500;TraesCS1B03G0612700;TraesCS3A03G0316800;TraesCS3A03G0453400;TraesCS3B03G0401100;TraesCS3D03G0418700;TraesCS3D03G0444500;TraesCS4A03G0280500;TraesCS4B03G0382600;TraesCS4B03G0486400;TraesCS4B03G0791100;TraesCS4D03G0363100;TraesCS5A03G0608100;TraesCS5A03G0723400;TraesCS5B03G0624800;TraesCS5B03G0788700;TraesCS5D03G0571200;TraesCS6A03G0624400;TraesCS6A03G0741800…
GO:0031252	cell leading edge	0.0004	0.0001	3.09	0.280807	0.382918	TraesCS7D03G1205200
GO:0032299	ribonuclease H2 complex	0.0004	0.0001	3.09	0.280807	0.382918	TraesCS6D03G0295500LC
GO:0043076	megasporocyte nucleus	0.0004	0.0001	3.09	0.280807	0.382918	TraesCS7A03G0760100
GO:0043078	polar nucleus	0.0004	0.0001	3.09	0.280807	0.382918	TraesCS7A03G0760100
GO:0097060	synaptic membrane	0.0004	0.0001	3.09	0.280807	0.382918	TraesCS6B03G0022700
GO:1990316	Atg1/ULK1 kinase complex	0.0004	0.0001	3.09	0.280807	0.382918	TraesCS6A03G0653600
GO:0030684	preribosome	0.0016	0.0011	1.48	0.283952	0.385746	TraesCS1A03G0444900;TraesCS1A03G0839200;TraesCS1B03G0962700;TraesCS1D03G0808400
GO:0009532	plastid stroma	0.0078	0.0068	1.16	0.28509	0.385836	TraesCS1A03G0666500;TraesCS1A03G0708100LC;TraesCS1B03G0756200;TraesCS1D03G0627900;TraesCS2A03G0931200;TraesCS2B03G0284600;TraesCS2B03G1021700;TraesCS2B03G1022500;TraesCS3A03G0656700;TraesCS3B03G0756500;TraesCS4A03G0162300;TraesCS4B03G0616100;TraesCS4D03G0544600;TraesCS5A03G1005400;TraesCS5A03G1243300;TraesCS5B03G1052000;TraesCS6B03G0147400;TraesCS7D03G0817400;Triticum_aestivum_newGene_186640;Trit…
GO:0042646	plastid nucleoid	0.0008	0.0004	1.85	0.293705	0.396007	TraesCS2B03G1021700;TraesCS3A03G0656700
GO:0016020	membrane	0.0613	0.0587	1.04	0.298512	0.400135	TraesCS1A03G0215300;TraesCS1A03G0523000;TraesCS1A03G0748300;TraesCS1A03G0824700;TraesCS1A03G0860500;TraesCS1A03G0874100;TraesCS1B03G0506800;TraesCS1B03G0612700;TraesCS1B03G0853100;TraesCS1B03G0948900;TraesCS1B03G0997400;TraesCS1B03G1018800;TraesCS1D03G0148500LC;TraesCS1D03G0380500;TraesCS1D03G0793500;TraesCS1D03G0831800;TraesCS1D03G0848500;TraesCS2A03G0381200;TraesCS2A03G0667300;TraesCS2A03G06730…
GO:0005770	late endosome	0.0016	0.0011	1.44	0.300156	0.400135	TraesCS2B03G1458200;TraesCS7A03G0519200;TraesCS7B03G0337700;TraesCS7D03G0501800
GO:0044427	obsolete chromosomal part	0.0047	0.0039	1.2	0.304698	0.400135	TraesCS2A03G0724500;TraesCS2B03G0800500;TraesCS3A03G0539700;TraesCS3A03G0919300;TraesCS3B03G1040800;TraesCS3D03G0501400;TraesCS3D03G0845400;TraesCS4A03G0308100;TraesCS4B03G0401800;TraesCS6A03G0987600;TraesCS6B03G0085300;TraesCS6B03G0979800LC
GO:0030018	Z disc	0.0004	0.0001	2.78	0.306673	0.400135	TraesCS6B03G0022700
GO:0031674	I band	0.0004	0.0001	2.78	0.306673	0.400135	TraesCS6B03G0022700
GO:0045273	respiratory chain complex II	0.0004	0.0001	2.78	0.306673	0.400135	TraesCS2B03G0820600
GO:0098852	lytic vacuole membrane	0.0004	0.0001	2.78	0.306673	0.400135	TraesCS5D03G0363300LC
GO:0000326	protein storage vacuole	0.0008	0.0004	1.79	0.307121	0.400135	TraesCS3D03G0982100;TraesCS4B03G0848600
GO:0071011	precatalytic spliceosome	0.0012	0.0008	1.54	0.30726	0.400135	TraesCS1A03G0691100;TraesCS1A03G0897100;TraesCS4A03G0145200
GO:0009527	plastid outer membrane	0.0016	0.0011	1.43	0.308298	0.400135	TraesCS2D03G0684600;TraesCS3D03G0384700;TraesCS4A03G0815800;TraesCS5D03G1188700
GO:0005730	nucleolus	0.0109	0.0098	1.11	0.308993	0.400135	TraesCS1A03G0444900;TraesCS1A03G0839200;TraesCS1B03G0962700;TraesCS1B03G1172600;TraesCS1D03G0808400;TraesCS2A03G0732900;TraesCS2B03G1296000;TraesCS2D03G0552600;TraesCS3B03G0234900;TraesCS3B03G0535200;TraesCS5A03G0866100;TraesCS5B03G0910900;TraesCS5B03G1328800;TraesCS5B03G1347500;TraesCS5D03G0830400;TraesCS5D03G1218300;TraesCS6A03G0212600;TraesCS6A03G0393900;TraesCS6D03G0170600;TraesCS6D03G0333400…
GO:0005681	spliceosomal complex	0.0027	0.0021	1.27	0.312712	0.402956	TraesCS2A03G0364800;TraesCS4A03G0348100;TraesCS4B03G0450800;TraesCS4D03G0375900;TraesCS6A03G0820900;TraesCS6B03G0974500;TraesCS6D03G0694100
GO:0005875	microtubule associated complex	0.0012	0.0008	1.52	0.317173	0.402956	TraesCS1A03G0874100;TraesCS1B03G1018800;TraesCS1D03G0848500
GO:0044425	obsolete membrane part	0.0121	0.011	1.1	0.319799	0.402956	TraesCS1A03G0523000;TraesCS1A03G0824700;TraesCS1A03G0860500;TraesCS1B03G0612700;TraesCS1B03G0948900;TraesCS1B03G0997400;TraesCS1D03G0793500;TraesCS1D03G0831800;TraesCS2A03G0381200;TraesCS2A03G0667300;TraesCS2B03G0450100;TraesCS2B03G0507600;TraesCS2B03G0750800;TraesCS2B03G0820600;TraesCS2B03G1060800;TraesCS2D03G0352100;TraesCS2D03G0389500;TraesCS3A03G0656700;TraesCS4A03G0615700;TraesCS4A03G0815800…
GO:0030286	dynein complex	0.0008	0.0004	1.74	0.320486	0.402956	TraesCS3B03G0497900;TraesCS3D03G0391800
GO:0031248	protein acetyltransferase complex	0.0008	0.0004	1.74	0.320486	0.402956	TraesCS3A03G0539700;TraesCS3D03G0501400
GO:0036477	somatodendritic compartment	0.0008	0.0004	1.74	0.320486	0.402956	TraesCS6B03G0022700;Triticum_aestivum_newGene_31606
GO:1902493	acetyltransferase complex	0.0008	0.0004	1.74	0.320486	0.402956	TraesCS3A03G0539700;TraesCS3D03G0501400
GO:0044422	obsolete organelle part	0.0511	0.0491	1.04	0.326678	0.402956	TraesCS1A03G0444900;TraesCS1A03G0523000;TraesCS1A03G0666500;TraesCS1A03G0672500;TraesCS1A03G0708100LC;TraesCS1A03G0839200;TraesCS1A03G0874100;TraesCS1A03G0913000LC;TraesCS1B03G0612700;TraesCS1B03G0756200;TraesCS1B03G0962700;TraesCS1B03G1018800;TraesCS1D03G0148500LC;TraesCS1D03G0627900;TraesCS1D03G0808400;TraesCS1D03G0848500;TraesCS2A03G0000200;TraesCS2A03G0320100;TraesCS2A03G0364800;TraesCS2A03G0…
GO:0000120	RNA polymerase I transcription regulator complex	0.0004	0.0002	2.53	0.331608	0.402956	TraesCS2B03G1296000
GO:0000427	plastid-encoded plastid RNA polymerase complex	0.0004	0.0002	2.53	0.331608	0.402956	TraesCS2D03G0869000
GO:0000500	RNA polymerase I upstream activating factor complex	0.0004	0.0002	2.53	0.331608	0.402956	TraesCS2B03G1296000
GO:0000811	GINS complex	0.0004	0.0002	2.53	0.331608	0.402956	TraesCS3B03G1085200
GO:0008622	epsilon DNA polymerase complex	0.0004	0.0002	2.53	0.331608	0.402956	TraesCS1A03G0329000
GO:0016328	lateral plasma membrane	0.0004	0.0002	2.53	0.331608	0.402956	TraesCS6B03G0022700
GO:0030688	preribosome, small subunit precursor	0.0004	0.0002	2.53	0.331608	0.402956	TraesCS2D03G0331700
GO:0031594	neuromuscular junction	0.0004	0.0002	2.53	0.331608	0.402956	TraesCS6B03G0022700
GO:0048476	Holliday junction resolvase complex	0.0004	0.0002	2.53	0.331608	0.402956	TraesCS2B03G1364600
GO:1990726	Lsm1-7-Pat1 complex	0.0004	0.0002	2.53	0.331608	0.402956	TraesCS1A03G0691100
GO:0098796	membrane protein complex	0.0023	0.0018	1.27	0.332439	0.402956	TraesCS2B03G0450100;TraesCS2B03G0820600;TraesCS2D03G0352100;TraesCS4A03G0615700;TraesCS4B03G0188800;TraesCS4D03G0155600
GO:0005774	vacuolar membrane	0.007	0.0062	1.12	0.338839	0.409336	TraesCS2A03G0249200;TraesCS2A03G0732900;TraesCS2D03G0844600;TraesCS2D03G0944200;TraesCS2D03G1030300;TraesCS3B03G0780200;TraesCS4D03G0044100;TraesCS5A03G0562600;TraesCS5A03G1005400;TraesCS5B03G1052000;TraesCS5D03G0363300LC;TraesCS5D03G0528400;TraesCS6A03G0774400;TraesCS6B03G0922000;TraesCS6D03G0656200;TraesCS7B03G0122300;TraesCS7D03G0326500;TraesCSU03G0065800LC
GO:0005769	early endosome	0.002	0.0015	1.3	0.340852	0.41039	TraesCS1A03G0674000;TraesCS1A03G0826100;TraesCS1D03G0795000;TraesCS3D03G0832200;Triticum_aestivum_newGene_31606
GO:0044446	obsolete intracellular organelle part	0.0507	0.0489	1.04	0.34679	0.411682	TraesCS1A03G0444900;TraesCS1A03G0523000;TraesCS1A03G0666500;TraesCS1A03G0672500;TraesCS1A03G0708100LC;TraesCS1A03G0839200;TraesCS1A03G0874100;TraesCS1A03G0913000LC;TraesCS1B03G0612700;TraesCS1B03G0756200;TraesCS1B03G0962700;TraesCS1B03G1018800;TraesCS1D03G0148500LC;TraesCS1D03G0627900;TraesCS1D03G0808400;TraesCS1D03G0848500;TraesCS2A03G0000200;TraesCS2A03G0320100;TraesCS2A03G0364800;TraesCS2A03G0…
GO:0009295	nucleoid	0.0008	0.0005	1.64	0.347008	0.411682	TraesCS2B03G1021700;TraesCS3A03G0656700
GO:0009505	plant-type cell wall	0.0047	0.0041	1.15	0.347146	0.411682	TraesCS1A03G0860500;TraesCS1B03G0997400;TraesCS1D03G0831800;TraesCS2B03G1060800;TraesCS2D03G0389500;TraesCS2D03G0844600;TraesCS2D03G1302200;TraesCS3B03G0352800;TraesCS5D03G0905500;TraesCS7B03G0271800;TraesCS7D03G0446500;TraesCS7D03G0959600
GO:0005765	lysosomal membrane	0.0004	0.0002	2.32	0.355648	0.411682	TraesCS5D03G0363300LC
GO:0030016	myofibril	0.0004	0.0002	2.32	0.355648	0.411682	TraesCS6B03G0022700
GO:0030017	sarcomere	0.0004	0.0002	2.32	0.355648	0.411682	TraesCS6B03G0022700
GO:0030689	Noc complex	0.0004	0.0002	2.32	0.355648	0.411682	TraesCS1A03G0444900
GO:0030690	Noc1p-Noc2p complex	0.0004	0.0002	2.32	0.355648	0.411682	TraesCS1A03G0444900
GO:0030691	Noc2p-Noc3p complex	0.0004	0.0002	2.32	0.355648	0.411682	TraesCS1A03G0444900
GO:0043292	contractile fiber	0.0004	0.0002	2.32	0.355648	0.411682	TraesCS6B03G0022700
GO:0044449	obsolete contractile fiber part	0.0004	0.0002	2.32	0.355648	0.411682	TraesCS6B03G0022700
GO:0098794	postsynapse	0.0004	0.0002	2.32	0.355648	0.411682	TraesCS6B03G0022700
GO:0015629	actin cytoskeleton	0.0016	0.0012	1.32	0.357459	0.412452	TraesCS1A03G0672500;TraesCS5A03G0907700;TraesCS5B03G0958500;TraesCS7D03G1205200
GO:0044454	obsolete nuclear chromosome part	0.002	0.0015	1.26	0.362304	0.416707	TraesCS2A03G0724500;TraesCS2B03G0800500;TraesCS3A03G0539700;TraesCS3D03G0501400;TraesCS6A03G0987600
GO:0019898	extrinsic component of membrane	0.0027	0.0023	1.2	0.365133	0.417729	TraesCS1A03G0273400;TraesCS1A03G0523000;TraesCS1B03G0612700;TraesCS2A03G0667300;TraesCS2B03G0750800;TraesCS2D03G0622800;TraesCS3D03G0735200
GO:0009707	chloroplast outer membrane	0.0016	0.0012	1.31	0.365667	0.417729	TraesCS2D03G0684600;TraesCS3D03G0384700;TraesCS4A03G0815800;TraesCS5D03G1188700
GO:0005811	lipid droplet	0.0012	0.0008	1.39	0.366673	0.417729	TraesCS1B03G0331800LC;TraesCS2A03G0234900;TraesCS6B03G0351200
GO:0031984	organelle subcompartment	0.0082	0.0075	1.09	0.368897	0.418937	TraesCS1A03G0523000;TraesCS1B03G0612700;TraesCS2A03G0931200;TraesCS2B03G1021700;TraesCS2B03G1022500;TraesCS2D03G0286700;TraesCS3A03G0656700;TraesCS3D03G0964700LC;TraesCS4A03G0126400;TraesCS4A03G0615700;TraesCS4B03G0188800;TraesCS4B03G0655700;TraesCS4D03G0155600;TraesCS4D03G0579800;TraesCS5A03G1243300;TraesCS6A03G0190500;TraesCS6B03G0092500;TraesCS6B03G0274600;TraesCS7B03G0122300;TraesCS7D03G03265…
GO:0009533	chloroplast stromal thylakoid	0.0004	0.0002	2.14	0.378823	0.427512	TraesCS5A03G1243300
GO:0030870	Mre11 complex	0.0004	0.0002	2.14	0.378823	0.427512	TraesCS1B03G0532700
GO:0008278	cohesin complex	0.0008	0.0005	1.5	0.3861	0.433009	TraesCS5A03G0738700;TraesCS5B03G0775400
GO:0008540	proteasome regulatory particle, base subcomplex	0.0008	0.0005	1.5	0.3861	0.433009	TraesCS2B03G1144900;TraesCS7A03G0364900
GO:0005749	mitochondrial respiratory chain complex II, succinate dehydrogenase complex
(ubiquinone)	0.0004	0.0002	1.99	0.401165	0.445739	TraesCS2B03G0820600
GO:0005834	heterotrimeric G-protein complex	0.0004	0.0002	1.99	0.401165	0.445739	TraesCS7D03G0000400
GO:0034045	phagophore assembly site membrane	0.0004	0.0002	1.99	0.401165	0.445739	TraesCS1A03G0273400
GO:0098800	inner mitochondrial membrane protein complex	0.0012	0.0009	1.28	0.415517	0.460265	TraesCS2B03G0450100;TraesCS2B03G0820600;TraesCS2D03G0352100
GO:0044459	obsolete plasma membrane part	0.0039	0.0036	1.09	0.440221	0.482321	TraesCS1A03G0824700;TraesCS1B03G0948900;TraesCS1D03G0793500;TraesCS2B03G1060800;TraesCS2D03G0389500;TraesCS5D03G0616800;TraesCS6B03G0022700;TraesCS6B03G1116200;TraesCS7B03G0233200;TraesCS7D03G0412800
GO:0005673	transcription factor TFIIE complex	0.0004	0.0002	1.74	0.443467	0.482321	TraesCS4D03G0692200
GO:0005736	RNA polymerase I complex	0.0004	0.0002	1.74	0.443467	0.482321	Triticum_aestivum_newGene_218124
GO:0005871	kinesin complex	0.0004	0.0002	1.74	0.443467	0.482321	TraesCS2D03G0756800
GO:0015030	Cajal body	0.0004	0.0002	1.74	0.443467	0.482321	TraesCS5B03G1328800
GO:0016323	basolateral plasma membrane	0.0004	0.0002	1.74	0.443467	0.482321	TraesCS6B03G0022700
GO:0005777	peroxisome	0.0031	0.0028	1.1	0.44675	0.484427	TraesCS1B03G0267900;TraesCS2D03G0944200;TraesCS3B03G1203200;TraesCS5A03G0346000;TraesCS5B03G0055600LC;TraesCS5B03G0338500;TraesCS5B03G1381500;TraesCS5D03G0332300
GO:0019005	SCF ubiquitin ligase complex	0.0031	0.0029	1.08	0.462998	0.495118	TraesCS6A03G0453100;TraesCS6B03G0310800;TraesCS6B03G0561800;TraesCS6D03G0380200;TraesCS7A03G0413100;TraesCS7B03G0217600;TraesCS7D03G0400100;Triticum_aestivum_newGene_31606
GO:0010319	stromule	0.0004	0.0002	1.64	0.463485	0.495118	TraesCS7B03G0528900
GO:0032588	trans-Golgi network membrane	0.0004	0.0002	1.64	0.463485	0.495118	TraesCS2D03G0444900
GO:0043025	neuronal cell body	0.0004	0.0002	1.64	0.463485	0.495118	Triticum_aestivum_newGene_31606
GO:0044456	obsolete synapse part	0.0004	0.0002	1.64	0.463485	0.495118	TraesCS6B03G0022700
GO:0044798	transcription regulator complex	0.0008	0.0006	1.26	0.47284	0.503617	TraesCS2B03G1296000;Triticum_aestivum_newGene_219199
GO:0044451	obsolete nucleoplasm part	0.0055	0.0052	1.04	0.477229	0.506792	TraesCS2A03G0000200;TraesCS2A03G0364800;TraesCS2D03G0000100;TraesCS3A03G0539700;TraesCS3B03G0966300LC;TraesCS3D03G0501400;TraesCS4A03G0348100;TraesCS4B03G0450800;TraesCS4D03G0375900;TraesCS5D03G1075200;TraesCS7A03G0760100;TraesCS7A03G1050100;TraesCS7D03G1065100LC;Triticum_aestivum_newGene_219199
GO:0032993	protein-DNA complex	0.0004	0.0003	1.54	0.482783	0.509683	TraesCS6A03G0987600
GO:0033588	Elongator holoenzyme complex	0.0004	0.0003	1.54	0.482783	0.509683	TraesCS7B03G1189700
GO:1990904	ribonucleoprotein complex	0.0055	0.0053	1.04	0.48523	0.510769	TraesCS1A03G0444900;TraesCS1A03G0839200;TraesCS1B03G0962700;TraesCS1D03G0808400;TraesCS2A03G0364800;TraesCS2A03G0619900;TraesCS2B03G0740500;TraesCS2D03G0384900;TraesCS2D03G0612500;TraesCS4A03G0348100;TraesCS4B03G0450800;TraesCS4D03G0375900;TraesCS7B03G1180200;TraesCSU03G0065800LC
GO:0000145	exocyst	0.0031	0.003	1.05	0.489847	0.514125	TraesCS2A03G0582500;TraesCS2B03G0673900;TraesCS2D03G0531000;TraesCS2D03G1204000;TraesCS3D03G0482600;TraesCS4B03G0187400;TraesCS6A03G0283000;TraesCS6B03G0370800
GO:0030658	transport vesicle membrane	0.0008	0.0006	1.21	0.496245	0.518676	TraesCS2D03G0444900;TraesCS3A03G0772300
GO:0005802	trans-Golgi network	0.0023	0.0022	1.06	0.498002	0.518676	TraesCS2D03G0286700;TraesCS3B03G0954200;TraesCS3D03G0964700LC;TraesCS4A03G0714300;TraesCS7B03G0122300;TraesCS7D03G0326500
GO:0031967	organelle envelope	0.009	0.0088	1.02	0.500195	0.518676	TraesCS1D03G0148500LC;TraesCS2A03G0381200;TraesCS2B03G0284600;TraesCS2B03G0450100;TraesCS2B03G0507600;TraesCS2B03G0820600;TraesCS2B03G1021700;TraesCS2D03G0352100;TraesCS2D03G0684600;TraesCS2D03G0761000;TraesCS3A03G0656700;TraesCS3A03G0790300;TraesCS3B03G0911800;TraesCS3D03G0384700;TraesCS3D03G0729700;TraesCS4A03G0162300;TraesCS4A03G0815800;TraesCS4B03G0616100;TraesCS4D03G0004700;TraesCS4D03G05446…
GO:0031975	envelope	0.009	0.0088	1.02	0.500195	0.518676	TraesCS1D03G0148500LC;TraesCS2A03G0381200;TraesCS2B03G0284600;TraesCS2B03G0450100;TraesCS2B03G0507600;TraesCS2B03G0820600;TraesCS2B03G1021700;TraesCS2D03G0352100;TraesCS2D03G0684600;TraesCS2D03G0761000;TraesCS3A03G0656700;TraesCS3A03G0790300;TraesCS3B03G0911800;TraesCS3D03G0384700;TraesCS3D03G0729700;TraesCS4A03G0162300;TraesCS4A03G0815800;TraesCS4B03G0616100;TraesCS4D03G0004700;TraesCS4D03G05446…
GO:0044297	cell body	0.0004	0.0003	1.46	0.501387	0.518676	Triticum_aestivum_newGene_31606
GO:0000322	storage vacuole	0.0008	0.0007	1.16	0.518975	0.532638	TraesCS3D03G0982100;TraesCS4B03G0848600
GO:0000307	cyclin-dependent protein kinase holoenzyme complex	0.0004	0.0003	1.39	0.519322	0.532638	TraesCS3B03G0439300
GO:0017119	Golgi transport complex	0.0004	0.0003	1.39	0.519322	0.532638	TraesCS4A03G0123400
GO:0098588	bounding membrane of organelle	0.0074	0.0074	1	0.524611	0.535523	TraesCS1D03G0148500LC;TraesCS2A03G0381200;TraesCS2B03G0507600;TraesCS2D03G0684600;TraesCS2D03G0944200;TraesCS3D03G0384700;TraesCS3D03G0964700LC;TraesCS4A03G0815800;TraesCS4D03G0044100;TraesCS4D03G0607600;TraesCS5A03G0562600;TraesCS5A03G1005400;TraesCS5B03G1052000;TraesCS5D03G0363300LC;TraesCS5D03G0528400;TraesCS5D03G1188700;TraesCS7B03G0122300;TraesCS7D03G0326500;TraesCSU03G0065800LC
GO:0009522	photosystem I	0.0043	0.0042	1.01	0.525423	0.535523	TraesCS1A03G0986900;TraesCS1B03G1169100;TraesCS1D03G0467800;TraesCS1D03G0954200;TraesCS2D03G1302500LC;TraesCS3B03G0775700LC;TraesCS5B03G0884400;TraesCS5D03G1014300LC;TraesCS7B03G1233700LC;TraesCS7D03G0623200;TraesCSU03G0499200LC
GO:0005667	transcription regulator complex	0.0012	0.0011	1.08	0.526598	0.535523	TraesCS2B03G1296000;TraesCS2D03G0683500;Triticum_aestivum_newGene_219199
GO:0030130	clathrin coat of trans-Golgi network vesicle	0.0004	0.0003	1.32	0.536612	0.541122	TraesCS7B03G1318500LC
GO:0030132	clathrin coat of coated pit	0.0004	0.0003	1.32	0.536612	0.541122	TraesCS7B03G1318500LC
GO:0045202	synapse	0.0004	0.0003	1.32	0.536612	0.541122	TraesCS6B03G0022700
GO:0098805	whole membrane	0.0074	0.0075	1	0.541338	0.544362	TraesCS1D03G0148500LC;TraesCS2A03G0381200;TraesCS2B03G0507600;TraesCS2D03G0684600;TraesCS2D03G0944200;TraesCS3D03G0384700;TraesCS3D03G0964700LC;TraesCS4A03G0815800;TraesCS4D03G0044100;TraesCS4D03G0607600;TraesCS5A03G0562600;TraesCS5A03G1005400;TraesCS5B03G1052000;TraesCS5D03G0363300LC;TraesCS5D03G0528400;TraesCS5D03G1188700;TraesCS7B03G0122300;TraesCS7D03G0326500;TraesCSU03G0065800LC
GO:0048471	perinuclear region of cytoplasm	0.0008	0.0007	1.09	0.551759	0.553281	TraesCS3D03G0964700LC;TraesCS4B03G0004400
GO:0005688	U6 snRNP	0.0004	0.0003	1.26	0.553281	0.553281	TraesCS1A03G0691100
GO:0000776	kinetochore	0.0008	0.0007	1.07	0.56233	0.560773	TraesCS6A03G0029300;TraesCS6B03G0979800LC
GO:0098803	respiratory chain complex	0.0004	0.0003	1.21	0.56935	0.562038	TraesCS2B03G0820600
GO:0031974	membrane-enclosed lumen	0.0211	0.0214	0.98	0.569933	0.562038	TraesCS1A03G0444900;TraesCS1A03G0839200;TraesCS1A03G0913000LC;TraesCS1B03G0962700;TraesCS1D03G0808400;TraesCS2A03G0000200;TraesCS2A03G0320100;TraesCS2A03G0364800;TraesCS2A03G0381200;TraesCS2A03G0724500;TraesCS2A03G1225200;TraesCS2B03G0438600;TraesCS2B03G0450100;TraesCS2B03G0507600;TraesCS2B03G0800500;TraesCS2B03G1296000;TraesCS2D03G0000100;TraesCS2D03G0339400;TraesCS2D03G0352100;TraesCS3A03G05397…
GO:0043233	organelle lumen	0.0211	0.0214	0.98	0.569933	0.562038	TraesCS1A03G0444900;TraesCS1A03G0839200;TraesCS1A03G0913000LC;TraesCS1B03G0962700;TraesCS1D03G0808400;TraesCS2A03G0000200;TraesCS2A03G0320100;TraesCS2A03G0364800;TraesCS2A03G0381200;TraesCS2A03G0724500;TraesCS2A03G1225200;TraesCS2B03G0438600;TraesCS2B03G0450100;TraesCS2B03G0507600;TraesCS2B03G0800500;TraesCS2B03G1296000;TraesCS2D03G0000100;TraesCS2D03G0339400;TraesCS2D03G0352100;TraesCS3A03G05397…
GO:0070013	intracellular organelle lumen	0.0211	0.0214	0.98	0.569933	0.562038	TraesCS1A03G0444900;TraesCS1A03G0839200;TraesCS1A03G0913000LC;TraesCS1B03G0962700;TraesCS1D03G0808400;TraesCS2A03G0000200;TraesCS2A03G0320100;TraesCS2A03G0364800;TraesCS2A03G0381200;TraesCS2A03G0724500;TraesCS2A03G1225200;TraesCS2B03G0438600;TraesCS2B03G0450100;TraesCS2B03G0507600;TraesCS2B03G0800500;TraesCS2B03G1296000;TraesCS2D03G0000100;TraesCS2D03G0339400;TraesCS2D03G0352100;TraesCS3A03G05397…
GO:0005768	endosome	0.0039	0.004	0.98	0.571405	0.562038	TraesCS2D03G0286700;TraesCS3B03G0954200;TraesCS3D03G0964700LC;TraesCS7A03G0519200;TraesCS7B03G0122300;TraesCS7B03G0337700;TraesCS7B03G0689800;TraesCS7D03G0326500;TraesCS7D03G0501800;Triticum_aestivum_newGene_31606
GO:0055029	nuclear DNA-directed RNA polymerase complex	0.0008	0.0008	1.03	0.582932	0.569035	Triticum_aestivum_newGene_218124;Triticum_aestivum_newGene_219199
GO:0030425	dendrite	0.0004	0.0003	1.16	0.584841	0.569035	TraesCS6B03G0022700
GO:0031201	SNARE complex	0.0004	0.0003	1.16	0.584841	0.569035	TraesCS2D03G1030300
GO:0097447	dendritic tree	0.0004	0.0003	1.16	0.584841	0.569035	TraesCS6B03G0022700
GO:0044428	obsolete nuclear part	0.0207	0.0212	0.97	0.597522	0.579806	TraesCS1A03G0444900;TraesCS1A03G0839200;TraesCS1A03G0913000LC;TraesCS1B03G0962700;TraesCS1D03G0808400;TraesCS2A03G0000200;TraesCS2A03G0364800;TraesCS2A03G0381200;TraesCS2A03G0724500;TraesCS2A03G1225200;TraesCS2B03G0507600;TraesCS2B03G0800500;TraesCS2B03G1296000;TraesCS2D03G0000100;TraesCS2D03G0761000;TraesCS3A03G0539700;TraesCS3A03G0919300;TraesCS3B03G0966300LC;TraesCS3B03G1040800;TraesCS3D03G050…
GO:0030427	site of polarized growth	0.0004	0.0004	1.11	0.599776	0.580428	TraesCS7D03G1205200
GO:0031981	nuclear lumen	0.0191	0.0198	0.97	0.613568	0.592184	TraesCS1A03G0444900;TraesCS1A03G0839200;TraesCS1A03G0913000LC;TraesCS1B03G0962700;TraesCS1D03G0808400;TraesCS2A03G0000200;TraesCS2A03G0364800;TraesCS2A03G0381200;TraesCS2A03G0724500;TraesCS2A03G1225200;TraesCS2B03G0507600;TraesCS2B03G0800500;TraesCS2B03G1296000;TraesCS2D03G0000100;TraesCS3A03G0539700;TraesCS3A03G0919300;TraesCS3B03G0966300LC;TraesCS3B03G1040800;TraesCS3D03G0501400;TraesCS3D03G084…
GO:0098791	Golgi apparatus subcompartment	0.0016	0.0017	0.93	0.623546	0.600205	TraesCS2D03G0286700;TraesCS3D03G0964700LC;TraesCS7B03G0122300;TraesCS7D03G0326500
GO:0000428	DNA-directed RNA polymerase complex	0.0008	0.0008	0.94	0.631261	0.60601	Triticum_aestivum_newGene_218124;Triticum_aestivum_newGene_219199
GO:0031226	intrinsic component of plasma membrane	0.0027	0.003	0.92	0.63795	0.610803	TraesCS1A03G0824700;TraesCS1B03G0948900;TraesCS1D03G0793500;TraesCS2B03G1060800;TraesCS2D03G0389500;TraesCS5D03G0616800;TraesCS6B03G1116200
GO:0042406	extrinsic component of endoplasmic reticulum membrane	0.0008	0.0008	0.93	0.640384	0.611508	TraesCS1A03G0523000;TraesCS1B03G0612700
GO:0022626	cytosolic ribosome	0.0008	0.0009	0.91	0.649329	0.615543	TraesCS2A03G0732900;TraesCSU03G0065800LC
GO:0009536	plastid	0.0308	0.032	0.96	0.651366	0.615543	TraesCS1A03G0498700;TraesCS1A03G0666500;TraesCS1A03G0708100LC;TraesCS1B03G0756200;TraesCS1B03G0910400;TraesCS1B03G1006500;TraesCS1D03G0627900;TraesCS1D03G0839600;TraesCS2A03G0931200;TraesCS2A03G1038400;TraesCS2A03G1367400;TraesCS2B03G0284600;TraesCS2B03G0573400;TraesCS2B03G1021700;TraesCS2B03G1022500;TraesCS2B03G1099100;TraesCS2D03G0684600;TraesCS3A03G0070200;TraesCS3A03G0555400;TraesCS3A03G06567…
GO:0005685	U1 snRNP	0.0004	0.0004	0.96	0.654332	0.615543	TraesCS7B03G0002600
GO:0005686	U2 snRNP	0.0004	0.0004	0.96	0.654332	0.615543	TraesCS1A03G0897100
GO:0005778	peroxisomal membrane	0.0004	0.0004	0.96	0.654332	0.615543	TraesCS1B03G0002000
GO:0042579	microbody	0.0016	0.0017	0.9	0.655544	0.615543	TraesCS1B03G0267900;TraesCS2D03G0944200;TraesCS5B03G0055600LC;TraesCS5B03G1381500
GO:0097708	intracellular vesicle	0.0047	0.0051	0.92	0.656579	0.615543	TraesCS2D03G0286700;TraesCS3D03G0964700LC;TraesCS5A03G0325400;TraesCS5B03G0322200;TraesCS5D03G0328300;TraesCS7A03G0519200;TraesCS7B03G0122300;TraesCS7B03G0337700;TraesCS7B03G0689800;TraesCS7D03G0326500;TraesCS7D03G0501800;Triticum_aestivum_newGene_31606
GO:0030136	clathrin-coated vesicle	0.0008	0.0009	0.88	0.666686	0.620249	TraesCS6B03G0462900;Triticum_aestivum_newGene_70411
GO:0005665	RNA polymerase II, core complex	0.0004	0.0004	0.93	0.666768	0.620249	TraesCS5B03G0695600
GO:0098590	plasma membrane region	0.0004	0.0004	0.93	0.666768	0.620249	TraesCS6B03G0022700
GO:0000124	SAGA complex	0.0004	0.0004	0.9	0.678756	0.626544	TraesCS3B03G0067400
GO:0008180	COP9 signalosome	0.0004	0.0004	0.9	0.678756	0.626544	TraesCS2D03G1126200
GO:0009528	plastid inner membrane	0.0004	0.0004	0.9	0.678756	0.626544	TraesCS4D03G0004700
GO:0031312	extrinsic component of organelle membrane	0.0008	0.0009	0.86	0.683341	0.629163	TraesCS1A03G0523000;TraesCS1B03G0612700
GO:0009501	amyloplast	0.0004	0.0004	0.87	0.690313	0.633961	TraesCS1A03G0361500
GO:0061695	transferase complex, transferring phosphorus-containing groups	0.0008	0.0009	0.83	0.699308	0.640538	Triticum_aestivum_newGene_218124;Triticum_aestivum_newGene_219199
GO:0031410	cytoplasmic vesicle	0.0047	0.0053	0.89	0.702427	0.640538	TraesCS2D03G0286700;TraesCS3D03G0964700LC;TraesCS5A03G0325400;TraesCS5B03G0322200;TraesCS5D03G0328300;TraesCS7A03G0519200;TraesCS7B03G0122300;TraesCS7B03G0337700;TraesCS7B03G0689800;TraesCS7D03G0326500;TraesCS7D03G0501800;Triticum_aestivum_newGene_31606
GO:0044431	obsolete Golgi apparatus part	0.0016	0.0019	0.84	0.702813	0.640538	TraesCS2D03G0286700;TraesCS3D03G0964700LC;TraesCS7B03G0122300;TraesCS7D03G0326500
GO:0005618	cell wall	0.0133	0.0145	0.92	0.719086	0.653714	TraesCS1A03G0748300;TraesCS1A03G0860500;TraesCS1B03G0853100;TraesCS1B03G0997400;TraesCS1D03G0831800;TraesCS2A03G0364800;TraesCS2B03G1060800;TraesCS2D03G0286700;TraesCS2D03G0389500;TraesCS3A03G0026000;TraesCS3A03G0026100;TraesCS3D03G0189100;TraesCS3D03G0384100;TraesCS4A03G0348100;TraesCS4B03G0450800;TraesCS4B03G0772500;TraesCS4B03G0923300;TraesCS4B03G0966800;TraesCS4B03G0967100;TraesCS4B03G0969000…
GO:0090575	RNA polymerase II transcription regulator complex	0.0004	0.0005	0.77	0.732532	0.662676	Triticum_aestivum_newGene_219199
GO:0000790	nuclear chromatin	0.0008	0.001	0.77	0.736306	0.662676	TraesCS3A03G0539700;TraesCS3D03G0501400
GO:0009706	chloroplast inner membrane	0.0008	0.001	0.77	0.736306	0.662676	TraesCS2D03G0671200;TraesCS4D03G0004700
GO:0032580	Golgi cisterna membrane	0.0008	0.001	0.77	0.736306	0.662676	TraesCS5D03G0329800;TraesCS6A03G0829200
GO:0000323	lytic vacuole	0.0004	0.0005	0.75	0.742155	0.663028	TraesCS5D03G0363300LC
GO:0016591	RNA polymerase II, holoenzyme	0.0004	0.0005	0.75	0.742155	0.663028	Triticum_aestivum_newGene_219199
GO:0071944	cell periphery	0.0297	0.0318	0.93	0.748403	0.663028	TraesCS1A03G0672500;TraesCS1A03G0824700;TraesCS1A03G0860500;TraesCS1A03G0874100;TraesCS1B03G0948900;TraesCS1B03G0997400;TraesCS1B03G1018800;TraesCS1D03G0793500;TraesCS1D03G0831800;TraesCS1D03G0848500;TraesCS2A03G0364800;TraesCS2A03G0381200;TraesCS2B03G0219100;TraesCS2B03G0507600;TraesCS2B03G0545400;TraesCS2B03G0575400;TraesCS2B03G0793300;TraesCS2B03G1060800;TraesCS2D03G0286700;TraesCS2D03G0389500…
GO:0044437	obsolete vacuolar part	0.0039	0.0046	0.84	0.75113	0.663028	TraesCS2D03G0944200;TraesCS4D03G0044100;TraesCS5A03G0562600;TraesCS5A03G1005400;TraesCS5B03G1052000;TraesCS5D03G0363300LC;TraesCS5D03G0528400;TraesCS7B03G0122300;TraesCS7D03G0326500;TraesCSU03G0065800LC
GO:0000276	mitochondrial proton-transporting ATP synthase complex, coupling factor F(o)	0.0004	0.0005	0.73	0.751432	0.663028	TraesCS2A03G0732900
GO:0005844	polysome	0.0004	0.0005	0.73	0.751432	0.663028	TraesCSU03G0065800LC
GO:0019773	proteasome core complex, alpha-subunit complex	0.0004	0.0005	0.73	0.751432	0.663028	Triticum_aestivum_newGene_219240
GO:0033180	proton-transporting V-type ATPase, V1 domain	0.0004	0.0005	0.73	0.751432	0.663028	Triticum_aestivum_newGene_170830
GO:0005746	mitochondrial respirasome	0.0004	0.0005	0.71	0.760376	0.669279	TraesCS2B03G0820600
GO:0005764	lysosome	0.0004	0.0006	0.7	0.768997	0.675217	TraesCS5D03G0363300LC
GO:0031982	vesicle	0.0047	0.0056	0.84	0.773749	0.677736	TraesCS2D03G0286700;TraesCS3D03G0964700LC;TraesCS5A03G0325400;TraesCS5B03G0322200;TraesCS5D03G0328300;TraesCS7A03G0519200;TraesCS7B03G0122300;TraesCS7B03G0337700;TraesCS7B03G0689800;TraesCS7D03G0326500;TraesCS7D03G0501800;Triticum_aestivum_newGene_31606
GO:0005885	Arp2/3 protein complex	0.0004	0.0006	0.66	0.785322	0.685204	TraesCS7D03G1205200
GO:0098687	chromosomal region	0.0016	0.0021	0.75	0.787189	0.685204	TraesCS2A03G0724500;TraesCS2B03G0800500;TraesCS6A03G0987600;TraesCS6B03G0979800LC
GO:0005829	cytosol	0.0308	0.0334	0.92	0.787985	0.685204	TraesCS1A03G0273400;TraesCS1A03G0444900;TraesCS1A03G0873200;TraesCS1A03G0874100;TraesCS1A03G0913000LC;TraesCS1B03G1015900;TraesCS1B03G1018800;TraesCS1D03G0594400;TraesCS1D03G0847100;TraesCS1D03G0848500;TraesCS2A03G0381200;TraesCS2A03G0539700;TraesCS2B03G0473200;TraesCS2B03G0507600;TraesCS2B03G0660400;TraesCS2B03G0743500LC;TraesCS2D03G0116600;TraesCS2D03G0136100;TraesCS2D03G0331700;TraesCS2D03G036…
GO:0005635	nuclear envelope	0.0016	0.0021	0.74	0.795728	0.69027	TraesCS2A03G0381200;TraesCS2B03G0507600;TraesCS2D03G0761000;TraesCS4D03G0607600
GO:0009521	photosystem	0.0004	0.0007	0.59	0.821264	0.709005	TraesCS7D03G0279300LC
GO:0009986	cell surface	0.0004	0.0007	0.59	0.821264	0.709005	TraesCS6B03G0022700
GO:0031090	organelle membrane	0.0101	0.0119	0.85	0.827141	0.71237	TraesCS1A03G0523000;TraesCS1B03G0612700;TraesCS1D03G0148500LC;TraesCS2A03G0381200;TraesCS2B03G0284600;TraesCS2B03G0450100;TraesCS2B03G0507600;TraesCS2B03G0820600;TraesCS2D03G0352100;TraesCS2D03G0684600;TraesCS2D03G0944200;TraesCS3D03G0384700;TraesCS3D03G0964700LC;TraesCS4A03G0815800;TraesCS4D03G0004700;TraesCS4D03G0044100;TraesCS4D03G0607600;TraesCS5A03G0562600;TraesCS5A03G1005400;TraesCS5B03G105…
GO:0098798	mitochondrial protein complex	0.0012	0.0018	0.67	0.831229	0.714182	TraesCS2B03G0450100;TraesCS2B03G0820600;TraesCS2D03G0352100
GO:0005773	vacuole	0.0074	0.0092	0.81	0.858138	0.735547	TraesCS1B03G0331800LC;TraesCS2A03G0234900;TraesCS2D03G0874400;TraesCS2D03G0944200;TraesCS3B03G0278900LC;TraesCS3B03G0857400;TraesCS3D03G0982100;TraesCS4B03G0848600;TraesCS4B03G0923300;TraesCS4D03G0044100;TraesCS4D03G0809300;TraesCS5A03G0562600;TraesCS5A03G1005400;TraesCS5B03G1052000;TraesCS5D03G0363300LC;TraesCS5D03G0528400;TraesCS7B03G0122300;TraesCS7D03G0326500;TraesCSU03G0065800LC
GO:0031977	thylakoid lumen	0.0004	0.0008	0.51	0.861708	0.736572	TraesCS1D03G0606000LC
GO:0042175	nuclear outer membrane-endoplasmic reticulum membrane network	0.002	0.0029	0.68	0.863426	0.736572	TraesCS1A03G0523000;TraesCS1B03G0612700;TraesCS2A03G0381200;TraesCS2B03G0507600;TraesCS4D03G0607600
GO:0044455	obsolete mitochondrial membrane part	0.0012	0.0019	0.62	0.867562	0.738351	TraesCS2B03G0450100;TraesCS2B03G0820600;TraesCS2D03G0352100
GO:1990204	oxidoreductase complex	0.0004	0.0008	0.5	0.871483	0.739938	TraesCS2B03G0820600
GO:0010008	endosome membrane	0.0004	0.0008	0.49	0.876108	0.741181	TraesCS3D03G0964700LC
GO:0005654	nucleoplasm	0.0125	0.015	0.83	0.879037	0.741181	TraesCS1A03G0444900;TraesCS1A03G0913000LC;TraesCS2A03G0000200;TraesCS2A03G0364800;TraesCS2A03G1225200;TraesCS2D03G0000100;TraesCS3A03G0539700;TraesCS3A03G0919300;TraesCS3B03G0966300LC;TraesCS3B03G1040800;TraesCS3D03G0501400;TraesCS3D03G0845400;TraesCS4A03G0308100;TraesCS4A03G0348100;TraesCS4B03G0401800;TraesCS4B03G0450800;TraesCS4D03G0375900;TraesCS5A03G0866100;TraesCS5B03G0910900;TraesCS5D03G083…
GO:0044432	obsolete endoplasmic reticulum part	0.002	0.003	0.66	0.879123	0.741181	TraesCS1A03G0523000;TraesCS1B03G0612700;TraesCS2A03G0320100;TraesCS2B03G0438600;TraesCS2D03G0339400
GO:0046658	anchored component of plasma membrane	0.0023	0.0035	0.67	0.884151	0.742544	TraesCS1A03G0824700;TraesCS1B03G0948900;TraesCS1D03G0793500;TraesCS2B03G1060800;TraesCS2D03G0389500;TraesCS5D03G0616800
GO:0005839	proteasome core complex	0.0004	0.0008	0.47	0.884865	0.742544	TraesCS2B03G0849900LC
GO:0044440	obsolete endosomal part	0.0004	0.0009	0.44	0.900567	0.753455	TraesCS3D03G0964700LC
GO:0000932	P-body	0.0004	0.0009	0.43	0.904145	0.753455	TraesCS1A03G0691100
GO:0005761	mitochondrial ribosome	0.0004	0.0009	0.43	0.904145	0.753455	TraesCS3B03G0225800
GO:0005886	plasma membrane	0.0379	0.043	0.88	0.914656	0.760453	TraesCS1A03G0284800;TraesCS1A03G0674000;TraesCS1A03G0824700;TraesCS1A03G0826100;TraesCS1A03G0874100;TraesCS1B03G0636600;TraesCS1B03G0948900;TraesCS1B03G1018800;TraesCS1D03G0371000;TraesCS1D03G0793500;TraesCS1D03G0795000;TraesCS1D03G0848500;TraesCS2A03G0381200;TraesCS2B03G0219100;TraesCS2B03G0507600;TraesCS2B03G0545400;TraesCS2B03G0575400;TraesCS2B03G0793300;TraesCS2B03G1060800;TraesCS2D03G0076800…
GO:0031300	intrinsic component of organelle membrane	0.0008	0.0016	0.49	0.919409	0.76089	TraesCS4A03G0815800;TraesCS5D03G1188700
GO:0031301	integral component of organelle membrane	0.0008	0.0016	0.49	0.919409	0.76089	TraesCS4A03G0815800;TraesCS5D03G1188700
GO:0001650	fibrillar center	0.0004	0.001	0.4	0.923071	0.762169	Triticum_aestivum_newGene_219199
GO:0042555	MCM complex	0.0012	0.0022	0.53	0.9261	0.76292	TraesCS3A03G0512400;TraesCS3B03G0553000;TraesCS3D03G0472600
GO:0042025	host cell nucleus	0.0094	0.0123	0.76	0.933737	0.767455	TraesCS1A03G0768800;TraesCS1A03G0859800;TraesCS1D03G0735800;TraesCS1D03G0735900;TraesCS2A03G0537300LC;TraesCS2A03G0835300;TraesCS2B03G0420500;TraesCS2B03G0459900;TraesCS2B03G0564100;TraesCS2D03G0899700;TraesCS2D03G1265100;TraesCS3A03G0365900;TraesCS3B03G0439300;TraesCS3D03G0898400;TraesCS4B03G0183600;TraesCS5D03G0812600;TraesCS6A03G1050600;TraesCS6B03G1304700;TraesCS6D03G0183900;TraesCS6D03G09324…
GO:0000325	plant-type vacuole	0.0012	0.0024	0.5	0.943206	0.76759	TraesCS3B03G0780200;TraesCS3D03G0982100;TraesCS4B03G0848600
GO:0005741	mitochondrial outer membrane	0.0004	0.0011	0.35	0.946682	0.76759	TraesCS1D03G0148500LC
GO:0005747	mitochondrial respiratory chain complex I	0.0004	0.0011	0.35	0.946682	0.76759	TraesCS1D03G0721700
GO:0009654	photosystem II oxygen evolving complex	0.0004	0.0012	0.34	0.950452	0.76759	TraesCS3D03G0735200
GO:0044391	ribosomal subunit	0.0004	0.0012	0.32	0.960237	0.76759	TraesCSU03G0065800LC
GO:0031224	intrinsic component of membrane	0.0055	0.0083	0.66	0.963069	0.76759	TraesCS1A03G0824700;TraesCS1A03G0860500;TraesCS1B03G0948900;TraesCS1B03G0997400;TraesCS1D03G0793500;TraesCS1D03G0831800;TraesCS2B03G1060800;TraesCS2D03G0389500;TraesCS4A03G0815800;TraesCS4A03G1082400;TraesCS5D03G0616800;TraesCS5D03G1188700;TraesCS6B03G1116200;TraesCS7A03G0109300
GO:0005743	mitochondrial inner membrane	0.0043	0.0069	0.63	0.965694	0.76759	TraesCS1B03G1027000;TraesCS1D03G0428700;TraesCS2B03G0450100;TraesCS2B03G0820600;TraesCS2D03G0352100;TraesCS3A03G0097300;TraesCS3B03G0111100;TraesCS3D03G0055200;TraesCS4A03G0507000;TraesCS4D03G0249500;Triticum_aestivum_newGene_15170
GO:0019866	organelle inner membrane	0.0016	0.0033	0.48	0.969618	0.76759	TraesCS2B03G0450100;TraesCS2B03G0820600;TraesCS2D03G0352100;TraesCS4D03G0004700
GO:0005759	mitochondrial matrix	0.0012	0.0028	0.42	0.974237	0.76759	TraesCS2B03G0450100;TraesCS2B03G0832300;TraesCS2D03G0352100
GO:0009507	chloroplast	0.0433	0.0517	0.84	0.979077	0.76759	TraesCS1A03G0361500;TraesCS1A03G0498700;TraesCS1A03G0666500;TraesCS1A03G0708100LC;TraesCS1B03G0756200;TraesCS1B03G0824900LC;TraesCS1B03G0910400;TraesCS1B03G1006500;TraesCS1D03G0627900;TraesCS1D03G0839600;TraesCS2A03G0466700;TraesCS2A03G0931200;TraesCS2A03G1367400;TraesCS2B03G0284600;TraesCS2B03G0573400;TraesCS2B03G0617700;TraesCS2B03G1021700;TraesCS2B03G1022500;TraesCS2B03G1099100;TraesCS2D03G013…
GO:0005740	mitochondrial envelope	0.0016	0.0035	0.45	0.979334	0.76759	TraesCS1D03G0148500LC;TraesCS2B03G0450100;TraesCS2B03G0820600;TraesCS2D03G0352100
GO:0044433	obsolete cytoplasmic vesicle part	0.0004	0.0015	0.26	0.980905	0.76759	TraesCS3D03G0964700LC
GO:0044445	obsolete cytosolic part	0.0004	0.0016	0.25	0.984104	0.76759	TraesCSU03G0065800LC
GO:0032300	mismatch repair complex	0.0016	0.0036	0.43	0.984911	0.76759	TraesCS1B03G0420400;TraesCS6A03G0559000;TraesCS6B03G0683800;TraesCS6D03G0474100
GO:0009523	photosystem II	0.002	0.0043	0.46	0.985994	0.76759	TraesCS1A03G0986900;TraesCS1B03G1169100;TraesCS1D03G0954200;TraesCS5B03G0884400;TraesCS7D03G0623200
GO:0048046	apoplast	0.0086	0.0133	0.64	0.990433	0.76759	TraesCS1A03G0104500;TraesCS1B03G0132800;TraesCS1D03G0091500;TraesCS2B03G1060800;TraesCS3A03G0026000;TraesCS3A03G0026100;TraesCS3D03G0384100;TraesCS4B03G0966800;TraesCS4B03G0967100;TraesCS4B03G0969000;TraesCS5A03G0925400;TraesCS5A03G1005400;TraesCS5A03G1272900;TraesCS5B03G0486200;TraesCS5B03G1052000;TraesCS6B03G1260400;TraesCS7A03G1034000;TraesCS7A03G1037100;TraesCS7B03G0876600;Triticum_aestivum_n…
GO:0098827	endoplasmic reticulum subcompartment	0.0008	0.0028	0.28	0.993905	0.76759	TraesCS1A03G0523000;TraesCS1B03G0612700
GO:0070469	respirasome	0.0012	0.0036	0.33	0.995019	0.76759	TraesCS2B03G0820600;TraesCS2B03G1163500;TraesCS2D03G1342300
GO:0000775	chromosome, centromeric region	0.0004	0.002	0.19	0.995087	0.76759	TraesCS6B03G0979800LC
GO:0045261	proton-transporting ATP synthase complex, catalytic core F(1)	0.0008	0.0029	0.27	0.995589	0.76759	TraesCS1A03G0370700;TraesCS1B03G0413600
GO:0009535	chloroplast thylakoid membrane	0.0105	0.0167	0.63	0.996765	0.76759	TraesCS1A03G0986900;TraesCS1B03G1169100;TraesCS1D03G0606000LC;TraesCS1D03G0954200;TraesCS2A03G0732900;TraesCS2A03G0931200;TraesCS2B03G1021700;TraesCS2B03G1022500;TraesCS2D03G0869000;TraesCS2D03G0870100;TraesCS3A03G0656700;TraesCS3B03G0775700LC;TraesCS4A03G0126400;TraesCS4A03G0615700;TraesCS4B03G0188800;TraesCS4B03G0655700;TraesCS4D03G0155600;TraesCS4D03G0579800;TraesCS5B03G0884400;TraesCS5D03G101…
GO:0044429	obsolete mitochondrial part	0.0016	0.0044	0.35	0.99682	0.76759	TraesCS1D03G0148500LC;TraesCS2B03G0450100;TraesCS2B03G0820600;TraesCS2D03G0352100
GO:0030176	integral component of endoplasmic reticulum membrane	0.0004	0.0023	0.17	0.997727	0.76759	Triticum_aestivum_newGene_219723
GO:0015934	large ribosomal subunit	0.0012	0.0041	0.29	0.998364	0.76759	TraesCS4A03G0032100;TraesCS4B03G0753000;TraesCSU03G0065800LC
GO:0031966	mitochondrial membrane	0.0016	0.0049	0.32	0.998722	0.76759	TraesCS1D03G0148500LC;TraesCS2B03G0450100;TraesCS2B03G0820600;TraesCS2D03G0352100
GO:0005840	ribosome	0.0156	0.0241	0.65	0.998982	0.76759	TraesCS1A03G0004000;TraesCS1A03G0886300;TraesCS1A03G0994600;TraesCS1B03G0552200;TraesCS1B03G0819100;TraesCS1B03G1036500;TraesCS1B03G1166100;TraesCS1B03G1177500;TraesCS1D03G0665400;TraesCS1D03G0861400;TraesCS2A03G0864600;TraesCS2B03G1079400LC;TraesCS2D03G0813800;TraesCS2D03G1294200;TraesCS3A03G0618600LC;TraesCS3A03G0649200;TraesCS3D03G0567000;TraesCS3D03G1097800;TraesCS4A03G0503200;TraesCS4B03G024…
GO:0005739	mitochondrion	0.032	0.0442	0.72	0.999426	0.76759	TraesCS1A03G0071800;TraesCS1A03G0136900;TraesCS1A03G0139600;TraesCS1A03G0165100;TraesCS1B03G0186400;TraesCS1B03G0186700;TraesCS1B03G0217900;TraesCS1B03G0218700;TraesCS1B03G0246200;TraesCS1B03G0246500;TraesCS1B03G1006500;TraesCS1D03G0062400;TraesCS1D03G0062500;TraesCS1D03G0127200;TraesCS1D03G0148500LC;TraesCS1D03G0151600;TraesCS1D03G0153800;TraesCS1D03G0154400;TraesCS1D03G0175500;TraesCS1D03G08396…
GO:0045263	proton-transporting ATP synthase complex, coupling factor F(o)	0.0004	0.003	0.13	0.99961	0.76759	TraesCS1B03G0161300
GO:0005576	extracellular region	0.0117	0.023	0.51	0.999993	0.76759	TraesCS1A03G0676300;TraesCS1A03G0748300;TraesCS1A03G0789400;TraesCS1B03G0317200;TraesCS1B03G0853100;TraesCS1D03G0184800;TraesCS2B03G1060800;TraesCS2D03G1302200;TraesCS3B03G1446200LC;TraesCS3D03G0574300;TraesCS4B03G0963900;TraesCS5A03G0230700;TraesCS5A03G0364500;TraesCS5A03G0655100;TraesCS5A03G1005400;TraesCS5B03G0246800;TraesCS5B03G0360200;TraesCS5B03G1052000;TraesCS5B03G1244600;TraesCS5D03G02433…
GO:0015935	small ribosomal subunit	0.0012	0.0076	0.15	1	0.76759	TraesCS2A03G0357600;TraesCS2B03G0477700;TraesCS4A03G0510600
GO:0000786	nucleosome	0.002	0.0096	0.2	1	0.76759	TraesCS1A03G0878800;TraesCS1D03G0685500;TraesCS2D03G0899700;TraesCS5A03G0247700;TraesCS5D03G0812600

## Sheet: CS-0_vs_CS-5 (MF)
ID	Description	GeneRatio	BgRatio	enrich_factor	pvalue	qvalue	geneID
GO:0003690	double-stranded DNA binding	0.0248	0.0043	5.77	2.75013e-46	1.67034e-43	TraesCS1A03G0205200;TraesCS1A03G0649600;TraesCS1A03G1070700;TraesCS1B03G0106800;TraesCS1B03G0154200;TraesCS1B03G0218300;TraesCS1B03G0737700;TraesCS1D03G0153100;TraesCS1D03G0608500;TraesCS1D03G0767900;TraesCS1D03G0971300;TraesCS2B03G1292000;TraesCS2D03G1179200;TraesCS3B03G1285300;TraesCS4A03G0308100;TraesCS4A03G0974800;TraesCS4A03G0974900;TraesCS4B03G0401800;TraesCS4D03G0352600;TraesCS5A03G0605700…
GO:0043531	ADP binding	0.0644	0.0305	2.11	1.92853e-29	5.85663e-27	TraesCS1A03G0012700;TraesCS1A03G0013000;TraesCS1A03G0059400;TraesCS1A03G0061000;TraesCS1A03G0065300;TraesCS1A03G0065500;TraesCS1A03G0065600;TraesCS1A03G0065900;TraesCS1A03G0066200;TraesCS1A03G0186700;TraesCS1A03G0664000;TraesCS1A03G1018300LC;TraesCS1B03G0000100;TraesCS1B03G0001400LC;TraesCS1B03G0004400;TraesCS1B03G0005800;TraesCS1B03G0045800;TraesCS1B03G0068800;TraesCS1B03G0070900;TraesCS1B03G007…
GO:0003723	RNA binding	0.0726	0.0385	1.88	3.74765e-25	7.58734e-23	TraesCS1A03G0071800;TraesCS1A03G0136900;TraesCS1A03G0139600;TraesCS1A03G0165100;TraesCS1A03G0264900;TraesCS1A03G0445600;TraesCS1A03G0524500;TraesCS1A03G0588700;TraesCS1A03G0691100;TraesCS1A03G0839200;TraesCS1A03G1018800;TraesCS1A03G1052100;TraesCS1B03G0186400;TraesCS1B03G0186700;TraesCS1B03G0217900;TraesCS1B03G0218700;TraesCS1B03G0246200;TraesCS1B03G0246500;TraesCS1B03G0352100;TraesCS1B03G0537300…
GO:0016787	hydrolase activity	0.0544	0.0297	1.83	1.0633e-17	1.61454e-15	TraesCS1A03G0071800;TraesCS1A03G0136900;TraesCS1A03G0139600;TraesCS1A03G0165100;TraesCS1A03G0561600;TraesCS1A03G0588700;TraesCS1A03G0663200;TraesCS1A03G0694300;TraesCS1A03G0824700;TraesCS1A03G0873800;TraesCS1A03G0913000LC;TraesCS1B03G0186400;TraesCS1B03G0186700;TraesCS1B03G0217900;TraesCS1B03G0218700;TraesCS1B03G0246200;TraesCS1B03G0246500;TraesCS1B03G0616300;TraesCS1B03G0791700;TraesCS1B03G09489…
GO:0004519	endonuclease activity	0.0307	0.014	2.2	4.63621e-16	5.63177e-14	TraesCS1A03G0071800;TraesCS1A03G0136900;TraesCS1A03G0139600;TraesCS1A03G0165100;TraesCS1A03G0588700;TraesCS1B03G0186400;TraesCS1B03G0186700;TraesCS1B03G0217900;TraesCS1B03G0218700;TraesCS1B03G0246200;TraesCS1B03G0246500;TraesCS1B03G0583300;TraesCS1B03G0616300;TraesCS1B03G1006500;TraesCS1D03G0062400;TraesCS1D03G0062500;TraesCS1D03G0127200;TraesCS1D03G0151600;TraesCS1D03G0153800;TraesCS1D03G0154400…
GO:0004016	adenylate cyclase activity	0.0079	0.0018	4.32	4.37333e-12	4.42704e-10	TraesCS1A03G0071800;TraesCS1A03G0136900;TraesCS1A03G0139600;TraesCS1A03G0165100;TraesCS1B03G0186400;TraesCS1B03G0186700;TraesCS1B03G0217900;TraesCS1B03G0218700;TraesCS1B03G0246200;TraesCS1B03G0246500;TraesCS1D03G0062400;TraesCS1D03G0062500;TraesCS1D03G0127200;TraesCS1D03G0151600;TraesCS1D03G0153800;TraesCS1D03G0154400;TraesCS1D03G0175500;TraesCS2D03G1187200;TraesCS2D03G1187300;TraesCS5B03G0651000…
GO:0009975	cyclase activity	0.0079	0.0018	4.26	6.37001e-12	4.83618e-10	TraesCS1A03G0071800;TraesCS1A03G0136900;TraesCS1A03G0139600;TraesCS1A03G0165100;TraesCS1B03G0186400;TraesCS1B03G0186700;TraesCS1B03G0217900;TraesCS1B03G0218700;TraesCS1B03G0246200;TraesCS1B03G0246500;TraesCS1D03G0062400;TraesCS1D03G0062500;TraesCS1D03G0127200;TraesCS1D03G0151600;TraesCS1D03G0153800;TraesCS1D03G0154400;TraesCS1D03G0175500;TraesCS2D03G1187200;TraesCS2D03G1187300;TraesCS5B03G0651000…
GO:0016849	phosphorus-oxygen lyase activity	0.0079	0.0018	4.26	6.37001e-12	4.83618e-10	TraesCS1A03G0071800;TraesCS1A03G0136900;TraesCS1A03G0139600;TraesCS1A03G0165100;TraesCS1B03G0186400;TraesCS1B03G0186700;TraesCS1B03G0217900;TraesCS1B03G0218700;TraesCS1B03G0246200;TraesCS1B03G0246500;TraesCS1D03G0062400;TraesCS1D03G0062500;TraesCS1D03G0127200;TraesCS1D03G0151600;TraesCS1D03G0153800;TraesCS1D03G0154400;TraesCS1D03G0175500;TraesCS2D03G1187200;TraesCS2D03G1187300;TraesCS5B03G0651000…
GO:1901363	heterocyclic compound binding	0.0406	0.0234	1.73	1.17282e-11	7.91479e-10	TraesCS1A03G0071800;TraesCS1A03G0136900;TraesCS1A03G0139600;TraesCS1A03G0165100;TraesCS1A03G0588700;TraesCS1A03G0672500;TraesCS1A03G0839200;TraesCS1B03G0186400;TraesCS1B03G0186700;TraesCS1B03G0217900;TraesCS1B03G0218700;TraesCS1B03G0246200;TraesCS1B03G0246500;TraesCS1B03G0616300;TraesCS1B03G0962700;TraesCS1B03G1006500;TraesCS1D03G0062400;TraesCS1D03G0062500;TraesCS1D03G0127200;TraesCS1D03G0148500…
GO:0097159	organic cyclic compound binding	0.0406	0.0235	1.73	1.67363e-11	1.01651e-09	TraesCS1A03G0071800;TraesCS1A03G0136900;TraesCS1A03G0139600;TraesCS1A03G0165100;TraesCS1A03G0588700;TraesCS1A03G0672500;TraesCS1A03G0839200;TraesCS1B03G0186400;TraesCS1B03G0186700;TraesCS1B03G0217900;TraesCS1B03G0218700;TraesCS1B03G0246200;TraesCS1B03G0246500;TraesCS1B03G0616300;TraesCS1B03G0962700;TraesCS1B03G1006500;TraesCS1D03G0062400;TraesCS1D03G0062500;TraesCS1D03G0127200;TraesCS1D03G0148500…
GO:0004518	nuclease activity	0.031	0.0166	1.87	2.93768e-11	1.62205e-09	TraesCS1A03G0071800;TraesCS1A03G0136900;TraesCS1A03G0139600;TraesCS1A03G0165100;TraesCS1A03G0588700;TraesCS1B03G0186400;TraesCS1B03G0186700;TraesCS1B03G0217900;TraesCS1B03G0218700;TraesCS1B03G0246200;TraesCS1B03G0246500;TraesCS1B03G0616300;TraesCS1B03G1006500;TraesCS1D03G0062400;TraesCS1D03G0062500;TraesCS1D03G0127200;TraesCS1D03G0151600;TraesCS1D03G0153800;TraesCS1D03G0154400;TraesCS1D03G0175500…
GO:0003824	catalytic activity	0.0748	0.0514	1.46	5.35361e-11	2.70968e-09	TraesCS1A03G0071800;TraesCS1A03G0078200;TraesCS1A03G0136900;TraesCS1A03G0139600;TraesCS1A03G0165100;TraesCS1A03G0342500;TraesCS1A03G0498700;TraesCS1A03G0523000;TraesCS1A03G0588700;TraesCS1A03G0672500;TraesCS1A03G0701700;TraesCS1A03G0824700;TraesCS1A03G0855800;TraesCS1A03G0856700;TraesCS1A03G0873200;TraesCS1A03G0913000LC;TraesCS1B03G0094400;TraesCS1B03G0186400;TraesCS1B03G0186700;TraesCS1B03G02179…
GO:0004823	leucine-tRNA ligase activity	0.0025	0.0002	15.34	1.55768e-10	7.27758e-09	TraesCS1A03G0576900;TraesCS1B03G0669100;TraesCS1D03G0549900;TraesCS2A03G0307400;TraesCS2B03G0425100;TraesCS2D03G0323100;TraesCS3A03G0382400;TraesCS3B03G0468400;TraesCS3D03G0369700;TraesCS5B03G0112300
GO:0005525	GTP binding	0.0165	0.0073	2.27	8.06964e-10	3.50089e-08	TraesCS1A03G0663000;TraesCS1A03G0720300;TraesCS1B03G0038600;TraesCS1B03G0038800;TraesCS1B03G0565300;TraesCS1B03G0753200;TraesCS1B03G0822000;TraesCS1D03G0324800;TraesCS1D03G0351900;TraesCS1D03G0624600;TraesCS1D03G0683500;TraesCS1D03G1026100;TraesCS2A03G0200300;TraesCS2A03G0539700;TraesCS2A03G0700700;TraesCS2B03G0272700;TraesCS2B03G0660400;TraesCS2B03G0780200;TraesCS2D03G0237200;TraesCS2D03G0499800…
GO:0017056	structural constituent of nuclear pore	0.0039	0.0006	6.13	5.50811e-09	2.2303e-07	TraesCS1A03G0840900;TraesCS1B03G0966800LC;TraesCS1D03G0809500;TraesCS2D03G0552600;TraesCS3A03G0304000;TraesCS3B03G0380100;TraesCS3D03G0297500;TraesCS4A03G0123500;TraesCS4A03G0126100;TraesCS4B03G0651500;TraesCS4B03G0654800;TraesCS4D03G0576300;TraesCS4D03G0579400;TraesCS4D03G0596700LC;TraesCS5A03G0597400;TraesCS7A03G0353400
GO:0004672	protein kinase activity	0.0691	0.0497	1.39	2.07536e-08	7.87818e-07	TraesCS1A03G0162800;TraesCS1A03G0489900;TraesCS1A03G0616800;TraesCS1A03G0629600;TraesCS1A03G0632600;TraesCS1A03G0672500;TraesCS1A03G0691300;TraesCS1A03G0723900;TraesCS1A03G0739000;TraesCS1A03G0892400;TraesCS1A03G0892700;TraesCS1A03G0995500;TraesCS1A03G1030100;TraesCS1B03G0001400LC;TraesCS1B03G0152200;TraesCS1B03G0215500;TraesCS1B03G0405400;TraesCS1B03G0433300;TraesCS1B03G0453900;TraesCS1B03G06629…
GO:0002161	aminoacyl-tRNA editing activity	0.0032	0.0005	7.02	2.66204e-08	9.51084e-07	TraesCS1A03G0576900;TraesCS1B03G0669100;TraesCS1D03G0549900;TraesCS2A03G0307400;TraesCS2B03G0425100;TraesCS2D03G0323100;TraesCS3A03G0382400;TraesCS3B03G0468400;TraesCS3B03G0478000;TraesCS3D03G0369700;TraesCS5B03G0112300;TraesCS7B03G1173600;TraesCS7D03G1198100
GO:0005488	binding	0.0593	0.0421	1.41	8.94792e-08	3.01927e-06	TraesCS1A03G0071800;TraesCS1A03G0136900;TraesCS1A03G0139600;TraesCS1A03G0165100;TraesCS1A03G0573400;TraesCS1A03G0588700;TraesCS1A03G0672500;TraesCS1A03G0824700;TraesCS1A03G0839200;TraesCS1A03G0860500;TraesCS1B03G0186400;TraesCS1B03G0186700;TraesCS1B03G0217900;TraesCS1B03G0218700;TraesCS1B03G0246200;TraesCS1B03G0246500;TraesCS1B03G0616300;TraesCS1B03G0664400;TraesCS1B03G0948900;TraesCS1B03G0962700…
GO:0008184	glycogen phosphorylase activity	0.0015	0.0001	19.43	1.25002e-07	3.61534e-06	TraesCS3A03G0870500;TraesCS3A03G0870600;TraesCS3B03G0993200;TraesCS3B03G0993400;TraesCS3D03G0796900;TraesCS3D03G0797000
GO:0102250	linear malto-oligosaccharide phosphorylase activity	0.0015	0.0001	19.43	1.25002e-07	3.61534e-06	TraesCS3A03G0870500;TraesCS3A03G0870600;TraesCS3B03G0993200;TraesCS3B03G0993400;TraesCS3D03G0796900;TraesCS3D03G0797000
GO:0102499	SHG alpha-glucan phosphorylase activity	0.0015	0.0001	19.43	1.25002e-07	3.61534e-06	TraesCS3A03G0870500;TraesCS3A03G0870600;TraesCS3B03G0993200;TraesCS3B03G0993400;TraesCS3D03G0796900;TraesCS3D03G0797000
GO:0030246	carbohydrate binding	0.0157	0.0078	2.01	1.866e-07	5.1516e-06	TraesCS1A03G0162800;TraesCS1A03G0824700;TraesCS1B03G0103700;TraesCS1B03G0152200;TraesCS1B03G0215500;TraesCS1B03G0453900;TraesCS1B03G0948900;TraesCS1D03G0074600;TraesCS1D03G0151100;TraesCS1D03G0352200;TraesCS1D03G0793500;TraesCS2A03G0457900;TraesCS2A03G0458100;TraesCS2A03G0802500;TraesCS2A03G0904100;TraesCS2B03G0533800;TraesCS2B03G0579400LC;TraesCS2B03G0888200;TraesCS2B03G0994500;TraesCS2B03G14482…
GO:0004642	phosphoribosylformylglycinamidine synthase activity	0.0015	0.0001	17.48	3.03343e-07	8.01047e-06	TraesCS1A03G0410700;TraesCS1A03G0879700;TraesCS1B03G0501900;TraesCS1B03G1026900;TraesCS1D03G0380400;TraesCS1D03G0853200
GO:0002151	G-quadruplex RNA binding	0.001	0	29.14	1.38478e-06	3.50448e-05	TraesCS5A03G1057100;TraesCS5B03G1119000;TraesCS5B03G1119100;TraesCS5D03G0996700
GO:0016829	lyase activity	0.0081	0.0033	2.47	2.49168e-06	6.05347e-05	TraesCS1A03G0071800;TraesCS1A03G0136900;TraesCS1A03G0139600;TraesCS1A03G0165100;TraesCS1B03G0186400;TraesCS1B03G0186700;TraesCS1B03G0217900;TraesCS1B03G0218700;TraesCS1B03G0246200;TraesCS1B03G0246500;TraesCS1D03G0062400;TraesCS1D03G0062500;TraesCS1D03G0127200;TraesCS1D03G0151600;TraesCS1D03G0153800;TraesCS1D03G0154400;TraesCS1D03G0175500;TraesCS2D03G1187200;TraesCS2D03G1187300;TraesCS3B03G0756500…
GO:0004707	MAP kinase activity	0.0025	0.0004	6.07	4.43503e-06	0.000103604	TraesCS1A03G1014400;TraesCS1B03G1195500;TraesCS1D03G0975200;TraesCS3A03G0596400;TraesCS3B03G0678600;TraesCS3D03G0551400;TraesCS7A03G0263900;TraesCS7A03G1022600;TraesCS7B03G0863400;TraesCS7D03G0977400
GO:0003684	damaged DNA binding	0.003	0.0006	4.93	5.11668e-06	0.0001151	TraesCS1B03G0583300;TraesCS1D03G0474900;TraesCS2A03G0724500;TraesCS2B03G0800500;TraesCS2D03G0667600;TraesCS3A03G0733700;TraesCS3B03G0839900;TraesCS3D03G0677700;TraesCS7A03G0498800;TraesCS7B03G0012600;TraesCS7B03G0314700;TraesCS7D03G0482300
GO:0003924	GTPase activity	0.0108	0.0052	2.07	6.05941e-06	0.000126172	TraesCS1A03G0663000;TraesCS1A03G0720300;TraesCS1B03G0038600;TraesCS1B03G0038800;TraesCS1B03G0753200;TraesCS1B03G0822000;TraesCS1D03G0324800;TraesCS1D03G0351900;TraesCS1D03G0624600;TraesCS1D03G0683500;TraesCS1D03G1026100;TraesCS2A03G0539700;TraesCS2A03G0700700;TraesCS2B03G0660400;TraesCS2B03G0780200;TraesCS2D03G0499800;TraesCS2D03G0649100;TraesCS3A03G0351700;TraesCS3A03G0598300;TraesCS3A03G0797100…
GO:0004061	arylformamidase activity	0.0015	0.0001	11.66	6.23207e-06	0.000126172	TraesCS5A03G0436400;TraesCS5A03G0631000;TraesCS5B03G0430700;TraesCS5B03G0652900;TraesCS5D03G0403800;TraesCS6B03G0526200
GO:0004826	phenylalanine-tRNA ligase activity	0.0015	0.0001	11.66	6.23207e-06	0.000126172	TraesCS1A03G0524500;TraesCS1B03G0613900;TraesCS1D03G0507200;TraesCS5A03G0253500;TraesCS5B03G0269100;TraesCS5D03G0264700
GO:0016157	sucrose synthase activity	0.0022	0.0003	6.56	6.81264e-06	0.000133477	TraesCS6B03G0441200;TraesCS6D03G0924500;TraesCS7A03G0375000;TraesCS7A03G1258800;TraesCS7B03G0171900;TraesCS7B03G1177800;TraesCS7D03G0358200;TraesCS7D03G1200900;TraesCSU03G0033800
GO:0015079	potassium ion transmembrane transporter activity	0.0037	0.001	3.8	9.91143e-06	0.000188121	TraesCS1B03G0148700;TraesCS2A03G1018400;TraesCS3A03G1044500;TraesCS3D03G0964400;TraesCS5B03G0607800;TraesCS5D03G0556600;TraesCS6A03G0771000;TraesCS6D03G0653000;TraesCS7A03G0490500;TraesCS7A03G0953300;TraesCS7B03G0303400;TraesCS7B03G0796200;TraesCS7D03G0473200;TraesCS7D03G0918300;TraesCS7D03G1084500
GO:0005515	protein binding	0.0809	0.0643	1.26	1.23964e-05	0.000228158	TraesCS1A03G0218600;TraesCS1A03G0270200;TraesCS1A03G0507400;TraesCS1A03G0573400;TraesCS1A03G0636200;TraesCS1A03G0672500;TraesCS1A03G0716600;TraesCS1A03G0839200;TraesCS1A03G0860500;TraesCS1A03G0874100;TraesCS1A03G0915300;TraesCS1B03G0132100;TraesCS1B03G0295900;TraesCS1B03G0306900;TraesCS1B03G0358500;TraesCS1B03G0393200;TraesCS1B03G0484000;TraesCS1B03G0536500;TraesCS1B03G0578400;TraesCS1B03G0664400…
GO:0004861	cyclin-dependent protein serine/threonine kinase inhibitor activity	0.0015	0.0001	10.28	1.45236e-05	0.000259446	TraesCS1A03G0407000;TraesCS1B03G0497800;TraesCS1D03G0376100;TraesCS7A03G0406500;TraesCS7B03G0207000;TraesCS7D03G0391000
GO:0030621	U4 snRNA binding	0.001	0.0001	19.43	1.96486e-05	0.00034097	TraesCS2A03G0364800;TraesCS4A03G0348100;TraesCS4B03G0450800;TraesCS4D03G0375900
GO:0004792	thiosulfate sulfurtransferase activity	0.002	0.0003	6.48	2.44391e-05	0.000412321	TraesCS5B03G0160200;TraesCS6A03G0247100;TraesCS6B03G0430700;TraesCS7B03G0050900;TraesCS7B03G1259400;TraesCS7D03G0342600;TraesCS7D03G1251000;TraesCS7D03G1251700
GO:0004818	glutamate-tRNA ligase activity	0.0012	0.0001	12.14	3.07131e-05	0.000504166	TraesCS1A03G0896600;TraesCS1D03G0874100;TraesCS3A03G0445600;TraesCS3B03G0522800;TraesCS3D03G0413900
GO:0003904	deoxyribodipyrimidine photo-lyase activity	0.0007	0	29.14	4.03823e-05	0.000545044	TraesCS7A03G0621200;TraesCS7B03G0445200;TraesCS7D03G0604600
GO:0003913	DNA photolyase activity	0.0007	0	29.14	4.03823e-05	0.000545044	TraesCS7A03G1187500;TraesCS7B03G1058100;TraesCS7D03G1127300
GO:0004333	fumarate hydratase activity	0.0007	0	29.14	4.03823e-05	0.000545044	TraesCS4A03G0297000;TraesCS4B03G0470100;TraesCS4D03G0422700
GO:0004375	glycine dehydrogenase (decarboxylating) activity	0.0007	0	29.14	4.03823e-05	0.000545044	TraesCS3A03G0642900;TraesCS3B03G0721900;TraesCS3D03G0588200
GO:0016040	glutamate synthase (NADH) activity	0.0007	0	29.14	4.03823e-05	0.000545044	TraesCS3A03G0675900;TraesCS3B03G0772100;TraesCS3D03G0616600
GO:0016719	carotene 7,8-desaturase activity	0.0007	0	29.14	4.03823e-05	0.000545044	TraesCS2A03G0550000;TraesCS2B03G0617700;TraesCS2D03G0510700
GO:0052886	9,9'-dicis-carotene:quinone oxidoreductase activity	0.0007	0	29.14	4.03823e-05	0.000545044	TraesCS2A03G0550000;TraesCS2B03G0617700;TraesCS2D03G0510700
GO:0052887	7,9,9'-tricis-neurosporene:quinone oxidoreductase activity	0.0007	0	29.14	4.03823e-05	0.000545044	TraesCS2A03G0550000;TraesCS2B03G0617700;TraesCS2D03G0510700
GO:0046524	sucrose-phosphate synthase activity	0.0015	0.0002	8.74	4.16236e-05	0.000549583	TraesCS4A03G0598900;TraesCS6B03G0441200;TraesCS7A03G1258800;TraesCS7B03G1177800;TraesCS7D03G1200900;TraesCSU03G0033800
GO:0003743	translation initiation factor activity	0.0054	0.0021	2.63	4.26567e-05	0.000551241	TraesCS1A03G0260600;TraesCS1A03G0402100;TraesCS1B03G0493200;TraesCS1D03G0370900;TraesCS2A03G0467700;TraesCS2B03G0589500;TraesCS2B03G1352900;TraesCS2D03G0645200;TraesCS2D03G1141900LC;TraesCS3B03G0535200;TraesCS3D03G0725400;TraesCS4A03G0180400;TraesCS4A03G0448700;TraesCS4B03G0454300;TraesCS4B03G0594500;TraesCS4D03G0319600;TraesCS4D03G0528100;TraesCS5A03G0963000;TraesCS6A03G0149000;TraesCS6B03G02112…
GO:0051087	chaperone binding	0.003	0.0008	3.76	8.30645e-05	0.00105106	TraesCS2A03G0320100;TraesCS2B03G0438600;TraesCS2B03G0450100;TraesCS2B03G0832300;TraesCS2D03G0339400;TraesCS2D03G0352100;TraesCS3B03G1032300;TraesCS3B03G1469000;TraesCS6B03G1265400;TraesCS6D03G0752000;TraesCS7D03G0361400;TraesCS7D03G0610300
GO:0005200	structural constituent of cytoskeleton	0.0027	0.0007	4.01	9.07484e-05	0.00112485	TraesCS1A03G0663000;TraesCS1B03G0753200;TraesCS1D03G0624600;TraesCS3A03G0797100;TraesCS3B03G0918900;TraesCS3D03G0736600;TraesCS6A03G0393900;TraesCS6B03G0022700;TraesCS6B03G0553700LC;TraesCS6D03G0333400;TraesCS7D03G1205200
GO:0016782	transferase activity, transferring sulfur-containing groups	0.0015	0.0002	7.6	9.92181e-05	0.00120524	TraesCS6A03G0247100;TraesCS7B03G0050900;TraesCS7B03G1259400;TraesCS7D03G0342600;TraesCS7D03G1251000;TraesCS7D03G1251700
GO:0004820	glycine-tRNA ligase activity	0.0012	0.0001	9.71	0.000106821	0.00124769	TraesCS2A03G0720900;TraesCS2B03G0797500;TraesCS2D03G0665200;TraesCS7B03G0440500;TraesCS7D03G0600300
GO:0016796	exonuclease activity, active with either ribo- or deoxyribonucleic acids and
producing 5'-phosphomonoesters	0.0012	0.0001	9.71	0.000106821	0.00124769	TraesCS2A03G0724500;TraesCS2B03G0800500;TraesCS7A03G0754700;TraesCS7B03G0582200;TraesCS7D03G0725400
GO:0004788	thiamine diphosphokinase activity	0.001	0.0001	12.95	0.000151883	0.00167692	TraesCS1A03G0602600;TraesCS3A03G1042100;TraesCS3B03G1202800;TraesCS3D03G0969500
GO:0008661	1-deoxy-D-xylulose-5-phosphate synthase activity	0.001	0.0001	12.95	0.000151883	0.00167692	TraesCS1A03G0657000;TraesCS1B03G0745100;TraesCS1D03G0614900;TraesCS2D03G1324000
GO:0030975	thiamine binding	0.001	0.0001	12.95	0.000151883	0.00167692	TraesCS1A03G0602600;TraesCS3A03G1042100;TraesCS3B03G1202800;TraesCS3D03G0969500
GO:0003942	N-acetyl-gamma-glutamyl-phosphate reductase activity	0.0007	0	21.86	0.000157375	0.00167692	TraesCS4A03G0619500;TraesCS4B03G0183900;TraesCS4D03G0151600
GO:0008251	tRNA-specific adenosine deaminase activity	0.0007	0	21.86	0.000157375	0.00167692	TraesCS7A03G0538100;TraesCS7B03G0353500;TraesCS7D03G0515600
GO:0004842	ubiquitin-protein transferase activity	0.0138	0.0083	1.66	0.000200152	0.00209596	TraesCS1A03G0078200;TraesCS1A03G0119500LC;TraesCS1A03G0817000;TraesCS1B03G0094400;TraesCS1D03G0920400;TraesCS1D03G1040500;TraesCS2A03G0128200;TraesCS2A03G1077900;TraesCS2A03G1196700;TraesCS2A03G1325300;TraesCS2B03G0172000;TraesCS2B03G0217900;TraesCS2B03G0639100LC;TraesCS2B03G1181600;TraesCS2B03G1527800;TraesCS2D03G0124400LC;TraesCS2D03G0150300;TraesCS2D03G0997500;TraesCS2D03G1292800;TraesCS3A03G0…
GO:0017069	snRNA binding	0.001	0.0001	11.66	0.000246236	0.00253485	TraesCS2A03G0364800;TraesCS4A03G0348100;TraesCS4B03G0450800;TraesCS4D03G0375900
GO:0009982	pseudouridine synthase activity	0.0022	0.0005	4.23	0.000256423	0.00259572	TraesCS2B03G1081400;TraesCS4B03G0550700;TraesCS5A03G0432100;TraesCS5B03G0239800;TraesCS5B03G0428000;TraesCS5D03G0401100;TraesCS7A03G0579500;TraesCS7B03G0376200;TraesCS7D03G0561400
GO:0016717	oxidoreductase activity, acting on paired donors, with oxidation of a pair of
donors resulting in the reduction of molecular oxygen to two molecules of water	0.0017	0.0003	5.37	0.000275947	0.00274757	TraesCS2B03G1395300LC;TraesCS4B03G0545000;TraesCS4D03G0482600;TraesCS6A03G0745400;TraesCS6D03G0627300;TraesCS7B03G0350300;TraesCS7B03G0550300
GO:0016783	sulfurtransferase activity	0.0015	0.0002	6.24	0.000319611	0.003131	TraesCS6A03G0247100;TraesCS7B03G0050900;TraesCS7B03G1259400;TraesCS7D03G0342600;TraesCS7D03G1251000;TraesCS7D03G1251700
GO:0003697	single-stranded DNA binding	0.0032	0.001	3.08	0.000328439	0.0031664	TraesCS1B03G0249300;TraesCS3A03G0681000;TraesCS3A03G0926200;TraesCS3A03G1146300;TraesCS3B03G0380100;TraesCS3B03G0553000;TraesCS3B03G0779700;TraesCS3B03G1051200;TraesCS3D03G0620600;TraesCS3D03G0858900;TraesCS3D03G1060000;TraesCS3D03G1071700;TraesCS7A03G0224800
GO:0051539	4 iron, 4 sulfur cluster binding	0.0054	0.0024	2.27	0.000342639	0.00325169	TraesCS1A03G0329000;TraesCS1A03G0701700;TraesCS1A03G0856700;TraesCS1B03G0593700;TraesCS1B03G0798800;TraesCS1D03G0666100;TraesCS1D03G0828900;TraesCS2B03G0838300;TraesCS2B03G0883100;TraesCS2D03G1236600;TraesCS3A03G0899000;TraesCS3B03G0052800;TraesCS3B03G0775700LC;TraesCS3B03G1022500LC;TraesCS3D03G0825200;TraesCS4B03G0869600;TraesCS5A03G1185000;TraesCS5B03G0448700;TraesCS5D03G0307100;TraesCS5D03G042…
GO:0008017	microtubule binding	0.0071	0.0035	2.01	0.000352222	0.00329121	TraesCS1A03G0659000;TraesCS1D03G0246500;TraesCS2A03G0936000;TraesCS2A03G1125000;TraesCS2B03G1030300;TraesCS2B03G1270000;TraesCS2D03G0756800;TraesCS3A03G1277300;TraesCS3B03G0502300;TraesCS3B03G0666700;TraesCS3D03G0539400;TraesCS4A03G0208400;TraesCS5A03G0072600;TraesCS5A03G0080300;TraesCS5A03G0769300;TraesCS5B03G0097300;TraesCS5B03G0804300;TraesCS5B03G0994200;TraesCS5D03G0112100;TraesCS5D03G0538700…
GO:0019706	protein-cysteine S-palmitoyltransferase activity	0.0027	0.0008	3.41	0.000386128	0.00355336	TraesCS1A03G0687700;TraesCS1A03G0714500;TraesCS1B03G0783000;TraesCS1D03G0652500;TraesCS1D03G0677700;TraesCS2A03G0112200;TraesCS2B03G1463700;TraesCS2D03G0914800;TraesCS7B03G0642600;TraesCS7B03G1176700;TraesCS7D03G1200100
GO:0008144	drug binding	0.0037	0.0014	2.73	0.000439832	0.00398717	TraesCS1A03G0672500;TraesCS1B03G1006500;TraesCS1D03G0148500LC;TraesCS1D03G0839600;TraesCS3A03G0555400;TraesCS3B03G0756500;TraesCS3D03G0516500;TraesCS5A03G0848100LC;TraesCS5A03G0907700;TraesCS5A03G0999900LC;TraesCS5B03G0055600LC;TraesCS5B03G0958500;TraesCS7A03G0413100;TraesCS7B03G0217600;TraesCS7D03G0400100
GO:0030170	pyridoxal phosphate binding	0.0074	0.0038	1.95	0.000485495	0.00433639	TraesCS1A03G0121800;TraesCS1B03G0036800;TraesCS1B03G0255500LC;TraesCS1B03G0275700;TraesCS1D03G0648800;TraesCS2A03G1152000;TraesCS3A03G0870500;TraesCS3A03G0870600;TraesCS3A03G1029800;TraesCS3B03G0756500;TraesCS3B03G0993200;TraesCS3B03G0993400;TraesCS3B03G1179900;TraesCS3D03G0796900;TraesCS3D03G0797000;TraesCS3D03G0836200;TraesCS3D03G0958600;TraesCS4A03G0026400;TraesCS4A03G1046800;TraesCS7A03G01347…
GO:0003777	microtubule motor activity	0.0044	0.0018	2.43	0.000526787	0.00463701	TraesCS1D03G0246500;TraesCS2A03G0936000;TraesCS2A03G1125000;TraesCS2B03G1030300;TraesCS2B03G1270000;TraesCS2D03G0756800;TraesCS3B03G0502300;TraesCS3B03G0666700;TraesCS3D03G0539400;TraesCS4A03G0208400;TraesCS5A03G0080300;TraesCS5A03G0769300;TraesCS5B03G0097300;TraesCS5B03G0804300;TraesCS5B03G0994200;TraesCS5D03G0112100;TraesCS5D03G0538700;TraesCS5D03G0729400
GO:0016757	transferase activity, transferring glycosyl groups	0.0135	0.0085	1.59	0.000601111	0.00521379	TraesCS1A03G0576400LC;TraesCS1A03G0757500;TraesCS1A03G0968800LC;TraesCS1B03G0103700;TraesCS1B03G0748200;TraesCS1D03G0074600;TraesCS2A03G0924500;TraesCS2A03G1260100;TraesCS2B03G1443400;TraesCS2D03G0684600;TraesCS2D03G1216100;TraesCS3A03G0043800;TraesCS3A03G0044600;TraesCS3A03G1023700;TraesCS3B03G0053700;TraesCS3B03G0675700;TraesCS3B03G1172200;TraesCS3D03G0043600;TraesCS4A03G0238000;TraesCS4A03G099…
GO:0036374	glutathione hydrolase activity	0.0012	0.0002	6.94	0.00060948	0.00521379	TraesCS2A03G0800600;TraesCS2B03G0886100;TraesCS2D03G0740600;TraesCS3B03G0210000;TraesCS3D03G0150100
GO:0004222	metalloendopeptidase activity	0.0049	0.0022	2.26	0.000672282	0.00567115	TraesCS1A03G0847400LC;TraesCS1B03G0974400;TraesCS1D03G0815500;TraesCS2A03G1150100;TraesCS2D03G1099300;TraesCS2D03G1126200;TraesCS3A03G0532200;TraesCS3B03G0616400;TraesCS3D03G0497300;TraesCS4A03G0865100;TraesCS4A03G0928400;TraesCS4A03G0928500;TraesCS4A03G0928600;TraesCS4B03G0135100;TraesCS5B03G1271800;TraesCS5D03G1141400;TraesCS6A03G0657100;TraesCS6B03G0821700;TraesCS6D03G0545600;Triticum_aestivum…
GO:0004034	aldose 1-epimerase activity	0.0015	0.0003	5.46	0.000683648	0.00568803	TraesCS2A03G0802500;TraesCS2B03G0888200;TraesCS2D03G0742400;TraesCS7A03G0405800;TraesCS7B03G0205200;TraesCS7D03G0389800
GO:0016788	hydrolase activity, acting on ester bonds	0.0369	0.0283	1.3	0.000738214	0.00574328	TraesCS1A03G0071800;TraesCS1A03G0136900;TraesCS1A03G0139600;TraesCS1A03G0165100;TraesCS1A03G0588700;TraesCS1B03G0186400;TraesCS1B03G0186700;TraesCS1B03G0217900;TraesCS1B03G0218700;TraesCS1B03G0246200;TraesCS1B03G0246500;TraesCS1B03G0616300;TraesCS1B03G0762200;TraesCS1B03G1006500;TraesCS1D03G0062400;TraesCS1D03G0062500;TraesCS1D03G0127200;TraesCS1D03G0151600;TraesCS1D03G0153800;TraesCS1D03G0154400…
GO:0003825	alpha,alpha-trehalose-phosphate synthase (UDP-forming) activity	0.0007	0.0001	14.57	0.000747024	0.00574328	TraesCS1A03G0837600;TraesCS1B03G0961400;TraesCS1D03G0805800
GO:0004781	sulfate adenylyltransferase (ATP) activity	0.0007	0.0001	14.57	0.000747024	0.00574328	TraesCS5A03G0918100;TraesCS5B03G0967700;TraesCS5D03G0877500
GO:0035243	protein-arginine omega-N symmetric methyltransferase activity	0.0007	0.0001	14.57	0.000747024	0.00574328	TraesCS3B03G0629900;TraesCS3D03G0509900;TraesCS3D03G0907300
GO:0051538	3 iron, 4 sulfur cluster binding	0.0007	0.0001	14.57	0.000747024	0.00574328	TraesCS3A03G0675900;TraesCS3B03G0772100;TraesCS3D03G0616600
GO:0102121	ceramidase activity	0.0007	0.0001	14.57	0.000747024	0.00574328	TraesCS5A03G0032700;TraesCS5B03G0027500;TraesCS5D03G0042500
GO:0008271	secondary active sulfate transmembrane transporter activity	0.0017	0.0004	4.43	0.000921574	0.00699668	TraesCS4A03G0054600;TraesCS4A03G0084700;TraesCS4B03G0703200;TraesCS4B03G0734100;TraesCS4D03G0629000;TraesCS4D03G0652900;Triticum_aestivum_newGene_168187
GO:0035639	purine ribonucleoside triphosphate binding	0.0025	0.0008	3.27	0.000964998	0.00723592	TraesCS1A03G0672500;TraesCS1B03G1006500;TraesCS1D03G0148500LC;TraesCS1D03G0839600;TraesCS3A03G0555400;TraesCS3D03G0516500;TraesCS5A03G0848100LC;TraesCS5A03G0907700;TraesCS5B03G0055600LC;TraesCS5B03G0958500
GO:0008233	peptidase activity	0.0044	0.0019	2.3	0.000986917	0.00731002	TraesCS1A03G0146000;TraesCS1B03G0198100;TraesCS1D03G0132800;TraesCS2A03G0934900;TraesCS2A03G0935000;TraesCS2B03G1025500;TraesCS2B03G1029300;TraesCS2B03G1093700LC;TraesCS2D03G0872300;TraesCS3A03G1250800;TraesCS6A03G0463300;TraesCS6A03G0653000;TraesCS6B03G0573500;TraesCS6B03G0825900;TraesCS6D03G0387100;TraesCS6D03G0541500;TraesCS7B03G0069100;TraesCS7B03G0662600LC
GO:0045552	dihydrokaempferol 4-reductase activity	0.0005	0	29.14	0.00117733	0.00861532	TraesCS1A03G0523000;TraesCS1B03G0612700
GO:0004797	thymidine kinase activity	0.0007	0.0001	12.49	0.00127385	0.0091023	TraesCS1A03G0910900;TraesCS1B03G1070700;TraesCS1D03G0889800
GO:0017040	N-acylsphingosine amidohydrolase activity	0.0007	0.0001	12.49	0.00127385	0.0091023	TraesCS5A03G0032700;TraesCS5B03G0027500;TraesCS5D03G0042500
GO:2001070	starch binding	0.0015	0.0003	4.86	0.00130719	0.0092319	TraesCS1A03G0702300;TraesCS1D03G0666400;TraesCS2A03G1102300;TraesCS2B03G1238800;TraesCS2D03G1048800;TraesCS3B03G1002600
GO:0001872	(1->3)-beta-D-glucan binding	0.001	0.0001	7.77	0.00139463	0.00973629	TraesCS1A03G0824700;TraesCS1B03G0948900;TraesCS1D03G0793500;TraesCS2D03G0389500
GO:0008094	DNA-dependent ATPase activity	0.0022	0.0007	3.32	0.00154641	0.0106732	TraesCS2A03G0439000;TraesCS3A03G0926200;TraesCS3B03G1051200;TraesCS3D03G0858900;TraesCS3D03G1060000;TraesCS6A03G0075700;TraesCS6B03G0109800;TraesCS6D03G0078700;TraesCS7B03G0012600
GO:0004722	protein serine/threonine phosphatase activity	0.0054	0.0027	2.02	0.00165628	0.0113031	TraesCS1A03G0593300;TraesCS1A03G0593400;TraesCS1A03G0593600;TraesCS1B03G0688200;TraesCS1B03G0688300;TraesCS1D03G0565100;TraesCS1D03G1003200;TraesCS2A03G0785100;TraesCS2B03G0872100;TraesCS2B03G1140900;TraesCS2B03G1169800LC;TraesCS2D03G0723600;TraesCS3A03G0542200;TraesCS3B03G0626600;TraesCS3D03G0504100;TraesCS3D03G0851900LC;TraesCS4A03G0096200;TraesCS4D03G0610600;TraesCS5B03G0623100;TraesCS7A03G095…
GO:0003755	peptidyl-prolyl cis-trans isomerase activity	0.0039	0.0017	2.32	0.00168205	0.0113514	TraesCS1A03G0495000LC;TraesCS4A03G0781000;TraesCS4B03G0969400;TraesCS5A03G0379800;TraesCS5A03G0999900LC;TraesCS5B03G0361900;TraesCS5D03G0349400;TraesCS6A03G0818600;TraesCS6B03G0969300;TraesCS6D03G0692200;TraesCS7A03G0149300;TraesCS7A03G1017600;TraesCS7B03G0448000;TraesCS7B03G0497000;TraesCS7D03G0606900;TraesCS7D03G0950800
GO:0004565	beta-galactosidase activity	0.002	0.0006	3.53	0.00186662	0.0124585	TraesCS4A03G0040800;TraesCS4B03G0604800;TraesCS4B03G0743700;TraesCS4D03G0536300;TraesCS4D03G0663100;TraesCS6B03G0573100;TraesCS7A03G0889100;TraesCS7D03G0848600
GO:0000155	phosphorelay sensor kinase activity	0.0017	0.0004	3.92	0.00192698	0.0127216	TraesCS1A03G0232900;TraesCS1B03G0345000;TraesCS1D03G0250400;TraesCS6A03G0816100;TraesCS6A03G1001600;TraesCS6B03G0967700;TraesCS6D03G0689700
GO:0036459	thiol-dependent ubiquitinyl hydrolase activity	0.0034	0.0014	2.43	0.00208412	0.0136111	TraesCS2A03G0591500;TraesCS2A03G0752000;TraesCS2B03G0677400;TraesCS2B03G0829100;TraesCS2D03G0571700;TraesCS2D03G0695200;TraesCS3A03G0757600;TraesCS3B03G0866200;TraesCS3D03G0699200;TraesCS6A03G0492700;TraesCS6D03G0422000;TraesCS7A03G0660700;TraesCS7B03G0490100;TraesCS7D03G0634800
GO:0004536	deoxyribonuclease activity	0.001	0.0001	6.86	0.00230191	0.0148735	TraesCS2A03G0724500;TraesCS2B03G0800500;TraesCS5B03G1347500;TraesCS5D03G1218300
GO:0008092	cytoskeletal protein binding	0.0032	0.0013	2.49	0.00235397	0.0150497	TraesCS1A03G0672500;TraesCS3A03G1277300;TraesCS5A03G0072600;TraesCS5A03G0848100LC;TraesCS5A03G0907700;TraesCS5B03G0958500;TraesCS6A03G0628500;TraesCS6B03G0022700;TraesCS6B03G0743700;TraesCS6B03G0979800LC;TraesCS6D03G0513600;TraesCS7B03G0233200;TraesCS7D03G0412800
GO:0004402	histone acetyltransferase activity	0.0017	0.0005	3.78	0.00240394	0.0152091	TraesCS1A03G0367900;TraesCS1D03G0331700;TraesCS3D03G0898400;TraesCS7A03G1003400;TraesCS7B03G0844700;TraesCS7D03G0959000;TraesCSU03G0005100
GO:0010181	FMN binding	0.0032	0.0013	2.44	0.0027922	0.0174834	TraesCS1D03G0027900;TraesCS1D03G0028400;TraesCS3A03G0675900;TraesCS3B03G0772100;TraesCS3D03G0616600;TraesCS5A03G0659200;TraesCS5A03G1235300;TraesCS6B03G0994700;TraesCS6D03G0707800;TraesCS7A03G0410900;TraesCS7D03G0396500;TraesCS7D03G0396700LC;TraesCS7D03G0397000
GO:0051010	microtubule plus-end binding	0.001	0.0002	6.48	0.00287971	0.0176333	TraesCS6A03G0628500;TraesCS6B03G0743700;TraesCS6B03G0979800LC;TraesCS6D03G0513600
GO:0004103	choline kinase activity	0.0007	0.0001	9.71	0.00290322	0.0176333	TraesCS1A03G0873200;TraesCS1B03G1015900;TraesCS1D03G0847100
GO:0004305	ethanolamine kinase activity	0.0007	0.0001	9.71	0.00290322	0.0176333	TraesCS1A03G0873200;TraesCS1B03G1015900;TraesCS1D03G0847100
GO:0003712	transcription coregulator activity	0.0042	0.002	2.14	0.00294284	0.0176969	TraesCS1A03G0987800;TraesCS2B03G0659500;TraesCS3B03G0067400;TraesCS3D03G0898400;TraesCS4D03G0700400;TraesCS5A03G0228200;TraesCS7A03G0666500;TraesCS7A03G1003400;TraesCS7B03G0089200;TraesCS7B03G0215500;TraesCS7B03G0477400;TraesCS7B03G0844700;TraesCS7D03G0398000;TraesCS7D03G0639800;TraesCS7D03G0959000;Triticum_aestivum_newGene_219199;Triticum_aestivum_newGene_31606
GO:0004529	exodeoxyribonuclease activity	0.0005	0	19.43	0.00345122	0.0185501	TraesCS2A03G0724500;TraesCS2B03G0800500
GO:0004657	proline dehydrogenase activity	0.0005	0	19.43	0.00345122	0.0185501	TraesCS1B03G0644100;TraesCS1D03G0532400
GO:0005364	maltose:proton symporter activity	0.0005	0	19.43	0.00345122	0.0185501	TraesCS4A03G0027400;TraesCS4D03G0679400
GO:0008915	lipid-A-disaccharide synthase activity	0.0005	0	19.43	0.00345122	0.0185501	TraesCS3A03G0725800;TraesCS3B03G0831900
GO:0010295	(+)-abscisic acid 8'-hydroxylase activity	0.0005	0	19.43	0.00345122	0.0185501	TraesCS5A03G0601100;TraesCS5B03G0619900
GO:0015440	ATPase-coupled peptide transmembrane transporter activity	0.0005	0	19.43	0.00345122	0.0185501	TraesCS2B03G0450100;TraesCS2D03G0352100
GO:0015462	ATPase-coupled protein transmembrane transporter activity	0.0005	0	19.43	0.00345122	0.0185501	TraesCS2B03G0450100;TraesCS2D03G0352100
GO:0016895	exodeoxyribonuclease activity, producing 5'-phosphomonoesters	0.0005	0	19.43	0.00345122	0.0185501	TraesCS2A03G0724500;TraesCS2B03G0800500
GO:0033220	ATPase-coupled amide-transporter activity	0.0005	0	19.43	0.00345122	0.0185501	TraesCS2B03G0450100;TraesCS2D03G0352100
GO:0035514	DNA demethylase activity	0.0005	0	19.43	0.00345122	0.0185501	TraesCS5B03G0448700;TraesCS5D03G0420200
GO:0042281	dolichyl pyrophosphate Man9GlcNAc2 alpha-1,3-glucosyltransferase activity	0.0005	0	19.43	0.00345122	0.0185501	TraesCS4A03G0280500;TraesCS4B03G0486400
GO:0042950	salicin transmembrane transporter activity	0.0005	0	19.43	0.00345122	0.0185501	TraesCS4A03G0027400;TraesCS4D03G0679400
GO:0044390	ubiquitin-like protein conjugating enzyme binding	0.0012	0.0003	4.7	0.0038291	0.0204006	TraesCS2A03G1196700;TraesCS7A03G1040600;TraesCS7B03G0881900;TraesCS7D03G0993400;Triticum_aestivum_newGene_31606
GO:0051082	unfolded protein binding	0.0061	0.0034	1.79	0.00398876	0.0210665	TraesCS1A03G0339400;TraesCS1A03G0864900;TraesCS1B03G0429800;TraesCS1B03G1006400;TraesCS1D03G0839500;TraesCS1D03G0936700;TraesCS2B03G1439700;TraesCS3A03G0911200;TraesCS3B03G1032300;TraesCS3B03G1469000;TraesCS3D03G0837200;TraesCS4A03G0897300;TraesCS5A03G0321800;TraesCS5B03G0322900;TraesCS5B03G1236400;TraesCS5D03G0327600;TraesCS5D03G1112300LC;TraesCS6A03G1001500;TraesCS6B03G1228100LC;TraesCS7A03G041…
GO:0035312	5'-3' exodeoxyribonuclease activity	0.0007	0.0001	8.74	0.00404193	0.0211633	TraesCS2A03G0724500;TraesCS2B03G0800500;TraesCS2D03G0667600
GO:0005216	ion channel activity	0.002	0.0006	3.11	0.00418414	0.0217206	TraesCS1A03G0796400;TraesCS1B03G0915800;TraesCS1D03G0763300;TraesCS3B03G0780200;TraesCS5A03G0334600;TraesCS5A03G1243300;TraesCS5B03G0993100;Triticum_aestivum_newGene_208557
GO:0004724	magnesium-dependent protein serine/threonine phosphatase activity	0.001	0.0002	5.55	0.00518954	0.0267116	TraesCS2A03G0785100;TraesCS2B03G1169800LC;TraesCS2D03G0723600;TraesCS3B03G0626600
GO:0043565	sequence-specific DNA binding	0.0172	0.0125	1.37	0.00536348	0.0270652	TraesCS1A03G0518600;TraesCS1A03G0859800;TraesCS1B03G0235500;TraesCS1B03G0609200;TraesCS1D03G0166900;TraesCS1D03G0504200;TraesCS2A03G1113000;TraesCS2B03G0420500;TraesCS2B03G0480700;TraesCS2B03G0526100;TraesCS2B03G1037000;TraesCS2B03G1252700;TraesCS2B03G1299500;TraesCS2B03G1320000;TraesCS2D03G0747200;TraesCS2D03G0894300;TraesCS2D03G1059300;TraesCS2D03G1093400;TraesCS2D03G1109600;TraesCS3A03G0435400…
GO:0004506	squalene monooxygenase activity	0.0007	0.0001	7.95	0.0054165	0.0270652	TraesCS4A03G0119200;TraesCS4B03G0643200;TraesCS4D03G0572600
GO:0051536	iron-sulfur cluster binding	0.0022	0.0008	2.76	0.00543111	0.0270652	TraesCS1B03G0776800;TraesCS3A03G0594200;TraesCS3B03G1028000;TraesCS3D03G0548700;TraesCS4B03G0050400;TraesCS4B03G0103300;TraesCS4D03G0085800;TraesCS5A03G0299300;TraesCS7A03G1043100
GO:0003674	molecular_function	0.078	0.0678	1.15	0.00543648	0.0270652	TraesCS1A03G0071800;TraesCS1A03G0078200;TraesCS1A03G0136900;TraesCS1A03G0139600;TraesCS1A03G0165100;TraesCS1A03G0342500;TraesCS1A03G0498700;TraesCS1A03G0523000;TraesCS1A03G0573400;TraesCS1A03G0588700;TraesCS1A03G0672500;TraesCS1A03G0824700;TraesCS1A03G0839200;TraesCS1A03G0860500;TraesCS1A03G0873200;TraesCS1A03G0913000LC;TraesCS1B03G0094400;TraesCS1B03G0186400;TraesCS1B03G0186700;TraesCS1B03G02179…
GO:0031490	chromatin DNA binding	0.0015	0.0004	3.64	0.00581004	0.0284799	TraesCS2A03G0000200;TraesCS2D03G0000100;TraesCS2D03G0020300;TraesCS4A03G0308100;TraesCS4B03G0401800;TraesCS6B03G0085300
GO:0004713	protein tyrosine kinase activity	0.0022	0.0008	2.73	0.00581444	0.0284799	TraesCS1D03G0886500;TraesCS2A03G1240100;TraesCS2D03G0577700;TraesCS3A03G0173000;TraesCS3B03G0218700;TraesCS3B03G1054800;TraesCS3D03G0155400;TraesCS3D03G0717900;TraesCS6B03G0752400
GO:0030554	adenyl nucleotide binding	0.0025	0.001	2.56	0.00599948	0.0289198	TraesCS1A03G0672500;TraesCS1B03G1006500;TraesCS1D03G0148500LC;TraesCS1D03G0839600;TraesCS3A03G0555400;TraesCS3D03G0516500;TraesCS5A03G0848100LC;TraesCS5A03G0907700;TraesCS5B03G0055600LC;TraesCS5B03G0958500
GO:0032559	adenyl ribonucleotide binding	0.0025	0.001	2.56	0.00599948	0.0289198	TraesCS1A03G0672500;TraesCS1B03G1006500;TraesCS1D03G0148500LC;TraesCS1D03G0839600;TraesCS3A03G0555400;TraesCS3D03G0516500;TraesCS5A03G0848100LC;TraesCS5A03G0907700;TraesCS5B03G0055600LC;TraesCS5B03G0958500
GO:0017070	U6 snRNA binding	0.001	0.0002	5.3	0.00617244	0.0290616	TraesCS2A03G0364800;TraesCS4A03G0348100;TraesCS4B03G0450800;TraesCS4D03G0375900
GO:0032451	demethylase activity	0.001	0.0002	5.3	0.00617244	0.0290616	TraesCS4A03G0308100;TraesCS4B03G0401800;TraesCS4D03G0734800;TraesCS6B03G0085300
GO:0032452	histone demethylase activity	0.001	0.0002	5.3	0.00617244	0.0290616	TraesCS4A03G0308100;TraesCS4B03G0401800;TraesCS4D03G0734800;TraesCS6B03G0085300
GO:0000166	nucleotide binding	0.0049	0.0026	1.86	0.006288	0.0293779	TraesCS1A03G0329000;TraesCS1A03G0672500;TraesCS1B03G1006500;TraesCS1D03G0148500LC;TraesCS1D03G0839600;TraesCS3A03G0555400;TraesCS3A03G0899000;TraesCS3B03G1022500LC;TraesCS3D03G0516500;TraesCS3D03G0825200;TraesCS5A03G0848100LC;TraesCS5A03G0907700;TraesCS5B03G0055600LC;TraesCS5B03G0958500;TraesCS6A03G0760000;TraesCS6B03G0903500;TraesCS6B03G0903600;TraesCS6D03G0131900;TraesCS6D03G0642600;TraesCS6D03…
GO:0008097	5S rRNA binding	0.0015	0.0004	3.57	0.006432	0.0297296	TraesCS5A03G0895100;TraesCS5B03G0941500;TraesCS5B03G0941800LC;TraesCS5D03G0857200LC;TraesCS5D03G0857400LC;Triticum_aestivum_newGene_140348
GO:0000309	nicotinamide-nucleotide adenylyltransferase activity	0.0005	0	14.57	0.00674506	0.0297296	TraesCS6A03G0972600;TraesCS6D03G0853700
GO:0004515	nicotinate-nucleotide adenylyltransferase activity	0.0005	0	14.57	0.00674506	0.0297296	TraesCS6A03G0972600;TraesCS6D03G0853700
GO:0008506	sucrose:proton symporter activity	0.0005	0	14.57	0.00674506	0.0297296	TraesCS4A03G0027400;TraesCS4D03G0679400
GO:0030785	[ribulose-bisphosphate carboxylase]-lysine N-methyltransferase activity	0.0005	0	14.57	0.00674506	0.0297296	TraesCS5A03G0585100;TraesCS5B03G0600700
GO:0046537	2,3-bisphosphoglycerate-independent phosphoglycerate mutase activity	0.0005	0	14.57	0.00674506	0.0297296	TraesCS5A03G0241700;TraesCS5D03G0254800
GO:1990585	hydroxyproline O-arabinosyltransferase activity	0.0005	0	14.57	0.00674506	0.0297296	TraesCS7B03G0122300;TraesCS7D03G0326500
GO:0015267	channel activity	0.003	0.0013	2.29	0.00675486	0.0297296	TraesCS1A03G0448700;TraesCS1D03G0452900;TraesCS3D03G0350700LC;TraesCS4B03G0908400;TraesCS4D03G0799400;TraesCS5A03G1243300;TraesCS5B03G0861000;TraesCS5D03G0784500;TraesCS6B03G1250200;TraesCS7B03G0246800;TraesCS7D03G0423100;TraesCS7D03G0484800
GO:0004559	alpha-mannosidase activity	0.0007	0.0001	7.29	0.00703892	0.0298966	TraesCS7A03G0458800;TraesCS7B03G0270000;TraesCS7D03G0445300
GO:0005094	Rho GDP-dissociation inhibitor activity	0.0007	0.0001	7.29	0.00703892	0.0298966	TraesCS3A03G0973800;TraesCS3D03G0910000;TraesCS6A03G0751000
GO:0010309	acireductone dioxygenase [iron(II)-requiring] activity	0.0007	0.0001	7.29	0.00703892	0.0298966	TraesCS4A03G0052400;TraesCS4B03G0736600;TraesCS4D03G0655400
GO:0016896	exoribonuclease activity, producing 5'-phosphomonoesters	0.0007	0.0001	7.29	0.00703892	0.0298966	TraesCS7A03G0754700;TraesCS7B03G0582200;TraesCS7D03G0725400
GO:0032454	histone demethylase activity (H3-K9 specific)	0.0007	0.0001	7.29	0.00703892	0.0298966	TraesCS4A03G0308100;TraesCS4B03G0401800;TraesCS6B03G0085300
GO:0033612	receptor serine/threonine kinase binding	0.0012	0.0003	3.94	0.00829315	0.0349792	TraesCS1A03G0860500;TraesCS1B03G0997400;TraesCS1D03G0831800;TraesCS7B03G0233200;TraesCS7D03G0412800
GO:0008168	methyltransferase activity	0.0101	0.0068	1.49	0.0085041	0.0352119	TraesCS1A03G0545200;TraesCS1B03G0621600;TraesCS1B03G0634700;TraesCS1D03G0512400;TraesCS1D03G0525100;TraesCS2A03G1367200;TraesCS2B03G0677700;TraesCS2B03G1148900;TraesCS2D03G1236600;TraesCS3A03G0832700;TraesCS3B03G0954200;TraesCS3D03G0526100;TraesCS4A03G0607800;TraesCS4A03G0668900;TraesCS4A03G1021500;TraesCS4B03G0025600;TraesCS4B03G0861600;TraesCS4D03G0108800;TraesCS4D03G0730100;TraesCS4D03G0763900…
GO:0017076	purine nucleotide binding	0.0025	0.001	2.43	0.00852225	0.0352119	TraesCS1A03G0672500;TraesCS1B03G1006500;TraesCS1D03G0148500LC;TraesCS1D03G0839600;TraesCS3A03G0555400;TraesCS3D03G0516500;TraesCS5A03G0848100LC;TraesCS5A03G0907700;TraesCS5B03G0055600LC;TraesCS5B03G0958500
GO:0032555	purine ribonucleotide binding	0.0025	0.001	2.43	0.00852225	0.0352119	TraesCS1A03G0672500;TraesCS1B03G1006500;TraesCS1D03G0148500LC;TraesCS1D03G0839600;TraesCS3A03G0555400;TraesCS3D03G0516500;TraesCS5A03G0848100LC;TraesCS5A03G0907700;TraesCS5B03G0055600LC;TraesCS5B03G0958500
GO:0097367	carbohydrate derivative binding	0.0034	0.0017	2.06	0.00885342	0.036333	TraesCS1A03G0672500;TraesCS1B03G1006500;TraesCS1D03G0148500LC;TraesCS1D03G0839600;TraesCS3A03G0555400;TraesCS3D03G0516500;TraesCS4A03G0815800;TraesCS5A03G0390300;TraesCS5A03G0848100LC;TraesCS5A03G0907700;TraesCS5B03G0055600LC;TraesCS5B03G0958500;TraesCS5D03G0377900;TraesCS5D03G1188700
GO:0032553	ribonucleotide binding	0.0025	0.001	2.41	0.00901168	0.0367343	TraesCS1A03G0672500;TraesCS1B03G1006500;TraesCS1D03G0148500LC;TraesCS1D03G0839600;TraesCS3A03G0555400;TraesCS3D03G0516500;TraesCS5A03G0848100LC;TraesCS5A03G0907700;TraesCS5B03G0055600LC;TraesCS5B03G0958500
GO:0016881	acid-amino acid ligase activity	0.0012	0.0003	3.83	0.00928489	0.0375957	TraesCS1B03G0910400;TraesCS2D03G0399700;TraesCS3A03G0747000;TraesCS3B03G0852000;TraesCS3D03G0687600
GO:0008134	transcription factor binding	0.0022	0.0009	2.52	0.00967897	0.0389318	TraesCS1A03G0573400;TraesCS1B03G0664400;TraesCS1D03G0547100;TraesCS4B03G0744300LC;TraesCS5A03G0848100LC;TraesCS5D03G0283800;TraesCS6B03G0085300;TraesCS7A03G0793800;Triticum_aestivum_newGene_219199
GO:0003756	protein disulfide isomerase activity	0.0015	0.0005	3.24	0.0102837	0.0410922	TraesCS2B03G0835000;TraesCS2B03G1021700;TraesCS2D03G0869000;TraesCS6B03G0015900;TraesCS6B03G0017100;TraesCS6B03G0982200
GO:0004348	glucosylceramidase activity	0.001	0.0002	4.48	0.0113175	0.0449275	TraesCS4B03G0201300;TraesCS7B03G0626800;TraesCS7D03G0753800;TraesCS7D03G0755600
GO:0019787	ubiquitin-like protein transferase activity	0.0059	0.0036	1.66	0.0115954	0.0457319	TraesCS1A03G0078200;TraesCS1B03G0094400;TraesCS1D03G0920400;TraesCS2A03G1196700;TraesCS2A03G1325300;TraesCS2B03G0639100LC;TraesCS2B03G1527800;TraesCS2D03G1292800;TraesCS3D03G0607200;TraesCS4A03G0651400;TraesCS4B03G0004400;TraesCS4B03G0148200;TraesCS5A03G0472800;TraesCS5A03G0510500;TraesCS5B03G0518300;TraesCS5B03G0822600;TraesCS6B03G0022700;TraesCS6B03G1116200;TraesCS7A03G1040600;TraesCS7B03G02332…
GO:0042802	identical protein binding	0.0052	0.003	1.71	0.0126212	0.0494564	TraesCS2B03G0743500LC;TraesCS2B03G0796100;TraesCS2D03G0286700;TraesCS2D03G0664100;TraesCS2D03G0709700;TraesCS2D03G0761000;TraesCS3A03G0790300;TraesCS3B03G0780200;TraesCS3B03G0911800;TraesCS3D03G0384700;TraesCS3D03G0729700;TraesCS5B03G1347500;TraesCS5D03G1218300;TraesCS6A03G0190500;TraesCS6A03G0987600;TraesCS6B03G0274600;TraesCS7A03G0519200;TraesCS7A03G1050100;TraesCS7B03G0337700;TraesCS7D03G05018…
GO:0031072	heat shock protein binding	0.0022	0.0009	2.41	0.0129229	0.0500262	TraesCS2A03G0320100;TraesCS2B03G0438600;TraesCS2D03G0339400;TraesCS5A03G0321800;TraesCS5B03G0322900;TraesCS5D03G0327600;TraesCS7A03G0413600;TraesCS7B03G0218500;TraesCS7D03G0400700
GO:0003854	3-beta-hydroxy-delta5-steroid dehydrogenase activity	0.001	0.0002	4.32	0.0129314	0.0500262	TraesCS4A03G0336100;TraesCS4B03G0382600;TraesCS4D03G0363100;TraesCS5B03G1319200
GO:0016760	cellulose synthase (UDP-forming) activity	0.0025	0.0011	2.28	0.0130635	0.0502175	TraesCS1A03G0284800;TraesCS1D03G0371000;TraesCS5A03G0229300;TraesCS5B03G0243400;TraesCS5B03G1258900;TraesCS5D03G1128300;TraesCS7A03G0733400;TraesCS7B03G0538200;TraesCS7D03G0066400;TraesCS7D03G0700000
GO:0004532	exoribonuclease activity	0.0007	0.0001	5.83	0.0134824	0.0515017	TraesCS7A03G0754700;TraesCS7B03G0582200;TraesCS7D03G0725400
GO:0031624	ubiquitin conjugating enzyme binding	0.0012	0.0004	3.47	0.0140657	0.0533943	TraesCS2A03G1196700;TraesCS7A03G1040600;TraesCS7B03G0881900;TraesCS7D03G0993400;Triticum_aestivum_newGene_31606
GO:0015631	tubulin binding	0.002	0.0008	2.51	0.0147702	0.05572	TraesCS3A03G1277300;TraesCS5A03G0072600;TraesCS6A03G0628500;TraesCS6B03G0743700;TraesCS6B03G0979800LC;TraesCS6D03G0513600;TraesCS7B03G0233200;TraesCS7D03G0412800
GO:0004044	amidophosphoribosyltransferase activity	0.0005	0.0001	9.71	0.0161058	0.0591862	TraesCS1B03G0776800;TraesCS3B03G1028000
GO:0004385	guanylate kinase activity	0.0005	0.0001	9.71	0.0161058	0.0591862	TraesCS4B03G0498500;TraesCS4D03G0443900
GO:0004655	porphobilinogen synthase activity	0.0005	0.0001	9.71	0.0161058	0.0591862	TraesCS7A03G1004800;TraesCS7D03G0959500
[truncated: 648 more rows]

## Sheet: CS-3_vs_CS-5 (BP)
ID	Description	GeneRatio	BgRatio	enrich_factor	pvalue	qvalue	geneID
[truncated: 1,970 more rows]

## Sheet: CS-3_vs_CS-5 (CC)
ID	Description	GeneRatio	BgRatio	enrich_factor	pvalue	qvalue	geneID
[truncated: 393 more rows]

[truncated: 10 more sheets: CS-3_vs_CS-5 (MF), WY-0_vs_WY-3 (BP), WY-0_vs_WY-3 (CC), WY-0_vs_WY-3 (MF), WY-0_vs_WY-5 (BP), WY-0_vs_WY-5 (CC), WY-0_vs_WY-5 (MF), WY-3_vs_WY-5 (BP), WY-3_vs_WY-5 (CC), WY-3_vs_WY-5 (MF)]
