# Supplementary material for: Transcriptomic analysis of two Chinese wheat landraces with contrasting Fusarium head blight resistance reveals miRNA-mediated defense mechanisms
Source: Front Plant Sci. 2025 Feb 28;16:1537605. doi: 10.3389/fpls.2025.1537605 (PMC11906714; doi:10.3389/fpls.2025.1537605)
Supplement: Supplementary file 8 [file DataSheet8.xlsx]

## Sheet: CS-0_vs_CS-3 (BP)
ID	Description	GeneRatio	BgRatio	enrich_factor	pvalue	qvalue	geneID
GO:0018298	protein-chromophore linkage	0.0308	0.0052	5.93	1.51739e-07	9.53558e-05	TraesCS1A03G0934000LC;TraesCS1A03G0986900;TraesCS1B03G1090500LC;TraesCS1B03G1169100;TraesCS1D03G0954200;TraesCS4A03G0603000;TraesCS4B03G0203200;TraesCS4D03G0168000;TraesCS5B03G1135900;TraesCS7A03G0528000;TraesCS7B03G1065900LC;TraesCS7B03G1233700LC;TraesCS7D03G0505500;TraesCS7D03G0623200
GO:0006551	leucine metabolic process	0.0066	0	135.15	4.02478e-07	0.000126463	TraesCS6A03G0664500;TraesCS6B03G0812300;TraesCS6D03G0553100
GO:1901659	glycosyl compound biosynthetic process	0.0088	0.0002	41.58	2.00636e-06	0.000420279	TraesCS1B03G0776400;TraesCS6A03G0664500;TraesCS6B03G0812300;TraesCS6D03G0553100
GO:0009081	branched-chain amino acid metabolic process	0.0066	0.0001	81.09	3.98054e-06	0.000625363	TraesCS6A03G0664500;TraesCS6B03G0812300;TraesCS6D03G0553100
GO:0009765	photosynthesis, light harvesting	0.0154	0.0015	9.96	7.31569e-06	0.000829224	TraesCS4A03G0603000;TraesCS4B03G0203200;TraesCS4D03G0168000;TraesCS5B03G1135900;TraesCS7A03G0528000;TraesCS7D03G0505500;TraesCS7D03G0623200
GO:0006546	glycine catabolic process	0.0066	0.0001	67.57	7.91721e-06	0.000829224	TraesCS3A03G0642900;TraesCS3B03G0721900;TraesCS3D03G0588200
GO:0006979	response to oxidative stress	0.0507	0.0179	2.83	1.02693e-05	0.000921917	TraesCS1B03G0317200;TraesCS1D03G0310800;TraesCS2A03G1334100;TraesCS2B03G0253500;TraesCS2B03G0839500;TraesCS2B03G1538300;TraesCS2B03G1538800;TraesCS3A03G0755200;TraesCS3A03G1203000;TraesCS3B03G1445400;TraesCS3D03G0695400;TraesCS3D03G0695800;TraesCS3D03G1146400;TraesCS4D03G0233800;TraesCS5A03G0623100;TraesCS5B03G0900100;TraesCS5B03G1001700;TraesCS5B03G1052000;TraesCS5D03G0591300;TraesCS6A03G0474500…
GO:0016144	S-glycoside biosynthetic process	0.0066	0.0001	50.68	2.19247e-05	0.0013778	TraesCS6A03G0664500;TraesCS6B03G0812300;TraesCS6D03G0553100
GO:0019758	glycosinolate biosynthetic process	0.0066	0.0001	50.68	2.19247e-05	0.0013778	TraesCS6A03G0664500;TraesCS6B03G0812300;TraesCS6D03G0553100
GO:0019761	glucosinolate biosynthetic process	0.0066	0.0001	50.68	2.19247e-05	0.0013778	TraesCS6A03G0664500;TraesCS6B03G0812300;TraesCS6D03G0553100
GO:0009229	thiamine diphosphate biosynthetic process	0.0066	0.0001	45.05	3.27061e-05	0.00186847	TraesCS3A03G1042100;TraesCS3B03G1202800;TraesCS3D03G0969500
GO:0006526	arginine biosynthetic process	0.0088	0.0005	19.31	5.26178e-05	0.00264092	TraesCS4A03G0619500;TraesCS4B03G0183900;TraesCS4D03G0151600;TraesCS7D03G0536000
GO:0010262	somatic embryogenesis	0.0044	0	135.15	5.4632e-05	0.00264092	TraesCS2A03G0801300;TraesCS2D03G0741000
GO:0006772	thiamine metabolic process	0.0066	0.0002	33.79	8.42534e-05	0.0037819	TraesCS3A03G1042100;TraesCS3B03G1202800;TraesCS3D03G0969500
GO:0009098	leucine biosynthetic process	0.0066	0.0002	31.19	0.000108928	0.00456349	TraesCS6A03G0664500;TraesCS6B03G0812300;TraesCS6D03G0553100
GO:0042744	hydrogen peroxide catabolic process	0.0352	0.0119	2.95	0.000139555	0.00548119	TraesCS1B03G0317200;TraesCS1D03G0310800;TraesCS2A03G1334100;TraesCS2B03G1538300;TraesCS2B03G1538800;TraesCS3A03G0755200;TraesCS3A03G1203000;TraesCS3B03G1445400;TraesCS3D03G0695400;TraesCS3D03G1146400;TraesCS4D03G0233800;TraesCS5A03G0623100;TraesCS5B03G0900100;TraesCS5B03G1001700;TraesCS5D03G0591300;TraesCS6D03G0710200
GO:0006527	arginine catabolic process	0.0066	0.0002	27.03	0.000171395	0.00598381	TraesCS4A03G1039100;TraesCS7A03G0155900;TraesCSU03G0200100
GO:0006813	potassium ion transport	0.0066	0.0002	27.03	0.000171395	0.00598381	TraesCS2D03G0667000;TraesCS5A03G0074000;TraesCS5B03G0067900
GO:0009768	photosynthesis, light harvesting in photosystem I	0.0066	0.0003	23.85	0.000253347	0.00837941	TraesCS1A03G0986900;TraesCS1B03G1169100;TraesCS1D03G0954200
GO:0006952	defense response	0.0903	0.0505	1.79	0.00027135	0.00852609	TraesCS1A03G0059400;TraesCS1A03G0186700;TraesCS1A03G0539600;TraesCS1B03G0628500;TraesCS1D03G0048900;TraesCS1D03G0519600;TraesCS2B03G0192900;TraesCS2B03G0227100;TraesCS2D03G0006300;TraesCS2D03G0049500;TraesCS2D03G0160400;TraesCS2D03G0421300;TraesCS2D03G1201300;TraesCS3A03G0182100LC;TraesCS3A03G1123500;TraesCS4A03G0595200;TraesCS4A03G0595900;TraesCS4A03G1136800;TraesCS4B03G0068700LC;TraesCS5A03G022…
GO:0010117	photoprotection	0.0066	0.0003	20.27	0.000417781	0.0114149	TraesCS4A03G0126400;TraesCS4B03G0655700;TraesCS4D03G0579800
GO:0071490	cellular response to far red light	0.0066	0.0003	20.27	0.000417781	0.0114149	TraesCS4A03G0126400;TraesCS4B03G0655700;TraesCS4D03G0579800
GO:0071491	cellular response to red light	0.0066	0.0003	20.27	0.000417781	0.0114149	TraesCS4A03G0126400;TraesCS4B03G0655700;TraesCS4D03G0579800
GO:0071555	cell wall organization	0.0352	0.0133	2.65	0.000461472	0.0119747	TraesCS1B03G0493300;TraesCS1B03G0643800;TraesCS1D03G0371000;TraesCS2D03G1142300;TraesCS4B03G0977800;TraesCS5A03G0631700;TraesCS5A03G1280200;TraesCS5B03G0246800;TraesCS6A03G0723900;TraesCS6B03G0856800;TraesCS6B03G1260400;TraesCS7A03G0143900;TraesCS7A03G0733400;TraesCS7B03G0538200;TraesCS7D03G0700000;TraesCS7D03G1019200
GO:1901137	carbohydrate derivative biosynthetic process	0.0154	0.003	5.14	0.000476379	0.0119747	TraesCS1B03G0776400;TraesCS5A03G0390300;TraesCS5D03G0377900;TraesCS6A03G0664500;TraesCS6B03G0812300;TraesCS6D03G0466000;TraesCS6D03G0553100
GO:0045041	protein import into mitochondrial intermembrane space	0.0044	0.0001	54.06	0.000538315	0.0130111	TraesCS2A03G0909900;TraesCS2B03G0999600
GO:0070141	response to UV-A	0.0066	0.0004	17.63	0.00063842	0.0138344	TraesCS4A03G0126400;TraesCS4B03G0655700;TraesCS4D03G0579800
GO:0071486	cellular response to high light intensity	0.0066	0.0004	17.63	0.00063842	0.0138344	TraesCS4A03G0126400;TraesCS4B03G0655700;TraesCS4D03G0579800
GO:0071492	cellular response to UV-A	0.0066	0.0004	17.63	0.00063842	0.0138344	TraesCS4A03G0126400;TraesCS4B03G0655700;TraesCS4D03G0579800
GO:0008295	spermidine biosynthetic process	0.0066	0.0004	16.89	0.000725629	0.0147097	TraesCS4A03G1039100;TraesCS7A03G0155900;TraesCSU03G0200100
GO:0071484	cellular response to light intensity	0.0066	0.0004	16.89	0.000725629	0.0147097	TraesCS4A03G0126400;TraesCS4B03G0655700;TraesCS4D03G0579800
GO:0030244	cellulose biosynthetic process	0.0132	0.0024	5.55	0.000805463	0.0151573	TraesCS1B03G0493300;TraesCS1D03G0371000;TraesCS5A03G0631700;TraesCS7A03G0733400;TraesCS7B03G0538200;TraesCS7D03G0700000
GO:0009082	branched-chain amino acid biosynthetic process	0.0066	0.0004	16.22	0.000820067	0.0151573	TraesCS6A03G0664500;TraesCS6B03G0812300;TraesCS6D03G0553100
GO:0071483	cellular response to blue light	0.0066	0.0004	16.22	0.000820067	0.0151573	TraesCS4A03G0126400;TraesCS4B03G0655700;TraesCS4D03G0579800
GO:0034605	cellular response to heat	0.0088	0.0009	9.32	0.000915341	0.0164349	TraesCS4A03G0126400;TraesCS4B03G0542400;TraesCS4B03G0655700;TraesCS4D03G0579800
GO:0016143	S-glycoside metabolic process	0.0066	0.0005	14.48	0.00114901	0.0188018	TraesCS6A03G0664500;TraesCS6B03G0812300;TraesCS6D03G0553100
GO:0019757	glycosinolate metabolic process	0.0066	0.0005	14.48	0.00114901	0.0188018	TraesCS6A03G0664500;TraesCS6B03G0812300;TraesCS6D03G0553100
GO:0019760	glucosinolate metabolic process	0.0066	0.0005	14.48	0.00114901	0.0188018	TraesCS6A03G0664500;TraesCS6B03G0812300;TraesCS6D03G0553100
GO:0048544	recognition of pollen	0.0286	0.0105	2.73	0.00116685	0.0188018	TraesCS1A03G0037900;TraesCS1A03G0038100;TraesCS1B03G0043500;TraesCS1B03G1035300;TraesCS2A03G0745400;TraesCS3A03G0160300;TraesCS3B03G0201700;TraesCS3D03G0142800;TraesCS3D03G0717900;TraesCS4A03G0503700;TraesCS4A03G0874000;TraesCS7A03G0300300;TraesCS7B03G0072500
GO:0034644	cellular response to UV	0.0066	0.0005	13.51	0.00140847	0.0221278	TraesCS4A03G0126400;TraesCS4B03G0655700;TraesCS4D03G0579800
GO:0005975	carbohydrate metabolic process	0.0595	0.0316	1.88	0.00147587	0.0226212	TraesCS1A03G0664400;TraesCS2A03G0274500;TraesCS2A03G1293500;TraesCS2B03G1026200;TraesCS2B03G1448200;TraesCS2D03G0069200;TraesCS2D03G1223000;TraesCS3A03G0870500;TraesCS3A03G0870600;TraesCS3A03G0871600;TraesCS3B03G0476500;TraesCS3B03G0993400;TraesCS3D03G0068500;TraesCS3D03G0796900;TraesCS3D03G0797000;TraesCS3D03G0837100;TraesCS3D03G0966900;TraesCS4A03G0191300;TraesCS4B03G0583700;TraesCS4D03G0517700…
GO:0006352	DNA-templated transcription, initiation	0.011	0.0019	5.73	0.00191455	0.0286462	TraesCS1A03G1038500;TraesCS1D03G1013100;TraesCS7A03G0731800;TraesCS7B03G0519800;TraesCS7D03G0692300
GO:0010380	regulation of chlorophyll biosynthetic process	0.0066	0.0006	11.92	0.00203099	0.0290073	TraesCS4A03G0126400;TraesCS4B03G0655700;TraesCS4D03G0579800
GO:0019318	hexose metabolic process	0.0066	0.0006	11.92	0.00203099	0.0290073	TraesCS2A03G0802500;TraesCS2B03G0888200;TraesCS2D03G0742400
GO:0010114	response to red light	0.0066	0.0006	11.58	0.00220929	0.0295397	TraesCS4A03G0126400;TraesCS4B03G0655700;TraesCS4D03G0579800
GO:0090056	regulation of chlorophyll metabolic process	0.0066	0.0006	11.58	0.00220929	0.0295397	TraesCS4A03G0126400;TraesCS4B03G0655700;TraesCS4D03G0579800
GO:1901607	alpha-amino acid biosynthetic process	0.0066	0.0006	11.58	0.00220929	0.0295397	TraesCS6A03G0664500;TraesCS6B03G0812300;TraesCS6D03G0553100
GO:0005986	sucrose biosynthetic process	0.0044	0.0002	27.03	0.00236369	0.0307414	TraesCS3B03G1018200;TraesCS3D03G0819500
GO:0044272	sulfur compound biosynthetic process	0.0066	0.0006	11.26	0.002397	0.0307414	TraesCS6A03G0664500;TraesCS6B03G0812300;TraesCS6D03G0553100
GO:0009637	response to blue light	0.0088	0.0012	7.11	0.00249375	0.0313425	TraesCS3A03G0664600;TraesCS4A03G0126400;TraesCS4B03G0655700;TraesCS4D03G0579800
GO:1901463	regulation of tetrapyrrole biosynthetic process	0.0066	0.0006	10.96	0.00259429	0.0319668	TraesCS4A03G0126400;TraesCS4B03G0655700;TraesCS4D03G0579800
GO:1901401	regulation of tetrapyrrole metabolic process	0.0066	0.0006	10.67	0.00280133	0.0338541	TraesCS4A03G0126400;TraesCS4B03G0655700;TraesCS4D03G0579800
GO:0007584	response to nutrient	0.0066	0.0007	10.14	0.00324522	0.037766	TraesCS2A03G0606900;TraesCS2B03G0699900;TraesCS2D03G0583400
GO:0009231	riboflavin biosynthetic process	0.0066	0.0007	10.14	0.00324522	0.037766	TraesCS2D03G0804700;TraesCS6B03G0652700;TraesCS6D03G0470800
GO:0006817	phosphate ion transport	0.0066	0.0007	9.43	0.00398782	0.0455642	TraesCS5A03G1087600;TraesCS5B03G1149900;TraesCS5D03G1042600
GO:1901605	alpha-amino acid metabolic process	0.0066	0.0007	9.21	0.00425636	0.047764	TraesCS6A03G0664500;TraesCS6B03G0812300;TraesCS6D03G0553100
GO:0006790	sulfur compound metabolic process	0.011	0.0024	4.66	0.00463848	0.051139	TraesCS4A03G0212800;TraesCS5B03G1052000;TraesCS6A03G0664500;TraesCS6B03G0812300;TraesCS6D03G0553100
GO:0009644	response to high light intensity	0.0088	0.0015	5.94	0.00476418	0.0516192	TraesCS1B03G0370300;TraesCS4A03G0126400;TraesCS4B03G0655700;TraesCS4D03G0579800
GO:0055085	transmembrane transport	0.0264	0.0111	2.39	0.00519866	0.0542527	TraesCS1D03G0994500;TraesCS1D03G0994800;TraesCS1D03G0995300;TraesCS3D03G0602100;TraesCS4A03G0126400;TraesCS4B03G0031400;TraesCS4B03G0655700;TraesCS4D03G0579800;TraesCS5A03G0039100;TraesCS6A03G0805900;TraesCS6B03G0955500;Triticum_aestivum_newGene_52226
GO:0008643	carbohydrate transport	0.011	0.0024	4.54	0.00519912	0.0542527	TraesCS1D03G0116400;TraesCS4A03G0312600;TraesCS5A03G0707000;TraesCS5B03G0747200;TraesCS5D03G0674800
GO:0006002	fructose 6-phosphate metabolic process	0.0066	0.0008	8.45	0.0054389	0.0542527	TraesCS3B03G1018200;TraesCS3D03G0226000;TraesCS3D03G0819500
GO:0010030	positive regulation of seed germination	0.0066	0.0008	8.45	0.0054389	0.0542527	TraesCS4A03G0126400;TraesCS4B03G0655700;TraesCS4D03G0579800
GO:0010118	stomatal movement	0.0066	0.0008	8.45	0.0054389	0.0542527	TraesCS2A03G0606900;TraesCS2B03G0699900;TraesCS2D03G0583400
GO:0055114	oxidation-reduction process	0.0264	0.0112	2.36	0.00575037	0.055709	TraesCS1A03G0938000;TraesCS2B03G0929400;TraesCS2D03G0716400;TraesCS3A03G1198300;TraesCS3D03G0315100;TraesCS4B03G0005100;TraesCS4B03G0542400;TraesCS4B03G0705800;TraesCS4D03G0004700;TraesCS4D03G0004900;TraesCS4D03G0630800;TraesCS6D03G0610200
GO:0071489	cellular response to red or far red light	0.0066	0.0008	8.27	0.0057622	0.055709	TraesCS4A03G0126400;TraesCS4B03G0655700;TraesCS4D03G0579800
GO:0010218	response to far red light	0.0066	0.0008	7.95	0.00644272	0.0613446	TraesCS4A03G0126400;TraesCS4B03G0655700;TraesCS4D03G0579800
GO:0006000	fructose metabolic process	0.0044	0.0003	15.9	0.00690318	0.0628373	TraesCS3B03G1018200;TraesCS3D03G0819500
GO:0030388	fructose 1,6-bisphosphate metabolic process	0.0044	0.0003	15.9	0.00690318	0.0628373	TraesCS3B03G1018200;TraesCS3D03G0819500
GO:0019748	secondary metabolic process	0.0088	0.0017	5.3	0.00711077	0.0628373	TraesCS5B03G1052000;TraesCS6A03G0664500;TraesCS6B03G0812300;TraesCS6D03G0553100
GO:0044550	secondary metabolite biosynthetic process	0.0066	0.0009	7.65	0.00716913	0.0628373	TraesCS6A03G0664500;TraesCS6B03G0812300;TraesCS6D03G0553100
GO:0005980	glycogen catabolic process	0.0022	0	135.15	0.00739944	0.0628373	TraesCS3B03G0993200
GO:0046512	sphingosine biosynthetic process	0.0022	0	135.15	0.00739944	0.0628373	TraesCS3D03G0958600
GO:0046521	sphingoid catabolic process	0.0022	0	135.15	0.00739944	0.0628373	TraesCS3B03G1170500
GO:0048283	indeterminate inflorescence morphogenesis	0.0022	0	135.15	0.00739944	0.0628373	TraesCS5D03G0283800
GO:0006435	threonyl-tRNA aminoacylation	0.0044	0.0003	15.02	0.00772828	0.0647549	TraesCS1A03G0611000;TraesCS1B03G0702700
GO:0009058	biosynthetic process	0.0529	0.031	1.71	0.00849708	0.0692511	TraesCS1B03G0036800;TraesCS1B03G0235600;TraesCS1B03G0776400;TraesCS1D03G0024600;TraesCS1D03G0648800;TraesCS1D03G0847100;TraesCS2A03G0052400;TraesCS2A03G1223400;TraesCS2B03G0080400;TraesCS2B03G0929400;TraesCS2B03G1400600;TraesCS2D03G0053600;TraesCS2D03G1182700;TraesCS3A03G1029800;TraesCS3B03G0336200;TraesCS4A03G1093500;TraesCS5A03G0051400;TraesCS5D03G1074300;TraesCS5D03G1074400;TraesCS6A03G0664500…
GO:0006431	methionyl-tRNA aminoacylation	0.0044	0.0003	14.23	0.00859548	0.0692511	TraesCS7A03G0971500;TraesCS7B03G0808300
GO:0045493	xylan catabolic process	0.0044	0.0003	14.23	0.00859548	0.0692511	TraesCS3A03G1098500;TraesCS3D03G1030800
GO:0009734	auxin-activated signaling pathway	0.0154	0.0051	3.05	0.00877019	0.0697642	TraesCS1A03G0290300;TraesCS1B03G0374000;TraesCS1D03G0283800;TraesCS6A03G0805900;TraesCS6B03G0955500;TraesCS7A03G1121400;TraesCS7D03G1068400
GO:0010215	cellulose microfibril organization	0.0066	0.0009	6.99	0.00919039	0.072193	TraesCS4A03G0241300;TraesCS4B03G0527200;TraesCS4D03G0466100
GO:0006094	gluconeogenesis	0.0044	0.0003	13.51	0.00950412	0.0737356	TraesCS3B03G1018200;TraesCS3D03G0819500
GO:0009642	response to light intensity	0.0088	0.0019	4.7	0.0107374	0.0822877	TraesCS1B03G0370300;TraesCS4A03G0126400;TraesCS4B03G0655700;TraesCS4D03G0579800
GO:0051193	obsolete regulation of cofactor metabolic process	0.0066	0.001	6.54	0.0110233	0.0834615	TraesCS4A03G0126400;TraesCS4B03G0655700;TraesCS4D03G0579800
GO:0071482	cellular response to light stimulus	0.0066	0.001	6.44	0.0115121	0.0861243	TraesCS4A03G0126400;TraesCS4B03G0655700;TraesCS4D03G0579800
GO:0008652	cellular amino acid biosynthetic process	0.0066	0.001	6.33	0.0120132	0.0888155	TraesCS6A03G0664500;TraesCS6B03G0812300;TraesCS6D03G0553100
GO:0009414	response to water deprivation	0.0132	0.0042	3.13	0.0131705	0.0962401	TraesCS1B03G0370300;TraesCS2A03G0606900;TraesCS2B03G0699900;TraesCS2D03G0583400;TraesCS2D03G1019900;TraesCS5B03G1052000
GO:0005992	trehalose biosynthetic process	0.0066	0.0011	6.05	0.0135906	0.0981684	TraesCS1A03G0837600;TraesCS6A03G0903100;TraesCS6D03G0775000
GO:0051240	positive regulation of multicellular organismal process	0.0088	0.002	4.32	0.0142162	0.10152	TraesCS4A03G0126400;TraesCS4B03G0655700;TraesCS4D03G0579800;TraesCS7B03G0881900
GO:0006782	protoporphyrinogen IX biosynthetic process	0.0044	0.0004	10.81	0.014646	0.102675	TraesCS7A03G0297600;TraesCS7D03G0275400
GO:0009742	brassinosteroid mediated signaling pathway	0.0066	0.0011	5.88	0.0147046	0.102675	TraesCS2A03G0389800;TraesCS2A03G0801300;TraesCS2D03G0741000
GO:0071214	cellular response to abiotic stimulus	0.0088	0.0021	4.22	0.0153833	0.105078	TraesCS4A03G0126400;TraesCS4B03G0655700;TraesCS4D03G0579800;TraesCS5B03G1052000
GO:0104004	cellular response to environmental stimulus	0.0088	0.0021	4.22	0.0153833	0.105078	TraesCS4A03G0126400;TraesCS4B03G0655700;TraesCS4D03G0579800;TraesCS5B03G1052000
GO:1900150	regulation of defense response to fungus	0.0066	0.0012	5.63	0.0164698	0.11129	TraesCS2A03G0801300;TraesCS2D03G0221100;TraesCS2D03G0741000
GO:0006542	glutamine biosynthetic process	0.0044	0.0004	10.01	0.0169703	0.113452	TraesCS1D03G0358700;TraesCS6A03G0782800
GO:0071478	cellular response to radiation	0.0066	0.0012	5.48	0.0177096	0.117148	TraesCS4A03G0126400;TraesCS4B03G0655700;TraesCS4D03G0579800
GO:0009639	response to red or far red light	0.0088	0.0022	4	0.0183361	0.120029	TraesCS4A03G0126400;TraesCS4A03G0197900;TraesCS4B03G0655700;TraesCS4D03G0579800
GO:0009423	chorismate biosynthetic process	0.0044	0.0005	9.32	0.0194401	0.125944	TraesCS5B03G0832800;TraesCS5D03G0756700
GO:0015914	phospholipid transport	0.0066	0.0013	5.07	0.0217332	0.138471	TraesCS1B03G0003300;TraesCS1D03G0001500;TraesCS4A03G0276500
GO:1903335	regulation of vacuolar transport	0.0022	0	45.05	0.0220348	0.138471	TraesCS7B03G0337700
GO:2000652	regulation of secondary cell wall biogenesis	0.0022	0	45.05	0.0220348	0.138471	TraesCS5A03G1206100
GO:0035556	intracellular signal transduction	0.011	0.0036	3.07	0.0245049	0.152171	TraesCS1D03G0405400;TraesCS2A03G0606900;TraesCS2B03G0699900;TraesCS2D03G0433200;TraesCS2D03G1019900
GO:1901657	glycosyl compound metabolic process	0.0088	0.0024	3.65	0.0246992	0.152171	TraesCS1B03G0776400;TraesCS6A03G0664500;TraesCS6B03G0812300;TraesCS6D03G0553100
GO:1900140	regulation of seedling development	0.0066	0.0014	4.61	0.0278092	0.169669	TraesCS4A03G0126400;TraesCS4B03G0655700;TraesCS4D03G0579800
GO:0010411	xyloglucan metabolic process	0.0088	0.0025	3.47	0.0291999	0.175189	TraesCS4B03G0977800;TraesCS5A03G1280200;TraesCS6B03G1260400;TraesCS7A03G0143900
GO:0000038	very long-chain fatty acid metabolic process	0.0022	0.0001	33.79	0.0292716	0.175189	TraesCS2B03G0929400
GO:0048582	positive regulation of post-embryonic development	0.0066	0.0015	4.46	0.0302965	0.179613	TraesCS4A03G0126400;TraesCS4B03G0655700;TraesCS4D03G0579800
GO:0010029	regulation of seed germination	0.0066	0.0015	4.31	0.0328971	0.191419	TraesCS4A03G0126400;TraesCS4B03G0655700;TraesCS4D03G0579800
GO:0030245	cellulose catabolic process	0.0066	0.0015	4.31	0.0328971	0.191419	TraesCS1A03G0176100;TraesCS1A03G0880600;TraesCS1D03G0854000
GO:0009163	nucleoside biosynthetic process	0.0022	0.0001	27.03	0.0364549	0.202735	TraesCS1B03G0776400
GO:0043097	pyrimidine nucleoside salvage	0.0022	0.0001	27.03	0.0364549	0.202735	TraesCS1B03G0776400
GO:0043101	purine-containing compound salvage	0.0022	0.0001	27.03	0.0364549	0.202735	TraesCS1B03G0776400
GO:0043174	nucleoside salvage	0.0022	0.0001	27.03	0.0364549	0.202735	TraesCS1B03G0776400
GO:0046134	pyrimidine nucleoside biosynthetic process	0.0022	0.0001	27.03	0.0364549	0.202735	TraesCS1B03G0776400
GO:0048268	clathrin coat assembly	0.0044	0.0007	6.44	0.0387208	0.213447	TraesCS6B03G1149800;TraesCS6D03G0818300
GO:0010224	response to UV-B	0.0066	0.0017	3.94	0.0413703	0.226069	TraesCS4A03G0126400;TraesCS4B03G0655700;TraesCS4D03G0579800
GO:0009416	response to light stimulus	0.0176	0.0086	2.06	0.043212	0.228249	TraesCS1A03G0986900;TraesCS1B03G0370300;TraesCS1B03G1169100;TraesCS1D03G0954200;TraesCS3A03G0664600;TraesCS4A03G0126400;TraesCS4B03G0655700;TraesCS4D03G0579800
GO:0000493	box H/ACA snoRNP assembly	0.0022	0.0001	22.52	0.0435852	0.228249	TraesCS6B03G0739400
GO:0006285	base-excision repair, AP site formation	0.0022	0.0001	22.52	0.0435852	0.228249	TraesCS4A03G0616100
GO:0008655	pyrimidine-containing compound salvage	0.0022	0.0001	22.52	0.0435852	0.228249	TraesCS1B03G0776400
GO:0019427	acetyl-CoA biosynthetic process from acetate	0.0022	0.0001	22.52	0.0435852	0.228249	TraesCS6A03G0982200
GO:0120029	proton export across plasma membrane	0.0044	0.0007	5.88	0.0456614	0.237145	TraesCS4A03G0008100;TraesCS4B03G0788100
GO:0072522	purine-containing compound biosynthetic process	0.0044	0.0008	5.63	0.04929	0.253893	TraesCS1B03G0776400;TraesCS6D03G0466000
GO:0006624	vacuolar protein processing	0.0022	0.0001	19.31	0.0506628	0.254194	TraesCS2D03G0874400
GO:0006659	phosphatidylserine biosynthetic process	0.0022	0.0001	19.31	0.0506628	0.254194	TraesCS1B03G1087700
GO:0016053	organic acid biosynthetic process	0.0088	0.003	2.89	0.0509666	0.254194	TraesCS2B03G0929400;TraesCS6A03G0664500;TraesCS6B03G0812300;TraesCS6D03G0553100
GO:0046394	carboxylic acid biosynthetic process	0.0088	0.003	2.89	0.0509666	0.254194	TraesCS2B03G0929400;TraesCS6A03G0664500;TraesCS6B03G0812300;TraesCS6D03G0553100
GO:0010150	leaf senescence	0.0066	0.0019	3.5	0.0553407	0.273837	TraesCS2B03G0253500;TraesCS3A03G0234800;TraesCS6A03G0474500
GO:0046513	ceramide biosynthetic process	0.0022	0.0001	16.89	0.0576882	0.283222	TraesCS3D03G0958600
GO:0080167	response to karrikin	0.0088	0.0033	2.68	0.0639688	0.297752	TraesCS4A03G0126400;TraesCS4B03G0655700;TraesCS4D03G0579800;TraesCS5B03G1052000
GO:0006657	CDP-choline pathway	0.0022	0.0001	15.02	0.0646616	0.297752	TraesCS1D03G0847100
GO:0006880	intracellular sequestering of iron ion	0.0022	0.0001	15.02	0.0646616	0.297752	TraesCS5D03G0385900
GO:0036158	outer dynein arm assembly	0.0022	0.0001	15.02	0.0646616	0.297752	TraesCS5D03G1075200
GO:0036159	inner dynein arm assembly	0.0022	0.0001	15.02	0.0646616	0.297752	TraesCS5D03G1075200
GO:0044458	motile cilium assembly	0.0022	0.0001	15.02	0.0646616	0.297752	TraesCS5D03G1075200
GO:0046337	phosphatidylethanolamine metabolic process	0.0022	0.0001	15.02	0.0646616	0.297752	TraesCS1D03G0847100
GO:0060972	left/right pattern formation	0.0022	0.0001	15.02	0.0646616	0.297752	TraesCS5D03G1075200
GO:0009411	response to UV	0.0066	0.002	3.27	0.064912	0.297752	TraesCS4A03G0126400;TraesCS4B03G0655700;TraesCS4D03G0579800
GO:0007568	aging	0.0066	0.002	3.24	0.0661586	0.301271	TraesCS2B03G0253500;TraesCS6A03G0474500;TraesCS7D03G1251700
GO:0009607	response to biotic stimulus	0.022	0.0127	1.73	0.0671097	0.303404	TraesCS1A03G0539600;TraesCS1B03G0370300;TraesCS1B03G0628500;TraesCS1D03G0519600;TraesCS2B03G0227100;TraesCS2B03G0253500;TraesCS2D03G0160400;TraesCS4A03G1082400;TraesCS6B03G0494800;TraesCS7B03G0337700
GO:0009658	chloroplast organization	0.0088	0.0034	2.62	0.0677028	0.303899	TraesCS3A03G0664600;TraesCS6A03G0664500;TraesCS6B03G0812300;TraesCS6D03G0553100
GO:0098869	cellular oxidant detoxification	0.0044	0.001	4.58	0.0709455	0.316196	TraesCS1A03G0484600;TraesCS1B03G0587700
GO:0009409	response to cold	0.011	0.0049	2.26	0.0726448	0.32149	TraesCS2D03G1019900;TraesCS4A03G0126400;TraesCS4B03G0655700;TraesCS4D03G0579800;TraesCS5B03G1052000
GO:0008610	lipid biosynthetic process	0.011	0.005	2.21	0.0783959	0.33968	TraesCS1D03G0847100;TraesCS2B03G0929400;TraesCS4D03G0267100;TraesCS6D03G0851800;TraesCS7A03G1217600
GO:0009157	deoxyribonucleoside monophosphate biosynthetic process	0.0022	0.0002	12.29	0.0784545	0.33968	TraesCS1B03G0776400
GO:0009162	deoxyribonucleoside monophosphate metabolic process	0.0022	0.0002	12.29	0.0784545	0.33968	TraesCS1B03G0776400
GO:0006465	signal peptide processing	0.0044	0.001	4.29	0.0794578	0.33968	TraesCS6A03G0765200;TraesCS6D03G0647800
GO:0006575	cellular modified amino acid metabolic process	0.0044	0.001	4.29	0.0794578	0.33968	TraesCS4A03G0212800;TraesCS5B03G1052000
GO:0009902	chloroplast relocation	0.0044	0.001	4.22	0.0816335	0.346623	TraesCS3A03G0664600;TraesCS5D03G0815800
GO:0006783	heme biosynthetic process	0.0022	0.0002	11.26	0.0852747	0.350251	TraesCS5B03G0468200
GO:0030041	actin filament polymerization	0.0022	0.0002	11.26	0.0852747	0.350251	TraesCS2A03G0932300
GO:0042761	very long-chain fatty acid biosynthetic process	0.0022	0.0002	11.26	0.0852747	0.350251	TraesCS2B03G0929400
GO:0070286	axonemal dynein complex assembly	0.0022	0.0002	11.26	0.0852747	0.350251	TraesCS5D03G1075200
GO:0080001	mucilage extrusion from seed coat	0.0022	0.0002	11.26	0.0852747	0.350251	TraesCS7B03G0337700
GO:0009853	photorespiration	0.0044	0.0011	4.1	0.086039	0.351096	TraesCS2D03G1232800LC;TraesCS5B03G0442000
GO:0009657	plastid organization	0.0088	0.0037	2.39	0.088003	0.354863	TraesCS3A03G0664600;TraesCS6A03G0664500;TraesCS6B03G0812300;TraesCS6D03G0553100
GO:0018973	trinitrotoluene metabolic process	0.0022	0.0002	10.4	0.0920444	0.354863	TraesCS5B03G1052000
GO:0018974	2,4,6-trinitrotoluene metabolic process	0.0022	0.0002	10.4	0.0920444	0.354863	TraesCS5B03G1052000
GO:0019326	nitrotoluene metabolic process	0.0022	0.0002	10.4	0.0920444	0.354863	TraesCS5B03G1052000
GO:0046256	2,4,6-trinitrotoluene catabolic process	0.0022	0.0002	10.4	0.0920444	0.354863	TraesCS5B03G1052000
GO:0046260	trinitrotoluene catabolic process	0.0022	0.0002	10.4	0.0920444	0.354863	TraesCS5B03G1052000
GO:0046263	nitrotoluene catabolic process	0.0022	0.0002	10.4	0.0920444	0.354863	TraesCS5B03G1052000
GO:0072490	toluene-containing compound metabolic process	0.0022	0.0002	10.4	0.0920444	0.354863	TraesCS5B03G1052000
GO:0072491	toluene-containing compound catabolic process	0.0022	0.0002	10.4	0.0920444	0.354863	TraesCS5B03G1052000
GO:0007017	microtubule-based process	0.0088	0.0038	2.34	0.0934892	0.356221	TraesCS1A03G0663000;TraesCS1B03G0753200;TraesCS1D03G0624600;TraesCS5D03G1075200
GO:0006629	lipid metabolic process	0.0264	0.0172	1.53	0.0967969	0.356221	TraesCS1B03G1005200;TraesCS1D03G0244200;TraesCS1D03G0838800;TraesCS1D03G0847100;TraesCS2A03G0073200;TraesCS2B03G0929400;TraesCS2B03G0983100;TraesCS2B03G1030700;TraesCS3A03G1198300;TraesCS4B03G0545000;TraesCS7B03G0474100;Triticum_aestivum_newGene_210926
GO:0015979	photosynthesis	0.022	0.0137	1.61	0.0973061	0.356221	TraesCS1A03G0934000LC;TraesCS1B03G1090500LC;TraesCS2B03G1229100;TraesCS3A03G0284200LC;TraesCS3D03G0403500LC;TraesCS5B03G0442000;TraesCS7B03G1065900LC;TraesCS7B03G1233700LC;TraesCSU03G0499200LC;TraesCSU03G0520400LC
GO:0002238	response to molecule of fungal origin	0.0022	0.0002	9.65	0.0987642	0.356221	TraesCS2B03G0253500
GO:0003356	regulation of cilium beat frequency	0.0022	0.0002	9.65	0.0987642	0.356221	TraesCS5D03G1075200
GO:0060632	regulation of microtubule-based movement	0.0022	0.0002	9.65	0.0987642	0.356221	TraesCS5D03G1075200
GO:1900057	positive regulation of leaf senescence	0.0022	0.0002	9.65	0.0987642	0.356221	TraesCS7B03G0881900
GO:1905623	positive regulation of leaf development	0.0022	0.0002	9.65	0.0987642	0.356221	TraesCS7B03G0881900
GO:1901135	carbohydrate derivative metabolic process	0.011	0.0054	2.04	0.101808	0.356221	TraesCS1B03G0776400;TraesCS6A03G0664500;TraesCS6B03G0812300;TraesCS6D03G0466000;TraesCS6D03G0553100
GO:0001947	heart looping	0.0022	0.0002	9.01	0.105434	0.356221	TraesCS5D03G1075200
GO:0003007	heart morphogenesis	0.0022	0.0002	9.01	0.105434	0.356221	TraesCS5D03G1075200
GO:0003143	embryonic heart tube morphogenesis	0.0022	0.0002	9.01	0.105434	0.356221	TraesCS5D03G1075200
GO:0003341	cilium movement	0.0022	0.0002	9.01	0.105434	0.356221	TraesCS5D03G1075200
GO:0007368	determination of left/right symmetry	0.0022	0.0002	9.01	0.105434	0.356221	TraesCS5D03G1075200
GO:0009799	specification of symmetry	0.0022	0.0002	9.01	0.105434	0.356221	TraesCS5D03G1075200
GO:0009855	determination of bilateral symmetry	0.0022	0.0002	9.01	0.105434	0.356221	TraesCS5D03G1075200
GO:0031016	pancreas development	0.0022	0.0002	9.01	0.105434	0.356221	TraesCS5D03G1075200
GO:0035050	embryonic heart tube development	0.0022	0.0002	9.01	0.105434	0.356221	TraesCS5D03G1075200
GO:0035469	determination of pancreatic left/right asymmetry	0.0022	0.0002	9.01	0.105434	0.356221	TraesCS5D03G1075200
GO:0061371	determination of heart left/right asymmetry	0.0022	0.0002	9.01	0.105434	0.356221	TraesCS5D03G1075200
GO:0071907	determination of digestive tract left/right asymmetry	0.0022	0.0002	9.01	0.105434	0.356221	TraesCS5D03G1075200
GO:0071910	determination of liver left/right asymmetry	0.0022	0.0002	9.01	0.105434	0.356221	TraesCS5D03G1075200
GO:1900426	positive regulation of defense response to bacterium	0.0022	0.0002	9.01	0.105434	0.356221	TraesCS7B03G0337700
GO:0009408	response to heat	0.0088	0.004	2.2	0.110882	0.370621	TraesCS4A03G0126400;TraesCS4B03G0542400;TraesCS4B03G0655700;TraesCS4D03G0579800
GO:0007507	heart development	0.0022	0.0003	8.45	0.112055	0.370621	TraesCS5D03G1075200
GO:0015936	coenzyme A metabolic process	0.0022	0.0003	8.45	0.112055	0.370621	TraesCS6D03G0466000
GO:0043094	cellular metabolic compound salvage	0.0022	0.0003	8.45	0.112055	0.370621	TraesCS1B03G0776400
GO:0009073	aromatic amino acid family biosynthetic process	0.0044	0.0013	3.47	0.113837	0.374542	TraesCS5B03G0832800;TraesCS5D03G0756700
GO:0051094	positive regulation of developmental process	0.0088	0.0041	2.17	0.114523	0.374837	TraesCS4A03G0126400;TraesCS4B03G0655700;TraesCS4D03G0579800;TraesCS7B03G0881900
GO:0006646	phosphatidylethanolamine biosynthetic process	0.0022	0.0003	7.95	0.118627	0.378555	TraesCS1D03G0847100
GO:0046620	regulation of organ growth	0.0022	0.0003	7.95	0.118627	0.378555	TraesCS7B03G0881900
GO:1900055	regulation of leaf senescence	0.0022	0.0003	7.95	0.118627	0.378555	TraesCS7B03G0881900
GO:0045089	positive regulation of innate immune response	0.0044	0.0013	3.38	0.118671	0.378555	TraesCS2A03G0801300;TraesCS2D03G0741000
GO:0072521	purine-containing compound metabolic process	0.0044	0.0013	3.38	0.118671	0.378555	TraesCS1B03G0776400;TraesCS6D03G0466000
GO:0006520	cellular amino acid metabolic process	0.0132	0.0074	1.78	0.123773	0.389343	TraesCS1B03G0235600;TraesCS2B03G1018400;TraesCS6A03G0664500;TraesCS6B03G0812300;TraesCS6D03G0553100;TraesCS7A03G0935300
GO:0001889	liver development	0.0022	0.0003	7.51	0.125151	0.389343	TraesCS5D03G1075200
GO:0009694	jasmonic acid metabolic process	0.0022	0.0003	7.51	0.125151	0.389343	TraesCS2D03G0384100
GO:0046373	L-arabinose metabolic process	0.0022	0.0003	7.51	0.125151	0.389343	TraesCS4A03G0503500
GO:0061008	hepaticobiliary system development	0.0022	0.0003	7.51	0.125151	0.389343	TraesCS5D03G1075200
GO:0006429	leucyl-tRNA aminoacylation	0.0022	0.0003	7.11	0.131626	0.401537	TraesCS5B03G0112300
GO:0006680	glucosylceramide catabolic process	0.0022	0.0003	7.11	0.131626	0.401537	TraesCS7D03G0753800
GO:0009612	response to mechanical stimulus	0.0022	0.0003	7.11	0.131626	0.401537	TraesCS4A03G1082400
GO:2000762	regulation of phenylpropanoid metabolic process	0.0022	0.0003	7.11	0.131626	0.401537	Triticum_aestivum_newGene_177245
GO:0000103	sulfate assimilation	0.0022	0.0003	6.76	0.138054	0.413123	TraesCS5D03G0877500
GO:0015937	coenzyme A biosynthetic process	0.0022	0.0003	6.76	0.138054	0.413123	TraesCS6D03G0466000
GO:0046323	glucose import	0.0022	0.0003	6.76	0.138054	0.413123	TraesCS2D03G0731600
GO:0072359	circulatory system development	0.0022	0.0003	6.76	0.138054	0.413123	TraesCS5D03G1075200
GO:0009266	response to temperature stimulus	0.011	0.006	1.83	0.141472	0.414452	TraesCS4A03G0126400;TraesCS4B03G0542400;TraesCS4B03G0655700;TraesCS4D03G0579800;TraesCS5B03G1052000
GO:0006541	glutamine metabolic process	0.0044	0.0015	3	0.143546	0.414452	TraesCS2D03G1046900;TraesCS7D03G1273000LC
GO:0042546	cell wall biogenesis	0.0088	0.0044	1.99	0.144096	0.414452	TraesCS4B03G0977800;TraesCS5A03G1280200;TraesCS6B03G1260400;TraesCS7A03G0143900
GO:0009228	thiamine biosynthetic process	0.0022	0.0003	6.44	0.144434	0.414452	TraesCS4B03G0050400
GO:0016117	carotenoid biosynthetic process	0.0022	0.0003	6.44	0.144434	0.414452	TraesCS4B03G0788200
GO:0034404	nucleobase-containing small molecule biosynthetic process	0.0022	0.0003	6.44	0.144434	0.414452	TraesCS1B03G0776400
GO:0048481	plant ovule development	0.0022	0.0003	6.44	0.144434	0.414452	TraesCS5D03G0283800
GO:0048565	digestive tract development	0.0022	0.0003	6.44	0.144434	0.414452	TraesCS5D03G1075200
GO:0055123	digestive system development	0.0022	0.0003	6.44	0.144434	0.414452	TraesCS5D03G1075200
GO:0006537	glutamate biosynthetic process	0.0022	0.0004	6.14	0.150766	0.428709	TraesCS3D03G0616600
GO:0048562	embryonic organ morphogenesis	0.0022	0.0004	6.14	0.150766	0.428709	TraesCS5D03G1075200
GO:0003352	regulation of cilium movement	0.0022	0.0004	5.88	0.157053	0.432873	TraesCS5D03G1075200
GO:0010731	protein glutathionylation	0.0022	0.0004	5.88	0.157053	0.432873	TraesCS4A03G0212800
GO:0033866	nucleoside bisphosphate biosynthetic process	0.0022	0.0004	5.88	0.157053	0.432873	TraesCS6D03G0466000
GO:0034030	ribonucleoside bisphosphate biosynthetic process	0.0022	0.0004	5.88	0.157053	0.432873	TraesCS6D03G0466000
GO:0034033	purine nucleoside bisphosphate biosynthetic process	0.0022	0.0004	5.88	0.157053	0.432873	TraesCS6D03G0466000
GO:0048568	embryonic organ development	0.0022	0.0004	5.88	0.157053	0.432873	TraesCS5D03G1075200
GO:0048732	gland development	0.0022	0.0004	5.88	0.157053	0.432873	TraesCS5D03G1075200
GO:0009735	response to cytokinin	0.0044	0.0016	2.82	0.158949	0.436188	TraesCS5B03G1052000;TraesCS6A03G0106000
GO:0009696	salicylic acid metabolic process	0.0022	0.0004	5.63	0.163292	0.446158	TraesCS2D03G0384100
GO:0090693	plant organ senescence	0.0044	0.0016	2.76	0.16415	0.44656	TraesCS2B03G0253500;TraesCS6A03G0474500
GO:0006366	transcription by RNA polymerase II	0.0044	0.0016	2.73	0.166762	0.449403	TraesCS5A03G1139200LC;TraesCS5D03G1093300
GO:1901293	nucleoside phosphate biosynthetic process	0.0044	0.0016	2.73	0.166762	0.449403	TraesCS1B03G0776400;TraesCS6D03G0466000
GO:0010193	response to ozone	0.0022	0.0004	5.41	0.169486	0.449403	TraesCS2B03G0253500
GO:0035082	axoneme assembly	0.0022	0.0004	5.41	0.169486	0.449403	TraesCS5D03G1075200
GO:0048640	negative regulation of developmental growth	0.0022	0.0004	5.41	0.169486	0.449403	TraesCS7B03G0881900
GO:1904029	regulation of cyclin-dependent protein kinase activity	0.0022	0.0004	5.41	0.169486	0.449403	TraesCS5D03G0536000
GO:0030323	respiratory tube development	0.0022	0.0004	5.2	0.175634	0.461807	TraesCS5D03G1075200
GO:0030324	lung development	0.0022	0.0004	5.2	0.175634	0.461807	TraesCS5D03G1075200
GO:0006826	iron ion transport	0.0022	0.0004	5.01	0.181736	0.471929	TraesCS5D03G0385900
GO:0009407	toxin catabolic process	0.0022	0.0004	5.01	0.181736	0.471929	TraesCS5B03G1052000
GO:0060541	respiratory system development	0.0022	0.0004	5.01	0.181736	0.471929	TraesCS5D03G1075200
GO:0001578	microtubule bundle formation	0.0022	0.0005	4.83	0.187793	0.472053	TraesCS5D03G1075200
GO:0007267	cell-cell signaling	0.0022	0.0005	4.83	0.187793	0.472053	TraesCS1A03G0471300
GO:0009124	nucleoside monophosphate biosynthetic process	0.0022	0.0005	4.83	0.187793	0.472053	TraesCS1B03G0776400
GO:0033865	nucleoside bisphosphate metabolic process	0.0022	0.0005	4.83	0.187793	0.472053	TraesCS6D03G0466000
GO:0033875	ribonucleoside bisphosphate metabolic process	0.0022	0.0005	4.83	0.187793	0.472053	TraesCS6D03G0466000
GO:0034032	purine nucleoside bisphosphate metabolic process	0.0022	0.0005	4.83	0.187793	0.472053	TraesCS6D03G0466000
GO:0060562	epithelial tube morphogenesis	0.0022	0.0005	4.83	0.187793	0.472053	TraesCS5D03G1075200
GO:0072593	reactive oxygen species metabolic process	0.0022	0.0005	4.83	0.187793	0.472053	TraesCS6A03G0474500
GO:0000160	phosphorelay signal transduction system	0.0088	0.005	1.78	0.189515	0.474483	TraesCS2A03G0771400;TraesCS2B03G0852800;TraesCS3B03G1043800;TraesCS5A03G0778000
GO:0001678	cellular glucose homeostasis	0.0022	0.0005	4.66	0.193806	0.481391	TraesCS1A03G0845300
GO:0019253	reductive pentose-phosphate cycle	0.0022	0.0005	4.66	0.193806	0.481391	TraesCS2D03G1232800LC
GO:0006749	glutathione metabolic process	0.0044	0.0018	2.44	0.198594	0.4904	TraesCS4A03G0212800;TraesCS5B03G1052000
GO:0051270	regulation of cellular component movement	0.0022	0.0005	4.5	0.199774	0.4904	TraesCS5D03G1075200
GO:2000030	regulation of response to red or far red light	0.0022	0.0005	4.5	0.199774	0.4904	TraesCS5B03G1052000
GO:0006777	Mo-molybdopterin cofactor biosynthetic process	0.0022	0.0005	4.36	0.205698	0.492409	TraesCS5A03G0152300
GO:0009686	gibberellin biosynthetic process	0.0022	0.0005	4.36	0.205698	0.492409	TraesCS2D03G0056300
GO:0016102	diterpenoid biosynthetic process	0.0022	0.0005	4.36	0.205698	0.492409	TraesCS2D03G0056300
GO:0045926	negative regulation of growth	0.0022	0.0005	4.36	0.205698	0.492409	TraesCS7B03G0881900
GO:0046621	negative regulation of organ growth	0.0022	0.0005	4.36	0.205698	0.492409	TraesCS7B03G0881900
GO:1901566	organonitrogen compound biosynthetic process	0.0132	0.0087	1.52	0.205986	0.492409	TraesCS1B03G0776400;TraesCS1D03G0847100;TraesCS6A03G0664500;TraesCS6B03G0812300;TraesCS6D03G0466000;TraesCS6D03G0553100
GO:0007166	cell surface receptor signaling pathway	0.0088	0.0051	1.72	0.206078	0.492409	TraesCS2D03G0051000;TraesCS3A03G1152200;TraesCS4A03G0462400;TraesCS7B03G0849700
GO:0060178	regulation of exocyst localization	0.0022	0.0005	4.22	0.211579	0.501006	TraesCS5D03G0328300
GO:1901002	positive regulation of response to salt stress	0.0022	0.0005	4.22	0.211579	0.501006	TraesCS2D03G1019900
GO:0009165	nucleotide biosynthetic process	0.0044	0.0019	2.33	0.212067	0.501006	TraesCS1B03G0776400;TraesCS6D03G0466000
GO:0002009	morphogenesis of an epithelium	0.0022	0.0005	4.1	0.217416	0.509808	TraesCS5D03G1075200
GO:0009404	toxin metabolic process	0.0022	0.0005	4.1	0.217416	0.509808	TraesCS5B03G1052000
GO:0002833	positive regulation of response to biotic stimulus	0.0022	0.0006	3.97	0.223209	0.51788	TraesCS7B03G0337700
GO:0032103	positive regulation of response to external stimulus	0.0022	0.0006	3.97	0.223209	0.51788	TraesCS7B03G0337700
GO:0040008	regulation of growth	0.0066	0.0036	1.84	0.22333	0.51788	TraesCS2A03G0801300;TraesCS2D03G0741000;TraesCS7B03G0881900
GO:0090407	organophosphate biosynthetic process	0.0066	0.0036	1.83	0.227205	0.524927	TraesCS1B03G0776400;TraesCS1D03G0847100;TraesCS6D03G0466000
GO:0009247	glycolipid biosynthetic process	0.0022	0.0006	3.86	0.22896	0.525122	TraesCS4A03G0567000
GO:0048729	tissue morphogenesis	0.0022	0.0006	3.86	0.22896	0.525122	TraesCS5D03G1075200
GO:0034314	Arp2/3 complex-mediated actin nucleation	0.0022	0.0006	3.75	0.234669	0.536258	TraesCS2A03G0932300
GO:0006751	glutathione catabolic process	0.0022	0.0006	3.65	0.240335	0.540442	TraesCS2D03G0740600
GO:0009435	NAD biosynthetic process	0.0022	0.0006	3.65	0.240335	0.540442	TraesCS5D03G0307100
GO:0009904	chloroplast accumulation movement	0.0022	0.0006	3.65	0.240335	0.540442	TraesCS3A03G0664600
GO:0006753	nucleoside phosphate metabolic process	0.0044	0.0021	2.11	0.244703	0.540442	TraesCS1B03G0776400;TraesCS6D03G0466000
GO:0006970	response to osmotic stress	0.0066	0.0038	1.76	0.244789	0.540442	TraesCS6A03G0664500;TraesCS6B03G0812300;TraesCS6D03G0553100
GO:0005978	glycogen biosynthetic process	0.0022	0.0006	3.56	0.24596	0.540442	TraesCS7A03G0826800
GO:0006308	DNA catabolic process	0.0022	0.0006	3.56	0.24596	0.540442	TraesCS3A03G0089500
GO:0032012	regulation of ARF protein signal transduction	0.0022	0.0006	3.56	0.24596	0.540442	TraesCS3A03G0217500
GO:0043902	positive regulation of multi-organism process	0.0022	0.0006	3.56	0.24596	0.540442	TraesCS7B03G0337700
GO:0061025	membrane fusion	0.0022	0.0006	3.56	0.24596	0.540442	TraesCS4A03G1082400
GO:2000024	regulation of leaf development	0.0022	0.0006	3.56	0.24596	0.540442	TraesCS7B03G0881900
GO:0009117	nucleotide metabolic process	0.0044	0.0021	2.06	0.2529	0.553755	TraesCS1B03G0776400;TraesCS6D03G0466000
GO:0008285	negative regulation of cell population proliferation	0.0022	0.0007	3.38	0.257084	0.560963	TraesCS7B03G0881900
GO:0043086	negative regulation of catalytic activity	0.0044	0.0022	2.02	0.261103	0.567761	TraesCS3A03G1065800;TraesCS7B03G0271800
GO:0009123	nucleoside monophosphate metabolic process	0.0022	0.0007	3.3	0.262585	0.569014	TraesCS1B03G0776400
GO:0008202	steroid metabolic process	0.0022	0.0007	3.22	0.268045	0.574899	TraesCS3A03G1198300
GO:0035239	tube morphogenesis	0.0022	0.0007	3.22	0.268045	0.574899	TraesCS5D03G1075200
GO:0042537	benzene-containing compound metabolic process	0.0022	0.0007	3.22	0.268045	0.574899	TraesCS5B03G1052000
GO:0044283	small molecule biosynthetic process	0.011	0.0077	1.43	0.272412	0.576682	TraesCS1B03G0776400;TraesCS2B03G0929400;TraesCS6A03G0664500;TraesCS6B03G0812300;TraesCS6D03G0553100
GO:0009152	purine ribonucleotide biosynthetic process	0.0022	0.0007	3.14	0.273465	0.576682	TraesCS6D03G0466000
GO:0009624	response to nematode	0.0022	0.0007	3.14	0.273465	0.576682	TraesCS2B03G0253500
GO:0009635	response to herbicide	0.0022	0.0007	3.14	0.273465	0.576682	TraesCS5B03G1052000
GO:0010089	xylem development	0.0022	0.0007	3.14	0.273465	0.576682	TraesCS5A03G1206100
GO:0009260	ribonucleotide biosynthetic process	0.0022	0.0007	3	0.284185	0.59135	TraesCS6D03G0466000
GO:0042631	cellular response to water deprivation	0.0022	0.0007	3	0.284185	0.59135	TraesCS5B03G1052000
GO:0046390	ribose phosphate biosynthetic process	0.0022	0.0007	3	0.284185	0.59135	TraesCS6D03G0466000
GO:0071462	cellular response to water stimulus	0.0022	0.0007	3	0.284185	0.59135	TraesCS5B03G1052000
GO:0009690	cytokinin metabolic process	0.0022	0.0007	2.94	0.289485	0.592569	TraesCS3B03G0385800
GO:0009887	animal organ morphogenesis	0.0022	0.0007	2.94	0.289485	0.592569	TraesCS5D03G1075200
GO:0044782	cilium organization	0.0022	0.0007	2.94	0.289485	0.592569	TraesCS5D03G1075200
GO:0060271	cilium assembly	0.0022	0.0007	2.94	0.289485	0.592569	TraesCS5D03G1075200
GO:0120031	plasma membrane bounded cell projection assembly	0.0022	0.0007	2.94	0.289485	0.592569	TraesCS5D03G1075200
GO:0006220	pyrimidine nucleotide metabolic process	0.0022	0.0008	2.82	0.299969	0.609337	TraesCS1B03G0776400
GO:0034765	regulation of ion transmembrane transport	0.0022	0.0008	2.82	0.299969	0.609337	TraesCS7A03G0471700
GO:0009651	response to salt stress	0.0066	0.0042	1.57	0.300586	0.609337	TraesCS6A03G0664500;TraesCS6B03G0812300;TraesCS6D03G0553100
GO:0007034	vacuolar transport	0.0044	0.0024	1.81	0.302072	0.610382	TraesCS1A03G0016400;TraesCS3D03G0982100
GO:0006006	glucose metabolic process	0.0022	0.0008	2.76	0.305153	0.612666	TraesCS2B03G0932700
GO:0030031	cell projection assembly	0.0022	0.0008	2.76	0.305153	0.612666	TraesCS5D03G1075200
GO:0002229	defense response to oomycetes	0.0022	0.0008	2.7	0.310299	0.617775	TraesCS2D03G0421300
GO:0048598	embryonic morphogenesis	0.0022	0.0008	2.7	0.310299	0.617775	TraesCS5D03G1075200
GO:0018105	peptidyl-serine phosphorylation	0.0066	0.0043	1.54	0.310647	0.617775	TraesCS2D03G0433200;TraesCS2D03G1019900;Triticum_aestivum_newGene_210926
GO:0048229	gametophyte development	0.0066	0.0043	1.52	0.314674	0.621341	TraesCS6A03G0664500;TraesCS6B03G0812300;TraesCS6D03G0553100
GO:0006213	pyrimidine nucleoside metabolic process	0.0022	0.0008	2.65	0.315406	0.621341	TraesCS1B03G0776400
GO:0072528	pyrimidine-containing compound biosynthetic process	0.0022	0.0008	2.65	0.315406	0.621341	TraesCS1B03G0776400
GO:0015986	ATP synthesis coupled proton transport	0.011	0.0082	1.34	0.31947	0.62351	TraesCS1A03G0933800LC;TraesCS1B03G0161300;TraesCS2B03G1228900LC;TraesCS4A03G0206400;TraesCS5D03G1014100
GO:0006098	pentose-phosphate shunt	0.0022	0.0008	2.6	0.320476	0.62351	TraesCS2B03G0932700
GO:0071900	regulation of protein serine/threonine kinase activity	0.0022	0.0008	2.6	0.320476	0.62351	TraesCS5D03G0536000
GO:1902410	mitotic cytokinetic process	0.0022	0.0008	2.6	0.320476	0.62351	TraesCS4A03G1082400
GO:0030026	cellular manganese ion homeostasis	0.0022	0.0009	2.55	0.325508	0.627473	TraesCS7D03G0062700
GO:0032506	cytokinetic process	0.0022	0.0009	2.55	0.325508	0.627473	TraesCS4A03G1082400
GO:0032886	regulation of microtubule-based process	0.0022	0.0009	2.55	0.325508	0.627473	TraesCS5D03G1075200
GO:0009800	cinnamic acid biosynthetic process	0.0022	0.0009	2.5	0.330503	0.627478	TraesCS1A03G0089500
GO:0009860	pollen tube growth	0.0022	0.0009	2.5	0.330503	0.627478	TraesCS4B03G0542400
GO:0019750	chloroplast localization	0.0022	0.0009	2.5	0.330503	0.627478	TraesCS3A03G0664600
GO:0051644	plastid localization	0.0022	0.0009	2.5	0.330503	0.627478	TraesCS3A03G0664600
GO:0051667	establishment of plastid localization	0.0022	0.0009	2.5	0.330503	0.627478	TraesCS3A03G0664600
GO:0044092	negative regulation of molecular function	0.0044	0.0026	1.69	0.33188	0.628194	TraesCS3A03G1065800;TraesCS7B03G0271800
GO:0000272	polysaccharide catabolic process	0.0022	0.0009	2.46	0.335462	0.631171	TraesCS1A03G0568300
GO:0016125	sterol metabolic process	0.0022	0.0009	2.46	0.335462	0.631171	TraesCS3D03G0315100
GO:0006164	purine nucleotide biosynthetic process	0.0022	0.0009	2.41	0.340383	0.63473	TraesCS6D03G0466000
GO:0072665	protein localization to vacuole	0.0022	0.0009	2.41	0.340383	0.63473	TraesCS3D03G0982100
GO:0072666	establishment of protein localization to vacuole	0.0022	0.0009	2.41	0.340383	0.63473	TraesCS3D03G0982100
GO:0009903	chloroplast avoidance movement	0.0022	0.0009	2.37	0.345269	0.640042	TraesCS3A03G0664600
GO:0035295	tube development	0.0022	0.0009	2.37	0.345269	0.640042	TraesCS5D03G1075200
GO:0016126	sterol biosynthetic process	0.0022	0.001	2.25	0.359709	0.662899	TraesCS4D03G0805800
GO:1900424	regulation of defense response to bacterium	0.0022	0.001	2.25	0.359709	0.662899	TraesCS7B03G0337700
GO:0015977	carbon fixation	0.0022	0.001	2.22	0.364451	0.665782	TraesCS5B03G0442000
GO:0016114	terpenoid biosynthetic process	0.0022	0.001	2.22	0.364451	0.665782	TraesCS1D03G0614900
GO:0048588	developmental cell growth	0.0022	0.001	2.22	0.364451	0.665782	TraesCS4B03G0542400
GO:0072527	pyrimidine-containing compound metabolic process	0.0022	0.001	2.18	0.369159	0.672426	TraesCS1B03G0776400
GO:0006163	purine nucleotide metabolic process	0.0022	0.001	2.15	0.373831	0.677013	TraesCS6D03G0466000
GO:0009150	purine ribonucleotide metabolic process	0.0022	0.001	2.15	0.373831	0.677013	TraesCS6D03G0466000
GO:0033554	cellular response to stress	0.0176	0.015	1.17	0.375627	0.678309	TraesCS4A03G0126400;TraesCS4B03G0542400;TraesCS4B03G0655700;TraesCS4D03G0579800;TraesCS5B03G1052000;TraesCS5D03G0536000;TraesCS6A03G0474500;Triticum_aestivum_newGene_210926
GO:0032879	regulation of localization	0.0066	0.0049	1.35	0.382956	0.689564	TraesCS5D03G0328300;TraesCS5D03G1075200;TraesCS7B03G0337700
GO:0000911	cytokinesis by cell plate formation	0.0022	0.0011	2.05	0.387643	0.694025	TraesCS4A03G1082400
GO:0045859	regulation of protein kinase activity	0.0022	0.0011	2.05	0.387643	0.694025	TraesCS5D03G0536000
GO:0034599	cellular response to oxidative stress	0.0022	0.0011	2.02	0.392179	0.700152	TraesCS6A03G0474500
GO:0009314	response to radiation	0.011	0.0091	1.21	0.395071	0.703318	TraesCS1B03G0370300;TraesCS3A03G0664600;TraesCS4A03G0126400;TraesCS4B03G0655700;TraesCS4D03G0579800
GO:0006623	protein targeting to vacuole	0.0022	0.0011	1.99	0.396681	0.703637	TraesCS3D03G0982100
GO:0006468	protein phosphorylation	0.0132	0.0112	1.18	0.39749	0.703637	TraesCS2A03G0606900;TraesCS2A03G0801300;TraesCS2B03G0699900;TraesCS2D03G0471800;TraesCS3A03G1118700;Triticum_aestivum_newGene_210926
GO:0120036	plasma membrane bounded cell projection organization	0.0022	0.0011	1.96	0.40115	0.708122	TraesCS5D03G1075200
GO:0060429	epithelium development	0.0022	0.0011	1.93	0.405587	0.713947	TraesCS5D03G1075200
GO:0006559	L-phenylalanine catabolic process	0.0022	0.0012	1.9	0.40999	0.719682	TraesCS1A03G0089500
GO:0030030	cell projection organization	0.0022	0.0012	1.88	0.414361	0.725329	TraesCS5D03G1075200
GO:0009628	response to abiotic stimulus	0.0242	0.0221	1.1	0.422155	0.736359	TraesCS1B03G0370300;TraesCS3A03G0664600;TraesCS4A03G0126400;TraesCS4A03G1082400;TraesCS4B03G0542400;TraesCS4B03G0655700;TraesCS4D03G0579800;TraesCS5B03G1052000;TraesCS6A03G0664500;TraesCS6B03G0812300;TraesCS6D03G0553100
GO:0043549	regulation of kinase activity	0.0022	0.0012	1.83	0.423006	0.736359	TraesCS5D03G0536000
GO:0048868	pollen tube development	0.0022	0.0012	1.8	0.42728	0.739598	TraesCS4B03G0542400
GO:0006082	organic acid metabolic process	0.0088	0.0074	1.2	0.428397	0.739598	TraesCS2B03G0929400;TraesCS6A03G0664500;TraesCS6B03G0812300;TraesCS6D03G0553100
GO:0043436	oxoacid metabolic process	0.0088	0.0074	1.2	0.428397	0.739598	TraesCS2B03G0929400;TraesCS6A03G0664500;TraesCS6B03G0812300;TraesCS6D03G0553100
GO:0055086	nucleobase-containing small molecule metabolic process	0.0044	0.0032	1.36	0.433773	0.746828	TraesCS1B03G0776400;TraesCS6D03G0466000
GO:0097164	ammonium ion metabolic process	0.0022	0.0013	1.73	0.439915	0.755334	TraesCS1D03G0847100
GO:0019752	carboxylic acid metabolic process	0.0088	0.0075	1.18	0.441485	0.755963	TraesCS2B03G0929400;TraesCS6A03G0664500;TraesCS6B03G0812300;TraesCS6D03G0553100
GO:0001522	pseudouridine synthesis	0.0022	0.0013	1.71	0.444065	0.756259	TraesCS6B03G0739400
GO:0006265	DNA topological change	0.0022	0.0013	1.71	0.444065	0.756259	TraesCS3D03G0411500
GO:0009626	plant-type hypersensitive response	0.0022	0.0013	1.69	0.448184	0.761211	TraesCS6D03G0405600
GO:0009867	jasmonic acid mediated signaling pathway	0.0022	0.0013	1.67	0.452272	0.766085	TraesCS3A03G0234800
GO:0009856	pollination	0.0022	0.0014	1.63	0.460359	0.777686	TraesCS4B03G0542400
GO:0044706	multi-multicellular organism process	0.0022	0.0014	1.61	0.464357	0.782337	TraesCS4B03G0542400
GO:0048580	regulation of post-embryonic development	0.0066	0.0056	1.18	0.470572	0.787219	TraesCS4A03G0126400;TraesCS4B03G0655700;TraesCS4D03G0579800
GO:0000226	microtubule cytoskeleton organization	0.0044	0.0035	1.26	0.470749	0.787219	TraesCS1D03G0624600;TraesCS5D03G1075200
GO:0006950	response to stress	0.0374	0.0361	1.04	0.471241	0.787219	TraesCS1B03G0370300;TraesCS1D03G0847100;TraesCS2B03G0253500;TraesCS3A03G1198300;TraesCS4A03G0126400;TraesCS4B03G0542400;TraesCS4B03G0655700;TraesCS4D03G0579800;TraesCS5B03G1052000;TraesCS5D03G0536000;TraesCS6A03G0474500;TraesCS6A03G0664500;TraesCS6B03G0812300;TraesCS6D03G0553100;TraesCS7B03G0337700;TraesCS7D03G1251700;Triticum_aestivum_newGene_210926
GO:0045927	positive regulation of growth	0.0022	0.0014	1.57	0.472266	0.787219	TraesCS3A03G0859800
GO:0046474	glycerophospholipid biosynthetic process	0.0022	0.0014	1.55	0.476176	0.791638	TraesCS1D03G0847100
GO:0006656	phosphatidylcholine biosynthetic process	0.0022	0.0014	1.54	0.480058	0.79389	TraesCS1D03G0847100
GO:0048513	animal organ development	0.0022	0.0014	1.54	0.480058	0.79389	TraesCS5D03G1075200
GO:0000079	regulation of cyclin-dependent protein serine/threonine kinase activity	0.0022	0.0015	1.52	0.48391	0.793993	TraesCS5D03G0536000
GO:0051656	establishment of organelle localization	0.0022	0.0015	1.52	0.48391	0.793993	TraesCS3A03G0664600
GO:1903827	regulation of cellular protein localization	0.0022	0.0015	1.52	0.48391	0.793993	TraesCS5D03G0328300
GO:0006633	fatty acid biosynthetic process	0.0066	0.0058	1.14	0.493017	0.806829	TraesCS2B03G0929400;TraesCS4D03G0647400;TraesCS7B03G0703100
GO:0003002	regionalization	0.0044	0.0037	1.21	0.494581	0.807287	TraesCS3A03G1198300;TraesCS5D03G1075200
GO:0019637	organophosphate metabolic process	0.0088	0.0081	1.09	0.499116	0.812578	TraesCS1B03G0776400;TraesCS1D03G0847100;TraesCS6D03G0466000;Triticum_aestivum_newGene_210926
GO:0006928	movement of cell or subcellular component	0.0022	0.0015	1.42	0.506436	0.820245	TraesCS5D03G1075200
GO:0010051	xylem and phloem pattern formation	0.0022	0.0015	1.42	0.506436	0.820245	TraesCS3A03G1198300
GO:0016311	dephosphorylation	0.0022	0.0016	1.41	0.510094	0.824046	TraesCS2D03G0794800
GO:0048638	regulation of developmental growth	0.0022	0.0016	1.39	0.513725	0.824674	TraesCS7B03G0881900
GO:0072330	monocarboxylic acid biosynthetic process	0.0022	0.0016	1.39	0.513725	0.824674	TraesCS2B03G0929400
GO:0002831	regulation of response to biotic stimulus	0.0022	0.0016	1.38	0.517329	0.824674	TraesCS7B03G0337700
GO:0051640	organelle localization	0.0022	0.0016	1.38	0.517329	0.824674	TraesCS3A03G0664600
GO:0016998	cell wall macromolecule catabolic process	0.0022	0.0016	1.37	0.520906	0.824674	TraesCS6D03G0494400
GO:0000302	response to reactive oxygen species	0.0022	0.0016	1.35	0.524457	0.824674	TraesCS2B03G0253500
GO:0006631	fatty acid metabolic process	0.0022	0.0016	1.35	0.524457	0.824674	TraesCS2B03G0929400
GO:0009259	ribonucleotide metabolic process	0.0022	0.0016	1.35	0.524457	0.824674	TraesCS6D03G0466000
GO:0019693	ribose phosphate metabolic process	0.0022	0.0016	1.35	0.524457	0.824674	TraesCS6D03G0466000
GO:0006518	peptide metabolic process	0.0044	0.0039	1.14	0.52678	0.824674	TraesCS4A03G0212800;TraesCS5B03G1052000
GO:0050790	regulation of catalytic activity	0.0066	0.0061	1.08	0.527559	0.824674	TraesCS3A03G1065800;TraesCS5D03G0536000;TraesCS7B03G0271800
GO:0006284	base-excision repair	0.0022	0.0016	1.34	0.527981	0.824674	TraesCS3D03G0729100
GO:0007018	microtubule-based movement	0.0044	0.0039	1.13	0.529026	0.824674	TraesCS3B03G0502300;TraesCS5D03G1075200
GO:0006032	chitin catabolic process	0.0022	0.0017	1.32	0.53148	0.824674	TraesCS6D03G0494400
GO:0051338	regulation of transferase activity	0.0022	0.0017	1.32	0.53148	0.824674	TraesCS5D03G0536000
GO:0051865	protein autoubiquitination	0.0022	0.0017	1.32	0.53148	0.824674	TraesCS7B03G0881900
GO:0006887	exocytosis	0.0044	0.0039	1.12	0.533497	0.825696	TraesCS3A03G0743800;TraesCS3D03G0685500
GO:0010228	vegetative to reproductive phase transition of meristem	0.0022	0.0017	1.31	0.534952	0.825696	TraesCS6A03G0474500
GO:0006457	protein folding	0.0088	0.0085	1.04	0.53608	0.825696	TraesCS3A03G0911200;TraesCS4A03G0897300;TraesCS5B03G1236400;TraesCS5D03G1112300LC
GO:0034654	nucleobase-containing compound biosynthetic process	0.0044	0.004	1.11	0.540148	0.829928	TraesCS1B03G0776400;TraesCS6D03G0466000
GO:0031349	positive regulation of defense response	0.0022	0.0017	1.27	0.545216	0.835672	TraesCS7B03G0337700
GO:0000281	mitotic cytokinesis	0.0022	0.0017	1.26	0.548587	0.838536	TraesCS4A03G1082400
GO:2000026	regulation of multicellular organismal development	0.0088	0.0086	1.02	0.551075	0.838536	TraesCS4A03G0126400;TraesCS4B03G0655700;TraesCS4D03G0579800;TraesCS7B03G0881900
GO:0009415	response to water	0.0044	0.0041	1.09	0.551088	0.838536	TraesCS1B03G0370300;TraesCS5B03G1052000
GO:0006857	oligopeptide transport	0.0022	0.0018	1.23	0.558551	0.845796	TraesCS3D03G0828400
GO:0060341	regulation of cellular localization	0.0022	0.0018	1.23	0.558551	0.845796	TraesCS5D03G0328300
GO:0030001	metal ion transport	0.0088	0.0087	1.01	0.559948	0.845873	TraesCS5A03G0934400;TraesCS5B03G0985100;TraesCS5D03G0893000;TraesCS5D03G1071300LC
GO:0046686	response to cadmium ion	0.0044	0.0042	1.05	0.568207	0.855096	TraesCS4A03G0212800;TraesCS5B03G1052000
GO:0006644	phospholipid metabolic process	0.0066	0.0065	1.01	0.570945	0.855096	TraesCS1D03G0847100;TraesCS7A03G0814900;Triticum_aestivum_newGene_210926
GO:0000910	cytokinesis	0.0022	0.0019	1.19	0.571496	0.855096	TraesCS4A03G1082400
GO:0061640	cytoskeleton-dependent cytokinesis	0.0022	0.0019	1.19	0.571496	0.855096	TraesCS4A03G1082400
GO:0009664	plant-type cell wall organization	0.0044	0.0042	1.04	0.574504	0.855774	TraesCS1A03G0748300;TraesCS1B03G0853100
GO:0007015	actin filament organization	0.0022	0.0019	1.18	0.574673	0.855774	TraesCS5B03G0159700
GO:0046777	protein autophosphorylation	0.0066	0.0066	0.99	0.582644	0.863617	TraesCS2D03G0433200;TraesCS2D03G1019900;Triticum_aestivum_newGene_210926
GO:0046854	phosphatidylinositol phosphorylation	0.0044	0.0043	1.02	0.582796	0.863617	TraesCS2A03G1365200;Triticum_aestivum_newGene_210926
GO:0098754	detoxification	0.0022	0.0019	1.15	0.584062	0.863617	TraesCS5B03G1052000
GO:0009611	response to wounding	0.0066	0.0067	0.99	0.585949	0.864372	TraesCS1D03G0847100;TraesCS3A03G1198300;TraesCS7D03G1251700
GO:0043603	cellular amide metabolic process	0.0044	0.0044	1.01	0.590968	0.869735	TraesCS4A03G0212800;TraesCS5B03G1052000
GO:0009932	cell tip growth	0.0022	0.002	1.12	0.593245	0.871046	TraesCS4B03G0542400
GO:0000278	mitotic cell cycle	0.0044	0.0044	0.99	0.599021	0.871722	TraesCS1D03G0624600;TraesCS4A03G1082400
GO:0008654	phospholipid biosynthetic process	0.0022	0.002	1.1	0.599254	0.871722	TraesCS1D03G0847100
GO:0009116	nucleoside metabolic process	0.0022	0.002	1.1	0.599254	0.871722	TraesCS1B03G0776400
GO:0046470	phosphatidylcholine metabolic process	0.0022	0.002	1.1	0.599254	0.871722	TraesCS1D03G0847100
GO:0010192	mucilage biosynthetic process	0.0022	0.002	1.08	0.605175	0.874021	TraesCS5A03G1206100
GO:0051186	obsolete cofactor metabolic process	0.0066	0.0069	0.96	0.607021	0.874021	TraesCS4A03G0212800;TraesCS5B03G1052000;TraesCS6D03G0466000
GO:0051239	regulation of multicellular organismal process	0.0088	0.0093	0.95	0.611111	0.874021	TraesCS4A03G0126400;TraesCS4B03G0655700;TraesCS4D03G0579800;TraesCS7B03G0881900
GO:0007389	pattern specification process	0.0044	0.0046	0.96	0.616702	0.874021	TraesCS3A03G1198300;TraesCS5D03G1075200
GO:0031668	cellular response to extracellular stimulus	0.0022	0.0022	1.02	0.625218	0.874021	TraesCS5B03G1052000
GO:0048366	leaf development	0.0044	0.0047	0.95	0.626263	0.874021	TraesCS2B03G0253500;TraesCS6A03G0474500
GO:0097305	response to alcohol	0.0044	0.0047	0.94	0.630036	0.874021	TraesCS4A03G1082400;TraesCS5A03G0545300
GO:0008299	isoprenoid biosynthetic process	0.0022	0.0022	0.99	0.636211	0.874021	TraesCS4D03G0805800
GO:0001101	response to acid chemical	0.0132	0.0145	0.91	0.643623	0.874021	TraesCS1B03G0370300;TraesCS2B03G0253500;TraesCS4A03G1082400;TraesCS5A03G0545300;TraesCS5B03G1052000;TraesCS7D03G1251700
GO:0065009	regulation of molecular function	0.0066	0.0074	0.9	0.649936	0.874021	TraesCS3A03G1065800;TraesCS5D03G0536000;TraesCS7B03G0271800
GO:0009753	response to jasmonic acid	0.0022	0.0023	0.95	0.652102	0.874021	TraesCS7D03G1251700
GO:0006096	glycolytic process	0.0022	0.0023	0.94	0.657243	0.874021	TraesCS1A03G0845300
GO:0042127	regulation of cell population proliferation	0.0022	0.0024	0.92	0.664813	0.874021	TraesCS7B03G0881900
GO:0032101	regulation of response to external stimulus	0.0022	0.0024	0.91	0.669767	0.874021	TraesCS7B03G0337700
GO:0045017	glycerolipid biosynthetic process	0.0022	0.0025	0.9	0.674648	0.874021	TraesCS1D03G0847100
GO:0071496	cellular response to external stimulus	0.0022	0.0025	0.9	0.674648	0.874021	TraesCS5B03G1052000
GO:0009991	response to extracellular stimulus	0.0022	0.0025	0.88	0.679457	0.874021	TraesCS5B03G1052000
GO:0006869	lipid transport	0.0044	0.0052	0.85	0.683098	0.874021	TraesCS2A03G0294400;TraesCS4A03G0520000
GO:0032880	regulation of protein localization	0.0022	0.0025	0.87	0.684195	0.874021	TraesCS5D03G0328300
GO:0032787	monocarboxylic acid metabolic process	0.0022	0.0026	0.86	0.691171	0.874021	TraesCS2B03G0929400
GO:0010038	response to metal ion	0.0044	0.0053	0.83	0.694546	0.874021	TraesCS4A03G0212800;TraesCS5B03G1052000
GO:0010035	response to inorganic substance	0.0088	0.0104	0.85	0.694822	0.874021	TraesCS1B03G0370300;TraesCS2B03G0253500;TraesCS4A03G0212800;TraesCS5B03G1052000
GO:0042545	cell wall modification	0.0022	0.0026	0.84	0.695736	0.874021	TraesCS3B03G0671800
GO:0006605	protein targeting	0.0022	0.0027	0.82	0.704666	0.874021	TraesCS3D03G0982100
GO:0006650	glycerophospholipid metabolic process	0.0044	0.0054	0.81	0.705651	0.874021	TraesCS1D03G0847100;Triticum_aestivum_newGene_210926
GO:0001932	regulation of protein phosphorylation	0.0022	0.0027	0.82	0.706857	0.874021	TraesCS5D03G0536000
GO:0044255	cellular lipid metabolic process	0.0066	0.0081	0.82	0.7117	0.874021	TraesCS1D03G0847100;TraesCS2B03G0929400;Triticum_aestivum_newGene_210926
GO:0051241	negative regulation of multicellular organismal process	0.0022	0.0028	0.79	0.717572	0.874021	TraesCS7B03G0881900
GO:0051093	negative regulation of developmental process	0.0022	0.0028	0.79	0.721747	0.874021	TraesCS7B03G0881900
GO:0018130	heterocycle biosynthetic process	0.0044	0.0056	0.79	0.722421	0.874021	TraesCS1B03G0776400;TraesCS6D03G0466000
GO:0046486	glycerolipid metabolic process	0.0044	0.0056	0.79	0.722421	0.874021	TraesCS1D03G0847100;Triticum_aestivum_newGene_210926
GO:0043161	proteasome-mediated ubiquitin-dependent protein catabolic process	0.0044	0.0056	0.78	0.725382	0.874021	TraesCS2B03G1222000;TraesCS7B03G0881900
GO:0061024	membrane organization	0.0022	0.0028	0.78	0.725861	0.874021	TraesCS4A03G1082400
GO:0044281	small molecule metabolic process	0.0132	0.0159	0.83	0.728054	0.874021	TraesCS1B03G0776400;TraesCS2B03G0929400;TraesCS6A03G0664500;TraesCS6B03G0812300;TraesCS6D03G0466000;TraesCS6D03G0553100
GO:0030163	protein catabolic process	0.0088	0.0109	0.81	0.728348	0.874021	TraesCS2B03G1222000;TraesCS3A03G1098500;TraesCS3D03G1030800;TraesCS7B03G0881900
GO:0042325	regulation of phosphorylation	0.0022	0.0029	0.77	0.729915	0.874021	TraesCS5D03G0536000
GO:0009737	response to abscisic acid	0.0044	0.0057	0.77	0.732668	0.874021	TraesCS4A03G1082400;TraesCS5A03G0545300
GO:0048437	floral organ development	0.0022	0.0029	0.76	0.735883	0.874021	TraesCS7B03G0881900
GO:0051707	response to other organism	0.0088	0.0111	0.8	0.740965	0.874021	TraesCS1B03G0370300;TraesCS2B03G0253500;TraesCS4A03G1082400;TraesCS7B03G0337700
GO:0048609	multicellular organismal reproductive process	0.0022	0.003	0.73	0.747428	0.874021	TraesCS7B03G0337700
GO:0043207	response to external biotic stimulus	0.0088	0.0114	0.77	0.761969	0.874021	TraesCS1B03G0370300;TraesCS2B03G0253500;TraesCS4A03G1082400;TraesCS7B03G0337700
GO:0010498	proteasomal protein catabolic process	0.0044	0.0061	0.72	0.764097	0.874021	TraesCS2B03G1222000;TraesCS7B03G0881900
GO:0045944	positive regulation of transcription by RNA polymerase II	0.0044	0.0061	0.72	0.765388	0.874021	TraesCS5D03G0283800;TraesCS7A03G0289300
GO:0009636	response to toxic substance	0.0022	0.0032	0.69	0.765561	0.874021	TraesCS5B03G1052000
GO:0043900	regulation of multi-organism process	0.0022	0.0032	0.69	0.769028	0.874021	TraesCS7B03G0337700
GO:0048827	phyllome development	0.0044	0.0061	0.72	0.769224	0.874021	TraesCS2B03G0253500;TraesCS6A03G0474500
GO:0030162	regulation of proteolysis	0.0022	0.0032	0.68	0.770743	0.874021	TraesCS2B03G1222000
GO:0019439	aromatic compound catabolic process	0.0044	0.0062	0.71	0.771751	0.874021	TraesCS5B03G1052000;Triticum_aestivum_newGene_210926
GO:0019438	aromatic compound biosynthetic process	0.0044	0.0062	0.71	0.775496	0.874021	TraesCS1B03G0776400;TraesCS6D03G0466000
GO:1901361	organic cyclic compound catabolic process	0.0044	0.0063	0.7	0.777963	0.874021	TraesCS5B03G1052000;Triticum_aestivum_newGene_210926
GO:1903047	mitotic cell cycle process	0.0022	0.0033	0.66	0.782394	0.874021	TraesCS4A03G1082400
GO:0009814	defense response, incompatible interaction	0.0022	0.0034	0.65	0.785614	0.874021	TraesCS7B03G0337700
GO:0017148	negative regulation of translation	0.0022	0.0034	0.65	0.787205	0.874021	TraesCS5B03G1079700LC
GO:0016192	vesicle-mediated transport	0.0066	0.0092	0.72	0.788627	0.874021	TraesCS4A03G1082400;TraesCS7B03G0337700;Triticum_aestivum_newGene_168511
GO:0051049	regulation of transport	0.0022	0.0034	0.64	0.790353	0.874021	TraesCS7B03G0337700
GO:0032504	multicellular organism reproduction	0.0022	0.0035	0.64	0.793455	0.874021	TraesCS7B03G0337700
GO:0015031	protein transport	0.0154	0.0198	0.78	0.796076	0.874021	TraesCS2A03G0030200;TraesCS3A03G0743800;TraesCS3A03G0772300;TraesCS3D03G0685500;TraesCS3D03G0982100;TraesCS4D03G0533300;Triticum_aestivum_newGene_210926
GO:0060560	developmental growth involved in morphogenesis	0.0022	0.0035	0.63	0.798022	0.874021	TraesCS4B03G0542400
GO:0090567	reproductive shoot system development	0.0022	0.0035	0.63	0.798022	0.874021	TraesCS7B03G0881900
GO:0032259	methylation	0.0088	0.0121	0.73	0.799135	0.874021	TraesCS1B03G0036800;TraesCS1D03G0024600;TraesCS2B03G1065900;Triticum_aestivum_newGene_205634
GO:0048831	regulation of shoot system development	0.0022	0.0035	0.63	0.799522	0.874021	TraesCS7B03G0881900
GO:0006508	proteolysis	0.011	0.0147	0.75	0.800581	0.874021	TraesCS2B03G1222000;TraesCS2D03G0861000;TraesCS3A03G1098500;TraesCS3D03G1030800;TraesCS7B03G0881900
GO:0009826	unidimensional cell growth	0.0022	0.0035	0.62	0.80101	0.874021	TraesCS4B03G0542400
GO:1901362	organic cyclic compound biosynthetic process	0.0044	0.0066	0.67	0.802464	0.874021	TraesCS1B03G0776400;TraesCS6D03G0466000
GO:0000904	cell morphogenesis involved in differentiation	0.0022	0.0036	0.62	0.802488	0.874021	TraesCS4B03G0542400
GO:0032204	regulation of telomere maintenance	0.0022	0.0037	0.6	0.815304	0.874021	Triticum_aestivum_newGene_210926
GO:0009605	response to external stimulus	0.011	0.0151	0.73	0.816188	0.874021	TraesCS1B03G0370300;TraesCS2B03G0253500;TraesCS4A03G1082400;TraesCS5B03G1052000;TraesCS7B03G0337700
GO:0019220	regulation of phosphate metabolic process	0.0022	0.0037	0.59	0.816675	0.874021	TraesCS5D03G0536000
GO:0051174	regulation of phosphorus metabolic process	0.0022	0.0037	0.59	0.816675	0.874021	TraesCS5D03G0536000
GO:0050793	regulation of developmental process	0.0088	0.0124	0.71	0.817067	0.874021	TraesCS4A03G0126400;TraesCS4B03G0655700;TraesCS4D03G0579800;TraesCS7B03G0881900
GO:0048367	shoot system development	0.0066	0.0098	0.68	0.8211	0.874021	TraesCS2B03G0253500;TraesCS6A03G0474500;TraesCS7B03G0881900
GO:0046677	response to antibiotic	0.0022	0.0039	0.57	0.829846	0.874021	TraesCS2B03G0253500
GO:0033993	response to lipid	0.0044	0.0071	0.62	0.833301	0.874021	TraesCS4A03G1082400;TraesCS5A03G0545300
GO:0046834	lipid phosphorylation	0.0022	0.004	0.56	0.836072	0.874021	Triticum_aestivum_newGene_210926
GO:0070925	organelle assembly	0.0022	0.004	0.56	0.836072	0.874021	TraesCS5D03G1075200
GO:0031047	gene silencing by RNA	0.0044	0.0071	0.62	0.836133	0.874021	TraesCS3B03G0740500;TraesCS6A03G0784300
GO:0051603	proteolysis involved in cellular protein catabolic process	0.0066	0.0101	0.66	0.836883	0.874021	TraesCS2B03G1222000;TraesCS2D03G0874400;TraesCS7B03G0881900
GO:0006486	protein glycosylation	0.0044	0.0072	0.61	0.837997	0.874021	TraesCS3A03G1025100;TraesCS5D03G0694100
GO:0018209	peptidyl-serine modification	0.0022	0.004	0.55	0.839699	0.874021	Triticum_aestivum_newGene_210926
GO:0031347	regulation of defense response	0.0022	0.004	0.55	0.839699	0.874021	TraesCS7B03G0337700
GO:0046488	phosphatidylinositol metabolic process	0.0022	0.004	0.54	0.842072	0.874021	Triticum_aestivum_newGene_210926
GO:0031399	regulation of protein modification process	0.0022	0.0041	0.54	0.84441	0.874021	TraesCS5D03G0536000
GO:0009908	flower development	0.0022	0.0041	0.53	0.847852	0.874021	TraesCS7B03G0881900
GO:0016049	cell growth	0.0022	0.0041	0.53	0.847852	0.874021	TraesCS4B03G0542400
GO:0006796	phosphate-containing compound metabolic process	0.011	0.016	0.69	0.851849	0.874021	TraesCS1B03G0776400;TraesCS1D03G0847100;TraesCS3B03G1510300;TraesCS6D03G0466000;Triticum_aestivum_newGene_210926
GO:0048589	developmental growth	0.0022	0.0042	0.52	0.855592	0.874021	TraesCS4B03G0542400
GO:1901700	response to oxygen-containing compound	0.0132	0.0189	0.7	0.858386	0.874021	TraesCS1B03G0370300;TraesCS2B03G0253500;TraesCS4A03G1082400;TraesCS5A03G0545300;TraesCS5B03G1052000;TraesCS7D03G1251700
GO:0045454	cell redox homeostasis	0.0022	0.0043	0.51	0.861912	0.874021	TraesCS5D03G0407200
GO:0030258	lipid modification	0.0022	0.0044	0.5	0.863957	0.874021	Triticum_aestivum_newGene_210926
GO:0090351	seedling development	0.0022	0.0044	0.5	0.864968	0.874021	TraesCS7B03G0337700
GO:0051704	multi-organism process	0.011	0.0163	0.67	0.865197	0.874021	TraesCS1B03G0370300;TraesCS2B03G0253500;TraesCS4A03G1082400;TraesCS4B03G0542400;TraesCS7B03G0337700
GO:1901576	organic substance biosynthetic process	0.0154	0.0218	0.71	0.867206	0.874021	TraesCS1B03G0776400;TraesCS1D03G0847100;TraesCS2B03G0929400;TraesCS6A03G0664500;TraesCS6B03G0812300;TraesCS6D03G0466000;TraesCS6D03G0553100
GO:0006955	immune response	0.0044	0.0078	0.56	0.871457	0.874021	TraesCS6D03G0405600;TraesCS7B03G0337700
GO:0051246	regulation of protein metabolic process	0.0044	0.0079	0.56	0.873692	0.874021	TraesCS2B03G1222000;TraesCS5D03G0536000
GO:0009845	seed germination	0.0022	0.0046	0.48	0.876531	0.874021	TraesCS7B03G0337700
GO:0044271	cellular nitrogen compound biosynthetic process	0.0044	0.008	0.55	0.877337	0.874021	TraesCS1B03G0776400;TraesCS6D03G0466000
GO:0043632	modification-dependent macromolecule catabolic process	0.0044	0.0081	0.54	0.883655	0.874021	TraesCS2B03G1222000;TraesCS7B03G0881900
GO:0000902	cell morphogenesis	0.0022	0.0047	0.46	0.885409	0.874021	TraesCS4B03G0542400
GO:0030154	cell differentiation	0.0066	0.0113	0.59	0.887412	0.874021	TraesCS2D03G0747200;TraesCS4B03G0542400;TraesCS4B03G0838600
GO:0019725	cellular homeostasis	0.0022	0.0048	0.46	0.887946	0.874021	TraesCS5D03G0407200
GO:0007010	cytoskeleton organization	0.0022	0.0048	0.46	0.890427	0.874021	TraesCS5D03G1075200
GO:0071554	cell wall organization or biogenesis	0.0022	0.0049	0.45	0.89205	0.874021	TraesCS7A03G0858600
GO:0048468	cell development	0.0022	0.0049	0.45	0.89365	0.874021	TraesCS4B03G0542400
GO:0019941	modification-dependent protein catabolic process	0.0044	0.0084	0.53	0.894149	0.874021	TraesCS2B03G1222000;TraesCS7B03G0881900
GO:0006974	cellular response to DNA damage stimulus	0.0044	0.0084	0.53	0.894775	0.874021	TraesCS5D03G0536000;Triticum_aestivum_newGene_210926
GO:0016310	phosphorylation	0.0066	0.0115	0.57	0.895229	0.874021	TraesCS1B03G0776400;TraesCS1D03G0847100;Triticum_aestivum_newGene_210926
GO:0034622	cellular protein-containing complex assembly	0.0022	0.005	0.44	0.896004	0.874021	TraesCS5D03G1075200
GO:0031326	regulation of cellular biosynthetic process	0.0154	0.0229	0.67	0.896109	0.874021	TraesCS4A03G0126400;TraesCS4B03G0655700;TraesCS4D03G0579800;TraesCS5D03G0536000;TraesCS7A03G0408000;TraesCS7B03G0208500;TraesCS7D03G0392600
GO:0071229	cellular response to acid chemical	0.0022	0.005	0.44	0.897545	0.874021	TraesCS5B03G1052000
GO:0072594	establishment of protein localization to organelle	0.0022	0.005	0.44	0.897545	0.874021	TraesCS3D03G0982100
GO:0009108	obsolete coenzyme biosynthetic process	0.0022	0.005	0.44	0.898307	0.874021	TraesCS6D03G0466000
GO:0032989	cellular component morphogenesis	0.0022	0.005	0.44	0.899064	0.874021	TraesCS4B03G0542400
GO:0040007	growth	0.0022	0.005	0.44	0.899814	0.874021	TraesCS4B03G0542400
GO:0000956	nuclear-transcribed mRNA catabolic process	0.0022	0.0051	0.43	0.901299	0.874021	Triticum_aestivum_newGene_210926
GO:0009620	response to fungus	0.0022	0.0051	0.43	0.902033	0.874021	TraesCS2B03G0253500
GO:2001020	regulation of response to DNA damage stimulus	0.0022	0.0051	0.43	0.902033	0.874021	Triticum_aestivum_newGene_210926
GO:0044249	cellular biosynthetic process	0.0154	0.0231	0.67	0.902258	0.874021	TraesCS1B03G0776400;TraesCS1D03G0847100;TraesCS2B03G0929400;TraesCS6A03G0664500;TraesCS6B03G0812300;TraesCS6D03G0466000;TraesCS6D03G0553100
GO:0045892	negative regulation of transcription, DNA-templated	0.0022	0.0051	0.43	0.903485	0.874021	TraesCS5A03G1206100
GO:0009889	regulation of biosynthetic process	0.0154	0.0232	0.66	0.904115	0.874021	TraesCS4A03G0126400;TraesCS4B03G0655700;TraesCS4D03G0579800;TraesCS5D03G0536000;TraesCS7A03G0408000;TraesCS7B03G0208500;TraesCS7D03G0392600
GO:0042493	response to drug	0.0022	0.0052	0.42	0.907021	0.874021	TraesCS2B03G0253500
GO:0006402	mRNA catabolic process	0.0022	0.0052	0.42	0.907713	0.874021	Triticum_aestivum_newGene_210926
GO:0000184	nuclear-transcribed mRNA catabolic process, nonsense-mediated decay	0.0022	0.0053	0.41	0.912412	0.874021	Triticum_aestivum_newGene_210926
GO:0051188	obsolete cofactor biosynthetic process	0.0022	0.0053	0.41	0.912412	0.874021	TraesCS6D03G0466000
GO:0033044	regulation of chromosome organization	0.0022	0.0054	0.41	0.91371	0.874021	Triticum_aestivum_newGene_210926
GO:0006732	obsolete coenzyme metabolic process	0.0022	0.0054	0.41	0.914352	0.874021	TraesCS6D03G0466000
GO:0022402	cell cycle process	0.0022	0.0054	0.41	0.914352	0.874021	TraesCS4A03G1082400
GO:0051301	cell division	0.0022	0.0054	0.41	0.914989	0.874021	TraesCS4A03G1082400
GO:0051052	regulation of DNA metabolic process	0.0022	0.0055	0.4	0.91992	0.874021	Triticum_aestivum_newGene_210926
GO:0051234	establishment of localization	0.0176	0.0267	0.66	0.920149	0.874021	TraesCS3A03G0664600;TraesCS3D03G0982100;TraesCS4A03G0126400;TraesCS4A03G1082400;TraesCS4B03G0655700;TraesCS4D03G0579800;TraesCS7B03G0337700;Triticum_aestivum_newGene_210926
GO:0050896	response to stimulus	0.0485	0.0633	0.77	0.923965	0.874021	TraesCS1B03G0370300;TraesCS1D03G0847100;TraesCS2B03G0253500;TraesCS3A03G0664600;TraesCS3A03G1198300;TraesCS4A03G0126400;TraesCS4A03G0212800;TraesCS4A03G1082400;TraesCS4B03G0542400;TraesCS4B03G0655700;TraesCS4D03G0579800;TraesCS5A03G0545300;TraesCS5B03G1052000;TraesCS5D03G0536000;TraesCS6A03G0106000;TraesCS6A03G0474500;TraesCS6A03G0664500;TraesCS6B03G0812300;TraesCS6D03G0553100;TraesCS7B03G0337700…
GO:0034655	nucleobase-containing compound catabolic process	0.0022	0.0056	0.39	0.923999	0.874021	Triticum_aestivum_newGene_210926
GO:0044257	cellular protein catabolic process	0.0044	0.0093	0.47	0.925248	0.874021	TraesCS2B03G1222000;TraesCS7B03G0881900
GO:0006401	RNA catabolic process	0.0022	0.0057	0.39	0.926236	0.874021	Triticum_aestivum_newGene_210926
GO:0009733	response to auxin	0.0044	0.0094	0.47	0.927482	0.874021	TraesCS4A03G0028900;TraesCS4D03G0677000
GO:0051726	regulation of cell cycle	0.0022	0.0058	0.38	0.92787	0.874021	TraesCS5D03G0536000
GO:0006259	DNA metabolic process	0.0044	0.0094	0.47	0.928792	0.874021	TraesCS5D03G0536000;Triticum_aestivum_newGene_210926
GO:0042254	ribosome biogenesis	0.0022	0.0058	0.38	0.929469	0.874021	TraesCS6B03G0739400
GO:0071427	mRNA-containing ribonucleoprotein complex export from nucleus	0.0022	0.0059	0.37	0.933063	0.874021	Triticum_aestivum_newGene_210926
GO:0044270	cellular nitrogen compound catabolic process	0.0022	0.006	0.37	0.934546	0.874021	Triticum_aestivum_newGene_210926
GO:0046700	heterocycle catabolic process	0.0022	0.006	0.37	0.934546	0.874021	Triticum_aestivum_newGene_210926
GO:0071166	ribonucleoprotein complex localization	0.0022	0.006	0.37	0.934546	0.874021	Triticum_aestivum_newGene_210926
GO:0071426	ribonucleoprotein complex export from nucleus	0.0022	0.006	0.37	0.934546	0.874021	Triticum_aestivum_newGene_210926
GO:0006611	protein export from nucleus	0.0022	0.006	0.37	0.935034	0.874021	Triticum_aestivum_newGene_210926
GO:0042742	defense response to bacterium	0.0022	0.0061	0.36	0.937416	0.874021	TraesCS2D03G0421300
GO:0031503	protein-containing complex localization	0.0022	0.0061	0.36	0.938344	0.874021	Triticum_aestivum_newGene_210926
GO:0048584	positive regulation of response to stimulus	0.0022	0.0061	0.36	0.938344	0.874021	TraesCS7B03G0337700
GO:0006793	phosphorus metabolic process	0.0088	0.0164	0.54	0.940752	0.874021	TraesCS1B03G0776400;TraesCS1D03G0847100;TraesCS6D03G0466000;Triticum_aestivum_newGene_210926
GO:0015931	nucleobase-containing compound transport	0.0022	0.0062	0.36	0.941048	0.874021	Triticum_aestivum_newGene_210926
GO:0050657	nucleic acid transport	0.0022	0.0062	0.36	0.941048	0.874021	Triticum_aestivum_newGene_210926
GO:0050658	RNA transport	0.0022	0.0062	0.36	0.941048	0.874021	Triticum_aestivum_newGene_210926
GO:0051236	establishment of RNA localization	0.0022	0.0062	0.36	0.941048	0.874021	Triticum_aestivum_newGene_210926
GO:0006405	RNA export from nucleus	0.0022	0.0062	0.35	0.941487	0.874021	Triticum_aestivum_newGene_210926
GO:0051028	mRNA transport	0.0022	0.0062	0.35	0.941487	0.874021	Triticum_aestivum_newGene_210926
GO:0006403	RNA localization	0.0022	0.0062	0.35	0.942355	0.874021	Triticum_aestivum_newGene_210926
GO:0007049	cell cycle	0.0022	0.0062	0.35	0.942355	0.874021	TraesCS4A03G1082400
GO:0051168	nuclear export	0.0022	0.0063	0.35	0.942784	0.874021	Triticum_aestivum_newGene_210926
GO:0006406	mRNA export from nucleus	0.0022	0.0063	0.35	0.943633	0.874021	Triticum_aestivum_newGene_210926
GO:0051716	cellular response to stimulus	0.0176	0.0284	0.62	0.945684	0.874021	TraesCS4A03G0126400;TraesCS4B03G0542400;TraesCS4B03G0655700;TraesCS4D03G0579800;TraesCS5B03G1052000;TraesCS5D03G0536000;TraesCS6A03G0474500;Triticum_aestivum_newGene_210926
GO:0009725	response to hormone	0.011	0.0197	0.56	0.945756	0.874021	TraesCS4A03G1082400;TraesCS5A03G0545300;TraesCS5B03G1052000;TraesCS6A03G0106000;TraesCS7D03G1251700
GO:0080135	regulation of cellular response to stress	0.0022	0.0064	0.34	0.946905	0.874021	Triticum_aestivum_newGene_210926
GO:0009719	response to endogenous stimulus	0.011	0.0198	0.56	0.947001	0.874021	TraesCS4A03G1082400;TraesCS5A03G0545300;TraesCS5B03G1052000;TraesCS6A03G0106000;TraesCS7D03G1251700
GO:0080134	regulation of response to stress	0.0044	0.0103	0.43	0.948233	0.874021	TraesCS7B03G0337700;Triticum_aestivum_newGene_210926
GO:0006810	transport	0.0154	0.0257	0.6	0.948244	0.874021	TraesCS3D03G0982100;TraesCS4A03G0126400;TraesCS4A03G1082400;TraesCS4B03G0655700;TraesCS4D03G0579800;TraesCS7B03G0337700;Triticum_aestivum_newGene_210926
GO:0006260	DNA replication	0.0022	0.0066	0.34	0.950359	0.874021	TraesCS3B03G0809100
GO:0006357	regulation of transcription by RNA polymerase II	0.0022	0.0066	0.34	0.950359	0.874021	TraesCS5D03G0536000
GO:1901565	organonitrogen compound catabolic process	0.0044	0.0104	0.42	0.950427	0.874021	TraesCS2B03G1222000;TraesCS7B03G0881900
GO:0033365	protein localization to organelle	0.0022	0.0066	0.33	0.950729	0.874021	TraesCS3D03G0982100
GO:0051171	regulation of nitrogen compound metabolic process	0.0198	0.0319	0.62	0.953912	0.874021	TraesCS2B03G1222000;TraesCS4A03G0126400;TraesCS4B03G0655700;TraesCS4D03G0579800;TraesCS5D03G0536000;TraesCS7A03G0408000;TraesCS7B03G0208500;TraesCS7D03G0392600;Triticum_aestivum_newGene_210926
GO:0010033	response to organic substance	0.0132	0.0233	0.57	0.954338	0.874021	TraesCS2B03G0253500;TraesCS4A03G1082400;TraesCS5A03G0545300;TraesCS5B03G1052000;TraesCS6A03G0106000;TraesCS7D03G1251700
GO:0099402	plant organ development	0.0066	0.0142	0.47	0.956515	0.874021	TraesCS2B03G0253500;TraesCS6A03G0474500;TraesCS7B03G0881900
GO:0032268	regulation of cellular protein metabolic process	0.0022	0.0069	0.32	0.957889	0.874021	TraesCS5D03G0536000
GO:0018193	peptidyl-amino acid modification	0.0022	0.0069	0.32	0.958203	0.874021	Triticum_aestivum_newGene_210926
GO:0051179	localization	0.0176	0.0295	0.6	0.958983	0.874021	TraesCS3A03G0664600;TraesCS3D03G0982100;TraesCS4A03G0126400;TraesCS4A03G1082400;TraesCS4B03G0655700;TraesCS4D03G0579800;TraesCS7B03G0337700;Triticum_aestivum_newGene_210926
GO:1901575	organic substance catabolic process	0.0088	0.0176	0.5	0.959572	0.874021	TraesCS2B03G1222000;TraesCS5B03G1052000;TraesCS7B03G0881900;Triticum_aestivum_newGene_210926
GO:0048518	positive regulation of biological process	0.011	0.0208	0.53	0.960421	0.874021	TraesCS4A03G0126400;TraesCS4B03G0655700;TraesCS4D03G0579800;TraesCS7B03G0337700;TraesCS7B03G0881900
GO:0042592	homeostatic process	0.0022	0.0071	0.31	0.960924	0.874021	TraesCS5D03G0407200
GO:0044265	cellular macromolecule catabolic process	0.0066	0.0146	0.45	0.961741	0.874021	TraesCS2B03G1222000;TraesCS7B03G0881900;Triticum_aestivum_newGene_210926
GO:0051649	establishment of localization in cell	0.0066	0.0146	0.45	0.962378	0.874021	TraesCS3A03G0664600;TraesCS3D03G0982100;Triticum_aestivum_newGene_210926
GO:0009617	response to bacterium	0.0022	0.0073	0.3	0.964011	0.874021	TraesCS1B03G0370300
GO:0042221	response to chemical	0.0198	0.033	0.6	0.964555	0.874021	TraesCS1B03G0370300;TraesCS2B03G0253500;TraesCS4A03G0212800;TraesCS4A03G1082400;TraesCS5A03G0545300;TraesCS5B03G1052000;TraesCS6A03G0106000;TraesCS6A03G0474500;TraesCS7D03G1251700
GO:0045087	innate immune response	0.0022	0.0074	0.3	0.965332	0.874021	TraesCS7B03G0337700
GO:0098542	defense response to other organism	0.0022	0.0074	0.3	0.965332	0.874021	TraesCS7B03G0337700
GO:0009057	macromolecule catabolic process	0.0066	0.0151	0.44	0.968575	0.874021	TraesCS2B03G1222000;TraesCS7B03G0881900;Triticum_aestivum_newGene_210926
GO:0003006	developmental process involved in reproduction	0.011	0.0216	0.51	0.968896	0.874021	TraesCS2B03G0929400;TraesCS4B03G0542400;TraesCS6A03G0474500;TraesCS7B03G0337700;TraesCS7B03G0881900
GO:0065003	protein-containing complex assembly	0.0022	0.0076	0.29	0.969701	0.874021	TraesCS5D03G1075200
GO:0009888	tissue development	0.0022	0.0078	0.28	0.972096	0.874021	TraesCS5D03G1075200
GO:1901701	cellular response to oxygen-containing compound	0.0022	0.0078	0.28	0.972096	0.874021	TraesCS5B03G1052000
GO:0032446	protein modification by small protein conjugation	0.0022	0.0079	0.28	0.973321	0.874021	TraesCS7B03G0881900
GO:0061458	reproductive system development	0.0088	0.0193	0.46	0.975972	0.874021	TraesCS2B03G0929400;TraesCS6A03G0474500;TraesCS7B03G0337700;TraesCS7B03G0881900
GO:0048608	reproductive structure development	0.0088	0.0193	0.46	0.976099	0.874021	TraesCS2B03G0929400;TraesCS6A03G0474500;TraesCS7B03G0337700;TraesCS7B03G0881900
GO:0007165	signal transduction	0.0066	0.016	0.41	0.976502	0.874021	TraesCS2A03G0200700;TraesCS2D03G0583400;TraesCS4A03G0521400
GO:0002376	immune system process	0.0022	0.0083	0.27	0.977542	0.874021	TraesCS7B03G0337700
GO:0015833	peptide transport	0.0044	0.0125	0.35	0.977579	0.874021	TraesCS3D03G0982100;Triticum_aestivum_newGene_210926
GO:0009653	anatomical structure morphogenesis	0.0044	0.0125	0.35	0.977864	0.874021	TraesCS4B03G0542400;TraesCS5D03G1075200
GO:1903506	regulation of nucleic acid-templated transcription	0.0088	0.0196	0.45	0.978162	0.874021	TraesCS5D03G0536000;TraesCS7A03G0408000;TraesCS7B03G0208500;TraesCS7D03G0392600
GO:2001141	regulation of RNA biosynthetic process	0.0088	0.0196	0.45	0.978162	0.874021	TraesCS5D03G0536000;TraesCS7A03G0408000;TraesCS7B03G0208500;TraesCS7D03G0392600
GO:0070647	protein modification by small protein conjugation or removal	0.0022	0.0084	0.26	0.978368	0.874021	TraesCS7B03G0881900
GO:0042886	amide transport	0.0044	0.0126	0.35	0.979236	0.874021	TraesCS3D03G0982100;Triticum_aestivum_newGene_210926
GO:0043933	protein-containing complex subunit organization	0.0022	0.0085	0.26	0.979929	0.874021	TraesCS5D03G1075200
GO:0006397	mRNA processing	0.0044	0.0128	0.34	0.980651	0.874021	TraesCS5A03G0793400;TraesCS5D03G0749000
GO:0016567	protein ubiquitination	0.0022	0.0087	0.25	0.981096	0.874021	TraesCS7B03G0881900
GO:0045184	establishment of protein localization	0.0044	0.013	0.34	0.981739	0.874021	TraesCS3D03G0982100;Triticum_aestivum_newGene_210926
GO:1901564	organonitrogen compound metabolic process	0.0242	0.0414	0.58	0.981969	0.874021	TraesCS1B03G0776400;TraesCS1D03G0847100;TraesCS2B03G1222000;TraesCS4A03G0212800;TraesCS5B03G1052000;TraesCS6A03G0664500;TraesCS6B03G0812300;TraesCS6D03G0466000;TraesCS6D03G0553100;TraesCS7B03G0881900;Triticum_aestivum_newGene_210926
GO:0051169	nuclear transport	0.0022	0.0088	0.25	0.982461	0.874021	Triticum_aestivum_newGene_210926
GO:2000112	regulation of cellular macromolecule biosynthetic process	0.0088	0.0202	0.44	0.982564	0.874021	TraesCS5D03G0536000;TraesCS7A03G0408000;TraesCS7B03G0208500;TraesCS7D03G0392600
GO:0051641	cellular localization	0.0066	0.0168	0.39	0.982708	0.874021	TraesCS3A03G0664600;TraesCS3D03G0982100;Triticum_aestivum_newGene_210926
GO:0006913	nucleocytoplasmic transport	0.0022	0.0089	0.25	0.983232	0.874021	Triticum_aestivum_newGene_210926
GO:0051252	regulation of RNA metabolic process	0.0088	0.0205	0.43	0.983747	0.874021	TraesCS5D03G0536000;TraesCS7A03G0408000;TraesCS7B03G0208500;TraesCS7D03G0392600
GO:0010629	negative regulation of gene expression	0.0022	0.009	0.24	0.983969	0.874021	Triticum_aestivum_newGene_210926
GO:0009790	embryo development	0.0044	0.0133	0.33	0.984153	0.874021	TraesCS2B03G0929400;TraesCS5D03G1075200
GO:0006511	ubiquitin-dependent protein catabolic process	0.0066	0.0171	0.39	0.984616	0.874021	TraesCS2B03G1222000;TraesCS3A03G0509800;TraesCS7B03G0881900
GO:0022414	reproductive process	0.011	0.024	0.46	0.984917	0.874021	TraesCS2B03G0929400;TraesCS4B03G0542400;TraesCS6A03G0474500;TraesCS7B03G0337700;TraesCS7B03G0881900
GO:0044248	cellular catabolic process	0.0088	0.0207	0.43	0.985099	0.874021	TraesCS2B03G1222000;TraesCS5B03G1052000;TraesCS7B03G0881900;Triticum_aestivum_newGene_210926
GO:0000003	reproduction	0.011	0.024	0.46	0.985146	0.874021	TraesCS2B03G0929400;TraesCS4B03G0542400;TraesCS6A03G0474500;TraesCS7B03G0337700;TraesCS7B03G0881900
GO:0006351	transcription, DNA-templated	0.0044	0.0138	0.32	0.986696	0.874021	TraesCS1D03G0249800;TraesCS2A03G0389800
GO:0010556	regulation of macromolecule biosynthetic process	0.0088	0.0212	0.42	0.987421	0.874021	TraesCS5D03G0536000;TraesCS7A03G0408000;TraesCS7B03G0208500;TraesCS7D03G0392600
GO:0034613	cellular protein localization	0.0044	0.014	0.31	0.987932	0.874021	TraesCS3D03G0982100;Triticum_aestivum_newGene_210926
GO:0071702	organic substance transport	0.0044	0.014	0.31	0.987932	0.874021	TraesCS3D03G0982100;Triticum_aestivum_newGene_210926
GO:0046907	intracellular transport	0.0044	0.0142	0.31	0.98862	0.874021	TraesCS3D03G0982100;Triticum_aestivum_newGene_210926
GO:0070727	cellular macromolecule localization	0.0044	0.0142	0.31	0.988985	0.874021	TraesCS3D03G0982100;Triticum_aestivum_newGene_210926
GO:0031323	regulation of cellular metabolic process	0.0176	0.0345	0.51	0.989017	0.874021	TraesCS4A03G0126400;TraesCS4B03G0655700;TraesCS4D03G0579800;TraesCS5D03G0536000;TraesCS7A03G0408000;TraesCS7B03G0208500;TraesCS7D03G0392600;Triticum_aestivum_newGene_210926
GO:0019219	regulation of nucleobase-containing compound metabolic process	0.011	0.0251	0.44	0.989215	0.874021	TraesCS5D03G0536000;TraesCS7A03G0408000;TraesCS7B03G0208500;TraesCS7D03G0392600;Triticum_aestivum_newGene_210926
GO:0070887	cellular response to chemical stimulus	0.0044	0.0144	0.31	0.989681	0.874021	TraesCS5B03G1052000;TraesCS6A03G0474500
GO:0071705	nitrogen compound transport	0.0044	0.0145	0.3	0.989882	0.874021	TraesCS3D03G0982100;Triticum_aestivum_newGene_210926
GO:0009056	catabolic process	0.0088	0.022	0.4	0.990457	0.874021	TraesCS2B03G1222000;TraesCS5B03G1052000;TraesCS7B03G0881900;Triticum_aestivum_newGene_210926
GO:0048583	regulation of response to stimulus	0.0066	0.0187	0.35	0.991186	0.874021	TraesCS5B03G1052000;TraesCS7B03G0337700;Triticum_aestivum_newGene_210926
GO:0032501	multicellular organismal process	0.0242	0.0443	0.55	0.991208	0.874021	TraesCS2B03G0253500;TraesCS2B03G0929400;TraesCS3A03G1198300;TraesCS4B03G0542400;TraesCS5D03G1075200;TraesCS6A03G0474500;TraesCS6A03G0664500;TraesCS6B03G0812300;TraesCS6D03G0553100;TraesCS7B03G0337700;TraesCS7B03G0881900
GO:0010154	fruit development	0.0044	0.0149	0.3	0.991467	0.874021	TraesCS2B03G0929400;TraesCS7B03G0337700
GO:0048316	seed development	0.0044	0.0149	0.3	0.991523	0.874021	TraesCS2B03G0929400;TraesCS7B03G0337700
GO:0007154	cell communication	0.0044	0.0149	0.3	0.991634	0.874021	TraesCS1A03G0471300;TraesCS5B03G1052000
GO:0006396	RNA processing	0.0066	0.0189	0.35	0.991896	0.874021	TraesCS2A03G0619900;TraesCS2B03G0740500;TraesCS2D03G0612500
GO:0008104	protein localization	0.0044	0.015	0.29	0.991904	0.874021	TraesCS3D03G0982100;Triticum_aestivum_newGene_210926
GO:0006996	organelle organization	0.011	0.026	0.42	0.992047	0.874021	TraesCS3A03G0664600;TraesCS5D03G1075200;TraesCS6A03G0664500;TraesCS6B03G0812300;TraesCS6D03G0553100
GO:0019222	regulation of metabolic process	0.0198	0.0392	0.51	0.993132	0.874021	TraesCS2B03G1222000;TraesCS4A03G0126400;TraesCS4B03G0655700;TraesCS4D03G0579800;TraesCS5D03G0536000;TraesCS7A03G0408000;TraesCS7B03G0208500;TraesCS7D03G0392600;Triticum_aestivum_newGene_210926
GO:0032502	developmental process	0.0264	0.0486	0.54	0.993829	0.874021	TraesCS2B03G0253500;TraesCS2B03G0929400;TraesCS3A03G1198300;TraesCS4B03G0542400;TraesCS5D03G1075200;TraesCS6A03G0474500;TraesCS6A03G0664500;TraesCS6B03G0812300;TraesCS6D03G0553100;TraesCS7B03G0337700;TraesCS7B03G0881900;TraesCS7D03G1251700
GO:0048856	anatomical structure development	0.0242	0.0458	0.53	0.994053	0.874021	TraesCS2B03G0253500;TraesCS2B03G0929400;TraesCS3A03G1198300;TraesCS4B03G0542400;TraesCS5D03G1075200;TraesCS6A03G0474500;TraesCS6A03G0664500;TraesCS6B03G0812300;TraesCS6D03G0553100;TraesCS7B03G0337700;TraesCS7B03G0881900
GO:0033043	regulation of organelle organization	0.0022	0.0112	0.2	0.994135	0.874021	Triticum_aestivum_newGene_210926
GO:0048869	cellular developmental process	0.0022	0.0114	0.19	0.994559	0.874021	TraesCS4B03G0542400
GO:0010605	negative regulation of macromolecule metabolic process	0.0022	0.0114	0.19	0.9946	0.874021	Triticum_aestivum_newGene_210926
GO:0006281	DNA repair	0.0198	0.0404	0.49	0.995081	0.874021	TraesCS2A03G0284800;TraesCS3D03G0419200;TraesCS3D03G0709800;TraesCS5D03G0536000;TraesCS7A03G0621200;TraesCS7A03G1187500;TraesCS7D03G0604600;TraesCS7D03G1127300;Triticum_aestivum_newGene_210926
GO:0033036	macromolecule localization	0.0044	0.0164	0.27	0.995478	0.874021	TraesCS3D03G0982100;Triticum_aestivum_newGene_210926
GO:0022607	cellular component assembly	0.0022	0.0118	0.19	0.995525	0.874021	TraesCS5D03G1075200
GO:0048731	system development	0.0132	0.0314	0.42	0.995838	0.874021	TraesCS2B03G0253500;TraesCS2B03G0929400;TraesCS5D03G1075200;TraesCS6A03G0474500;TraesCS7B03G0337700;TraesCS7B03G0881900
GO:0080090	regulation of primary metabolic process	0.0132	0.0325	0.41	0.997086	0.874021	TraesCS2B03G1222000;TraesCS5D03G0536000;TraesCS7A03G0408000;TraesCS7B03G0208500;TraesCS7D03G0392600;Triticum_aestivum_newGene_210926
GO:0007275	multicellular organism development	0.022	0.0454	0.49	0.997106	0.874021	TraesCS2B03G0253500;TraesCS2B03G0929400;TraesCS3A03G1198300;TraesCS5D03G1075200;TraesCS6A03G0474500;TraesCS6A03G0664500;TraesCS6B03G0812300;TraesCS6D03G0553100;TraesCS7B03G0337700;TraesCS7B03G0881900
GO:0009892	negative regulation of metabolic process	0.0022	0.0128	0.17	0.997128	0.874021	Triticum_aestivum_newGene_210926
GO:0016043	cellular component organization	0.0154	0.036	0.43	0.997247	0.874021	TraesCS3A03G0664600;TraesCS4A03G1082400;TraesCS4B03G0542400;TraesCS5D03G1075200;TraesCS6A03G0664500;TraesCS6B03G0812300;TraesCS6D03G0553100
GO:0009793	embryo development ending in seed dormancy	0.0022	0.0129	0.17	0.997255	0.874021	TraesCS2B03G0929400
GO:0023052	signaling	0.0022	0.0129	0.17	0.997296	0.874021	TraesCS1A03G0471300
GO:0051128	regulation of cellular component organization	0.0022	0.0131	0.17	0.997492	0.874021	Triticum_aestivum_newGene_210926
GO:0006886	intracellular protein transport	0.0066	0.0221	0.3	0.997529	0.874021	TraesCS3D03G0982100;Triticum_aestivum_newGene_168511;Triticum_aestivum_newGene_210926
GO:0010468	regulation of gene expression	0.011	0.0298	0.37	0.997774	0.874021	TraesCS5D03G0536000;TraesCS7A03G0408000;TraesCS7B03G0208500;TraesCS7D03G0392600;Triticum_aestivum_newGene_210926
GO:0016071	mRNA metabolic process	0.0022	0.0134	0.16	0.997875	0.874021	Triticum_aestivum_newGene_210926
GO:0050789	regulation of biological process	0.033	0.062	0.53	0.998106	0.874021	TraesCS2B03G1222000;TraesCS4A03G0126400;TraesCS4B03G0655700;TraesCS4D03G0579800;TraesCS5B03G1052000;TraesCS5D03G0328300;TraesCS5D03G0407200;TraesCS5D03G0536000;TraesCS5D03G1075200;TraesCS7A03G0408000;TraesCS7B03G0208500;TraesCS7B03G0337700;TraesCS7B03G0881900;TraesCS7D03G0392600;Triticum_aestivum_newGene_210926
GO:0036211	protein modification process	0.0066	0.0236	0.28	0.998639	0.874021	TraesCS4A03G0212800;TraesCS7B03G0881900;Triticum_aestivum_newGene_210926
GO:0060255	regulation of macromolecule metabolic process	0.0132	0.0349	0.38	0.998697	0.874021	TraesCS2B03G1222000;TraesCS5D03G0536000;TraesCS7A03G0408000;TraesCS7B03G0208500;TraesCS7D03G0392600;Triticum_aestivum_newGene_210926
GO:0065007	biological regulation	0.0374	0.0694	0.54	0.998708	0.874021	TraesCS2B03G1222000;TraesCS3A03G1065800;TraesCS4A03G0126400;TraesCS4B03G0655700;TraesCS4D03G0579800;TraesCS5B03G1052000;TraesCS5D03G0328300;TraesCS5D03G0407200;TraesCS5D03G0536000;TraesCS5D03G1075200;TraesCS7A03G0408000;TraesCS7B03G0208500;TraesCS7B03G0271800;TraesCS7B03G0337700;TraesCS7B03G0881900;TraesCS7D03G0392600;Triticum_aestivum_newGene_210926
GO:0065008	regulation of biological quality	0.0044	0.0198	0.22	0.998881	0.874021	TraesCS5D03G0407200;Triticum_aestivum_newGene_210926
GO:0006464	cellular protein modification process	0.0066	0.0243	0.27	0.998977	0.874021	TraesCS4A03G0212800;TraesCS7B03G0881900;Triticum_aestivum_newGene_210926
GO:0009791	post-embryonic development	0.0088	0.0284	0.31	0.999013	0.874021	TraesCS2B03G0929400;TraesCS6A03G0474500;TraesCS7B03G0337700;TraesCS7B03G0881900
GO:0071840	cellular component organization or biogenesis	0.0154	0.0394	0.39	0.999068	0.874021	TraesCS3A03G0664600;TraesCS4A03G1082400;TraesCS4B03G0542400;TraesCS5D03G1075200;TraesCS6A03G0664500;TraesCS6B03G0812300;TraesCS6D03G0553100
GO:0044085	cellular component biogenesis	0.0022	0.0158	0.14	0.999288	0.874021	TraesCS5D03G1075200
GO:0050794	regulation of cellular process	0.0242	0.0538	0.45	0.99937	0.874021	TraesCS4A03G0126400;TraesCS4B03G0655700;TraesCS4D03G0579800;TraesCS5D03G0407200;TraesCS5D03G0536000;TraesCS5D03G1075200;TraesCS7A03G0408000;TraesCS7B03G0208500;TraesCS7B03G0881900;TraesCS7D03G0392600;Triticum_aestivum_newGene_210926
GO:0048523	negative regulation of cellular process	0.0022	0.0176	0.13	0.99969	0.874021	TraesCS7B03G0881900
GO:0044267	cellular protein metabolic process	0.0088	0.0317	0.28	0.999718	0.874021	TraesCS2B03G1222000;TraesCS4A03G0212800;TraesCS7B03G0881900;Triticum_aestivum_newGene_210926
GO:0019538	protein metabolic process	0.0088	0.0338	0.26	0.99987	0.874021	TraesCS2B03G1222000;TraesCS4A03G0212800;TraesCS7B03G0881900;Triticum_aestivum_newGene_210926
GO:0048519	negative regulation of biological process	0.0044	0.0251	0.18	0.999878	0.874021	TraesCS7B03G0881900;Triticum_aestivum_newGene_210926
GO:0010467	gene expression	0.0022	0.0223	0.1	0.999966	0.874021	Triticum_aestivum_newGene_210926
GO:0044260	cellular macromolecule metabolic process	0.011	0.0424	0.26	0.999977	0.874021	TraesCS2B03G1222000;TraesCS4A03G0212800;TraesCS5D03G0536000;TraesCS7B03G0881900;Triticum_aestivum_newGene_210926
GO:0008152	metabolic process	0.0441	0.1005	0.44	0.999997	0.874021	TraesCS1B03G0776400;TraesCS1D03G0847100;TraesCS2B03G0929400;TraesCS2B03G1222000;TraesCS3A03G1198300;TraesCS4A03G0212800;TraesCS4B03G0005100;TraesCS4B03G0542400;TraesCS4D03G0004700;TraesCS4D03G0004900;TraesCS5B03G1052000;TraesCS5D03G0536000;TraesCS6A03G0474500;TraesCS6A03G0664500;TraesCS6B03G0812300;TraesCS6D03G0466000;TraesCS6D03G0553100;TraesCS6D03G0610200;TraesCS7B03G0881900;Triticum_aestivum_n…
GO:0006725	cellular aromatic compound metabolic process	0.0132	0.0527	0.25	0.999998	0.874021	TraesCS1B03G0776400;TraesCS3B03G1037700;TraesCS5B03G1052000;TraesCS5D03G0536000;TraesCS6D03G0466000;Triticum_aestivum_newGene_210926
GO:0034641	cellular nitrogen compound metabolic process	0.0132	0.0528	0.25	0.999998	0.874021	TraesCS1B03G0776400;TraesCS4A03G0212800;TraesCS5B03G1052000;TraesCS5D03G0536000;TraesCS6D03G0466000;Triticum_aestivum_newGene_210926
GO:1901360	organic cyclic compound metabolic process	0.0132	0.0533	0.25	0.999998	0.874021	TraesCS1B03G0776400;TraesCS3A03G1198300;TraesCS5B03G1052000;TraesCS5D03G0536000;TraesCS6D03G0466000;Triticum_aestivum_newGene_210926
GO:0044238	primary metabolic process	0.0286	0.0814	0.35	0.999999	0.874021	TraesCS1B03G0776400;TraesCS1D03G0847100;TraesCS2B03G0929400;TraesCS2B03G1222000;TraesCS3A03G1198300;TraesCS4A03G0212800;TraesCS5D03G0536000;TraesCS6A03G0664500;TraesCS6B03G0812300;TraesCS6D03G0466000;TraesCS6D03G0553100;TraesCS7B03G0881900;Triticum_aestivum_newGene_210926
GO:0006807	nitrogen compound metabolic process	0.0264	0.079	0.33	0.999999	0.874021	TraesCS1B03G0776400;TraesCS1D03G0847100;TraesCS2B03G1222000;TraesCS4A03G0212800;TraesCS5B03G1052000;TraesCS5D03G0536000;TraesCS6A03G0664500;TraesCS6B03G0812300;TraesCS6D03G0466000;TraesCS6D03G0553100;TraesCS7B03G0881900;Triticum_aestivum_newGene_210926
GO:0006139	nucleobase-containing compound metabolic process	0.0088	0.05	0.18	1	0.874021	TraesCS1B03G0776400;TraesCS5D03G0536000;TraesCS6D03G0466000;Triticum_aestivum_newGene_210926
GO:0043412	macromolecule modification	0.0066	0.0457	0.14	1	0.874021	TraesCS4A03G0212800;TraesCS7B03G0881900;Triticum_aestivum_newGene_210926
GO:0071704	organic substance metabolic process	0.0308	0.0902	0.34	1	0.874021	TraesCS1B03G0776400;TraesCS1D03G0847100;TraesCS2B03G0929400;TraesCS2B03G1222000;TraesCS3A03G1198300;TraesCS4A03G0212800;TraesCS5B03G1052000;TraesCS5D03G0536000;TraesCS6A03G0664500;TraesCS6B03G0812300;TraesCS6D03G0466000;TraesCS6D03G0553100;TraesCS7B03G0881900;Triticum_aestivum_newGene_210926
GO:0046483	heterocycle metabolic process	0.0088	0.0513	0.17	1	0.874021	TraesCS1B03G0776400;TraesCS5D03G0536000;TraesCS6D03G0466000;Triticum_aestivum_newGene_210926
GO:0044237	cellular metabolic process	0.0308	0.0949	0.32	1	0.874021	TraesCS1B03G0776400;TraesCS1D03G0847100;TraesCS2B03G0929400;TraesCS2B03G1222000;TraesCS4A03G0212800;TraesCS5B03G1052000;TraesCS5D03G0536000;TraesCS6A03G0474500;TraesCS6A03G0664500;TraesCS6B03G0812300;TraesCS6D03G0466000;TraesCS6D03G0553100;TraesCS7B03G0881900;Triticum_aestivum_newGene_210926
GO:0009987	cellular process	0.0529	0.1297	0.41	1	0.874021	TraesCS1A03G0471300;TraesCS1B03G0776400;TraesCS1D03G0847100;TraesCS2B03G0929400;TraesCS2B03G1222000;TraesCS3A03G0664600;TraesCS4A03G0126400;TraesCS4A03G0212800;TraesCS4A03G1082400;TraesCS4B03G0542400;TraesCS4B03G0655700;TraesCS4D03G0579800;TraesCS5B03G1052000;TraesCS5D03G0407200;TraesCS5D03G0536000;TraesCS5D03G1075200;TraesCS6A03G0474500;TraesCS6A03G0664500;TraesCS6B03G0812300;TraesCS6D03G0466000…
GO:0006355	regulation of transcription, DNA-templated	0.0485	0.1235	0.39	1	0.874021	TraesCS1A03G0290300;TraesCS1B03G0374000;TraesCS1D03G0283800;TraesCS3A03G0418900;TraesCS3A03G0805100;TraesCS3A03G0812200;TraesCS3B03G0927100;TraesCS3D03G0400200;TraesCS3D03G0741900;TraesCS4B03G0758100;TraesCS5B03G1013100;TraesCS5D03G0536000;TraesCS5D03G0638700;TraesCS6B03G1171300;TraesCS6D03G0121600;TraesCS7A03G0198000;TraesCS7A03G0408000;TraesCS7A03G0478400;TraesCS7A03G1121400;TraesCS7B03G0208500…
GO:0090304	nucleic acid metabolic process	0.0044	0.0459	0.1	1	0.874021	TraesCS5D03G0536000;Triticum_aestivum_newGene_210926
GO:0016070	RNA metabolic process	0.0022	0.0409	0.05	1	0.874021	Triticum_aestivum_newGene_210926
GO:0006412	translation	0.0022	0.0425	0.05	1	0.874021	TraesCS6B03G0675600LC
GO:0043170	macromolecule metabolic process	0.011	0.0749	0.15	1	0.874021	TraesCS2B03G1222000;TraesCS4A03G0212800;TraesCS5D03G0536000;TraesCS7B03G0881900;Triticum_aestivum_newGene_210926
GO:0015074	DNA integration	0.0088	0.0961	0.09	1	0.874021	TraesCS3A03G0080900LC;TraesCS6B03G0394600LC;TraesCS7B03G0492200LC;Triticum_aestivum_newGene_162240

## Sheet: CS-0_vs_CS-3 (CC)
ID	Description	GeneRatio	BgRatio	enrich_factor	pvalue	qvalue	geneID
GO:0009522	photosystem I	0.0312	0.0042	7.37	8.20639e-11	1.15753e-08	TraesCS1A03G0934000LC;TraesCS1A03G0986900;TraesCS1B03G1090500LC;TraesCS1B03G1169100;TraesCS1D03G0954200;TraesCS2B03G1229100;TraesCS3A03G0284200LC;TraesCS4A03G0603000;TraesCS4B03G0203200;TraesCS4D03G0168000;TraesCS5B03G1135900;TraesCS7A03G0528000;TraesCS7B03G1065900LC;TraesCS7B03G1233700LC;TraesCS7D03G0505500;TraesCS7D03G0623200;TraesCSU03G0499200LC;TraesCSU03G0520400LC
GO:0009523	photosystem II	0.0174	0.0043	4.06	0.000218801	0.0144228	TraesCS1A03G0986900;TraesCS1B03G1169100;TraesCS1D03G0954200;TraesCS4A03G0603000;TraesCS4B03G0203200;TraesCS4D03G0168000;TraesCS5B03G1135900;TraesCS7A03G0528000;TraesCS7D03G0505500;TraesCS7D03G0623200
GO:0005788	endoplasmic reticulum lumen	0.0069	0.0006	12.37	0.000306753	0.0144228	TraesCS4A03G0897300;TraesCS4B03G0542400;TraesCS5B03G1236400;TraesCS5D03G1112300LC
GO:0005576	extracellular region	0.0469	0.023	2.03	0.000491218	0.0173219	TraesCS1A03G0676300;TraesCS1A03G0748300;TraesCS1B03G0317200;TraesCS1B03G0643800;TraesCS1B03G0853100;TraesCS1D03G0310800;TraesCS2A03G1334100;TraesCS2B03G1538300;TraesCS2B03G1538800;TraesCS3A03G0755200;TraesCS3A03G1118700;TraesCS3A03G1203000;TraesCS3B03G1445400;TraesCS3D03G0695400;TraesCS3D03G1146400;TraesCS4A03G0687100;TraesCS4D03G0233800;TraesCS5A03G0623100;TraesCS5B03G0246800;TraesCS5B03G0900100…
GO:0009528	plastid inner membrane	0.0052	0.0004	11.97	0.00199668	0.0563273	TraesCS4B03G0005100;TraesCS4D03G0004700;TraesCS4D03G0004900
GO:0009535	chloroplast thylakoid membrane	0.033	0.0167	1.97	0.0043961	0.103347	TraesCS1A03G0933800LC;TraesCS1A03G0934000LC;TraesCS1A03G0986900;TraesCS1B03G1090500LC;TraesCS1B03G1169100;TraesCS1D03G0954200;TraesCS2B03G1228900LC;TraesCS4A03G0126400;TraesCS4A03G0603000;TraesCS4B03G0203200;TraesCS4B03G0655700;TraesCS4D03G0168000;TraesCS4D03G0579800;TraesCS5B03G1135900;TraesCS7A03G0528000;TraesCS7B03G1065900LC;TraesCS7B03G1233700LC;TraesCS7D03G0505500;TraesCS7D03G0623200
GO:0044434	obsolete chloroplast part	0.0243	0.0113	2.15	0.00662023	0.126709	TraesCS3B03G0756500;TraesCS4A03G0126400;TraesCS4A03G0212800;TraesCS4B03G0005100;TraesCS4B03G0655700;TraesCS4D03G0004700;TraesCS4D03G0004900;TraesCS4D03G0579800;TraesCS5B03G1052000;TraesCS5D03G0407200;TraesCS6A03G0106000;TraesCS6A03G0664500;TraesCS6B03G0812300;TraesCS6D03G0553100
GO:0044435	obsolete plastid part	0.0243	0.0114	2.13	0.00726034	0.126709	TraesCS3B03G0756500;TraesCS4A03G0126400;TraesCS4A03G0212800;TraesCS4B03G0005100;TraesCS4B03G0655700;TraesCS4D03G0004700;TraesCS4D03G0004900;TraesCS4D03G0579800;TraesCS5B03G1052000;TraesCS5D03G0407200;TraesCS6A03G0106000;TraesCS6A03G0664500;TraesCS6B03G0812300;TraesCS6D03G0553100
GO:0017059	serine C-palmitoyltransferase complex	0.0017	0	123.69	0.00808478	0.126709	TraesCS3D03G0958600
GO:0010287	plastoglobule	0.0052	0.001	5.23	0.0200246	0.261046	TraesCS1A03G0986900;TraesCS1B03G1169100;TraesCS1D03G0954200
GO:0009706	chloroplast inner membrane	0.0052	0.001	5.15	0.0207727	0.261046	TraesCS4B03G0005100;TraesCS4D03G0004700;TraesCS4D03G0004900
GO:0009349	riboflavin synthase complex	0.0017	0	41.23	0.0240591	0.261046	TraesCS2D03G0804700
GO:0032806	carboxy-terminal domain protein kinase complex	0.0017	0	41.23	0.0240591	0.261046	TraesCS5D03G0536000
GO:0009532	plastid stroma	0.0139	0.0068	2.06	0.0435263	0.438536	TraesCS3B03G0756500;TraesCS4A03G0212800;TraesCS5B03G1052000;TraesCS5D03G0407200;TraesCS6A03G0106000;TraesCS6A03G0664500;TraesCS6B03G0812300;TraesCS6D03G0553100
GO:0009941	chloroplast envelope	0.0104	0.0047	2.2	0.0581886	0.492747	TraesCS1A03G0986900;TraesCS1B03G1169100;TraesCS1D03G0954200;TraesCS4B03G0005100;TraesCS4D03G0004700;TraesCS4D03G0004900
GO:0005886	plasma membrane	0.0573	0.043	1.33	0.0601531	0.492747	TraesCS1A03G0471300;TraesCS1B03G0493300;TraesCS1D03G0116400;TraesCS1D03G0371000;TraesCS1D03G0793500;TraesCS2A03G0606900;TraesCS2A03G0801300;TraesCS2B03G0699900;TraesCS2B03G0793300;TraesCS2D03G0421300;TraesCS2D03G0433200;TraesCS2D03G0471800;TraesCS2D03G0583400;TraesCS2D03G0716400;TraesCS2D03G0740600;TraesCS3A03G0772300;TraesCS3A03G1118700;TraesCS3D03G0982100;TraesCS4A03G0008100;TraesCS4A03G0312600…
GO:1902554	serine/threonine protein kinase complex	0.0017	0.0001	15.46	0.0628803	0.492747	TraesCS5D03G0536000
GO:1902911	protein kinase complex	0.0017	0.0001	15.46	0.0628803	0.492747	TraesCS5D03G0536000
GO:0042170	plastid membrane	0.0052	0.0017	3.14	0.0711394	0.523733	TraesCS4B03G0005100;TraesCS4D03G0004700;TraesCS4D03G0004900
GO:0019008	molybdopterin synthase complex	0.0017	0.0001	12.37	0.0779737	0.523733	TraesCS5A03G0152300
GO:0071339	MLL1 complex	0.0017	0.0001	12.37	0.0779737	0.523733	TraesCS5B03G1119000
GO:0030136	clathrin-coated vesicle	0.0035	0.0009	3.93	0.0923686	0.574886	TraesCS6B03G1149800;TraesCS6D03G0818300
GO:0031969	chloroplast membrane	0.0052	0.0019	2.79	0.0937407	0.574886	TraesCS4B03G0005100;TraesCS4D03G0004700;TraesCS4D03G0004900
GO:0005675	transcription factor TFIIH holo complex	0.0017	0.0002	8.25	0.114654	0.646889	TraesCS5D03G0536000
GO:0009360	DNA polymerase III complex	0.0017	0.0002	8.25	0.114654	0.646889	TraesCS3B03G0809100
GO:0031225	anchored component of membrane	0.0069	0.0033	2.11	0.124206	0.668385	TraesCS1D03G0793500;TraesCS4A03G0241300;TraesCS4B03G0527200;TraesCS4D03G0466100
GO:0005618	cell wall	0.0208	0.0145	1.44	0.134528	0.668385	TraesCS1A03G0748300;TraesCS1B03G0643800;TraesCS1B03G0853100;TraesCS3A03G1065800;TraesCS3D03G0384100;TraesCS4B03G0977800;TraesCS5A03G1280200;TraesCS6A03G0723900;TraesCS6B03G0856800;TraesCS6B03G1260400;TraesCS7A03G0143900;TraesCS7B03G0271800
GO:0009570	chloroplast stroma	0.0139	0.0088	1.58	0.138064	0.668385	TraesCS3B03G0756500;TraesCS4A03G0212800;TraesCS5B03G1052000;TraesCS5D03G0407200;TraesCS6A03G0106000;TraesCS6A03G0664500;TraesCS6B03G0812300;TraesCS6D03G0553100
GO:0005930	axoneme	0.0017	0.0003	6.18	0.149877	0.668385	TraesCS5D03G1075200
GO:0032838	plasma membrane bounded cell projection cytoplasm	0.0017	0.0003	6.18	0.149877	0.668385	TraesCS5D03G1075200
GO:0097014	ciliary plasm	0.0017	0.0003	6.18	0.149877	0.668385	TraesCS5D03G1075200
GO:0009534	chloroplast thylakoid	0.0069	0.0036	1.95	0.151634	0.668385	TraesCS4A03G0126400;TraesCS4B03G0655700;TraesCS4B03G0788200;TraesCS4D03G0579800
GO:0005887	integral component of plasma membrane	0.0035	0.0015	2.38	0.205667	0.809522	TraesCS2D03G0731600;TraesCS4B03G0758500
GO:0009504	cell plate	0.0017	0.0004	4.27	0.209791	0.809522	TraesCS4A03G1082400
GO:0044441	obsolete ciliary part	0.0017	0.0004	4.12	0.216182	0.809522	TraesCS5D03G1075200
GO:0000326	protein storage vacuole	0.0017	0.0004	3.99	0.222522	0.809522	TraesCS3D03G0982100
GO:0005732	small nucleolar ribonucleoprotein complex	0.0017	0.0004	3.99	0.222522	0.809522	TraesCS6B03G0739400
GO:0005762	mitochondrial large ribosomal subunit	0.0017	0.0004	3.99	0.222522	0.809522	TraesCS5D03G1143200
GO:0045261	proton-transporting ATP synthase complex, catalytic core F(1)	0.0052	0.0029	1.79	0.235332	0.809522	TraesCS1A03G0933800LC;TraesCS2B03G1228900LC;TraesCS5D03G1014100
GO:0055035	plastid thylakoid membrane	0.0052	0.0029	1.77	0.241749	0.809522	TraesCS4A03G0126400;TraesCS4B03G0655700;TraesCS4D03G0579800
GO:0090575	RNA polymerase II transcription regulator complex	0.0017	0.0005	3.44	0.253461	0.809522	TraesCS5D03G0536000
GO:0016591	RNA polymerase II, holoenzyme	0.0017	0.0005	3.34	0.259499	0.809522	TraesCS5D03G0536000
GO:0031012	extracellular matrix	0.0017	0.0005	3.34	0.259499	0.809522	TraesCS6A03G0811900
GO:0034357	photosynthetic membrane	0.0052	0.0031	1.67	0.267678	0.809522	TraesCS4A03G0126400;TraesCS4B03G0655700;TraesCS4D03G0579800
GO:0031011	Ino80 complex	0.0017	0.0005	3.17	0.271431	0.809522	TraesCS5B03G1119000
GO:0005885	Arp2/3 protein complex	0.0017	0.0006	2.94	0.288969	0.809522	TraesCS2A03G0932300
GO:0005929	cilium	0.0017	0.0006	2.94	0.288969	0.809522	TraesCS5D03G1075200
GO:0044436	obsolete thylakoid part	0.0052	0.0033	1.6	0.289519	0.809522	TraesCS4A03G0126400;TraesCS4B03G0655700;TraesCS4D03G0579800
GO:0019866	organelle inner membrane	0.0052	0.0033	1.59	0.291711	0.809522	TraesCS4B03G0005100;TraesCS4D03G0004700;TraesCS4D03G0004900
GO:0044798	transcription regulator complex	0.0017	0.0006	2.81	0.300426	0.809522	TraesCS5D03G0536000
GO:0009536	plastid	0.0365	0.032	1.14	0.302627	0.809522	TraesCS2A03G0606900;TraesCS2B03G0699900;TraesCS2D03G0583400;TraesCS3B03G0756500;TraesCS4A03G0126400;TraesCS4A03G0212800;TraesCS4A03G1082400;TraesCS4B03G0005100;TraesCS4B03G0655700;TraesCS4D03G0004700;TraesCS4D03G0004900;TraesCS4D03G0579800;TraesCS5B03G1052000;TraesCS5D03G0407200;TraesCS6A03G0106000;TraesCS6A03G0474500;TraesCS6A03G0664500;TraesCS6B03G0812300;TraesCS6D03G0553100;TraesCS6D03G0619500…
GO:0031976	plastid thylakoid	0.0052	0.0034	1.55	0.304885	0.809522	TraesCS4A03G0126400;TraesCS4B03G0655700;TraesCS4D03G0579800
GO:0005874	microtubule	0.0069	0.0049	1.42	0.310791	0.809522	TraesCS1A03G0663000;TraesCS1B03G0753200;TraesCS1D03G0624600;TraesCS7A03G0458700
GO:0030658	transport vesicle membrane	0.0017	0.0006	2.69	0.311699	0.809522	TraesCS3A03G0772300
GO:0000322	storage vacuole	0.0017	0.0007	2.58	0.322791	0.809522	TraesCS3D03G0982100
GO:0046658	anchored component of plasma membrane	0.0052	0.0035	1.5	0.324686	0.809522	TraesCS1D03G0793500;TraesCS4A03G0063800;TraesCSU03G0372500
GO:0009579	thylakoid	0.0069	0.005	1.39	0.327132	0.809522	TraesCS3D03G0403500LC;TraesCS4A03G0126400;TraesCS4B03G0655700;TraesCS4D03G0579800
GO:0055029	nuclear DNA-directed RNA polymerase complex	0.0017	0.0008	2.29	0.355007	0.856807	TraesCS5D03G0536000
GO:1990904	ribonucleoprotein complex	0.0069	0.0053	1.32	0.361755	0.856807	TraesCS1D03G0577900;TraesCS2A03G0619900;TraesCS2B03G0740500;TraesCS2D03G0612500
GO:0009526	plastid envelope	0.0052	0.0037	1.39	0.366423	0.856807	TraesCS4B03G0005100;TraesCS4D03G0004700;TraesCS4D03G0004900
GO:0010008	endosome membrane	0.0017	0.0008	2.17	0.370537	0.856807	TraesCS2A03G1365200
GO:0000428	DNA-directed RNA polymerase complex	0.0017	0.0008	2.1	0.380682	0.858456	TraesCS5D03G0536000
GO:0044463	obsolete cell projection part	0.0017	0.0009	2.03	0.390664	0.858456	TraesCS5D03G1075200
GO:0120038	obsolete plasma membrane bounded cell projection part	0.0017	0.0009	2.03	0.390664	0.858456	TraesCS5D03G1075200
GO:0005771	multivesicular body	0.0017	0.0009	1.99	0.395595	0.858456	TraesCS7B03G0337700
GO:0061695	transferase complex, transferring phosphorus-containing groups	0.0017	0.0009	1.85	0.419656	0.896873	TraesCS5D03G0536000
GO:0042651	thylakoid membrane	0.0052	0.0041	1.26	0.426984	0.898914	TraesCS4A03G0126400;TraesCS4B03G0655700;TraesCS4D03G0579800
GO:0030880	RNA polymerase complex	0.0017	0.001	1.72	0.442762	0.918422	TraesCS5D03G0536000
GO:0005667	transcription regulator complex	0.0017	0.0011	1.61	0.464949	0.93689	TraesCS5D03G0536000
GO:0005770	late endosome	0.0017	0.0011	1.61	0.464949	0.93689	TraesCS7B03G0337700
GO:0016607	nuclear speck	0.0017	0.0012	1.44	0.502687	0.953058	TraesCS5D03G1075200
GO:0099568	cytoplasmic region	0.0017	0.0012	1.42	0.506712	0.953058	TraesCS5D03G1075200
GO:0000145	exocyst	0.0035	0.003	1.17	0.509791	0.953058	TraesCS3A03G0743800;TraesCS3D03G0685500
GO:0045263	proton-transporting ATP synthase complex, coupling factor F(o)	0.0035	0.003	1.16	0.517301	0.953058	TraesCS1B03G0161300;TraesCS4A03G0206400
GO:0120025	plasma membrane bounded cell projection	0.0017	0.0015	1.16	0.580728	0.953058	TraesCS5D03G1075200
GO:0042995	cell projection	0.0017	0.0016	1.08	0.607131	0.953058	TraesCS5D03G1075200
GO:0005773	vacuole	0.0087	0.0092	0.94	0.611593	0.953058	TraesCS2D03G0874400;TraesCS3D03G0982100;TraesCS4B03G0542400;TraesCS5B03G1052000;TraesCS6D03G0619500
GO:0016604	nuclear body	0.0017	0.0017	1	0.634855	0.953058	TraesCS5D03G1075200
GO:0048046	apoplast	0.0122	0.0133	0.91	0.647383	0.953058	TraesCS3D03G0384100;TraesCS4B03G0977800;TraesCS5A03G0925400;TraesCS5A03G1280200;TraesCS5B03G1052000;TraesCS6B03G1260400;TraesCS7A03G0143900
GO:0009505	plant-type cell wall	0.0035	0.0041	0.86	0.679313	0.953058	TraesCS3A03G1065800;TraesCS7B03G0271800
GO:0016592	mediator complex	0.0017	0.0022	0.79	0.718532	0.953058	Triticum_aestivum_newGene_177245
GO:0055044	symplast	0.0069	0.0085	0.81	0.726411	0.953058	TraesCS1D03G0793500;TraesCS3A03G1065800;TraesCS4B03G0542400;TraesCS7B03G0271800
GO:0005783	endoplasmic reticulum	0.0087	0.0106	0.82	0.729069	0.953058	TraesCS2B03G0929400;TraesCS2D03G0861000;TraesCS3D03G0982100;TraesCS4B03G0542400;TraesCS6D03G0619500
GO:0005911	cell-cell junction	0.0069	0.0087	0.8	0.7391	0.953058	TraesCS1D03G0793500;TraesCS3A03G1065800;TraesCS4B03G0542400;TraesCS7B03G0271800
GO:0000325	plant-type vacuole	0.0017	0.0024	0.74	0.744714	0.953058	TraesCS3D03G0982100
GO:0044437	obsolete vacuolar part	0.0035	0.0046	0.75	0.747437	0.953058	TraesCS5B03G1052000;TraesCS6D03G0619500
GO:0030054	cell junction	0.0069	0.0088	0.79	0.749146	0.953058	TraesCS1D03G0793500;TraesCS3A03G1065800;TraesCS4B03G0542400;TraesCS7B03G0271800
GO:0005743	mitochondrial inner membrane	0.0052	0.0069	0.76	0.757192	0.953058	TraesCS3A03G0645400;TraesCS3B03G0724700;TraesCS3D03G0590400
GO:0097708	intracellular vesicle	0.0035	0.0051	0.68	0.792887	0.953058	TraesCS5D03G0328300;TraesCS7B03G0337700
GO:0044451	obsolete nucleoplasm part	0.0035	0.0052	0.66	0.806351	0.953058	TraesCS5D03G0536000;TraesCS5D03G1075200
GO:0031984	organelle subcompartment	0.0052	0.0075	0.69	0.807049	0.953058	TraesCS4A03G0126400;TraesCS4B03G0655700;TraesCS4D03G0579800
GO:0000139	Golgi membrane	0.0035	0.0053	0.66	0.808713	0.953058	TraesCS2D03G1142300;TraesCS7D03G1019200
GO:0031410	cytoplasmic vesicle	0.0035	0.0053	0.66	0.808713	0.953058	TraesCS5D03G0328300;TraesCS7B03G0337700
GO:0019005	SCF ubiquitin ligase complex	0.0017	0.0029	0.6	0.812627	0.953058	TraesCS2B03G1222000
GO:0030312	external encapsulating structure	0.0035	0.0054	0.65	0.816782	0.953058	TraesCS3A03G1065800;TraesCS7B03G0271800
GO:0031090	organelle membrane	0.0087	0.0119	0.73	0.818567	0.953058	TraesCS4B03G0005100;TraesCS4D03G0004700;TraesCS4D03G0004900;TraesCS5B03G1052000;TraesCS6D03G0619500
GO:0031226	intrinsic component of plasma membrane	0.0017	0.003	0.59	0.820101	0.953058	TraesCS1D03G0793500
GO:0044432	obsolete endoplasmic reticulum part	0.0017	0.003	0.59	0.820101	0.953058	TraesCS4B03G0542400
GO:0009506	plasmodesma	0.0069	0.0099	0.7	0.82244	0.953058	TraesCS1D03G0793500;TraesCS3A03G1065800;TraesCS4B03G0542400;TraesCS7B03G0271800
GO:0012505	endomembrane system	0.0139	0.0183	0.76	0.830128	0.953058	TraesCS2B03G0929400;TraesCS3A03G1065800;TraesCS3D03G0982100;TraesCS4B03G0542400;TraesCS6D03G0619500;TraesCS7A03G0858600;TraesCS7B03G0271800;TraesCS7B03G0337700
GO:0031982	vesicle	0.0035	0.0056	0.62	0.834091	0.953058	TraesCS5D03G0328300;TraesCS7B03G0337700
GO:0005794	Golgi apparatus	0.0069	0.0107	0.65	0.866326	0.953058	TraesCS3A03G1065800;TraesCS6D03G0619500;TraesCS7A03G0858600;TraesCS7B03G0271800
GO:0070469	respirasome	0.0017	0.0036	0.49	0.873253	0.953058	TraesCS2B03G1163500
GO:1990234	transferase complex	0.0035	0.0062	0.56	0.874325	0.953058	TraesCS2B03G1222000;TraesCS5D03G0536000
GO:0044459	obsolete plasma membrane part	0.0017	0.0036	0.48	0.875302	0.953058	TraesCS1D03G0793500
GO:0005774	vacuolar membrane	0.0035	0.0062	0.56	0.875921	0.953058	TraesCS5B03G1052000;TraesCS6D03G0619500
GO:0009507	chloroplast	0.0417	0.0517	0.81	0.884889	0.953058	TraesCS1D03G1013100;TraesCS2D03G0056300;TraesCS2D03G0190300;TraesCS2D03G1232800LC;TraesCS3B03G0756500;TraesCS4A03G0126400;TraesCS4A03G0212800;TraesCS4A03G1082400;TraesCS4B03G0005100;TraesCS4B03G0655700;TraesCS4D03G0004700;TraesCS4D03G0004900;TraesCS4D03G0579800;TraesCS4D03G0652900;TraesCS5B03G0442000;TraesCS5B03G1052000;TraesCS5D03G0407200;TraesCS6A03G0106000;TraesCS6A03G0474500;TraesCS6A03G06645…
GO:0031967	organelle envelope	0.0052	0.0088	0.59	0.885082	0.953058	TraesCS4B03G0005100;TraesCS4D03G0004700;TraesCS4D03G0004900
GO:0031975	envelope	0.0052	0.0088	0.59	0.885082	0.953058	TraesCS4B03G0005100;TraesCS4D03G0004700;TraesCS4D03G0004900
GO:0005615	extracellular space	0.0017	0.0039	0.44	0.896612	0.953058	TraesCS7D03G0450100
GO:0044430	obsolete cytoskeletal part	0.0017	0.004	0.44	0.899109	0.953058	TraesCS5D03G1075200
GO:0005768	endosome	0.0017	0.004	0.44	0.900741	0.953058	TraesCS7B03G0337700
GO:0016020	membrane	0.0469	0.0587	0.8	0.907185	0.953058	TraesCS1A03G0471300;TraesCS1A03G0748300;TraesCS1B03G0853100;TraesCS1D03G0793500;TraesCS2A03G0030200;TraesCS2B03G0793300;TraesCS2B03G0929400;TraesCS2D03G0041800;TraesCS2D03G0667000;TraesCS3A03G1065800;TraesCS3D03G0982100;TraesCS4A03G0126400;TraesCS4A03G1082400;TraesCS4B03G0005100;TraesCS4B03G0655700;TraesCS4D03G0004700;TraesCS4D03G0004900;TraesCS4D03G0579800;TraesCS5A03G0545300;TraesCS5B03G1052000…
GO:0005829	cytosol	0.0243	0.0334	0.73	0.915782	0.953058	TraesCS1B03G0776400;TraesCS1D03G0847100;TraesCS2A03G0606900;TraesCS2B03G0699900;TraesCS2D03G0583400;TraesCS3A03G0664600;TraesCS3A03G1198300;TraesCS3B03G0756500;TraesCS3B03G1018200;TraesCS3D03G0819500;TraesCS4A03G0212800;TraesCS5B03G1052000;TraesCS5D03G1075200;Triticum_aestivum_newGene_210926
GO:0071944	cell periphery	0.0226	0.0318	0.71	0.923128	0.953058	TraesCS1A03G0471300;TraesCS1D03G0793500;TraesCS2B03G0793300;TraesCS3A03G1065800;TraesCS3D03G0982100;TraesCS4A03G1082400;TraesCS4B03G0005100;TraesCS4D03G0004700;TraesCS4D03G0004900;TraesCS5A03G0545300;TraesCS5B03G1052000;TraesCS5D03G1075200;TraesCS7B03G0271800
GO:0031461	cullin-RING ubiquitin ligase complex	0.0017	0.0044	0.39	0.924153	0.953058	TraesCS2B03G1222000
GO:0098588	bounding membrane of organelle	0.0035	0.0074	0.47	0.926788	0.953058	TraesCS5B03G1052000;TraesCS6D03G0619500
GO:0098805	whole membrane	0.0035	0.0075	0.47	0.929175	0.953058	TraesCS5B03G1052000;TraesCS6D03G0619500
GO:0005737	cytoplasm	0.1007	0.1197	0.84	0.932585	0.953058	TraesCS1A03G0089500;TraesCS1A03G0611000;TraesCS1A03G0663000;TraesCS1B03G0370300;TraesCS1B03G0702700;TraesCS1B03G0776400;TraesCS1D03G0624600;TraesCS1D03G0847100;TraesCS2A03G0606900;TraesCS2A03G0932300;TraesCS2B03G0699900;TraesCS2B03G0929400;TraesCS2B03G1222000;TraesCS2D03G0433200;TraesCS2D03G1019900;TraesCS3A03G0664600;TraesCS3A03G0973800;TraesCS3A03G1065800;TraesCS3A03G1198300;TraesCS3B03G0756500…
GO:0031966	mitochondrial membrane	0.0017	0.0049	0.35	0.941576	0.953058	TraesCS4A03G0223100
GO:0000151	ubiquitin ligase complex	0.0017	0.0052	0.34	0.949966	0.953058	TraesCS2B03G1222000
GO:0031224	intrinsic component of membrane	0.0035	0.0083	0.42	0.951988	0.953058	TraesCS1D03G0793500;TraesCS4A03G1082400
GO:1902494	catalytic complex	0.0035	0.0084	0.41	0.955437	0.953058	TraesCS2B03G1222000;TraesCS5D03G0536000
GO:0005856	cytoskeleton	0.0017	0.0056	0.31	0.960511	0.953058	TraesCS5D03G1075200
GO:0042025	host cell nucleus	0.0052	0.0123	0.42	0.973397	0.953058	TraesCS1A03G0859800;TraesCS2B03G0420500;TraesCS7B03G0430500
GO:0005789	endoplasmic reticulum membrane	0.0035	0.0096	0.36	0.975319	0.953058	TraesCS5A03G0866500;TraesCSU03G0009100
GO:0044446	obsolete intracellular organelle part	0.033	0.0489	0.67	0.975458	0.953058	TraesCS3B03G0756500;TraesCS4A03G0126400;TraesCS4A03G0212800;TraesCS4B03G0005100;TraesCS4B03G0542400;TraesCS4B03G0655700;TraesCS4D03G0004700;TraesCS4D03G0004900;TraesCS4D03G0579800;TraesCS5B03G1052000;TraesCS5D03G0407200;TraesCS5D03G0536000;TraesCS5D03G1075200;TraesCS6A03G0106000;TraesCS6A03G0664500;TraesCS6B03G0812300;TraesCS6D03G0553100;TraesCS6D03G0619500;Triticum_aestivum_newGene_210926
GO:0044422	obsolete organelle part	0.033	0.0491	0.67	0.976377	0.953058	TraesCS3B03G0756500;TraesCS4A03G0126400;TraesCS4A03G0212800;TraesCS4B03G0005100;TraesCS4B03G0542400;TraesCS4B03G0655700;TraesCS4D03G0004700;TraesCS4D03G0004900;TraesCS4D03G0579800;TraesCS5B03G1052000;TraesCS5D03G0407200;TraesCS5D03G0536000;TraesCS5D03G1075200;TraesCS6A03G0106000;TraesCS6A03G0664500;TraesCS6B03G0812300;TraesCS6D03G0553100;TraesCS6D03G0619500;Triticum_aestivum_newGene_210926
GO:0005694	chromosome	0.0017	0.0068	0.26	0.980756	0.953058	TraesCS3D03G0411500
GO:0044444	obsolete cytoplasmic part	0.059	0.0819	0.72	0.98494	0.953058	TraesCS1B03G0776400;TraesCS1D03G0847100;TraesCS2B03G0929400;TraesCS3A03G0664600;TraesCS3A03G1065800;TraesCS3A03G1198300;TraesCS3B03G0756500;TraesCS3D03G0982100;TraesCS4A03G0126400;TraesCS4A03G0212800;TraesCS4A03G1082400;TraesCS4B03G0005100;TraesCS4B03G0542400;TraesCS4B03G0655700;TraesCS4D03G0004700;TraesCS4D03G0004900;TraesCS4D03G0579800;TraesCS5B03G1052000;TraesCS5D03G0328300;TraesCS5D03G0407200…
GO:0044425	obsolete membrane part	0.0035	0.011	0.32	0.987597	0.953058	TraesCS1D03G0793500;TraesCS4A03G1082400
GO:0015935	small ribosomal subunit	0.0017	0.0076	0.23	0.988121	0.953058	TraesCS6B03G0675600LC
GO:0005654	nucleoplasm	0.0052	0.015	0.35	0.992308	0.953058	TraesCS5D03G0536000;TraesCS5D03G1075200;Triticum_aestivum_newGene_210926
GO:0031974	membrane-enclosed lumen	0.0069	0.0214	0.32	0.998428	0.953058	TraesCS4B03G0542400;TraesCS5D03G0536000;TraesCS5D03G1075200;Triticum_aestivum_newGene_210926
GO:0043233	organelle lumen	0.0069	0.0214	0.32	0.998428	0.953058	TraesCS4B03G0542400;TraesCS5D03G0536000;TraesCS5D03G1075200;Triticum_aestivum_newGene_210926
GO:0070013	intracellular organelle lumen	0.0069	0.0214	0.32	0.998428	0.953058	TraesCS4B03G0542400;TraesCS5D03G0536000;TraesCS5D03G1075200;Triticum_aestivum_newGene_210926
GO:0031981	nuclear lumen	0.0052	0.0198	0.26	0.999214	0.953058	TraesCS5D03G0536000;TraesCS5D03G1075200;Triticum_aestivum_newGene_210926
GO:0044428	obsolete nuclear part	0.0052	0.0212	0.25	0.999623	0.953058	TraesCS5D03G0536000;TraesCS5D03G1075200;Triticum_aestivum_newGene_210926
GO:0043228	non-membrane-bounded organelle	0.0017	0.0173	0.1	0.999958	0.953058	TraesCS5D03G1075200
GO:0043232	intracellular non-membrane-bounded organelle	0.0017	0.0173	0.1	0.999958	0.953058	TraesCS5D03G1075200
GO:0043231	intracellular membrane-bounded organelle	0.066	0.1141	0.58	0.999966	0.953058	TraesCS1B03G0776400;TraesCS2B03G0929400;TraesCS2B03G1222000;TraesCS3A03G1065800;TraesCS3B03G0756500;TraesCS3B03G0917600;TraesCS3B03G1265600;TraesCS3D03G0982100;TraesCS3D03G1015300;TraesCS4A03G0126400;TraesCS4A03G0212800;TraesCS4A03G1082400;TraesCS4B03G0005100;TraesCS4B03G0542400;TraesCS4B03G0655700;TraesCS4D03G0004700;TraesCS4D03G0004900;TraesCS4D03G0579800;TraesCS5B03G1052000;TraesCS5D03G0407200…
GO:0032991	protein-containing complex	0.0035	0.0242	0.14	0.999989	0.953058	TraesCS2B03G1222000;TraesCS5D03G0536000
GO:0043227	membrane-bounded organelle	0.0625	0.1152	0.54	0.999994	0.953058	TraesCS1B03G0776400;TraesCS2B03G0929400;TraesCS2B03G1222000;TraesCS3A03G1065800;TraesCS3B03G0756500;TraesCS3D03G0982100;TraesCS4A03G0126400;TraesCS4A03G0212800;TraesCS4A03G1082400;TraesCS4B03G0005100;TraesCS4B03G0542400;TraesCS4B03G0655700;TraesCS4D03G0004700;TraesCS4D03G0004900;TraesCS4D03G0579800;TraesCS5B03G1052000;TraesCS5D03G0328300;TraesCS5D03G0407200;TraesCS5D03G0536000;TraesCS5D03G1075200…
GO:0043229	intracellular organelle	0.0625	0.1171	0.53	0.999997	0.953058	TraesCS1B03G0776400;TraesCS2B03G0929400;TraesCS2B03G1222000;TraesCS3A03G1065800;TraesCS3B03G0756500;TraesCS3D03G0982100;TraesCS4A03G0126400;TraesCS4A03G0212800;TraesCS4A03G1082400;TraesCS4B03G0005100;TraesCS4B03G0542400;TraesCS4B03G0655700;TraesCS4D03G0004700;TraesCS4D03G0004900;TraesCS4D03G0579800;TraesCS5B03G1052000;TraesCS5D03G0328300;TraesCS5D03G0407200;TraesCS5D03G0536000;TraesCS5D03G1075200…
GO:0043226	organelle	0.0625	0.1174	0.53	0.999997	0.953058	TraesCS1B03G0776400;TraesCS2B03G0929400;TraesCS2B03G1222000;TraesCS3A03G1065800;TraesCS3B03G0756500;TraesCS3D03G0982100;TraesCS4A03G0126400;TraesCS4A03G0212800;TraesCS4A03G1082400;TraesCS4B03G0005100;TraesCS4B03G0542400;TraesCS4B03G0655700;TraesCS4D03G0004700;TraesCS4D03G0004900;TraesCS4D03G0579800;TraesCS5B03G1052000;TraesCS5D03G0328300;TraesCS5D03G0407200;TraesCS5D03G0536000;TraesCS5D03G1075200…
GO:0005739	mitochondrion	0.0104	0.0442	0.24	0.999999	0.953058	TraesCS3A03G0642900;TraesCS3B03G0721900;TraesCS3D03G0588200;TraesCS6B03G0675600LC;TraesCS7B03G0968800;TraesCS7D03G1062900
GO:0044424	obsolete intracellular part	0.0694	0.1328	0.52	1	0.953058	TraesCS1B03G0370300;TraesCS1B03G0776400;TraesCS1D03G0847100;TraesCS2B03G0929400;TraesCS2B03G1222000;TraesCS3A03G0664600;TraesCS3A03G1065800;TraesCS3A03G1198300;TraesCS3B03G0756500;TraesCS3D03G0982100;TraesCS4A03G0126400;TraesCS4A03G0212800;TraesCS4A03G1082400;TraesCS4B03G0005100;TraesCS4B03G0542400;TraesCS4B03G0655700;TraesCS4D03G0004700;TraesCS4D03G0004900;TraesCS4D03G0579800;TraesCS5B03G1052000…
GO:0005622	intracellular	0.0694	0.1332	0.52	1	0.953058	TraesCS1B03G0370300;TraesCS1B03G0776400;TraesCS1D03G0847100;TraesCS2B03G0929400;TraesCS2B03G1222000;TraesCS3A03G0664600;TraesCS3A03G1065800;TraesCS3A03G1198300;TraesCS3B03G0756500;TraesCS3D03G0982100;TraesCS4A03G0126400;TraesCS4A03G0212800;TraesCS4A03G1082400;TraesCS4B03G0005100;TraesCS4B03G0542400;TraesCS4B03G0655700;TraesCS4D03G0004700;TraesCS4D03G0004900;TraesCS4D03G0579800;TraesCS5B03G1052000…

## Sheet: CS-0_vs_CS-3 (MF)
ID	Description	GeneRatio	BgRatio	enrich_factor	pvalue	qvalue	geneID
GO:0005516	calmodulin binding	0.0207	0.0021	10.1	4.87395e-13	1.15436e-10	TraesCS1A03G0539600;TraesCS1A03G0775700;TraesCS1B03G0628500;TraesCS1B03G0888400;TraesCS1D03G0519600;TraesCS1D03G0742100;TraesCS2B03G0227100;TraesCS2D03G0160400;TraesCS2D03G0433200;TraesCS2D03G1019900;TraesCS3A03G0076900;TraesCS5A03G0678400;TraesCS5B03G0718200;TraesCS5D03G0649700;TraesCS6A03G0366700;TraesCS6B03G0459400;TraesCS6B03G0494800;TraesCS6D03G0319100
GO:0008184	glycogen phosphorylase activity	0.0069	0.0001	90.9	1.26119e-11	7.46756e-10	TraesCS3A03G0870500;TraesCS3A03G0870600;TraesCS3B03G0993200;TraesCS3B03G0993400;TraesCS3D03G0796900;TraesCS3D03G0797000
GO:0102250	linear malto-oligosaccharide phosphorylase activity	0.0069	0.0001	90.9	1.26119e-11	7.46756e-10	TraesCS3A03G0870500;TraesCS3A03G0870600;TraesCS3B03G0993200;TraesCS3B03G0993400;TraesCS3D03G0796900;TraesCS3D03G0797000
GO:0102499	SHG alpha-glucan phosphorylase activity	0.0069	0.0001	90.9	1.26119e-11	7.46756e-10	TraesCS3A03G0870500;TraesCS3A03G0870600;TraesCS3B03G0993200;TraesCS3B03G0993400;TraesCS3D03G0796900;TraesCS3D03G0797000
GO:0004672	protein kinase activity	0.1047	0.0497	2.11	3.0854e-11	1.46151e-09	TraesCS1A03G0319000;TraesCS1A03G0691300;TraesCS1A03G0739000;TraesCS1A03G0892400;TraesCS1A03G1030100;TraesCS1B03G0152200;TraesCS1B03G0842800;TraesCS1B03G1217100;TraesCS1B03G1217300;TraesCS1D03G0625700;TraesCS1D03G0705200;TraesCS1D03G0887600;TraesCS2A03G0134100;TraesCS2A03G0214700;TraesCS2A03G0416900;TraesCS2A03G0615700;TraesCS2A03G0874300;TraesCS2A03G0879100;TraesCS2A03G1218900;TraesCS2B03G0295500…
GO:0004674	protein serine/threonine kinase activity	0.0679	0.0259	2.62	4.36058e-11	1.72128e-09	TraesCS1A03G0037900;TraesCS1A03G0038100;TraesCS1B03G0043500;TraesCS1B03G0298200;TraesCS1B03G1035300;TraesCS1B03G1223200;TraesCS1D03G0755000;TraesCS2A03G0200700;TraesCS2A03G0379000;TraesCS2A03G0606900;TraesCS2A03G0745400;TraesCS2A03G1295800;TraesCS2B03G0075900;TraesCS2B03G0144900;TraesCS2B03G0504800;TraesCS2B03G0699900;TraesCS2B03G1148800;TraesCS2B03G1573300;TraesCS2D03G0101800;TraesCS2D03G0396900…
GO:0005388	calcium transmembrane transporter activity, phosphorylative mechanism	0.0104	0.0004	24.54	1.12868e-10	3.81885e-09	TraesCS1A03G0775700;TraesCS1B03G0888400;TraesCS1D03G0742100;TraesCS5A03G0678400;TraesCS5B03G0718200;TraesCS5D03G0649700;TraesCS6A03G0366700;TraesCS6B03G0459400;TraesCS6D03G0319100
GO:0030246	carbohydrate binding	0.0288	0.0078	3.67	4.64133e-08	1.37408e-06	TraesCS1A03G0471300;TraesCS1B03G0152200;TraesCS1D03G0793500;TraesCS2A03G0802500;TraesCS2B03G0533800;TraesCS2B03G0888200;TraesCS2B03G0994500;TraesCS2B03G1448200;TraesCS2D03G0176500;TraesCS2D03G0421300;TraesCS2D03G0742400;TraesCS2D03G0843300;TraesCS2D03G1223000;TraesCS3D03G0068500;TraesCS3D03G0837100;TraesCS4A03G0957800;TraesCS4A03G1109600;TraesCS4B03G0240800;TraesCS5D03G0218600;TraesCS7A03G0378200…
GO:0016168	chlorophyll binding	0.0161	0.0027	5.89	1.76474e-07	4.64406e-06	TraesCS1A03G0934000LC;TraesCS1A03G0986900;TraesCS1B03G1090500LC;TraesCS1B03G1169100;TraesCS1D03G0954200;TraesCS4A03G0603000;TraesCS4B03G0203200;TraesCS4D03G0168000;TraesCS5B03G1135900;TraesCS7A03G0528000;TraesCS7B03G1065900LC;TraesCS7B03G1233700LC;TraesCS7D03G0505500;TraesCS7D03G0623200
GO:0004375	glycine dehydrogenase (decarboxylating) activity	0.0035	0	136.35	3.93159e-07	9.31167e-06	TraesCS3A03G0642900;TraesCS3B03G0721900;TraesCS3D03G0588200
GO:0042132	fructose 1,6-bisphosphate 1-phosphatase activity	0.0058	0.0002	30.99	4.9816e-07	1.07259e-05	TraesCS3B03G1018200;TraesCS3D03G0819500;TraesCS4A03G0191300;TraesCS4B03G0583700;TraesCS4D03G0517700
GO:0020037	heme binding	0.0575	0.0277	2.08	1.52259e-06	2.81032e-05	TraesCS1B03G0317200;TraesCS1B03G0351400;TraesCS1B03G0351500LC;TraesCS1D03G0310800;TraesCS1D03G0452600;TraesCS2A03G1334100;TraesCS2B03G0442400;TraesCS2B03G0839500;TraesCS2B03G1538300;TraesCS2B03G1538800;TraesCS2D03G0041800;TraesCS2D03G0056400;TraesCS2D03G0079000;TraesCS3A03G0755200;TraesCS3A03G1203000;TraesCS3B03G0018000;TraesCS3B03G1445400;TraesCS3B03G1493000;TraesCS3D03G0118000;TraesCS3D03G03151…
GO:0003942	N-acetyl-gamma-glutamyl-phosphate reductase activity	0.0035	0	102.26	1.56402e-06	2.81032e-05	TraesCS4A03G0619500;TraesCS4B03G0183900;TraesCS4D03G0151600
GO:0030170	pyridoxal phosphate binding	0.0173	0.0038	4.56	1.66121e-06	2.81032e-05	TraesCS1B03G0036800;TraesCS1B03G0235600;TraesCS1D03G0024600;TraesCS1D03G0648800;TraesCS3A03G0870500;TraesCS3A03G0870600;TraesCS3A03G1029800;TraesCS3B03G0336200;TraesCS3B03G0756500;TraesCS3B03G0993200;TraesCS3B03G0993400;TraesCS3D03G0796900;TraesCS3D03G0797000;TraesCS3D03G0958600;TraesCS7A03G0935300
GO:0003861	3-isopropylmalate dehydratase activity	0.0035	0.0001	58.43	1.34615e-05	0.00021255	TraesCS6A03G0664500;TraesCS6B03G0812300;TraesCS6D03G0553100
GO:0016491	oxidoreductase activity	0.0403	0.0187	2.16	2.67821e-05	0.000396445	TraesCS2A03G0001200;TraesCS2A03G0603800;TraesCS2A03G0613000;TraesCS2A03G0782200;TraesCS2A03G0950700;TraesCS2A03G1251200;TraesCS2B03G0858800;TraesCS2B03G0929400;TraesCS2B03G1050500;TraesCS2B03G1431500;TraesCS2D03G0580700;TraesCS2D03G0716400;TraesCS3A03G1198300;TraesCS3B03G1294400;TraesCS3D03G0315100;TraesCS3D03G0884400;TraesCS4B03G0005100;TraesCS4B03G0542400;TraesCS4B03G0788200;TraesCS4D03G0004700…
GO:0004788	thiamine diphosphokinase activity	0.0035	0.0001	45.45	3.19549e-05	0.000420459	TraesCS3A03G1042100;TraesCS3B03G1202800;TraesCS3D03G0969500
GO:0030975	thiamine binding	0.0035	0.0001	45.45	3.19549e-05	0.000420459	TraesCS3A03G1042100;TraesCS3B03G1202800;TraesCS3D03G0969500
GO:0005506	iron ion binding	0.0403	0.0201	2.01	0.000109103	0.00136001	TraesCS1B03G0351400;TraesCS1B03G0351500LC;TraesCS1D03G0452600;TraesCS2B03G0442400;TraesCS2D03G0041800;TraesCS2D03G0056400;TraesCS2D03G0079000;TraesCS3B03G0018000;TraesCS3B03G1493000;TraesCS3D03G0118000;TraesCS3D03G0315100;TraesCS3D03G0616600;TraesCS4B03G0563700;TraesCS4B03G0886800;TraesCS4D03G0267100;TraesCS5A03G0362200;TraesCS5B03G0998800;TraesCS5D03G0385900;TraesCS5D03G0904700;TraesCS6A03G01859…
GO:0008792	arginine decarboxylase activity	0.0035	0.0001	29.22	0.000134728	0.00158457	TraesCS4A03G1039100;TraesCS7A03G0155900;TraesCSU03G0200100
GO:0004601	peroxidase activity	0.0207	0.0075	2.75	0.000141507	0.00158457	TraesCS1B03G0317200;TraesCS1D03G0310800;TraesCS2A03G1334100;TraesCS2B03G0839500;TraesCS2B03G1538300;TraesCS2B03G1538800;TraesCS3A03G0755200;TraesCS3A03G1203000;TraesCS3B03G1445400;TraesCS3D03G0695400;TraesCS3D03G0695800;TraesCS3D03G1146400;TraesCS4D03G0233800;TraesCS5A03G0623100;TraesCS5B03G0900100;TraesCS5B03G1001700;TraesCS5D03G0591300;TraesCS6D03G0710200
GO:0003904	deoxyribodipyrimidine photo-lyase activity	0.0023	0	90.9	0.000160401	0.00158457	TraesCS7A03G0621200;TraesCS7D03G0604600
GO:0003913	DNA photolyase activity	0.0023	0	90.9	0.000160401	0.00158457	TraesCS7A03G1187500;TraesCS7D03G1127300
GO:0010181	FMN binding	0.0081	0.0013	6.16	0.000162096	0.00158457	TraesCS2A03G0603800;TraesCS2D03G0580700;TraesCS3D03G0616600;TraesCS5A03G0866500;TraesCS6B03G0994700;TraesCS6D03G0707800;TraesCS7A03G0410900
GO:0005452	inorganic anion exchanger activity	0.0035	0.0001	27.27	0.00016749	0.00158457	TraesCS3A03G0277200;TraesCS3B03G0346600;TraesCS3D03G0266900
GO:0016835	carbon-oxygen lyase activity	0.0046	0.0003	14.35	0.00017395	0.00158457	TraesCS3B03G0756500;TraesCS6A03G0664500;TraesCS6B03G0812300;TraesCS6D03G0553100
GO:0004497	monooxygenase activity	0.0311	0.0147	2.11	0.000295603	0.00259301	TraesCS1B03G0351400;TraesCS1B03G0351500LC;TraesCS1D03G0452600;TraesCS2B03G0442400;TraesCS2D03G0056400;TraesCS2D03G0079000;TraesCS2D03G1232800LC;TraesCS3B03G0018000;TraesCS3B03G1493000;TraesCS3D03G0118000;TraesCS3D03G0315100;TraesCS4B03G0563700;TraesCS4B03G0886800;TraesCS5B03G0442000;TraesCS5B03G0998800;TraesCS5D03G0904700;TraesCS6A03G0185900;TraesCS6A03G0186000;TraesCS7A03G0966600;TraesCS7A03G099…
GO:0004560	alpha-L-fucosidase activity	0.0035	0.0002	21.53	0.00034898	0.0029519	TraesCS7A03G0946300;TraesCS7B03G0790900;TraesCS7D03G0912000
GO:0016760	cellulose synthase (UDP-forming) activity	0.0069	0.0011	6.39	0.000388804	0.00317535	TraesCS1B03G0493300;TraesCS1D03G0371000;TraesCS5A03G0631700;TraesCS7A03G0733400;TraesCS7B03G0538200;TraesCS7D03G0700000
GO:0042626	ATPase-coupled transmembrane transporter activity	0.0127	0.0038	3.36	0.000551148	0.00435117	TraesCS1A03G0846100;TraesCS1B03G0972600;TraesCS1D03G0814300;TraesCS3A03G0659300;TraesCS3B03G0748100;TraesCS3B03G0749000;TraesCS3D03G0602100;TraesCS3D03G0602700;TraesCS5A03G0039100;TraesCS6B03G0366500;TraesCS7D03G0255700
GO:0043531	ADP binding	0.0506	0.0305	1.66	0.00094031	0.00718403	TraesCS1A03G0059400;TraesCS1A03G0186700;TraesCS1B03G0005600;TraesCS1B03G0093200;TraesCS1B03G0962000LC;TraesCS1D03G0048900;TraesCS2A03G0058100;TraesCS2A03G0058700;TraesCS2A03G0930000;TraesCS2A03G1368200;TraesCS2B03G0093900;TraesCS2B03G0192900;TraesCS2D03G0006300;TraesCS2D03G0049500;TraesCS2D03G0868500;TraesCS2D03G1201300;TraesCS3A03G0182100LC;TraesCS3A03G0773500;TraesCS3A03G1123500;TraesCS3B03G142…
GO:0003993	acid phosphatase activity	0.0069	0.0013	5.24	0.00109606	0.00811228	TraesCS2A03G0889800;TraesCS5A03G0194900;TraesCS5A03G0701200;TraesCS5B03G0737700;TraesCS5D03G0217200;TraesCS5D03G0667700
GO:0051539	4 iron, 4 sulfur cluster binding	0.0092	0.0024	3.87	0.00125708	0.00902213	TraesCS1A03G0934000LC;TraesCS1B03G1090500LC;TraesCS2A03G0706600;TraesCS4A03G0616100;TraesCS5A03G0152300;TraesCS5D03G0307100;TraesCS7B03G1065900LC;TraesCS7B03G1233700LC
GO:0004360	glutamine-fructose-6-phosphate transaminase (isomerizing) activity	0.0023	0.0001	34.09	0.00146098	0.0101771	TraesCS5A03G0390300;TraesCS5D03G0377900
GO:0008233	peptidase activity	0.0081	0.0019	4.19	0.0015987	0.0108183	TraesCS2A03G0934900;TraesCS2A03G0935000;TraesCS2B03G1025500;TraesCS2D03G0872300;TraesCS6A03G0765200;TraesCS6B03G0825900;TraesCS6D03G0647800
GO:0004034	aldose 1-epimerase activity	0.0035	0.0003	12.78	0.00166408	0.0109479	TraesCS2A03G0802500;TraesCS2B03G0888200;TraesCS2D03G0742400
GO:0043565	sequence-specific DNA binding	0.0253	0.0125	2.02	0.00177518	0.0113518	TraesCS1A03G0859800;TraesCS1B03G0235500;TraesCS1D03G0166900;TraesCS1D03G0249800;TraesCS2B03G0420500;TraesCS2B03G1299500;TraesCS2D03G0747200;TraesCS2D03G1093400;TraesCS3B03G0627000;TraesCS4B03G0497000;TraesCS4B03G0758100;TraesCS4B03G0838600;TraesCS4D03G0129000;TraesCS4D03G0441900;TraesCS5B03G1013100;TraesCS5D03G0283800;TraesCS7A03G0198000;TraesCS7A03G0408000;TraesCS7A03G0832300;TraesCS7B03G0208500…
GO:0003935	GTP cyclohydrolase II activity	0.0023	0.0001	30.3	0.00186927	0.0113518	TraesCS6B03G0652700;TraesCS6D03G0470800
GO:0008686	3,4-dihydroxy-2-butanone-4-phosphate synthase activity	0.0023	0.0001	30.3	0.00186927	0.0113518	TraesCS6B03G0652700;TraesCS6D03G0470800
GO:0016836	hydro-lyase activity	0.0035	0.0003	11.36	0.00234395	0.0138787	TraesCS6A03G0664500;TraesCS6B03G0812300;TraesCS6D03G0553100
GO:0016747	transferase activity, transferring acyl groups other than amino-acyl groups	0.0219	0.0105	2.09	0.00244705	0.0141357	TraesCS1B03G0265200;TraesCS2A03G0052400;TraesCS2A03G0886100;TraesCS2A03G1223400;TraesCS2B03G0010600;TraesCS2B03G0080400;TraesCS2B03G0102800;TraesCS2B03G1400600;TraesCS2D03G0053600;TraesCS2D03G1182700;TraesCS3D03G0532000;TraesCS4A03G0981600;TraesCS4A03G1093500;TraesCS4D03G0002300;TraesCS4D03G0647400;TraesCS5D03G1074300;TraesCS5D03G1074400;TraesCS7A03G0858600;TraesCS7B03G0703100
GO:0003856	3-dehydroquinate synthase activity	0.0023	0.0001	24.79	0.00282816	0.0155774	TraesCS5B03G0832800;TraesCS5D03G0756700
GO:0008883	glutamyl-tRNA reductase activity	0.0023	0.0001	24.79	0.00282816	0.0155774	TraesCS7A03G0297600;TraesCS7D03G0275400
GO:0016813	hydrolase activity, acting on carbon-nitrogen (but not peptide) bonds, in linear
amidines	0.0023	0.0001	22.72	0.00337733	0.0181794	TraesCS7A03G1166100;TraesCS7D03G1112400
GO:0016705	oxidoreductase activity, acting on paired donors, with incorporation or
reduction of molecular oxygen	0.0299	0.0168	1.78	0.00404159	0.0212715	TraesCS1B03G0351400;TraesCS1B03G0351500LC;TraesCS1D03G0452600;TraesCS2B03G0442400;TraesCS2D03G0056400;TraesCS2D03G0079000;TraesCS3B03G0018000;TraesCS3B03G1493000;TraesCS3D03G0118000;TraesCS3D03G0315100;TraesCS4B03G0563700;TraesCS4B03G0886800;TraesCS5A03G0362200;TraesCS5B03G0998800;TraesCS5D03G0904700;TraesCS6A03G0185900;TraesCS6A03G0186000;TraesCS7A03G0966600;TraesCS7A03G0998300;TraesCS7B03G08035…
GO:0140326	ATPase-coupled intramembrane lipid transporter activity	0.0035	0.0004	8.89	0.00472043	0.0243043	TraesCS1B03G0003300;TraesCS1D03G0001500;TraesCS4A03G0276500
GO:0008194	UDP-glycosyltransferase activity	0.0196	0.0096	2.04	0.00509042	0.0256516	TraesCS1D03G0822500;TraesCS2A03G0056900;TraesCS2A03G0142600;TraesCS2D03G0142400;TraesCS2D03G1032200;TraesCS3A03G0795700;TraesCS3A03G1085200;TraesCS3B03G0917600;TraesCS3B03G1265600;TraesCS3D03G0735400;TraesCS3D03G1015300;TraesCS5A03G0374700;TraesCS5A03G0412500;TraesCS5D03G0353000;TraesCS6B03G0979900;TraesCS6D03G0363100;TraesCS7D03G1080100
GO:0005509	calcium ion binding	0.0265	0.0147	1.8	0.00566339	0.0279443	TraesCS1B03G1197600;TraesCS1B03G1223200;TraesCS2A03G0416900;TraesCS2B03G1206800;TraesCS2D03G0433200;TraesCS2D03G1019900;TraesCS4A03G0897300;TraesCS5A03G0382400LC;TraesCS5A03G0878500;TraesCS5B03G1055900;TraesCS5B03G1236400;TraesCS5D03G0838600;TraesCS5D03G0838700;TraesCS5D03G1112300LC;TraesCS6A03G0203200;TraesCS6B03G1056100;TraesCS6B03G1169100;TraesCS6D03G0521300;TraesCS6D03G0589900;TraesCS7A03G109…
GO:0004534	5'-3' exoribonuclease activity	0.0023	0.0001	17.04	0.00602248	0.0287272	TraesCS5A03G0793400;TraesCS5D03G0749000
GO:0046872	metal ion binding	0.0644	0.0454	1.42	0.00606463	0.0287272	TraesCS1A03G0938000;TraesCS1B03G0317200;TraesCS1B03G0493300;TraesCS1D03G0310800;TraesCS1D03G0371000;TraesCS2A03G0284800;TraesCS2A03G0706600;TraesCS2A03G0889800;TraesCS2A03G0950700;TraesCS2A03G1334100;TraesCS2B03G1050500;TraesCS2B03G1163500;TraesCS2B03G1538300;TraesCS2B03G1538800;TraesCS2D03G0190300;TraesCS2D03G0893500;TraesCS3A03G0234800;TraesCS3A03G0755200;TraesCS3A03G1203000;TraesCS3B03G0823800…
GO:0005315	inorganic phosphate transmembrane transporter activity	0.0035	0.0004	8.02	0.00630315	0.0292716	TraesCS5A03G1087600;TraesCS5B03G1149900;TraesCS5D03G1042600
GO:0016307	phosphatidylinositol phosphate kinase activity	0.0035	0.0004	7.87	0.00665305	0.0303023	TraesCS2D03G1332300;TraesCS7A03G0802800;TraesCS7B03G0640200
GO:0000048	peptidyltransferase activity	0.0012	0	136.35	0.0073342	0.0315827	TraesCS2D03G0740600
GO:0000285	1-phosphatidylinositol-3-phosphate 5-kinase activity	0.0012	0	136.35	0.0073342	0.0315827	TraesCS2A03G1365200
GO:0004758	serine C-palmitoyltransferase activity	0.0012	0	136.35	0.0073342	0.0315827	TraesCS3D03G0958600
GO:0004829	threonine-tRNA ligase activity	0.0023	0.0002	15.15	0.00760458	0.0321622	TraesCS1A03G0611000;TraesCS1B03G0702700
GO:0004825	methionine-tRNA ligase activity	0.0023	0.0002	14.35	0.00845818	0.0345389	TraesCS7A03G0971500;TraesCS7B03G0808300
GO:0009931	calcium-dependent protein serine/threonine kinase activity	0.0023	0.0002	14.35	0.00845818	0.0345389	TraesCS2D03G0433200;TraesCS2D03G1019900
GO:0004675	transmembrane receptor protein serine/threonine kinase activity	0.0046	0.0009	5	0.00871184	0.0349717	TraesCS2A03G0801300;TraesCS2B03G0887400;TraesCS2D03G0421300;TraesCS2D03G0741000
GO:0004553	hydrolase activity, hydrolyzing O-glycosyl compounds	0.0196	0.0102	1.91	0.00925952	0.0365507	TraesCS1D03G0793500;TraesCS2A03G0274500;TraesCS2A03G1293500;TraesCS2B03G1448200;TraesCS2D03G0069200;TraesCS2D03G1223000;TraesCS3D03G0068500;TraesCS3D03G0966900;TraesCS4B03G0977800;TraesCS5A03G1280200;TraesCS5B03G0159700;TraesCS6B03G0191900;TraesCS6B03G1260400;TraesCS7A03G0143900;TraesCS7A03G0826800;TraesCS7A03G1091300;TraesCS7B03G0775900
GO:0080043	quercetin 3-O-glucosyltransferase activity	0.0023	0.0002	12.99	0.0102872	0.0392975	TraesCS3B03G1265600;TraesCS3D03G1015300
GO:0080044	quercetin 7-O-glucosyltransferase activity	0.0023	0.0002	12.99	0.0102872	0.0392975	TraesCS3B03G1265600;TraesCS3D03G1015300
GO:0016627	oxidoreductase activity, acting on the CH-CH group of donors	0.0035	0.0005	6.6	0.0107883	0.0405577	TraesCS2A03G0073200;TraesCS3A03G1198300;TraesCS6D03G0610200
GO:0030732	methionine S-methyltransferase activity	0.0023	0.0002	12.4	0.0112614	0.0416745	TraesCS1B03G0036800;TraesCS1D03G0024600
GO:0003700	DNA-binding transcription factor activity	0.0345	0.0223	1.55	0.014068	0.0510622	TraesCS1A03G0859800;TraesCS1A03G1038500;TraesCS1B03G0235500;TraesCS1D03G0166900;TraesCS1D03G0249800;TraesCS1D03G1013100;TraesCS2A03G0389800;TraesCS2A03G1019200;TraesCS2A03G1251300;TraesCS2B03G0281300;TraesCS2B03G0420500;TraesCS2B03G1299500;TraesCS2D03G0747200;TraesCS2D03G0960200;TraesCS2D03G1093400;TraesCS3B03G0627000;TraesCS3B03G1043800;TraesCS4B03G0497000;TraesCS4B03G0838600;TraesCS4D03G0129000…
GO:0016709	oxidoreductase activity, acting on paired donors, with incorporation or
reduction of molecular oxygen, NAD(P)H as one donor, and incorporation of one
atom of oxygen	0.0046	0.0011	4.33	0.0142293	0.0510622	TraesCS2D03G0041800;TraesCSU03G0022200;TraesCSU03G0305100;Triticum_aestivum_newGene_221944
GO:0016301	kinase activity	0.0161	0.0083	1.94	0.0153052	0.0541033	TraesCS1A03G0513100;TraesCS1A03G0809100;TraesCS1B03G0776400;TraesCS1B03G0931000;TraesCS1D03G0777900;TraesCS1D03G0847100;TraesCS3A03G1042100;TraesCS3B03G1202800;TraesCS3D03G0969500;TraesCS4B03G0152900;TraesCS4D03G0437700;TraesCS7B03G0362100;TraesCS7D03G0985200;Triticum_aestivum_newGene_210926
GO:0004356	glutamate-ammonia ligase activity	0.0023	0.0002	10.1	0.0167037	0.0565161	TraesCS1D03G0358700;TraesCS6A03G0782800
GO:0008198	ferrous iron binding	0.0023	0.0002	10.1	0.0167037	0.0565161	TraesCS3B03G1037700;TraesCS5D03G0385900
GO:0090353	polygalacturonase inhibitor activity	0.0023	0.0002	10.1	0.0167037	0.0565161	TraesCS3A03G1065800;TraesCS7B03G0271800
GO:0005200	structural constituent of cytoskeleton	0.0035	0.0007	5.11	0.0212822	0.0646632	TraesCS1A03G0663000;TraesCS1B03G0753200;TraesCS1D03G0624600
GO:0000906	6,7-dimethyl-8-ribityllumazine synthase activity	0.0012	0	45.45	0.0218418	0.0646632	TraesCS2D03G0804700
GO:0004795	threonine synthase activity	0.0012	0	45.45	0.0218418	0.0646632	TraesCS3B03G0756500
GO:0008716	D-alanine-D-alanine ligase activity	0.0012	0	45.45	0.0218418	0.0646632	TraesCS2D03G0190300
GO:0008987	quinolinate synthetase A activity	0.0012	0	45.45	0.0218418	0.0646632	TraesCS5D03G0307100
GO:0016040	glutamate synthase (NADH) activity	0.0012	0	45.45	0.0218418	0.0646632	TraesCS3D03G0616600
GO:0016166	phytoene dehydrogenase activity	0.0012	0	45.45	0.0218418	0.0646632	TraesCS4B03G0788200
GO:0018454	acetoacetyl-CoA reductase activity	0.0012	0	45.45	0.0218418	0.0646632	TraesCS2B03G0929400
GO:0048029	monosaccharide binding	0.0012	0	45.45	0.0218418	0.0646632	TraesCS1A03G0471300
GO:0048032	galacturonate binding	0.0012	0	45.45	0.0218418	0.0646632	TraesCS1A03G0471300
GO:0016762	xyloglucan:xyloglucosyl transferase activity	0.0046	0.0012	3.74	0.0230598	0.0674264	TraesCS4B03G0977800;TraesCS5A03G1280200;TraesCS6B03G1260400;TraesCS7A03G0143900
GO:0015018	galactosylgalactosylxylosylprotein 3-beta-glucuronosyltransferase activity	0.0023	0.0003	8.26	0.0244124	0.0702408	TraesCS2D03G1142300;TraesCS7D03G1019200
GO:0016791	phosphatase activity	0.0046	0.0013	3.66	0.0246155	0.0702408	TraesCS2B03G0944700;TraesCS2D03G0794800;TraesCS3A03G0871600;TraesCS3B03G0823800
GO:0004792	thiosulfate sulfurtransferase activity	0.0023	0.0003	7.57	0.0287126	0.0780933	TraesCS6A03G0333200;TraesCS7D03G1251700
GO:0002151	G-quadruplex RNA binding	0.0012	0	34.09	0.029016	0.0780933	TraesCS5B03G1119000
GO:0016838	carbon-oxygen lyase activity, acting on phosphates	0.0012	0	34.09	0.029016	0.0780933	TraesCS3B03G0756500
GO:0019842	vitamin binding	0.0012	0	34.09	0.029016	0.0780933	TraesCS3B03G0756500
GO:0070279	vitamin B6 binding	0.0012	0	34.09	0.029016	0.0780933	TraesCS3B03G0756500
GO:0080032	methyl jasmonate esterase activity	0.0023	0.0003	7.18	0.0317344	0.0844499	TraesCS2D03G0384100;TraesCS3D03G0988400
GO:0005102	signaling receptor binding	0.0035	0.0008	4.31	0.0331037	0.087115	TraesCS2A03G0801300;TraesCS2B03G0887400;TraesCS2D03G0741000
GO:0005545	1-phosphatidylinositol binding	0.0023	0.0003	6.82	0.0348753	0.0887567	TraesCS6B03G1149800;TraesCS6D03G0818300
GO:0000703	oxidized pyrimidine nucleobase lesion DNA N-glycosylase activity	0.0012	0	27.27	0.0361376	0.0887567	TraesCS4A03G0616100
GO:0004137	deoxycytidine kinase activity	0.0012	0	27.27	0.0361376	0.0887567	TraesCS1B03G0776400
GO:0004632	phosphopantothenate--cysteine ligase activity	0.0012	0	27.27	0.0361376	0.0887567	TraesCS6D03G0466000
GO:0015204	urea transmembrane transporter activity	0.0012	0	27.27	0.0361376	0.0887567	TraesCS3D03G1192600
GO:0045703	ketoreductase activity	0.0012	0	27.27	0.0361376	0.0887567	TraesCS2B03G0929400
GO:0016628	oxidoreductase activity, acting on the CH-CH group of donors, NAD or NADP as
acceptor	0.0023	0.0003	6.65	0.0364891	0.0887567	TraesCS3A03G1198300;TraesCS6D03G0610200
GO:0008810	cellulase activity	0.0035	0.0008	4.13	0.0367255	0.0887567	TraesCS1A03G0176100;TraesCS1A03G0880600;TraesCS1D03G0854000
GO:0000287	magnesium ion binding	0.0138	0.0077	1.79	0.0393079	0.0940381	TraesCS1A03G0934000LC;TraesCS1B03G0003300;TraesCS1B03G1090500LC;TraesCS1D03G0001500;TraesCS2A03G0055900;TraesCS2D03G0056300;TraesCS2D03G1232800LC;TraesCS3B03G1510300;TraesCS4A03G0276500;TraesCS4D03G0437700;TraesCS7B03G1065900LC;TraesCS7B03G1233700LC
GO:0003825	alpha,alpha-trehalose-phosphate synthase (UDP-forming) activity	0.0012	0.0001	22.72	0.0432071	0.099352	TraesCS1A03G0837600
GO:0004385	guanylate kinase activity	0.0012	0.0001	22.72	0.0432071	0.099352	TraesCS5B03G0268300
GO:0004781	sulfate adenylyltransferase (ATP) activity	0.0012	0.0001	22.72	0.0432071	0.099352	TraesCS5D03G0877500
GO:0051538	3 iron, 4 sulfur cluster binding	0.0012	0.0001	22.72	0.0432071	0.099352	TraesCS3D03G0616600
GO:0005347	ATP transmembrane transporter activity	0.0035	0.0009	3.75	0.0466251	0.106181	TraesCS3A03G0645400;TraesCS3B03G0724700;TraesCS3D03G0590400
GO:0003987	acetate-CoA ligase activity	0.0012	0.0001	19.48	0.0502247	0.113289	TraesCS6A03G0982200
GO:0004325	ferrochelatase activity	0.0012	0.0001	17.04	0.057191	0.126591	TraesCS5B03G0468200
GO:0019206	nucleoside kinase activity	0.0012	0.0001	17.04	0.057191	0.126591	TraesCS1B03G0776400
GO:0005385	zinc ion transmembrane transporter activity	0.0023	0.0005	5.05	0.059862	0.130888	TraesCS1A03G0268100;TraesCS4A03G0746700
GO:0009055	electron transfer activity	0.0138	0.0083	1.67	0.0607875	0.130888	TraesCS1A03G0934000LC;TraesCS1B03G1090500LC;TraesCS1D03G0405400;TraesCS1D03G0941600;TraesCS2B03G0737400;TraesCS4A03G0063800;TraesCS4D03G0643400;TraesCS5B03G0639000;TraesCS5B03G1316300;TraesCS7B03G1065900LC;TraesCS7B03G1233700LC;TraesCSU03G0372500
GO:0042910	xenobiotic transmembrane transporter activity	0.0058	0.0024	2.38	0.0616908	0.130888	TraesCS2D03G0903000;TraesCS3B03G1405100;TraesCS4B03G0664600;TraesCS5D03G0850300;TraesCS6B03G0785400
GO:0004103	choline kinase activity	0.0012	0.0001	15.15	0.0641062	0.130888	TraesCS1D03G0847100
GO:0004305	ethanolamine kinase activity	0.0012	0.0001	15.15	0.0641062	0.130888	TraesCS1D03G0847100
GO:0008515	sucrose transmembrane transporter activity	0.0012	0.0001	15.15	0.0641062	0.130888	TraesCS4B03G0758500
GO:0008661	1-deoxy-D-xylulose-5-phosphate synthase activity	0.0012	0.0001	15.15	0.0641062	0.130888	TraesCS1D03G0614900
GO:0019136	deoxynucleoside kinase activity	0.0012	0.0001	15.15	0.0641062	0.130888	TraesCS1B03G0776400
GO:0035671	enone reductase activity	0.0012	0.0001	15.15	0.0641062	0.130888	TraesCS3A03G1198300
GO:0015297	antiporter activity	0.0058	0.0025	2.29	0.0699889	0.141251	TraesCS2D03G0903000;TraesCS3B03G1405100;TraesCS4B03G0664600;TraesCS5D03G0850300;TraesCS6B03G0785400
GO:0003958	NADPH-hemoprotein reductase activity	0.0012	0.0001	13.63	0.0709708	0.141251	TraesCS5A03G0866500
GO:0035312	5'-3' exodeoxyribonuclease activity	0.0012	0.0001	13.63	0.0709708	0.141251	TraesCS3D03G0709800
GO:0008553	proton-exporting ATPase activity, phosphorylative mechanism	0.0023	0.0005	4.54	0.071974	0.142054	TraesCS4A03G0008100;TraesCS4B03G0788100
GO:0004252	serine-type endopeptidase activity	0.0104	0.0059	1.75	0.0774	0.148571	TraesCS1A03G0990100;TraesCS1B03G0535800;TraesCS1B03G1172000;TraesCS3D03G0003800;TraesCS4B03G0330700;TraesCS5A03G0092000;TraesCS5B03G0796800;TraesCS5D03G0110800;TraesCS6A03G0341700
GO:0015276	ligand-gated ion channel activity	0.0035	0.0011	3.03	0.0777083	0.148571	TraesCS2D03G1019100;TraesCS7B03G0153500;Triticum_aestivum_newGene_208559
GO:0003896	DNA primase activity	0.0012	0.0001	12.4	0.077785	0.148571	TraesCS2A03G0706600
GO:0016987	sigma factor activity	0.0012	0.0001	12.4	0.077785	0.148571	TraesCS1D03G1013100
GO:0004042	acetyl-CoA:L-glutamate N-acetyltransferase activity	0.0012	0.0001	11.36	0.0845494	0.155682	TraesCS7D03G0536000
GO:0005094	Rho GDP-dissociation inhibitor activity	0.0012	0.0001	11.36	0.0845494	0.155682	TraesCS3A03G0973800
GO:0070840	dynein complex binding	0.0012	0.0001	11.36	0.0845494	0.155682	TraesCS5D03G1075200
GO:0140078	class I DNA-(apurinic or apyrimidinic site) endonuclease activity	0.0012	0.0001	11.36	0.0845494	0.155682	TraesCS4A03G0616100
GO:0004565	beta-galactosidase activity	0.0023	0.0006	4.13	0.0847947	0.155682	TraesCS3D03G0837100;TraesCS7B03G0458800
GO:0004089	carbonate dehydratase activity	0.0023	0.0006	4.01	0.0892112	0.160068	TraesCS7B03G1229300;TraesCS7D03G1237600
GO:0016614	oxidoreductase activity, acting on CH-OH group of donors	0.0023	0.0006	4.01	0.0892112	0.160068	TraesCS2B03G0929400;TraesCS3D03G0395100
GO:0016984	ribulose-bisphosphate carboxylase activity	0.0023	0.0006	4.01	0.0892112	0.160068	TraesCS2D03G1232800LC;TraesCS5B03G0442000
GO:0030247	polysaccharide binding	0.0127	0.0081	1.57	0.0976902	0.173964	TraesCS1D03G0793500;TraesCS1D03G0887600;TraesCS3A03G0026500;TraesCS3D03G0082600;TraesCS5A03G0878500;TraesCS5D03G0838600;TraesCS5D03G0838700;TraesCS6B03G1056100;TraesCS6B03G1169100;TraesCS6D03G0521300;TraesCS7D03G0989900
GO:0030276	clathrin binding	0.0023	0.0006	3.74	0.100537	0.176864	TraesCS6B03G1149800;TraesCS6D03G0818300
GO:0015267	channel activity	0.0035	0.0013	2.67	0.103299	0.176864	TraesCS3B03G1515200;TraesCS3D03G0350700LC;TraesCS5D03G0759700
GO:0001872	(1->3)-beta-D-glucan binding	0.0012	0.0001	9.09	0.104546	0.176864	TraesCS1D03G0793500
GO:0004310	farnesyl-diphosphate farnesyltransferase activity	0.0012	0.0001	9.09	0.104546	0.176864	TraesCS5A03G0051400
GO:0004563	beta-N-acetylhexosaminidase activity	0.0012	0.0001	9.09	0.104546	0.176864	TraesCS1A03G0664400
GO:0051996	squalene synthase activity	0.0012	0.0001	9.09	0.104546	0.176864	TraesCS5A03G0051400
GO:0102148	N-acetyl-beta-D-galactosaminidase activity	0.0012	0.0001	9.09	0.104546	0.176864	TraesCS1A03G0664400
GO:0016887	ATPase activity	0.0184	0.013	1.42	0.107362	0.180339	TraesCS1A03G0846100;TraesCS1B03G0972600;TraesCS1D03G0814300;TraesCS3A03G0659300;TraesCS3B03G0748100;TraesCS3B03G0749000;TraesCS3D03G0524400;TraesCS3D03G0602100;TraesCS3D03G0602700;TraesCS3D03G0628400;TraesCS4A03G0822400;TraesCS5A03G0039100;TraesCS5B03G0489300;TraesCS5D03G0399400;TraesCS6B03G0366500;TraesCS7D03G0255700
GO:0004602	glutathione peroxidase activity	0.0012	0.0001	8.52	0.111115	0.185329	TraesCS7A03G0352200
GO:0000976	transcription regulatory region sequence-specific DNA binding	0.0035	0.0014	2.54	0.115609	0.18953	TraesCS2D03G0747200;TraesCS4B03G0838600;TraesCS5D03G0283800
GO:0004345	glucose-6-phosphate dehydrogenase activity	0.0012	0.0001	8.02	0.117635	0.18953	TraesCS2B03G0932700
GO:0008199	ferric iron binding	0.0012	0.0001	8.02	0.117635	0.18953	TraesCS5D03G0385900
GO:0010283	pinoresinol reductase activity	0.0012	0.0001	8.02	0.117635	0.18953	TraesCS6D03G0610200
GO:0070569	uridylyltransferase activity	0.0012	0.0001	8.02	0.117635	0.18953	TraesCS7B03G0857000
GO:0008725	DNA-3-methyladenine glycosylase activity	0.0012	0.0002	7.57	0.124107	0.198607	TraesCS3D03G0729100
GO:0004823	leucine-tRNA ligase activity	0.0012	0.0002	7.18	0.130532	0.204739	TraesCS5B03G0112300
GO:0005351	carbohydrate:proton symporter activity	0.0012	0.0002	7.18	0.130532	0.204739	TraesCS2D03G0731600
GO:0046556	alpha-L-arabinofuranosidase activity	0.0012	0.0002	7.18	0.130532	0.204739	TraesCS4A03G0503500
GO:0004190	aspartic-type endopeptidase activity	0.0161	0.0115	1.4	0.134276	0.209225	TraesCS3A03G0555900;TraesCS3A03G0945100;TraesCS3A03G1098500;TraesCS3B03G0640300;TraesCS3B03G1277500;TraesCS3D03G0516800;TraesCS3D03G0908000;TraesCS3D03G1030800;TraesCS4A03G0636700;TraesCS6A03G0754000;TraesCS6B03G0895600;TraesCS6D03G0637300;TraesCS7B03G1228500LC;TraesCS7D03G1236900
GO:0004421	hydroxymethylglutaryl-CoA synthase activity	0.0012	0.0002	6.82	0.13691	0.210559	TraesCS4D03G0805800
GO:0015250	water channel activity	0.0012	0.0002	6.82	0.13691	0.210559	TraesCS3D03G1192600
GO:0036374	glutathione hydrolase activity	0.0012	0.0002	6.49	0.143241	0.218875	TraesCS2D03G0740600
GO:0003844	1,4-alpha-glucan branching enzyme activity	0.0012	0.0002	6.2	0.149526	0.227013	TraesCS7A03G0826800
GO:0015035	protein disulfide oxidoreductase activity	0.0046	0.0024	1.95	0.151815	0.22902	TraesCS1D03G0405400;TraesCS1D03G0941600;TraesCS2A03G0909900;TraesCS2B03G0999600
GO:0016782	transferase activity, transferring sulfur-containing groups	0.0012	0.0002	5.93	0.155765	0.233491	TraesCS7D03G1251700
GO:0008237	metallopeptidase activity	0.0023	0.0008	2.84	0.1568	0.233566	TraesCS7A03G1166100;TraesCS7D03G1112400
GO:0016829	lyase activity	0.0058	0.0033	1.75	0.160866	0.23678	TraesCS2B03G1018400;TraesCS3B03G0756500;TraesCS6A03G0664500;TraesCS6B03G0812300;TraesCS6D03G0553100
GO:0080030	methyl indole-3-acetate esterase activity	0.0012	0.0002	5.68	0.161958	0.23678	TraesCS2D03G0384100
GO:0080031	methyl salicylate esterase activity	0.0012	0.0002	5.68	0.161958	0.23678	TraesCS2D03G0384100
GO:0016701	oxidoreductase activity, acting on single donors with incorporation of molecular
oxygen	0.0012	0.0002	5.45	0.168105	0.24426	TraesCS3B03G1037700
GO:0004348	glucosylceramidase activity	0.0012	0.0002	5.24	0.174208	0.250059	TraesCS7D03G0753800
GO:0008195	phosphatidate phosphatase activity	0.0012	0.0002	5.24	0.174208	0.250059	TraesCS7A03G0814900
GO:0004364	glutathione transferase activity	0.0023	0.0009	2.62	0.177536	0.251784	TraesCS4A03G0212800;TraesCS5B03G1052000
GO:0015299	solute:proton antiporter activity	0.0023	0.0009	2.62	0.177536	0.251784	TraesCS5A03G0074000;TraesCS5B03G0067900
GO:0016620	oxidoreductase activity, acting on the aldehyde or oxo group of donors, NAD or
NADP as acceptor	0.0023	0.0009	2.6	0.180157	0.25263	TraesCS2B03G0522600;TraesCS2D03G0411500
GO:0102721	ubiquinol:oxygen oxidoreductase activity	0.0012	0.0002	5.05	0.180266	0.25263	TraesCS2B03G1163500
GO:0004322	ferroxidase activity	0.0012	0.0002	4.87	0.186279	0.253556	TraesCS5D03G0385900
GO:0016783	sulfurtransferase activity	0.0012	0.0002	4.87	0.186279	0.253556	TraesCS7D03G1251700
GO:0016846	carbon-sulfur lyase activity	0.0012	0.0002	4.87	0.186279	0.253556	TraesCS1D03G0581100
GO:0033293	monocarboxylic acid binding	0.0012	0.0002	4.87	0.186279	0.253556	TraesCS1A03G0471300
GO:0033897	ribonuclease T2 activity	0.0012	0.0002	4.87	0.186279	0.253556	TraesCS3B03G1059700
GO:0004373	glycogen (starch) synthase activity	0.0012	0.0002	4.7	0.192249	0.258708	TraesCS2D03G1048800
GO:0005536	glucose binding	0.0012	0.0002	4.7	0.192249	0.258708	TraesCS1A03G0845300
GO:0048037	obsolete cofactor binding	0.0023	0.0009	2.46	0.196002	0.262268	TraesCS3B03G0756500;TraesCS5B03G1052000
GO:0016208	AMP binding	0.0012	0.0003	4.4	0.204056	0.269995	TraesCS6A03G0982200
GO:0044390	ubiquitin-like protein conjugating enzyme binding	0.0012	0.0003	4.4	0.204056	0.269995	TraesCS7B03G0881900
GO:0015079	potassium ion transmembrane transporter activity	0.0023	0.001	2.37	0.206658	0.271918	TraesCS2D03G0667000;TraesCS3D03G0964400
GO:0009916	alternative oxidase activity	0.0012	0.0003	4.26	0.209896	0.273144	TraesCS2B03G1163500
GO:0016879	ligase activity, forming carbon-nitrogen bonds	0.0012	0.0003	4.26	0.209896	0.273144	TraesCS6D03G0466000
GO:0004396	hexokinase activity	0.0012	0.0003	4.01	0.221446	0.282846	TraesCS1A03G0845300
GO:0016161	beta-amylase activity	0.0012	0.0003	4.01	0.221446	0.282846	TraesCS1A03G0568300
GO:0102229	amylopectin maltohydrolase activity	0.0012	0.0003	4.01	0.221446	0.282846	TraesCS1A03G0568300
GO:0004857	enzyme inhibitor activity	0.0058	0.0037	1.55	0.222129	0.282846	TraesCS3A03G1065800;TraesCS4A03G0901700;TraesCS5D03G1109600;TraesCS6A03G1040400;TraesCS7B03G0271800
GO:0046912	transferase activity, transferring acyl groups, acyl groups converted into alkyl
on transfer	0.0012	0.0003	3.79	0.232827	0.290228	TraesCS7B03G0830100
GO:0072341	modified amino acid binding	0.0012	0.0003	3.79	0.232827	0.290228	TraesCS5B03G1052000
GO:1900750	oligopeptide binding	0.0012	0.0003	3.79	0.232827	0.290228	TraesCS5B03G1052000
GO:2001070	starch binding	0.0012	0.0003	3.79	0.232827	0.290228	TraesCS2D03G1048800
GO:0016717	oxidoreductase activity, acting on paired donors, with oxidation of a pair of
donors resulting in the reduction of molecular oxygen to two molecules of water	0.0012	0.0003	3.59	0.244043	0.30104	TraesCS4B03G0545000
GO:0016881	acid-amino acid ligase activity	0.0012	0.0003	3.59	0.244043	0.30104	TraesCS6D03G0466000
GO:0001871	obsolete pattern binding	0.0012	0.0003	3.33	0.26056	0.3181	TraesCS1D03G0793500
GO:0005086	ARF guanyl-nucleotide exchange factor activity	0.0012	0.0003	3.33	0.26056	0.3181	TraesCS3A03G0217500
GO:0031624	ubiquitin conjugating enzyme binding	0.0012	0.0004	3.25	0.265985	0.323058	TraesCS7B03G0881900
GO:0071949	FAD binding	0.0046	0.003	1.52	0.270769	0.327192	TraesCS2A03G1251200;TraesCS2B03G1431500;TraesCS3B03G0385800;TraesCS7D03G0870100
GO:0004427	inorganic diphosphatase activity	0.0012	0.0004	3.1	0.276716	0.331	TraesCS3B03G1510300
GO:0019139	cytokinin dehydrogenase activity	0.0012	0.0004	3.1	0.276716	0.331	TraesCS3B03G0385800
GO:0050661	NADP binding	0.0046	0.0031	1.49	0.282085	0.335727	TraesCS2B03G0932700;TraesCS5A03G0866500;TraesCS7A03G0297600;TraesCS7D03G0275400
GO:0008271	secondary active sulfate transmembrane transporter activity	0.0012	0.0004	2.96	0.28729	0.340212	TraesCS4D03G0652900
GO:0004834	tryptophan synthase activity	0.0012	0.0004	2.67	0.313056	0.367053	TraesCS5B03G1092400
GO:0043295	glutathione binding	0.0012	0.0004	2.67	0.313056	0.367053	TraesCS5B03G1052000
GO:0046933	proton-transporting ATP synthase activity, rotational mechanism	0.0035	0.0023	1.5	0.323928	0.377184	TraesCS1A03G0933800LC;TraesCS2B03G1228900LC;TraesCS5D03G1014100
GO:0008144	drug binding	0.0023	0.0014	1.7	0.328036	0.377184	TraesCS1B03G0776400;TraesCS3B03G0756500
GO:0002161	aminoacyl-tRNA editing activity	0.0012	0.0005	2.52	0.328066	0.377184	TraesCS5B03G0112300
GO:0045548	phenylalanine ammonia-lyase activity	0.0012	0.0005	2.52	0.328066	0.377184	TraesCS1A03G0089500
GO:0019205	nucleobase-containing compound kinase activity	0.0012	0.0005	2.48	0.332997	0.381003	TraesCS1B03G0776400
GO:0050662	obsolete coenzyme binding	0.0012	0.0005	2.43	0.337891	0.384744	TraesCS3B03G0756500
GO:0022857	transmembrane transporter activity	0.0161	0.0141	1.14	0.34721	0.391801	TraesCS1A03G0992000;TraesCS1B03G0195500;TraesCS2A03G0796100;TraesCS2A03G0907100;TraesCS2A03G1176300;TraesCS2B03G0880900;TraesCS2D03G0442200;TraesCS3D03G0787500;TraesCS3D03G0828400;TraesCS4A03G1024500;TraesCS4B03G0883500;TraesCS5A03G0037600;TraesCS5D03G0264600;TraesCS6D03G0274100
GO:0051082	unfolded protein binding	0.0046	0.0034	1.34	0.347738	0.391801	TraesCS3A03G0911200;TraesCS4A03G0897300;TraesCS5B03G1236400;TraesCS5D03G1112300LC
GO:0003968	RNA-directed 5'-3' RNA polymerase activity	0.0012	0.0005	2.31	0.352359	0.391801	TraesCS6A03G0784300
GO:0005384	manganese ion transmembrane transporter activity	0.0012	0.0005	2.31	0.352359	0.391801	TraesCS7D03G0062700
GO:1901681	sulfur compound binding	0.0012	0.0005	2.31	0.352359	0.391801	TraesCS5B03G1052000
GO:0030955	potassium ion binding	0.0012	0.0005	2.27	0.357112	0.39354	TraesCS4D03G0437700
GO:0008374	O-acyltransferase activity	0.0023	0.0014	1.59	0.357247	0.39354	TraesCS2B03G1030700;TraesCS7A03G0858600
GO:0004743	pyruvate kinase activity	0.0012	0.0005	2.24	0.361829	0.39457	TraesCS4D03G0437700
GO:0015211	purine nucleoside transmembrane transporter activity	0.0012	0.0005	2.24	0.361829	0.39457	TraesCS5D03G0959300
GO:0004650	polygalacturonase activity	0.0023	0.0015	1.57	0.365136	0.39457	TraesCS2A03G1012900;TraesCS5B03G0246800
GO:0003872	6-phosphofructokinase activity	0.0012	0.0005	2.2	0.366512	0.39457	TraesCS3D03G0226000
GO:0003918	DNA topoisomerase type II (double strand cut, ATP-hydrolyzing) activity	0.0012	0.0005	2.2	0.366512	0.39457	TraesCS3D03G0411500
GO:0050660	flavin adenine dinucleotide binding	0.0046	0.0036	1.3	0.372511	0.399214	TraesCS3D03G0395100;TraesCS3D03G0616600;TraesCS5A03G0866500;TraesCS7B03G0469800
GO:0004575	sucrose alpha-glucosidase activity	0.0012	0.0006	2.07	0.384903	0.410636	TraesCS2B03G1026200
GO:0051213	dioxygenase activity	0.0012	0.0006	2.04	0.389416	0.411742	TraesCS2D03G0893500
GO:0052689	carboxylic ester hydrolase activity	0.0012	0.0006	2.04	0.389416	0.411742	TraesCS3D03G0988400
GO:0008081	phosphoric diester hydrolase activity	0.0023	0.0016	1.44	0.406529	0.426675	TraesCS1B03G1005200;TraesCS1D03G0838800
GO:0005249	voltage-gated potassium channel activity	0.0012	0.0006	1.92	0.407143	0.426675	TraesCS7A03G0471700
GO:0004722	protein serine/threonine phosphatase activity	0.0035	0.0027	1.29	0.41294	0.430844	TraesCS4A03G0096200;TraesCS4D03G0610600;TraesCS5D03G0906000
GO:0051287	NAD binding	0.0035	0.0027	1.27	0.418768	0.435009	TraesCS4A03G0619500;TraesCS4B03G0183900;TraesCS4D03G0151600
GO:0005216	ion channel activity	0.0012	0.0006	1.82	0.424356	0.438888	TraesCS6B03G0996500
GO:0097367	carbohydrate derivative binding	0.0023	0.0017	1.38	0.426734	0.439428	TraesCS5A03G0390300;TraesCS5D03G0377900
GO:0102965	alcohol-forming fatty acyl-CoA reductase activity	0.0012	0.0006	1.77	0.432774	0.443719	TraesCS7B03G0474100
GO:0004197	cysteine-type endopeptidase activity	0.0012	0.0007	1.75	0.436937	0.444142	TraesCS2D03G0874400
GO:0008422	beta-glucosidase activity	0.0012	0.0007	1.75	0.436937	0.444142	TraesCS3B03G0476500
GO:0030674	protein-macromolecule adaptor activity	0.0012	0.0007	1.7	0.445171	0.450578	TraesCS5D03G0328300
GO:0080019	fatty-acyl-CoA reductase (alcohol-forming) activity	0.0012	0.0007	1.68	0.449243	0.45108	TraesCS7B03G0474100
GO:0000977	RNA polymerase II transcription regulatory region sequence-specific DNA binding	0.0023	0.0018	1.31	0.451471	0.45108	TraesCS5D03G0283800;TraesCS7A03G0289300
GO:0031406	carboxylic acid binding	0.0012	0.0007	1.66	0.453285	0.45108	TraesCS1A03G0471300
GO:0043177	organic acid binding	0.0012	0.0007	1.66	0.453285	0.45108	TraesCS1A03G0471300
GO:0016413	O-acetyltransferase activity	0.0012	0.0007	1.59	0.469159	0.464923	TraesCS7A03G0858600
GO:0008483	transaminase activity	0.0012	0.0007	1.57	0.473056	0.466758	TraesCS1B03G0235600
GO:0008061	chitin binding	0.0012	0.0007	1.55	0.476923	0.466758	TraesCS6D03G0494400
GO:0016616	oxidoreductase activity, acting on the CH-OH group of donors, NAD or NADP as
acceptor	0.0012	0.0007	1.55	0.476923	0.466758	TraesCS2B03G0929400
GO:0016798	hydrolase activity, acting on glycosyl bonds	0.0023	0.0019	1.22	0.487403	0.475052	TraesCS1D03G0793500;TraesCS3A03G1098500
GO:0051087	chaperone binding	0.0012	0.0008	1.47	0.49584	0.481294	TraesCS7D03G0361400
GO:0051536	iron-sulfur cluster binding	0.0012	0.0008	1.44	0.503214	0.486015	TraesCS4B03G0050400
GO:0004713	protein tyrosine kinase activity	0.0012	0.0008	1.42	0.50686	0.486015	TraesCS3D03G0717900
GO:0016407	acetyltransferase activity	0.0012	0.0008	1.42	0.50686	0.486015	TraesCS7A03G0858600
GO:0060090	molecular adaptor activity	0.0012	0.0008	1.39	0.514073	0.490944	TraesCS5D03G0328300
GO:0051015	actin filament binding	0.0012	0.0008	1.36	0.52118	0.495733	TraesCS5B03G0159700
GO:0003680	AT DNA binding	0.0012	0.0009	1.31	0.535086	0.504904	TraesCS2D03G1277600
GO:0008134	transcription factor binding	0.0012	0.0009	1.31	0.535086	0.504904	TraesCS5D03G0283800
GO:0004568	chitinase activity	0.0012	0.0009	1.27	0.545249	0.512452	TraesCS6D03G0494400
GO:0005484	SNAP receptor activity	0.0012	0.0009	1.26	0.548587	0.513552	TraesCS4A03G1082400
GO:0016830	carbon-carbon lyase activity	0.0012	0.0009	1.24	0.55519	0.517687	TraesCS4B03G0050400
GO:0004185	serine-type carboxypeptidase activity	0.0035	0.0034	1.03	0.559555	0.51971	TraesCS1A03G0454100;TraesCS4B03G0133100;TraesCS4B03G0133800
GO:0003887	DNA-directed DNA polymerase activity	0.0012	0.001	1.19	0.57128	0.526686	TraesCS3B03G0809100
GO:0098772	molecular function regulator	0.0023	0.0022	1.04	0.571513	0.526686	TraesCS3A03G1065800;TraesCS7B03G0271800
GO:0042803	protein homodimerization activity	0.0023	0.0022	1.04	0.575652	0.528445	TraesCS1B03G0776400;TraesCS7B03G0337700
GO:0004842	ubiquitin-protein transferase activity	0.0081	0.0083	0.97	0.582386	0.529803	TraesCS5A03G0718700;TraesCS5B03G0756900;TraesCS5D03G0686200;TraesCS7A03G0201200;TraesCS7B03G0277000;TraesCS7B03G0881900;TraesCS7D03G0181500
GO:0004725	protein tyrosine phosphatase activity	0.0012	0.001	1.15	0.583731	0.529803	TraesCS4D03G0181600
GO:0010333	terpene synthase activity	0.0023	0.0023	1.02	0.583843	0.529803	TraesCS2A03G0055900;TraesCS2D03G0056300
GO:0043168	anion binding	0.0035	0.0035	0.98	0.591022	0.53427	TraesCS1A03G0471300;TraesCS3B03G0756500;TraesCS5B03G1052000
GO:0090729	toxin activity	0.0012	0.001	1.11	0.595822	0.536561	TraesCS5B03G1079700LC
GO:0000981	DNA-binding transcription factor activity, RNA polymerase II-specific	0.0012	0.001	1.1	0.598789	0.537191	TraesCS5D03G0283800
GO:0005525	GTP binding	0.0069	0.0073	0.95	0.603804	0.539646	TraesCS1A03G0663000;TraesCS1B03G0753200;TraesCS1D03G0624600;TraesCS4D03G0573700;Triticum_aestivum_newGene_168511;Triticum_aestivum_newGene_62267
GO:0030234	enzyme regulator activity	0.0023	0.0024	0.98	0.607709	0.541094	TraesCS3A03G1065800;TraesCS7B03G0271800
GO:0015078	proton transmembrane transporter activity	0.0023	0.0024	0.95	0.623033	0.552661	TraesCS1B03G0161300;TraesCS4A03G0206400
GO:0036094	small molecule binding	0.0023	0.0024	0.94	0.628659	0.554711	TraesCS1A03G0471300;TraesCS3B03G0756500
GO:0008324	cation transmembrane transporter activity	0.0012	0.0011	1.01	0.630029	0.554711	TraesCS1A03G0175400
GO:0043621	protein self-association	0.0012	0.0012	0.97	0.646032	0.566695	TraesCS4B03G0852400
GO:0042277	peptide binding	0.0012	0.0012	0.96	0.648631	0.566875	TraesCS5B03G1052000
GO:0004721	phosphoprotein phosphatase activity	0.0012	0.0012	0.93	0.658839	0.571578	TraesCS6A03G0488400
GO:0045330	aspartyl esterase activity	0.0012	0.0012	0.93	0.658839	0.571578	TraesCS3B03G0671800
GO:0003924	GTPase activity	0.0046	0.0052	0.88	0.664773	0.573846	TraesCS1A03G0663000;TraesCS1B03G0753200;TraesCS1D03G0624600;Triticum_aestivum_newGene_62267
GO:0030599	pectinesterase activity	0.0012	0.0013	0.92	0.666299	0.573846	TraesCS3B03G0671800
GO:0044389	ubiquitin-like protein ligase binding	0.0012	0.0013	0.89	0.678373	0.582128	TraesCS2B03G1222000
GO:0044877	protein-containing complex binding	0.0012	0.0013	0.87	0.685407	0.586041	TraesCS5D03G1075200
GO:0033218	amide binding	0.0012	0.0014	0.85	0.692288	0.589795	TraesCS5B03G1052000
GO:0016702	oxidoreductase activity, acting on single donors with incorporation of molecular
oxygen, incorporation of two atoms of oxygen	0.0012	0.0014	0.84	0.696791	0.58999	TraesCS6B03G1118700
GO:0005507	copper ion binding	0.0023	0.0028	0.83	0.697499	0.58999	TraesCS7A03G1115600;TraesCS7D03G0851400
GO:0030598	rRNA N-glycosylase activity	0.0012	0.0014	0.82	0.707763	0.596541	TraesCS5B03G1079700LC
GO:0016765	transferase activity, transferring alkyl or aryl (other than methyl) groups	0.0023	0.0029	0.79	0.718964	0.603833	TraesCS4A03G0212800;TraesCS5B03G1052000
GO:0042802	identical protein binding	0.0023	0.003	0.76	0.737733	0.617407	TraesCS1B03G0776400;TraesCS7B03G0337700
GO:0016757	transferase activity, transferring glycosyl groups	0.0069	0.0085	0.81	0.74712	0.623062	TraesCS1B03G0748200;TraesCS3A03G0044600;TraesCS3A03G1025100;TraesCS3B03G0053700;TraesCS5D03G0694100;TraesCS7D03G0953000
GO:0003779	actin binding	0.0012	0.0017	0.66	0.780791	0.64841	TraesCS2A03G0932300
GO:0019899	enzyme binding	0.0035	0.0048	0.73	0.782991	0.64841	TraesCS2B03G1222000;TraesCS5B03G1052000;TraesCS7B03G0881900
GO:0003777	microtubule motor activity	0.0012	0.0018	0.63	0.796375	0.657196	TraesCS3B03G0502300
GO:0016831	carboxy-lyase activity	0.0012	0.0018	0.62	0.800831	0.657503	TraesCS7A03G0935300
GO:0004386	helicase activity	0.0035	0.0049	0.7	0.8023	0.657503	TraesCS4A03G0906500LC;TraesCS5B03G1224700;TraesCS5D03G1105500LC
GO:0031625	ubiquitin protein ligase binding	0.0012	0.0019	0.61	0.808041	0.659885	TraesCS2B03G1222000
GO:0008017	microtubule binding	0.0023	0.0035	0.65	0.814141	0.659885	TraesCS3B03G0502300;TraesCS7A03G0458700
GO:0016874	ligase activity	0.0012	0.0019	0.6	0.814991	0.659885	TraesCS6D03G0466000
GO:0061659	ubiquitin-like protein ligase activity	0.0012	0.0019	0.59	0.816351	0.659885	TraesCS7B03G0881900
GO:0016773	phosphotransferase activity, alcohol group as acceptor	0.0035	0.0053	0.66	0.83581	0.671467	TraesCS1A03G0513100;TraesCS1D03G0847100;Triticum_aestivum_newGene_210926
GO:0016758	transferase activity, transferring hexosyl groups	0.0012	0.0021	0.55	0.839184	0.671467	TraesCS4A03G0567000
GO:0042162	telomeric DNA binding	0.0012	0.0021	0.55	0.839184	0.671467	Triticum_aestivum_newGene_210926
GO:0004222	metalloendopeptidase activity	0.0012	0.0022	0.53	0.850621	0.678326	TraesCS6A03G0811900
GO:0008171	O-methyltransferase activity	0.0012	0.0022	0.52	0.857089	0.68119	TraesCS7D03G0284100
GO:0016746	transferase activity, transferring acyl groups	0.0012	0.0023	0.51	0.862265	0.683012	TraesCS7A03G0858600
GO:0016772	transferase activity, transferring phosphorus-containing groups	0.0035	0.0058	0.6	0.880203	0.694897	TraesCS1B03G0776400;TraesCS1D03G0847100;Triticum_aestivum_newGene_210926
GO:0140110	transcription regulator activity	0.0035	0.0062	0.56	0.904193	0.70967	TraesCS7A03G0408000;TraesCS7B03G0208500;TraesCS7D03G0392600
GO:0008289	lipid binding	0.0023	0.0045	0.51	0.905703	0.70967	TraesCS2A03G0294400;TraesCS4A03G0520000
GO:0003899	DNA-directed 5'-3' RNA polymerase activity	0.0023	0.0046	0.5	0.907904	0.70967	TraesCS5A03G1139200LC;TraesCS5D03G1093300
GO:0003824	catalytic activity	0.0414	0.0514	0.81	0.924191	0.718567	TraesCS1A03G1060900;TraesCS1B03G0776400;TraesCS1D03G0648800;TraesCS1D03G0793500;TraesCS1D03G0847100;TraesCS2B03G0929400;TraesCS2D03G1307900;TraesCS3A03G1198300;TraesCS3B03G0336200;TraesCS3B03G0756500;TraesCS3B03G1435600;TraesCS3D03G0988400;TraesCS3D03G1136300;TraesCS4A03G0212800;TraesCS4A03G0862200;TraesCS4B03G0005100;TraesCS4B03G0542400;TraesCS4D03G0004700;TraesCS4D03G0004900;TraesCS5A03G0092400…
GO:0030145	manganese ion binding	0.0012	0.003	0.39	0.925355	0.718567	TraesCS3D03G0384100
GO:0061630	ubiquitin protein ligase activity	0.0012	0.0031	0.37	0.935126	0.719885	TraesCS7B03G0881900
GO:0004867	serine-type endopeptidase inhibitor activity	0.0012	0.0032	0.36	0.939297	0.719885	TraesCS1A03G0676300
GO:0043167	ion binding	0.0035	0.007	0.49	0.943958	0.719885	TraesCS1A03G0471300;TraesCS3B03G0756500;TraesCS5B03G1052000
GO:0019787	ubiquitin-like protein transferase activity	0.0012	0.0036	0.32	0.955158	0.719885	TraesCS7B03G0881900
GO:0045735	nutrient reservoir activity	0.0012	0.0037	0.31	0.960742	0.719885	TraesCS3D03G0384100
GO:0043169	cation binding	0.0012	0.004	0.29	0.969912	0.719885	TraesCS7A03G0826800
GO:0016740	transferase activity	0.0104	0.0185	0.56	0.980265	0.719885	TraesCS1B03G0776400;TraesCS1D03G0847100;TraesCS3A03G1029800;TraesCS4A03G0212800;TraesCS5B03G1052000;TraesCS7A03G0858600;TraesCS7B03G0881900;TraesCS7D03G1251700;Triticum_aestivum_newGene_210926
GO:0008168	methyltransferase activity	0.0023	0.0068	0.34	0.981484	0.719885	TraesCS2B03G1065900;Triticum_aestivum_newGene_205634
GO:0016787	hydrolase activity	0.0173	0.0297	0.58	0.992421	0.719885	TraesCS1B03G0643800;TraesCS1B03G1192100;TraesCS1D03G0358700;TraesCS1D03G0793500;TraesCS1D03G0972000;TraesCS2D03G0384100;TraesCS3D03G0365000LC;TraesCS3D03G0550100;TraesCS3D03G0988400;TraesCS3D03G1110800;TraesCS4D03G0454600;TraesCS4D03G0824900;TraesCS5B03G0626700;TraesCS6A03G0723900;TraesCS6B03G0856800
GO:0140096	catalytic activity, acting on a protein	0.0023	0.0107	0.22	0.99909	0.719885	TraesCS7B03G0881900;Triticum_aestivum_newGene_210926
GO:0016788	hydrolase activity, acting on ester bonds	0.0127	0.0283	0.45	0.999368	0.719885	TraesCS1A03G0391700;TraesCS3A03G0051100;TraesCS3A03G0051200;TraesCS3A03G0691700;TraesCS3B03G0787300;TraesCS3D03G0628700;TraesCS3D03G0652900;TraesCS3D03G0988400;TraesCS4A03G0848200;TraesCS5B03G1294400;TraesCS5D03G1160100
GO:0008234	cysteine-type peptidase activity	0.0035	0.0144	0.24	0.999705	0.719885	TraesCS3A03G0829800;TraesCS3A03G0832300;TraesCS3D03G0761000
GO:0003674	molecular_function	0.0403	0.0678	0.59	0.999803	0.719885	TraesCS1A03G0471300;TraesCS1B03G0776400;TraesCS1D03G0793500;TraesCS1D03G0847100;TraesCS2B03G0929400;TraesCS2B03G1222000;TraesCS3A03G1065800;TraesCS3A03G1198300;TraesCS3B03G0756500;TraesCS3D03G0988400;TraesCS4A03G0212800;TraesCS4A03G1082400;TraesCS4B03G0005100;TraesCS4B03G0542400;TraesCS4B03G0852400;TraesCS4D03G0004700;TraesCS4D03G0004900;TraesCS5B03G1052000;TraesCS5D03G0328300;TraesCS5D03G1075200…
GO:0003677	DNA binding	0.0449	0.0756	0.59	0.999914	0.719885	TraesCS1D03G1013100;TraesCS2A03G0706600;TraesCS2A03G0808200;TraesCS2A03G1019200;TraesCS2A03G1251300;TraesCS2B03G0893200;TraesCS2D03G0960200;TraesCS3A03G0418900;TraesCS3A03G0805100;TraesCS3A03G0812200;TraesCS3B03G0809100;TraesCS3B03G0927100;TraesCS3B03G1043800;TraesCS3D03G0400200;TraesCS3D03G0411500;TraesCS3D03G0419200;TraesCS3D03G0709800;TraesCS3D03G0741900;TraesCS3D03G0773100;TraesCS4A03G0616100…
GO:0046983	protein dimerization activity	0.015	0.0354	0.42	0.999919	0.719885	TraesCS1B03G0776400;TraesCS3A03G0531600;TraesCS3D03G0031700;TraesCS4A03G0619500;TraesCS4B03G0183900;TraesCS4D03G0151600;TraesCS4D03G0501100;TraesCS5B03G0996300;TraesCS5D03G0283800;TraesCS6D03G0649700;TraesCS7A03G0289300;TraesCS7A03G0431400;TraesCS7B03G0337700
GO:0005488	binding	0.0196	0.0421	0.46	0.99992	0.719885	TraesCS1A03G0471300;TraesCS1B03G0776400;TraesCS1D03G0793500;TraesCS2B03G1222000;TraesCS3B03G0756500;TraesCS4A03G1082400;TraesCS4B03G0852400;TraesCS5B03G1052000;TraesCS5D03G0328300;TraesCS5D03G1075200;TraesCS7A03G0408000;TraesCS7B03G0208500;TraesCS7B03G0337700;TraesCS7B03G0881900;TraesCS7D03G0361400;TraesCS7D03G0392600;Triticum_aestivum_newGene_210926
GO:0003723	RNA binding	0.015	0.0385	0.39	0.999987	0.719885	TraesCS1D03G0577900;TraesCS2A03G0619900;TraesCS2B03G0740500;TraesCS2D03G0612500;TraesCS3B03G1059700;TraesCS3D03G0606600;TraesCS4A03G0187000;TraesCS4A03G0906500LC;TraesCS5B03G0979500;TraesCS5B03G1224700;TraesCS5D03G1105500LC;TraesCS6A03G0784300;TraesCS6B03G0739400
GO:1901363	heterocyclic compound binding	0.0058	0.0234	0.25	0.99999	0.719885	TraesCS3B03G0756500;TraesCS7A03G0408000;TraesCS7B03G0208500;TraesCS7D03G0392600;Triticum_aestivum_newGene_210926
GO:0097159	organic cyclic compound binding	0.0058	0.0235	0.24	0.99999	0.719885	TraesCS3B03G0756500;TraesCS7A03G0408000;TraesCS7B03G0208500;TraesCS7D03G0392600;Triticum_aestivum_newGene_210926
GO:0004519	endonuclease activity	0.0012	0.014	0.08	0.999995	0.719885	TraesCS3A03G0089500
GO:0005515	protein binding	0.0299	0.0643	0.47	0.999998	0.719885	TraesCS1B03G0574900;TraesCS1B03G0776400;TraesCS1D03G0046200;TraesCS1D03G0479600;TraesCS2B03G1222000;TraesCS3B03G1298900;TraesCS3D03G0279900;TraesCS4A03G0212800;TraesCS4A03G0819500;TraesCS4A03G1082400;TraesCS4B03G0619700;TraesCS4B03G0852400;TraesCS5B03G1052000;TraesCS5D03G0328300;TraesCS5D03G1075200;TraesCS6A03G0013500;TraesCS6A03G0902800;TraesCS7A03G0515800;TraesCS7B03G0271800;TraesCS7B03G0337700…
GO:0004518	nuclease activity	0.0012	0.0166	0.07	1	0.719885	TraesCS3D03G0419200
GO:0003735	structural constituent of ribosome	0.0012	0.0224	0.05	1	0.719885	TraesCS6B03G0675600LC
GO:0004523	RNA-DNA hybrid ribonuclease activity	0.0035	0.0734	0.05	1	0.719885	Triticum_aestivum_newGene_162240;Triticum_aestivum_newGene_231659;Triticum_aestivum_newGene_47749

## Sheet: CS-0_vs_CS-5 (BP)
ID	Description	GeneRatio	BgRatio	enrich_factor	pvalue	qvalue	geneID
GO:0005992	trehalose biosynthetic process	0.0102	0.0011	9.35	4.89077e-11	7.18172e-08	TraesCS1A03G0555300;TraesCS1B03G0647100;TraesCS1B03G0961400;TraesCS1D03G0145900;TraesCS1D03G0535100;TraesCS1D03G0805800;TraesCS2D03G0926400;TraesCS3A03G0721100;TraesCS3D03G0665100;TraesCS5A03G0508000;TraesCS5B03G0513600;TraesCS5B03G0539000;TraesCS5D03G0474200;TraesCS6A03G0903100;TraesCS6D03G0775000
GO:0006429	leucyl-tRNA aminoacylation	0.0061	0.0003	19.78	1.87801e-10	1.37886e-07	TraesCS1B03G0669100;TraesCS1D03G0549900;TraesCS2A03G0307400;TraesCS2B03G0425100;TraesCS2D03G0323100;TraesCS3A03G0382400;TraesCS3B03G0468400;TraesCS3D03G0369700;TraesCS5B03G0112300
GO:0007018	microtubule-based movement	0.0143	0.0039	3.67	3.96335e-07	0.000193995	TraesCS1A03G0645200;TraesCS1B03G0730900;TraesCS1D03G0602100;TraesCS2A03G1125000;TraesCS2B03G0901200;TraesCS2B03G1030300;TraesCS2B03G1270000;TraesCS3A03G0586200;TraesCS3A03G0695800;TraesCS3B03G0502300;TraesCS3B03G0644200;TraesCS3B03G0666700;TraesCS3B03G0720100;TraesCS3D03G0520600;TraesCS3D03G0539400;TraesCS4B03G0295800;TraesCS5A03G0080300;TraesCS5B03G0804300;TraesCS5D03G0112100;TraesCS5D03G0247900…
GO:0031348	negative regulation of defense response	0.0075	0.0013	5.89	2.55915e-06	0.000807658	TraesCS1A03G0706000;TraesCS1B03G0806900;TraesCS1D03G0670100;TraesCS1D03G0805500;TraesCS2B03G0219100;TraesCS2B03G0723900;TraesCS3A03G0692600;TraesCS3B03G0789100;TraesCS3D03G0629600;TraesCS5B03G1310000;TraesCS5D03G1170300
GO:0048544	recognition of pollen	0.0245	0.0105	2.34	3.21781e-06	0.000807658	TraesCS1A03G0037900;TraesCS1A03G0038100;TraesCS1A03G0871600;TraesCS1B03G0043500;TraesCS1B03G1035300;TraesCS1B03G1055900;TraesCS1D03G0584600;TraesCS2A03G0446900;TraesCS2A03G0450200;TraesCS2A03G0745400;TraesCS2A03G1240100;TraesCS2B03G0568900;TraesCS2B03G1287500;TraesCS2B03G1444300;TraesCS2D03G0454600;TraesCS2D03G0455900;TraesCS3A03G0160300;TraesCS3B03G0201700;TraesCS3D03G0142600;TraesCS3D03G0142800…
GO:0045089	positive regulation of innate immune response	0.0075	0.0013	5.74	3.30011e-06	0.000807658	TraesCS1A03G0498700;TraesCS1A03G0706000;TraesCS1B03G0568300;TraesCS1B03G0806900;TraesCS1D03G0490700;TraesCS1D03G0670100;TraesCS2A03G0801300;TraesCS2D03G0741000;TraesCS3A03G1146700;TraesCS5B03G1310000;TraesCS5D03G1170300
GO:0006680	glucosylceramide catabolic process	0.0041	0.0003	13.19	3.87116e-06	0.00081207	TraesCS1A03G0408100;TraesCS1B03G0499300;TraesCS1D03G0376900;TraesCS4B03G0201300;TraesCS7D03G0753800;TraesCS7D03G0755600
GO:0019427	acetyl-CoA biosynthetic process from acetate	0.0027	0.0001	27.84	4.72358e-06	0.000867025	TraesCS2A03G0727500;TraesCS2B03G0803300;TraesCS2D03G0670500;TraesCS6A03G0982200
GO:0006424	glutamyl-tRNA aminoacylation	0.0034	0.0002	17.4	5.37902e-06	0.00087763	TraesCS1A03G0896600;TraesCS1D03G0874100;TraesCS3A03G0445600;TraesCS3B03G0522800;TraesCS3D03G0413900
GO:0031347	regulation of defense response	0.0129	0.004	3.23	9.1556e-06	0.00125746	TraesCS1A03G0498700;TraesCS1A03G0706000;TraesCS1B03G0568300;TraesCS1B03G0806900;TraesCS1D03G0490700;TraesCS1D03G0670100;TraesCS1D03G0805500;TraesCS2B03G0219100;TraesCS2B03G0723900;TraesCS3A03G0692600;TraesCS3A03G1146700;TraesCS3B03G0789100;TraesCS3D03G0629600;TraesCS4D03G0700400;TraesCS5B03G1310000;TraesCS5D03G1170300;TraesCS7A03G0519200;TraesCS7B03G0337700;TraesCS7D03G0501800
GO:0031349	positive regulation of defense response	0.0082	0.0017	4.73	9.41972e-06	0.00125746	TraesCS1A03G0498700;TraesCS1A03G0706000;TraesCS1B03G0568300;TraesCS1B03G0806900;TraesCS1D03G0490700;TraesCS1D03G0670100;TraesCS3A03G1146700;TraesCS5B03G1310000;TraesCS5D03G1170300;TraesCS7A03G0519200;TraesCS7B03G0337700;TraesCS7D03G0501800
GO:0006551	leucine metabolic process	0.002	0	41.77	1.36971e-05	0.00154716	TraesCS6A03G0664500;TraesCS6B03G0812300;TraesCS6D03G0553100
GO:1903335	regulation of vacuolar transport	0.002	0	41.77	1.36971e-05	0.00154716	TraesCS7A03G0519200;TraesCS7B03G0337700;TraesCS7D03G0501800
GO:0030245	cellulose catabolic process	0.0075	0.0015	4.89	1.60354e-05	0.00168191	TraesCS1A03G0176100;TraesCS1A03G0880600;TraesCS1B03G1027600;TraesCS1D03G0854000;TraesCS6A03G0815400;TraesCS6B03G0376200;TraesCS6B03G0967000;TraesCS6D03G0689600;TraesCS7A03G0466000;TraesCS7A03G0478900;TraesCS7B03G0273800
GO:0006075	(1->3)-beta-D-glucan biosynthetic process	0.0054	0.0008	6.43	3.12817e-05	0.00306231	TraesCS3A03G0631500;TraesCS3B03G0708400;TraesCS3D03G0578500;TraesCS6A03G0375100;TraesCS6D03G0322400;TraesCS7A03G0064400;TraesCS7A03G0343200;TraesCS7B03G0132300
GO:0010185	regulation of cellular defense response	0.0027	0.0001	18.56	3.74526e-05	0.00323507	TraesCS1D03G0805500;TraesCS3A03G0692600;TraesCS3B03G0789100;TraesCS3D03G0629600
GO:0051245	negative regulation of cellular defense response	0.0027	0.0001	18.56	3.74526e-05	0.00323507	TraesCS1D03G0805500;TraesCS3A03G0692600;TraesCS3B03G0789100;TraesCS3D03G0629600
GO:2000121	regulation of removal of superoxide radicals	0.002	0.0001	31.33	5.38065e-05	0.00438948	TraesCS1A03G0706000;TraesCS1B03G0806900;TraesCS1D03G0670100
GO:0120029	proton export across plasma membrane	0.0048	0.0007	6.36	0.000105209	0.00813107	TraesCS4A03G0008100;TraesCS4A03G0727000;TraesCS4B03G0068900;TraesCS5A03G1270200;TraesCS7A03G0341300;TraesCS7B03G0126700;TraesCS7D03G0329100
GO:0005975	carbohydrate metabolic process	0.0497	0.0316	1.57	0.000121851	0.00863665	TraesCS1A03G0888000;TraesCS1B03G0988300;TraesCS1D03G0570700;TraesCS1D03G0604100;TraesCS1D03G0625900;TraesCS2A03G0274500;TraesCS2A03G1131000;TraesCS2A03G1298700;TraesCS2B03G0922900;TraesCS2B03G1283100;TraesCS2B03G1448200;TraesCS2D03G0069200;TraesCS2D03G0872500;TraesCS2D03G1154600;TraesCS3A03G0090400;TraesCS3A03G0247900;TraesCS3A03G0442000;TraesCS3A03G0637300;TraesCS3A03G0870500;TraesCS3A03G0870600…
GO:0009081	branched-chain amino acid metabolic process	0.002	0.0001	25.06	0.000132108	0.00863665	TraesCS6A03G0664500;TraesCS6B03G0812300;TraesCS6D03G0553100
GO:1901031	regulation of response to reactive oxygen species	0.002	0.0001	25.06	0.000132108	0.00863665	TraesCS1A03G0706000;TraesCS1B03G0806900;TraesCS1D03G0670100
GO:0002833	positive regulation of response to biotic stimulus	0.0041	0.0006	7.37	0.000141158	0.00863665	TraesCS1A03G0498700;TraesCS1B03G0568300;TraesCS1D03G0490700;TraesCS7A03G0519200;TraesCS7B03G0337700;TraesCS7D03G0501800
GO:0032103	positive regulation of response to external stimulus	0.0041	0.0006	7.37	0.000141158	0.00863665	TraesCS1A03G0498700;TraesCS1B03G0568300;TraesCS1D03G0490700;TraesCS7A03G0519200;TraesCS7B03G0337700;TraesCS7D03G0501800
GO:0043902	positive regulation of multi-organism process	0.0041	0.0006	6.59	0.000267074	0.0152679	TraesCS1A03G0498700;TraesCS1B03G0568300;TraesCS1D03G0490700;TraesCS7A03G0519200;TraesCS7B03G0337700;TraesCS7D03G0501800
GO:0043433	negative regulation of DNA-binding transcription factor activity	0.0027	0.0002	11.93	0.000270335	0.0152679	TraesCS1D03G0805500;TraesCS3A03G0692600;TraesCS3B03G0789100;TraesCS3D03G0629600
GO:0034051	negative regulation of plant-type hypersensitive response	0.0041	0.0006	6.43	0.000309274	0.0164458	TraesCS1A03G0706000;TraesCS1B03G0806900;TraesCS1D03G0670100;TraesCS2B03G0219100;TraesCS5B03G1310000;TraesCS5D03G1170300
GO:0050778	positive regulation of immune response	0.0061	0.0015	4.18	0.00031359	0.0164458	TraesCS1A03G0498700;TraesCS1A03G0706000;TraesCS1B03G0568300;TraesCS1B03G0806900;TraesCS1D03G0490700;TraesCS1D03G0670100;TraesCS3A03G1146700;TraesCS5B03G1310000;TraesCS5D03G1170300
GO:0045824	negative regulation of innate immune response	0.0041	0.0007	6.27	0.000356524	0.0169654	TraesCS1A03G0706000;TraesCS1B03G0806900;TraesCS1D03G0670100;TraesCS2B03G0219100;TraesCS5B03G1310000;TraesCS5D03G1170300
GO:0006426	glycyl-tRNA aminoacylation	0.0027	0.0002	11.14	0.000361654	0.0169654	TraesCS2B03G0797500;TraesCS2D03G0665200;TraesCS4A03G1243100;TraesCS7D03G0600300
GO:0055129	L-proline biosynthetic process	0.0027	0.0002	11.14	0.000361654	0.0169654	TraesCS1D03G0675000;TraesCS3A03G0864700;TraesCS3B03G0987700;TraesCS3D03G0793300
GO:0002684	positive regulation of immune system process	0.0061	0.0015	4.09	0.000369711	0.0169654	TraesCS1A03G0498700;TraesCS1A03G0706000;TraesCS1B03G0568300;TraesCS1B03G0806900;TraesCS1D03G0490700;TraesCS1D03G0670100;TraesCS3A03G1146700;TraesCS5B03G1310000;TraesCS5D03G1170300
GO:0006979	response to oxidative stress	0.0306	0.0179	1.71	0.000419316	0.0186586	TraesCS1A03G0191000;TraesCS1A03G0789400;TraesCS1B03G0317200;TraesCS1D03G0185100;TraesCS2A03G0647400;TraesCS2A03G1334100;TraesCS2B03G0253500;TraesCS2B03G0721900;TraesCS2B03G0839500;TraesCS2B03G1538300;TraesCS2B03G1538800;TraesCS2B03G1541400;TraesCS2D03G1302100;TraesCS2D03G1302200;TraesCS3A03G0247900;TraesCS3A03G0755200;TraesCS3A03G1203000;TraesCS3B03G0317200;TraesCS3B03G1445400;TraesCS3B03G1446200…
GO:0006555	methionine metabolic process	0.002	0.0001	17.9	0.000446005	0.0192624	TraesCS4A03G0052400;TraesCS4D03G0655400;TraesCS5A03G1103900
GO:0006352	DNA-templated transcription, initiation	0.0068	0.0019	3.54	0.000566029	0.0221364	TraesCS1A03G1050000;TraesCS1D03G1013100;TraesCS3B03G1039900;TraesCS3D03G0841900;TraesCS6A03G0760000;TraesCS6B03G0903500;TraesCS6D03G0131900;TraesCS7A03G0731800;TraesCS7B03G0519800;TraesCS7D03G0692300
GO:0010262	somatic embryogenesis	0.0014	0	41.77	0.00057285	0.0221364	TraesCS2A03G0801300;TraesCS2D03G0741000
GO:0033530	raffinose metabolic process	0.0014	0	41.77	0.00057285	0.0221364	TraesCS3A03G0247900;TraesCS3B03G0317200
GO:0034484	raffinose catabolic process	0.0014	0	41.77	0.00057285	0.0221364	TraesCS3A03G0247900;TraesCS3B03G0317200
GO:0010363	regulation of plant-type hypersensitive response	0.0041	0.0007	5.7	0.000604494	0.0222809	TraesCS1A03G0706000;TraesCS1B03G0806900;TraesCS1D03G0670100;TraesCS2B03G0219100;TraesCS5B03G1310000;TraesCS5D03G1170300
GO:0035999	tetrahydrofolate interconversion	0.0027	0.0003	9.83	0.000606936	0.0222809	TraesCS2A03G1152000;TraesCS2D03G1101000;TraesCS3D03G0836200;TraesCS5A03G1103900
GO:0045088	regulation of innate immune response	0.0068	0.002	3.45	0.000689246	0.0228709	TraesCS1A03G0498700;TraesCS1A03G0706000;TraesCS1B03G0568300;TraesCS1B03G0806900;TraesCS1D03G0490700;TraesCS1D03G0670100;TraesCS2B03G0219100;TraesCS3A03G1146700;TraesCS5B03G1310000;TraesCS5D03G1170300
GO:0016144	S-glycoside biosynthetic process	0.002	0.0001	15.66	0.000700881	0.0228709	TraesCS6A03G0664500;TraesCS6B03G0812300;TraesCS6D03G0553100
GO:0019758	glycosinolate biosynthetic process	0.002	0.0001	15.66	0.000700881	0.0228709	TraesCS6A03G0664500;TraesCS6B03G0812300;TraesCS6D03G0553100
GO:0019761	glucosinolate biosynthetic process	0.002	0.0001	15.66	0.000700881	0.0228709	TraesCS6A03G0664500;TraesCS6B03G0812300;TraesCS6D03G0553100
GO:0090322	regulation of superoxide metabolic process	0.002	0.0001	15.66	0.000700881	0.0228709	TraesCS1A03G0706000;TraesCS1B03G0806900;TraesCS1D03G0670100
GO:0009690	cytokinin metabolic process	0.0041	0.0007	5.45	0.000770223	0.0245872	TraesCS3A03G0763900;TraesCS3A03G1128900;TraesCS3B03G0385800;TraesCS3B03G0876900;TraesCS7B03G1227600;Triticum_aestivum_newGene_218611
GO:0009612	response to mechanical stimulus	0.0027	0.0003	8.79	0.000951445	0.029726	TraesCS3A03G0919800;TraesCS4A03G1082400;TraesCS5A03G0562600;TraesCS7A03G0109300
GO:0050776	regulation of immune response	0.0075	0.0024	3.08	0.000976014	0.0298583	TraesCS1A03G0498700;TraesCS1A03G0706000;TraesCS1B03G0568300;TraesCS1B03G0806900;TraesCS1D03G0490700;TraesCS1D03G0670100;TraesCS1D03G1014400;TraesCS2B03G0219100;TraesCS3A03G1146700;TraesCS5B03G1310000;TraesCS5D03G1170300
GO:0009229	thiamine diphosphate biosynthetic process	0.002	0.0001	13.92	0.0010326	0.0303257	TraesCS3A03G1042100;TraesCS3B03G1202800;TraesCS3D03G0969500
GO:0032366	intracellular sterol transport	0.002	0.0001	13.92	0.0010326	0.0303257	TraesCS2A03G0599200;TraesCS2B03G0690800;TraesCS2D03G0577600
GO:0006730	one-carbon metabolic process	0.0034	0.0006	5.97	0.001396	0.0401944	TraesCS1D03G0425400;TraesCS2A03G1152000;TraesCS2B03G1307900;TraesCS2D03G1101000;TraesCS5A03G1294500LC
GO:0009414	response to water deprivation	0.0102	0.0042	2.42	0.00161101	0.0454932	TraesCS1B03G0370300;TraesCS1B03G0718300;TraesCS2A03G0277700;TraesCS2A03G0606900;TraesCS2B03G0388900;TraesCS2B03G0699900;TraesCS2D03G0291600;TraesCS2D03G0583400;TraesCS2D03G1019900;TraesCS5A03G0905700;TraesCS5A03G1005400;TraesCS5B03G0957200;TraesCS5B03G1052000;TraesCS5D03G0867900;TraesCS7B03G0178500
GO:0019441	tryptophan catabolic process to kynurenine	0.0027	0.0004	7.59	0.00169597	0.0469887	TraesCS3A03G0875300;TraesCS3D03G0801200;TraesCS5B03G0430700;TraesCS5D03G0403800
GO:0050777	negative regulation of immune response	0.0041	0.0009	4.64	0.00180632	0.0491194	TraesCS1A03G0706000;TraesCS1B03G0806900;TraesCS1D03G0670100;TraesCS2B03G0219100;TraesCS5B03G1310000;TraesCS5D03G1170300
GO:0034052	positive regulation of plant-type hypersensitive response	0.002	0.0002	11.39	0.00195683	0.0513116	TraesCS1A03G0706000;TraesCS1B03G0806900;TraesCS1D03G0670100
GO:1901672	positive regulation of systemic acquired resistance	0.002	0.0002	11.39	0.00195683	0.0513116	TraesCS1A03G0498700;TraesCS1B03G0568300;TraesCS1D03G0490700
GO:0009765	photosynthesis, light harvesting	0.0054	0.0015	3.52	0.00204912	0.052789	TraesCS4A03G0603000;TraesCS4B03G0203200;TraesCS4D03G0168000;TraesCS5B03G0884400;TraesCS5B03G1135900;TraesCS7A03G0528000;TraesCS7D03G0505500;TraesCS7D03G0623200
GO:0006772	thiamine metabolic process	0.002	0.0002	10.44	0.00256281	0.0637844	TraesCS3A03G1042100;TraesCS3B03G1202800;TraesCS3D03G0969500
GO:0080001	mucilage extrusion from seed coat	0.002	0.0002	10.44	0.00256281	0.0637844	TraesCS7A03G0519200;TraesCS7B03G0337700;TraesCS7D03G0501800
GO:0006366	transcription by RNA polymerase II	0.0054	0.0016	3.38	0.00265553	0.0649905	TraesCS2D03G0214500LC;TraesCS3B03G1039900;TraesCS5A03G1139200LC;TraesCS5B03G1210400;TraesCS5D03G1093300;TraesCS7A03G0745600;TraesCS7B03G0573500;TraesCS7D03G0709800
GO:0005985	sucrose metabolic process	0.0041	0.001	4.25	0.00284901	0.0678211	TraesCS3B03G1137300;TraesCS4A03G0598900;TraesCS4B03G0208000;TraesCS7A03G0375000;TraesCS7B03G0171900;TraesCS7D03G0358200
GO:0006189	'de novo' IMP biosynthetic process	0.0034	0.0007	5.09	0.00286356	0.0678211	TraesCS1A03G0410700;TraesCS1A03G0879700;TraesCS1B03G1026900;TraesCS1D03G0853200;TraesCS3B03G1028000
GO:0009098	leucine biosynthetic process	0.002	0.0002	9.64	0.0032726	0.0717247	TraesCS6A03G0664500;TraesCS6B03G0812300;TraesCS6D03G0553100
GO:0019264	glycine biosynthetic process from serine	0.002	0.0002	9.64	0.0032726	0.0717247	TraesCS2A03G1152000;TraesCS2D03G1101000;TraesCS3D03G0836200
GO:0019632	shikimate metabolic process	0.002	0.0002	9.64	0.0032726	0.0717247	TraesCS5A03G0243300;TraesCS5B03G0260300;TraesCS5D03G0256000
GO:0048587	regulation of short-day photoperiodism, flowering	0.002	0.0002	9.64	0.0032726	0.0717247	TraesCS4D03G0734800;TraesCS7D03G1003700;Triticum_aestivum_newGene_191583
GO:1901659	glycosyl compound biosynthetic process	0.002	0.0002	9.64	0.0032726	0.0717247	TraesCS6A03G0664500;TraesCS6B03G0812300;TraesCS6D03G0553100
GO:0070070	proton-transporting V-type ATPase complex assembly	0.0014	0.0001	20.88	0.0033285	0.0718772	TraesCS3A03G0514200;TraesCS3B03G0964400
GO:0006526	arginine biosynthetic process	0.0027	0.0005	5.97	0.00423677	0.0880261	TraesCS4A03G0619500;TraesCS4B03G0183900;TraesCS4D03G0151600;TraesCS7D03G0536000
GO:0002683	negative regulation of immune system process	0.0041	0.001	3.92	0.00428711	0.0880261	TraesCS1A03G0706000;TraesCS1B03G0806900;TraesCS1D03G0670100;TraesCS2B03G0219100;TraesCS5B03G1310000;TraesCS5D03G1170300
GO:0042631	cellular response to water deprivation	0.0034	0.0007	4.64	0.00431612	0.0880261	TraesCS2A03G0277700;TraesCS2B03G0388900;TraesCS2D03G0291600;TraesCS5A03G1005400;TraesCS5B03G1052000
GO:0071462	cellular response to water stimulus	0.0034	0.0007	4.64	0.00431612	0.0880261	TraesCS2A03G0277700;TraesCS2B03G0388900;TraesCS2D03G0291600;TraesCS5A03G1005400;TraesCS5B03G1052000
GO:0002682	regulation of immune system process	0.0068	0.0025	2.68	0.00453596	0.0912425	TraesCS1A03G0498700;TraesCS1A03G0706000;TraesCS1B03G0568300;TraesCS1B03G0806900;TraesCS1D03G0490700;TraesCS1D03G0670100;TraesCS2B03G0219100;TraesCS3A03G1146700;TraesCS5B03G1310000;TraesCS5D03G1170300
GO:0006813	potassium ion transport	0.002	0.0002	8.35	0.00502383	0.0977652	TraesCS2D03G0667000;TraesCS5A03G0074000;TraesCS5B03G0067900
GO:1900426	positive regulation of defense response to bacterium	0.002	0.0002	8.35	0.00502383	0.0977652	TraesCS7A03G0519200;TraesCS7B03G0337700;TraesCS7D03G0501800
GO:0044092	negative regulation of molecular function	0.0068	0.0026	2.61	0.00540955	0.0977652	TraesCS1D03G0789800;TraesCS1D03G0805500;TraesCS3A03G0692600;TraesCS3A03G1065800;TraesCS3B03G0789100;TraesCS3D03G0629600;TraesCS4B03G0040700;TraesCS4D03G0211300;TraesCS7B03G0271800;TraesCS7D03G0446500
GO:0006544	glycine metabolic process	0.0014	0.0001	16.71	0.00545944	0.0977652	TraesCS2A03G1152000;TraesCS2D03G1101000
GO:0006565	L-serine catabolic process	0.0014	0.0001	16.71	0.00545944	0.0977652	TraesCS2A03G1152000;TraesCS2D03G1101000
GO:0045041	protein import into mitochondrial intermembrane space	0.0014	0.0001	16.71	0.00545944	0.0977652	TraesCS2A03G0909900;TraesCS2B03G0999600
GO:0046653	tetrahydrofolate metabolic process	0.0014	0.0001	16.71	0.00545944	0.0977652	TraesCS2A03G1152000;TraesCS2D03G1101000
GO:0046655	folic acid metabolic process	0.0014	0.0001	16.71	0.00545944	0.0977652	TraesCS2A03G1152000;TraesCS2D03G1101000
GO:1904482	cellular response to tetrahydrofolate	0.0014	0.0001	16.71	0.00545944	0.0977652	TraesCS2A03G1152000;TraesCS2D03G1101000
GO:0006002	fructose 6-phosphate metabolic process	0.0034	0.0008	4.35	0.00570409	0.100916	TraesCS3A03G0235600;TraesCS3B03G0800300;TraesCS3B03G1018200;TraesCS3D03G0226000;TraesCS3D03G0819500
GO:0060548	negative regulation of cell death	0.0082	0.0035	2.34	0.00580311	0.101445	TraesCS1A03G0706000;TraesCS1B03G0806900;TraesCS1D03G0670100;TraesCS1D03G0789800;TraesCS2B03G0219100;TraesCS3B03G0164000;TraesCS4B03G0040700;TraesCS5B03G0136700;TraesCS5B03G1310000;TraesCS5D03G1170300;TraesCS6B03G0678800;TraesCS6D03G0404200
GO:0051090	regulation of DNA-binding transcription factor activity	0.0027	0.0005	5.39	0.00615236	0.106285	TraesCS1D03G0805500;TraesCS3A03G0692600;TraesCS3B03G0789100;TraesCS3D03G0629600
GO:0042744	hydrogen peroxide catabolic process	0.0197	0.0119	1.65	0.00641765	0.109579	TraesCS1A03G0191000;TraesCS1A03G0789400;TraesCS1B03G0317200;TraesCS1D03G0185100;TraesCS2A03G0647400;TraesCS2A03G1334100;TraesCS2B03G0721900;TraesCS2B03G1538300;TraesCS2B03G1538800;TraesCS2B03G1541400;TraesCS2D03G1302100;TraesCS2D03G1302200;TraesCS3A03G0755200;TraesCS3A03G1203000;TraesCS3B03G1445400;TraesCS3B03G1446200LC;TraesCS3D03G0695400;TraesCS3D03G0896700;TraesCS3D03G1146400;TraesCS4B03G09041…
GO:0006952	defense response	0.0654	0.0505	1.29	0.00649922	0.109696	TraesCS1A03G0059400;TraesCS1A03G0065500;TraesCS1A03G0186700;TraesCS1A03G0539600;TraesCS1A03G0706000;TraesCS1A03G1018200;TraesCS1A03G1018300LC;TraesCS1B03G0291400;TraesCS1B03G0806900;TraesCS1B03G0931100;TraesCS1D03G0032300;TraesCS1D03G0048900;TraesCS1D03G0061000;TraesCS1D03G0670100;TraesCS2A03G0881700LC;TraesCS2A03G1299000;TraesCS2B03G0157100;TraesCS2B03G0227100;TraesCS2B03G0723900;TraesCS2D03G000…
GO:0010942	positive regulation of cell death	0.0027	0.0005	5.22	0.00690001	0.115138	TraesCS1A03G0706000;TraesCS1B03G0806900;TraesCS1D03G0670100;TraesCS1D03G0789800
GO:0006646	phosphatidylethanolamine biosynthetic process	0.002	0.0003	7.37	0.00724553	0.118216	TraesCS1B03G1015900;TraesCS1D03G0847100;TraesCS3D03G1122600
GO:0009768	photosynthesis, light harvesting in photosystem I	0.002	0.0003	7.37	0.00724553	0.118216	TraesCS1A03G0986900;TraesCS1B03G1169100;TraesCS1D03G0954200
GO:1900150	regulation of defense response to fungus	0.0041	0.0012	3.48	0.00761047	0.122806	TraesCS2A03G0215500;TraesCS2A03G0801300;TraesCS2B03G0296400;TraesCS2D03G0221100;TraesCS2D03G0741000;TraesCS7D03G0811100
GO:0043068	positive regulation of programmed cell death	0.0027	0.0005	5.06	0.00770529	0.122985	TraesCS1A03G0706000;TraesCS1B03G0806900;TraesCS1D03G0670100;TraesCS1D03G0789800
GO:0010075	regulation of meristem growth	0.002	0.0003	6.96	0.00854151	0.133875	TraesCS2A03G0522300;TraesCS2B03G0606400LC;TraesCS2D03G0492200
GO:0019318	hexose metabolic process	0.0027	0.0006	4.91	0.00856994	0.133875	TraesCS2A03G0802500;TraesCS2B03G0888200;TraesCS2D03G0742400;TraesCS7B03G0205200
GO:0006431	methionyl-tRNA aminoacylation	0.002	0.0003	6.59	0.00996465	0.150848	TraesCS7A03G0971500;TraesCS7B03G0808300;TraesCS7D03G0931200
GO:0019509	L-methionine salvage from methylthioadenosine	0.002	0.0003	6.59	0.00996465	0.150848	TraesCS4A03G0052400;TraesCS4D03G0655400;TraesCS5B03G0264000
GO:0045493	xylan catabolic process	0.002	0.0003	6.59	0.00996465	0.150848	TraesCS3A03G1098500;TraesCS3B03G1277000;TraesCS3D03G1030100
GO:0000103	sulfate assimilation	0.002	0.0003	6.27	0.0115172	0.1694	TraesCS5A03G0918100;TraesCS5B03G0967700;TraesCS5D03G0877500
GO:0071472	cellular response to salt stress	0.002	0.0003	6.27	0.0115172	0.1694	TraesCS2A03G0277700;TraesCS2B03G0388900;TraesCS2D03G0291600
GO:0009435	NAD biosynthetic process	0.0027	0.0006	4.52	0.0115362	0.1694	TraesCS4A03G0876300;TraesCS5B03G1259800;TraesCS5D03G0307100;TraesCS6A03G0227300
GO:0006997	nucleus organization	0.0034	0.0009	3.66	0.011704	0.169509	TraesCS2D03G0761000;TraesCS5B03G0665800;TraesCS5D03G0608800;TraesCS6A03G0734800LC;TraesCS6B03G0869700
GO:0016226	iron-sulfur cluster assembly	0.0041	0.0013	3.17	0.0117745	0.169509	TraesCS2D03G1236600;TraesCS3A03G0834800;TraesCS3B03G0958400;TraesCS3D03G0766200;TraesCS5A03G0299300;TraesCS7A03G1043100
GO:0071214	cellular response to abiotic stimulus	0.0054	0.0021	2.61	0.0121717	0.171858	TraesCS2A03G0277700;TraesCS2B03G0388900;TraesCS2D03G0291600;TraesCS4A03G0126400;TraesCS4D03G0579800;TraesCS4D03G0633700;TraesCS5A03G1005400;TraesCS5B03G1052000
GO:0104004	cellular response to environmental stimulus	0.0054	0.0021	2.61	0.0121717	0.171858	TraesCS2A03G0277700;TraesCS2B03G0388900;TraesCS2D03G0291600;TraesCS4A03G0126400;TraesCS4D03G0579800;TraesCS4D03G0633700;TraesCS5A03G1005400;TraesCS5B03G1052000
GO:0015914	phospholipid transport	0.0041	0.0013	3.13	0.0124782	0.173659	TraesCS1B03G0003300;TraesCS1D03G0001500;TraesCS3B03G0655400;TraesCS4A03G0276500;TraesCS7A03G0538700;TraesCS7D03G0516100
GO:0006308	DNA catabolic process	0.0027	0.0006	4.4	0.0126541	0.173659	TraesCS2A03G1180200;TraesCS2B03G1341400;TraesCS2D03G1133000;TraesCS3A03G0089500
GO:0048573	photoperiodism, flowering	0.0027	0.0006	4.4	0.0126541	0.173659	TraesCS3B03G0718800;TraesCS3D03G0308000;TraesCS6B03G0485500;Triticum_aestivum_newGene_191583
GO:0071555	cell wall organization	0.0204	0.0133	1.54	0.0148647	0.197862	TraesCS1B03G0493300;TraesCS2A03G0077000;TraesCS2B03G0350400;TraesCS2B03G1400100;TraesCS2D03G0265500;TraesCS3B03G0781500;TraesCS3B03G0813900;TraesCS4A03G1146300;TraesCS4A03G1190400LC;TraesCS4B03G0977800;TraesCS5A03G0229300;TraesCS5A03G0292000LC;TraesCS5A03G0631700;TraesCS5A03G1280200;TraesCS6A03G0723900;TraesCS6A03G0829200;TraesCS6B03G0856800;TraesCS6B03G0988800LC;TraesCS7A03G0040100;TraesCS7A03G0…
GO:0006537	glutamate biosynthetic process	0.002	0.0004	5.7	0.0150176	0.197862	TraesCS3A03G0675900;TraesCS3B03G0772100;TraesCS3D03G0616600
GO:0010082	regulation of root meristem growth	0.002	0.0004	5.7	0.0150176	0.197862	TraesCS2A03G0522300;TraesCS2B03G0606400LC;TraesCS2D03G0492200
GO:0007584	response to nutrient	0.0027	0.0007	4.18	0.0150914	0.197862	TraesCS2A03G0606900;TraesCS2B03G0699900;TraesCS2D03G0583400;TraesCS7B03G0830300
GO:0009231	riboflavin biosynthetic process	0.0027	0.0007	4.18	0.0150914	0.197862	TraesCS2A03G0861500;TraesCS2D03G0804700;TraesCS6B03G0652700;TraesCS6D03G0470800
GO:0043069	negative regulation of programmed cell death	0.0068	0.0031	2.21	0.0162597	0.211293	TraesCS1A03G0706000;TraesCS1B03G0806900;TraesCS1D03G0670100;TraesCS1D03G0789800;TraesCS2B03G0219100;TraesCS3B03G0164000;TraesCS4B03G0040700;TraesCS5B03G0136700;TraesCS5B03G1310000;TraesCS5D03G1170300
GO:0010112	regulation of systemic acquired resistance	0.002	0.0004	5.45	0.0169681	0.214796	TraesCS1A03G0498700;TraesCS1B03G0568300;TraesCS1D03G0490700
GO:0071470	cellular response to osmotic stress	0.002	0.0004	5.45	0.0169681	0.214796	TraesCS2A03G0277700;TraesCS2B03G0388900;TraesCS2D03G0291600
GO:2000377	regulation of reactive oxygen species metabolic process	0.002	0.0004	5.45	0.0169681	0.214796	TraesCS1A03G0706000;TraesCS1B03G0806900;TraesCS1D03G0670100
GO:0035556	intracellular signal transduction	0.0075	0.0036	2.09	0.0177172	0.22016	TraesCS1D03G0405400;TraesCS1D03G0789800;TraesCS2A03G0606900;TraesCS2B03G0228300;TraesCS2B03G0699900;TraesCS2D03G0205100;TraesCS2D03G0433200;TraesCS2D03G0700900;TraesCS2D03G1019900;TraesCS4A03G0713000;TraesCS5D03G0363700
GO:0006657	CDP-choline pathway	0.0014	0.0001	9.28	0.0184413	0.22016	TraesCS1B03G1015900;TraesCS1D03G0847100
GO:0008615	pyridoxine biosynthetic process	0.0014	0.0001	9.28	0.0184413	0.22016	TraesCS6A03G0640400;TraesCS6D03G0532800
GO:0009718	anthocyanin-containing compound biosynthetic process	0.0014	0.0001	9.28	0.0184413	0.22016	TraesCS1A03G0523000;TraesCS1B03G0612700
GO:0046337	phosphatidylethanolamine metabolic process	0.0014	0.0001	9.28	0.0184413	0.22016	TraesCS1B03G1015900;TraesCS1D03G0847100
GO:0048586	regulation of long-day photoperiodism, flowering	0.0014	0.0001	9.28	0.0184413	0.22016	TraesCS4D03G0734800;Triticum_aestivum_newGene_191583
GO:0071596	ubiquitin-dependent protein catabolic process via the N-end rule pathway	0.0014	0.0001	9.28	0.0184413	0.22016	TraesCS3A03G0161400;TraesCS3D03G0143400
GO:0006817	phosphate ion transport	0.0027	0.0007	3.89	0.0192691	0.228187	TraesCS2A03G0089100;TraesCS5A03G1087600;TraesCS5B03G1149900;TraesCS5D03G1042600
GO:0048584	positive regulation of response to stimulus	0.0109	0.0061	1.79	0.0194727	0.228752	TraesCS1A03G0498700;TraesCS1A03G0706000;TraesCS1B03G0568300;TraesCS1B03G0806900;TraesCS1D03G0490700;TraesCS1D03G0670100;TraesCS1D03G0789800;TraesCS3A03G1146700;TraesCS3B03G0164000;TraesCS5B03G1310000;TraesCS5D03G0363300LC;TraesCS5D03G1170300;TraesCS7A03G0519200;TraesCS7B03G0337700;TraesCS7D03G0501800;Triticum_aestivum_newGene_191583
GO:0007020	microtubule nucleation	0.0027	0.0007	3.8	0.0208047	0.242461	TraesCS6A03G0263200;TraesCS6B03G0352100;TraesCS6B03G0743700;TraesCS6D03G0513600
GO:0009082	branched-chain amino acid biosynthetic process	0.002	0.0004	5.01	0.0212736	0.245855	TraesCS6A03G0664500;TraesCS6B03G0812300;TraesCS6D03G0553100
GO:0005986	sucrose biosynthetic process	0.0014	0.0002	8.35	0.0226895	0.245855	TraesCS3B03G1018200;TraesCS3D03G0819500
GO:0006096	glycolytic process	0.0054	0.0023	2.32	0.0230733	0.245855	TraesCS1A03G0778700;TraesCS1B03G0892400;TraesCS1D03G0352300;TraesCS1D03G0745400;TraesCS3A03G0697500;TraesCS3B03G0794800;TraesCS3D03G0638600;TraesCS6D03G0162800LC
GO:0032784	regulation of DNA-templated transcription, elongation	0.002	0.0004	4.82	0.0236294	0.245855	TraesCS2D03G0214500LC;TraesCS7A03G0398400;TraesCS7B03G0198200
GO:1900407	regulation of cellular response to oxidative stress	0.002	0.0004	4.82	0.0236294	0.245855	TraesCS1A03G0706000;TraesCS1B03G0806900;TraesCS1D03G0670100
GO:0006790	sulfur compound metabolic process	0.0054	0.0024	2.3	0.023927	0.245855	TraesCS4A03G0212800;TraesCS4A03G0212900;TraesCS5A03G1005400;TraesCS5B03G0332800;TraesCS5B03G1052000;TraesCS6A03G0664500;TraesCS6B03G0812300;TraesCS6D03G0553100
GO:0001561	fatty acid alpha-oxidation	0.0007	0	41.77	0.0239422	0.245855	TraesCS3B03G1203200
GO:0005980	glycogen catabolic process	0.0007	0	41.77	0.0239422	0.245855	TraesCS3B03G0993200
GO:0006501	C-terminal protein lipidation	0.0007	0	41.77	0.0239422	0.245855	TraesCS3A03G0573700
GO:0014068	positive regulation of phosphatidylinositol 3-kinase signaling	0.0007	0	41.77	0.0239422	0.245855	TraesCS1D03G1014400
GO:0032006	regulation of TOR signaling	0.0007	0	41.77	0.0239422	0.245855	TraesCS5D03G0363300LC
GO:0032008	positive regulation of TOR signaling	0.0007	0	41.77	0.0239422	0.245855	TraesCS5D03G0363300LC
GO:0044805	late nucleophagy	0.0007	0	41.77	0.0239422	0.245855	TraesCS3A03G0573700
GO:0046512	sphingosine biosynthetic process	0.0007	0	41.77	0.0239422	0.245855	TraesCS3D03G0958600
GO:0046521	sphingoid catabolic process	0.0007	0	41.77	0.0239422	0.245855	TraesCS3B03G1170500
GO:0070150	mitochondrial glycyl-tRNA aminoacylation	0.0007	0	41.77	0.0239422	0.245855	TraesCS2D03G0665200
GO:1902975	mitotic DNA replication initiation	0.0007	0	41.77	0.0239422	0.245855	TraesCS3B03G0553000
GO:0030244	cellulose biosynthetic process	0.0054	0.0024	2.29	0.0248026	0.251177	TraesCS1B03G0493300;TraesCS2B03G0350400;TraesCS2D03G0265500;TraesCS4A03G1146300;TraesCS5A03G0229300;TraesCS5A03G0631700;TraesCS7A03G0733400;TraesCS7D03G0066400
GO:0048507	meristem development	0.0054	0.0024	2.29	0.0248026	0.251177	TraesCS2A03G0522300;TraesCS2B03G0606400LC;TraesCS2D03G0492200;TraesCS3A03G1146700;TraesCS4B03G0627600;TraesCS4D03G0556200;TraesCS5B03G0984100;TraesCS7D03G0924700
GO:0007035	vacuolar acidification	0.0014	0.0002	7.59	0.0272967	0.272674	TraesCS3A03G0514200;TraesCS3B03G0964400
GO:0048578	positive regulation of long-day photoperiodism, flowering	0.0014	0.0002	7.59	0.0272967	0.272674	TraesCS3B03G0832800;Triticum_aestivum_newGene_191583
GO:0009814	defense response, incompatible interaction	0.0068	0.0034	2.02	0.028334	0.27771	TraesCS1A03G0706000;TraesCS1B03G0806900;TraesCS1D03G0670100;TraesCS2B03G0723900;TraesCS5B03G1310000;TraesCS5D03G1170300;TraesCS7A03G0519200;TraesCS7B03G0337700;TraesCS7D03G0501800;Triticum_aestivum_newGene_204452
GO:0016143	S-glycoside metabolic process	0.002	0.0005	4.48	0.0287465	0.27771	TraesCS6A03G0664500;TraesCS6B03G0812300;TraesCS6D03G0553100
GO:0019757	glycosinolate metabolic process	0.002	0.0005	4.48	0.0287465	0.27771	TraesCS6A03G0664500;TraesCS6B03G0812300;TraesCS6D03G0553100
GO:0019760	glucosinolate metabolic process	0.002	0.0005	4.48	0.0287465	0.27771	TraesCS6A03G0664500;TraesCS6B03G0812300;TraesCS6D03G0553100
GO:1902882	regulation of response to oxidative stress	0.002	0.0005	4.48	0.0287465	0.27771	TraesCS1A03G0706000;TraesCS1B03G0806900;TraesCS1D03G0670100
GO:0048638	regulation of developmental growth	0.0041	0.0016	2.58	0.0293051	0.281256	TraesCS1D03G0789800;TraesCS2A03G0522300;TraesCS2B03G0606400LC;TraesCS2D03G0492200;TraesCS7B03G0881900;TraesCS7D03G0993400
GO:0002831	regulation of response to biotic stimulus	0.0041	0.0016	2.56	0.0306076	0.291849	TraesCS1A03G0498700;TraesCS1B03G0568300;TraesCS1D03G0490700;TraesCS7A03G0519200;TraesCS7B03G0337700;TraesCS7D03G0501800
GO:0001678	cellular glucose homeostasis	0.002	0.0005	4.32	0.031507	0.298487	TraesCS3A03G0697500;TraesCS3B03G0794800;TraesCS3D03G0638600
GO:0006099	tricarboxylic acid cycle	0.0048	0.0021	2.32	0.0323667	0.304667	TraesCS1B03G0988300;TraesCS2D03G0072500;TraesCS3B03G0690600;TraesCS5A03G0481000;TraesCS5A03G0978700;TraesCS5B03G1027300;TraesCS5D03G0929900
GO:0051017	actin filament bundle assembly	0.002	0.0005	4.18	0.034401	0.321753	TraesCS4A03G0400400;TraesCS4D03G0394100;TraesCS6B03G0889900
GO:0051865	protein autoubiquitination	0.0041	0.0017	2.46	0.0361932	0.324011	TraesCS4B03G0040700;TraesCS5A03G0905700;TraesCS5B03G0957200;TraesCS5D03G0867900;TraesCS7B03G0881900;TraesCS7D03G0993400
GO:0031047	gene silencing by RNA	0.0116	0.0071	1.62	0.0367901	0.324011	TraesCS1D03G0244100;TraesCS2A03G0968400;TraesCS2A03G1000100;TraesCS2B03G1073100;TraesCS2B03G1115600;TraesCS2D03G0908800;TraesCS2D03G0939500LC;TraesCS3D03G0356000;TraesCS5B03G1109200LC;TraesCS5B03G1109400;TraesCS5B03G1113500;TraesCS5B03G1118500;TraesCS5D03G0995600;TraesCS6B03G0931500;TraesCS6B03G1297000;TraesCS6D03G0924600;TraesCS7D03G1286900
GO:0006428	isoleucyl-tRNA aminoacylation	0.0014	0.0002	6.43	0.0375109	0.324011	TraesCS7B03G1173600;TraesCS7D03G1198100
GO:0018208	peptidyl-proline modification	0.0014	0.0002	6.43	0.0375109	0.324011	TraesCS2A03G0101700;TraesCS2D03G0214500LC
GO:0018973	trinitrotoluene metabolic process	0.0014	0.0002	6.43	0.0375109	0.324011	TraesCS5A03G1005400;TraesCS5B03G1052000
GO:0018974	2,4,6-trinitrotoluene metabolic process	0.0014	0.0002	6.43	0.0375109	0.324011	TraesCS5A03G1005400;TraesCS5B03G1052000
GO:0019326	nitrotoluene metabolic process	0.0014	0.0002	6.43	0.0375109	0.324011	TraesCS5A03G1005400;TraesCS5B03G1052000
GO:0045910	negative regulation of DNA recombination	0.0014	0.0002	6.43	0.0375109	0.324011	TraesCS1A03G0484900;TraesCS2B03G1489700
GO:0046256	2,4,6-trinitrotoluene catabolic process	0.0014	0.0002	6.43	0.0375109	0.324011	TraesCS5A03G1005400;TraesCS5B03G1052000
GO:0046260	trinitrotoluene catabolic process	0.0014	0.0002	6.43	0.0375109	0.324011	TraesCS5A03G1005400;TraesCS5B03G1052000
GO:0046263	nitrotoluene catabolic process	0.0014	0.0002	6.43	0.0375109	0.324011	TraesCS5A03G1005400;TraesCS5B03G1052000
GO:0072490	toluene-containing compound metabolic process	0.0014	0.0002	6.43	0.0375109	0.324011	TraesCS5A03G1005400;TraesCS5B03G1052000
GO:0072491	toluene-containing compound catabolic process	0.0014	0.0002	6.43	0.0375109	0.324011	TraesCS5A03G1005400;TraesCS5B03G1052000
GO:0031668	cellular response to extracellular stimulus	0.0048	0.0022	2.21	0.0400674	0.340554	TraesCS2A03G0277700;TraesCS2B03G0388900;TraesCS2D03G0291600;TraesCS5A03G1005400;TraesCS5B03G1052000;TraesCS5D03G0363300LC;TraesCS7B03G0830300
GO:0009800	cinnamic acid biosynthetic process	0.0027	0.0009	3.09	0.0402696	0.340554	TraesCS1A03G0089500;TraesCS6A03G0613700;TraesCS6B03G0759200;TraesCS6D03G0526600
GO:0040008	regulation of growth	0.0068	0.0036	1.9	0.0403058	0.340554	TraesCS1D03G0789800;TraesCS2A03G0522300;TraesCS2A03G0801300;TraesCS2B03G0606400LC;TraesCS2D03G0492200;TraesCS2D03G0741000;TraesCS3B03G0164000;TraesCS5B03G0306800;TraesCS7B03G0881900;TraesCS7D03G0993400
GO:0060178	regulation of exocyst localization	0.002	0.0005	3.92	0.0405857	0.340554	TraesCS5A03G0325400;TraesCS5B03G0322200;TraesCS5D03G0328300
GO:0070940	dephosphorylation of RNA polymerase II C-terminal domain	0.002	0.0005	3.92	0.0405857	0.340554	TraesCS3B03G1002700;TraesCS3D03G0803700;TraesCS4B03G0437700
GO:0000272	polysaccharide catabolic process	0.0027	0.0009	3.04	0.0426351	0.353412	TraesCS4A03G0772000;TraesCS4B03G0894600;TraesCS4D03G0788100;TraesCS5A03G1203000
GO:0010267	production of ta-siRNAs involved in RNA interference	0.0014	0.0002	5.97	0.0430808	0.353412	TraesCS2A03G1000100;TraesCS5B03G0469600
GO:1900057	positive regulation of leaf senescence	0.0014	0.0002	5.97	0.0430808	0.353412	TraesCS7B03G0881900;TraesCS7D03G0993400
GO:1905623	positive regulation of leaf development	0.0014	0.0002	5.97	0.0430808	0.353412	TraesCS7B03G0881900;TraesCS7D03G0993400
GO:0010380	regulation of chlorophyll biosynthetic process	0.002	0.0006	3.69	0.0472902	0.361841	TraesCS4A03G0126400;TraesCS4D03G0579800;TraesCS6B03G0274600
GO:0034727	piecemeal microautophagy of the nucleus	0.0007	0	20.88	0.0473116	0.361841	TraesCS3A03G0573700
GO:0043247	telomere maintenance in response to DNA damage	0.0007	0	20.88	0.0473116	0.361841	TraesCS2B03G0800500
GO:0045828	positive regulation of isoprenoid metabolic process	0.0007	0	20.88	0.0473116	0.361841	TraesCS6B03G0274600
GO:0046136	positive regulation of vitamin metabolic process	0.0007	0	20.88	0.0473116	0.361841	TraesCS6B03G0274600
GO:0080119	ER body organization	0.0007	0	20.88	0.0473116	0.361841	TraesCS2D03G0024400
GO:1902326	positive regulation of chlorophyll biosynthetic process	0.0007	0	20.88	0.0473116	0.361841	TraesCS6B03G0274600
GO:1902932	positive regulation of alcohol biosynthetic process	0.0007	0	20.88	0.0473116	0.361841	TraesCS6B03G0274600
GO:1904963	regulation of phytol biosynthetic process	0.0007	0	20.88	0.0473116	0.361841	TraesCS6B03G0274600
GO:1904964	positive regulation of phytol biosynthetic process	0.0007	0	20.88	0.0473116	0.361841	TraesCS6B03G0274600
GO:1904965	regulation of vitamin E biosynthetic process	0.0007	0	20.88	0.0473116	0.361841	TraesCS6B03G0274600
GO:1904966	positive regulation of vitamin E biosynthetic process	0.0007	0	20.88	0.0473116	0.361841	TraesCS6B03G0274600
GO:1905786	positive regulation of anaphase-promoting complex-dependent catabolic process	0.0007	0	20.88	0.0473116	0.361841	TraesCS2D03G0984000
GO:0006432	phenylalanyl-tRNA aminoacylation	0.0014	0.0002	5.57	0.0489358	0.370404	TraesCS1B03G0613900;TraesCS5A03G0253500
GO:0006527	arginine catabolic process	0.0014	0.0002	5.57	0.0489358	0.370404	TraesCS4A03G1039100;TraesCS7A03G0155900
GO:0090056	regulation of chlorophyll metabolic process	0.002	0.0006	3.58	0.0508335	0.3797	TraesCS4A03G0126400;TraesCS4D03G0579800;TraesCS6B03G0274600
GO:1901607	alpha-amino acid biosynthetic process	0.002	0.0006	3.58	0.0508335	0.3797	TraesCS6A03G0664500;TraesCS6B03G0812300;TraesCS6D03G0553100
GO:0006749	glutathione metabolic process	0.0041	0.0018	2.26	0.051028	0.3797	TraesCS2D03G1290000;TraesCS3B03G0759400;TraesCS4A03G0212800;TraesCS4A03G0212900;TraesCS5A03G1005400;TraesCS5B03G1052000
GO:0009416	response to light stimulus	0.0129	0.0086	1.51	0.0511983	0.3797	TraesCS1A03G0986900;TraesCS1B03G0370300;TraesCS1B03G1169100;TraesCS1D03G0954200;TraesCS2D03G0869000;TraesCS3B03G0336700;TraesCS3D03G0687600;TraesCS4A03G0126400;TraesCS4A03G0404300;TraesCS4A03G0713000;TraesCS4B03G0109300;TraesCS4D03G0579800;TraesCS4D03G0633700;TraesCS5B03G1083600;TraesCS6B03G0485500;TraesCS7B03G0528900;TraesCS7D03G0681100;Triticum_aestivum_newGene_182432;Triticum_aestivum_newGene_…
GO:0006629	lipid metabolic process	0.0231	0.0172	1.34	0.0529984	0.391075	TraesCS1A03G0866100;TraesCS1B03G1005200;TraesCS1B03G1015900;TraesCS1D03G0185800;TraesCS1D03G0191300;TraesCS1D03G0244200;TraesCS1D03G0838800;TraesCS1D03G0847100;TraesCS2A03G1006200;TraesCS2B03G0513700;TraesCS2B03G0983100;TraesCS2B03G1030700;TraesCS2B03G1118000;TraesCS2D03G1306700;TraesCS3A03G0579300;TraesCS3A03G1198300;TraesCS3B03G0655400;TraesCS3D03G0375500;TraesCS3D03G0534300;TraesCS4A03G0764700…
GO:0006890	retrograde vesicle-mediated transport, Golgi to endoplasmic reticulum	0.0034	0.0014	2.46	0.0535244	0.392982	TraesCS2A03G0076800;TraesCS2B03G0113700;TraesCS2D03G0070900;TraesCS7A03G0993400;TraesCS7B03G0830500
GO:0044272	sulfur compound biosynthetic process	0.002	0.0006	3.48	0.0545016	0.396322	TraesCS6A03G0664500;TraesCS6B03G0812300;TraesCS6D03G0553100
GO:0007076	mitotic chromosome condensation	0.0014	0.0003	5.22	0.0550589	0.396322	TraesCS2A03G0265900;TraesCS6D03G0687300
GO:0016558	protein import into peroxisome matrix	0.0014	0.0003	5.22	0.0550589	0.396322	TraesCS5B03G0812900;TraesCS5D03G0739900
GO:0042372	phylloquinone biosynthetic process	0.0014	0.0003	5.22	0.0550589	0.396322	TraesCS1B03G0267900;TraesCS3B03G0201800
GO:1901463	regulation of tetrapyrrole biosynthetic process	0.002	0.0006	3.39	0.0582927	0.417552	TraesCS4A03G0126400;TraesCS4D03G0579800;TraesCS6B03G0274600
GO:0006656	phosphatidylcholine biosynthetic process	0.0034	0.0014	2.37	0.0603862	0.419002	TraesCS1B03G1015900;TraesCS1B03G1053700;TraesCS1D03G0847100;TraesCS3B03G0655400;TraesCS3B03G0753200
GO:0009605	response to external stimulus	0.0204	0.0151	1.35	0.0611454	0.419002	TraesCS1A03G0706000;TraesCS1B03G0370300;TraesCS1B03G0806900;TraesCS1D03G0670100;TraesCS1D03G0789800;TraesCS2A03G0277700;TraesCS2B03G0253500;TraesCS2B03G0388900;TraesCS2B03G0723900;TraesCS2D03G0291600;TraesCS3A03G0919800;TraesCS3A03G1146700;TraesCS3B03G1019700;TraesCS4A03G1082400;TraesCS4B03G0040700;TraesCS4D03G0633700;TraesCS5A03G0562600;TraesCS5A03G1005400;TraesCS5B03G1052000;TraesCS5B03G1179100…
GO:0006000	fructose metabolic process	0.0014	0.0003	4.91	0.061434	0.419002	TraesCS3B03G1018200;TraesCS3D03G0819500
GO:0006471	protein ADP-ribosylation	0.0014	0.0003	4.91	0.061434	0.419002	TraesCS1B03G0109900;TraesCS1D03G0080900
GO:0007026	negative regulation of microtubule depolymerization	0.0014	0.0003	4.91	0.061434	0.419002	TraesCS6B03G0743700;TraesCS6D03G0513600
GO:0007029	endoplasmic reticulum organization	0.0014	0.0003	4.91	0.061434	0.419002	TraesCS1B03G0586500;TraesCS2D03G0024400
GO:0030388	fructose 1,6-bisphosphate metabolic process	0.0014	0.0003	4.91	0.061434	0.419002	TraesCS3B03G1018200;TraesCS3D03G0819500
GO:0031111	negative regulation of microtubule polymerization or depolymerization	0.0014	0.0003	4.91	0.061434	0.419002	TraesCS6B03G0743700;TraesCS6D03G0513600
GO:0046620	regulation of organ growth	0.0014	0.0003	4.91	0.061434	0.419002	TraesCS7B03G0881900;TraesCS7D03G0993400
GO:1900055	regulation of leaf senescence	0.0014	0.0003	4.91	0.061434	0.419002	TraesCS7B03G0881900;TraesCS7D03G0993400
GO:0032012	regulation of ARF protein signal transduction	0.002	0.0006	3.3	0.0622046	0.419002	TraesCS3A03G0217500;TraesCS3B03G0260400;TraesCS3D03G0197900LC
GO:0061025	membrane fusion	0.002	0.0006	3.3	0.0622046	0.419002	TraesCS3A03G0919800;TraesCS4A03G1082400;TraesCS7A03G0109300
GO:1901401	regulation of tetrapyrrole metabolic process	0.002	0.0006	3.3	0.0622046	0.419002	TraesCS4A03G0126400;TraesCS4D03G0579800;TraesCS6B03G0274600
GO:0000079	regulation of cyclin-dependent protein serine/threonine kinase activity	0.0034	0.0015	2.35	0.0627792	0.419688	TraesCS1B03G0731100;TraesCS2D03G0886500;TraesCS3B03G0439300;TraesCS5B03G0581000;TraesCS7B03G0341900
GO:0055085	transmembrane transport	0.0157	0.0111	1.41	0.063158	0.419688	TraesCS1D03G0094200;TraesCS1D03G0301800;TraesCS1D03G0994500;TraesCS1D03G0994800;TraesCS1D03G0995300;TraesCS2A03G0710000;TraesCS2D03G0352100;TraesCS2D03G0657200;TraesCS3A03G0321300LC;TraesCS3B03G0914800;TraesCS3D03G0341400;TraesCS3D03G0602100;TraesCS3D03G0765900;TraesCS4A03G0126400;TraesCS4B03G0031400;TraesCS4D03G0579800;TraesCS5A03G0039100;TraesCS5B03G0699300;TraesCS6A03G0657600;TraesCS6B03G02746…
GO:0043067	regulation of programmed cell death	0.0068	0.0039	1.75	0.0634001	0.419688	TraesCS1A03G0706000;TraesCS1B03G0806900;TraesCS1D03G0670100;TraesCS1D03G0789800;TraesCS2B03G0219100;TraesCS3B03G0164000;TraesCS4B03G0040700;TraesCS5B03G0136700;TraesCS5B03G1310000;TraesCS5D03G1170300
GO:0006260	DNA replication	0.0102	0.0066	1.55	0.0634495	0.419688	TraesCS1A03G0329000;TraesCS1B03G0083100;TraesCS1B03G0452400;TraesCS1D03G0350400;TraesCS2A03G0213300;TraesCS2B03G0294200;TraesCS2D03G0218200;TraesCS3A03G0707300;TraesCS3A03G0899000;TraesCS3B03G0415500;TraesCS3B03G0809100;TraesCS4D03G0186200;TraesCS4D03G0265200;TraesCS7A03G0355000;TraesCS7A03G1132600
GO:0006575	cellular modified amino acid metabolic process	0.0027	0.001	2.65	0.064302	0.423419	TraesCS4A03G0212800;TraesCS4A03G0212900;TraesCS5A03G1005400;TraesCS5B03G1052000
GO:0006541	glutamine metabolic process	0.0034	0.0015	2.32	0.0652251	0.423566	TraesCS1A03G0410700;TraesCS1A03G0879700;TraesCS1B03G1026900;TraesCS1D03G0853200;TraesCS5A03G0427100
GO:0008652	cellular amino acid biosynthetic process	0.0027	0.001	2.61	0.0673482	0.423566	TraesCS2B03G0441600;TraesCS6A03G0664500;TraesCS6B03G0812300;TraesCS6D03G0553100
GO:0006435	threonyl-tRNA aminoacylation	0.0014	0.0003	4.64	0.0680455	0.423566	TraesCS1A03G0611000;TraesCS1B03G0702700
GO:0006621	protein retention in ER lumen	0.0014	0.0003	4.64	0.0680455	0.423566	TraesCS7A03G0993400;TraesCS7B03G0830500
GO:0009313	oligosaccharide catabolic process	0.0014	0.0003	4.64	0.0680455	0.423566	TraesCS3A03G0247900;TraesCS3B03G0317200
GO:0009694	jasmonic acid metabolic process	0.0014	0.0003	4.64	0.0680455	0.423566	TraesCS2D03G0384100;TraesCS3B03G1224700
GO:0009926	auxin polar transport	0.0014	0.0003	4.64	0.0680455	0.423566	TraesCS5A03G0562600;TraesCS5B03G0984100
GO:0031110	regulation of microtubule polymerization or depolymerization	0.0014	0.0003	4.64	0.0680455	0.423566	TraesCS6B03G0743700;TraesCS6D03G0513600
GO:0031114	regulation of microtubule depolymerization	0.0014	0.0003	4.64	0.0680455	0.423566	TraesCS6B03G0743700;TraesCS6D03G0513600
GO:0010964	regulation of heterochromatin assembly by small RNA	0.0007	0	13.92	0.0701219	0.423566	TraesCS3D03G0356000
GO:0017003	protein-heme linkage	0.0007	0	13.92	0.0701219	0.423566	TraesCS1B03G0636600
GO:0034196	acylglycerol transport	0.0007	0	13.92	0.0701219	0.423566	TraesCS3D03G0384700
GO:0045851	pH reduction	0.0007	0	13.92	0.0701219	0.423566	TraesCS3A03G0514200
GO:0048576	positive regulation of short-day photoperiodism, flowering	0.0007	0	13.92	0.0701219	0.423566	Triticum_aestivum_newGene_191583
GO:0050992	dimethylallyl diphosphate biosynthetic process	0.0007	0	13.92	0.0701219	0.423566	TraesCS4D03G0115700
GO:0051452	intracellular pH reduction	0.0007	0	13.92	0.0701219	0.423566	TraesCS3A03G0514200
GO:0070921	regulation of production of siRNA involved in chromatin silencing by small RNA	0.0007	0	13.92	0.0701219	0.423566	TraesCS3D03G0356000
GO:1901965	endoplasmic reticulum to chloroplast transport	0.0007	0	13.92	0.0701219	0.423566	TraesCS3D03G0384700
GO:1990052	ER to chloroplast lipid transport	0.0007	0	13.92	0.0701219	0.423566	TraesCS3D03G0384700
GO:2000652	regulation of secondary cell wall biogenesis	0.0007	0	13.92	0.0701219	0.423566	TraesCS5A03G1206100
GO:0009640	photomorphogenesis	0.002	0.0007	3.13	0.0703818	0.423566	TraesCS2A03G0852800;TraesCS4A03G0404300;TraesCS4D03G0633700
GO:0071496	cellular response to external stimulus	0.0048	0.0025	1.94	0.0718855	0.430849	TraesCS2A03G0277700;TraesCS2B03G0388900;TraesCS2D03G0291600;TraesCS5A03G1005400;TraesCS5B03G1052000;TraesCS5D03G0363300LC;TraesCS7B03G0830300
GO:0010227	floral organ abscission	0.0014	0.0003	4.4	0.0748786	0.445155	TraesCS2D03G0686400;TraesCS3A03G1146700
GO:2000762	regulation of phenylpropanoid metabolic process	0.0014	0.0003	4.4	0.0748786	0.445155	TraesCS2D03G0554400;Triticum_aestivum_newGene_177245
GO:0016458	gene silencing	0.0034	0.0015	2.22	0.0755324	0.447231	TraesCS2A03G0522300;TraesCS2A03G1000100;TraesCS2B03G0606400LC;TraesCS2D03G0492200;TraesCS3D03G0356000
GO:0009991	response to extracellular stimulus	0.0048	0.0025	1.91	0.0759108	0.447667	TraesCS2A03G0277700;TraesCS2B03G0388900;TraesCS2D03G0291600;TraesCS5A03G1005400;TraesCS5B03G1052000;TraesCS5D03G0363300LC;TraesCS7B03G0830300
GO:0010073	meristem maintenance	0.0027	0.0011	2.49	0.0769248	0.451832	TraesCS2A03G0522300;TraesCS2B03G0606400LC;TraesCS2D03G0492200;TraesCS3A03G1146700
GO:0009415	response to water	0.0068	0.0041	1.68	0.0784077	0.458707	TraesCS1B03G0370300;TraesCS2A03G0277700;TraesCS2B03G0388900;TraesCS2D03G0291600;TraesCS5A03G0905700;TraesCS5A03G1005400;TraesCS5B03G0957200;TraesCS5B03G1052000;TraesCS5D03G0867900;TraesCS7B03G0178500
GO:0006094	gluconeogenesis	0.0014	0.0003	4.18	0.0819187	0.47173	TraesCS3B03G1018200;TraesCS3D03G0819500
GO:0010117	photoprotection	0.0014	0.0003	4.18	0.0819187	0.47173	TraesCS4A03G0126400;TraesCS4D03G0579800
GO:0071490	cellular response to far red light	0.0014	0.0003	4.18	0.0819187	0.47173	TraesCS4A03G0126400;TraesCS4D03G0579800
GO:0071491	cellular response to red light	0.0014	0.0003	4.18	0.0819187	0.47173	TraesCS4A03G0126400;TraesCS4D03G0579800
GO:0009635	response to herbicide	0.002	0.0007	2.91	0.0834955	0.477683	TraesCS1A03G0249300;TraesCS5A03G1005400;TraesCS5B03G1052000
GO:0009742	brassinosteroid mediated signaling pathway	0.0027	0.0011	2.42	0.083667	0.477683	TraesCS2A03G0801300;TraesCS2D03G0741000;TraesCS7B03G0746500;TraesCS7D03G0867600
GO:0030833	regulation of actin filament polymerization	0.002	0.0007	2.85	0.0880826	0.477683	TraesCS4A03G1013400;TraesCS4B03G0803500;TraesCS4D03G0720300
GO:1901605	alpha-amino acid metabolic process	0.002	0.0007	2.85	0.0880826	0.477683	TraesCS6A03G0664500;TraesCS6B03G0812300;TraesCS6D03G0553100
GO:0010941	regulation of cell death	0.0068	0.0042	1.64	0.0883824	0.477683	TraesCS1A03G0706000;TraesCS1B03G0806900;TraesCS1D03G0670100;TraesCS1D03G0789800;TraesCS2B03G0219100;TraesCS3B03G0164000;TraesCS4B03G0040700;TraesCS5B03G0136700;TraesCS5B03G1310000;TraesCS5D03G1170300
GO:0009607	response to biotic stimulus	0.017	0.0127	1.34	0.0890041	0.477683	TraesCS1A03G0539600;TraesCS1A03G0706000;TraesCS1B03G0370300;TraesCS1B03G0806900;TraesCS1D03G0670100;TraesCS2A03G1299000;TraesCS2B03G0227100;TraesCS2B03G0253500;TraesCS2B03G0723900;TraesCS2D03G0160400;TraesCS3A03G0919800;TraesCS3A03G1146700;TraesCS3B03G1019700;TraesCS4A03G1082400;TraesCS4B03G0040700;TraesCS4B03G0836900;TraesCS5B03G1179100;TraesCS5B03G1310000;TraesCS5D03G1170300;TraesCS7A03G0021600…
GO:0000413	protein peptidyl-prolyl isomerization	0.0014	0.0003	3.98	0.0891522	0.477683	TraesCS2A03G0101700;TraesCS2D03G0214500LC
GO:0009228	thiamine biosynthetic process	0.0014	0.0003	3.98	0.0891522	0.477683	TraesCS3A03G1091100;TraesCS4B03G0050400
GO:0031109	microtubule polymerization or depolymerization	0.0014	0.0003	3.98	0.0891522	0.477683	TraesCS6B03G0743700;TraesCS6D03G0513600
GO:0034453	microtubule anchoring	0.0014	0.0003	3.98	0.0891522	0.477683	TraesCS6B03G0743700;TraesCS6D03G0513600
GO:0046785	microtubule polymerization	0.0014	0.0003	3.98	0.0891522	0.477683	TraesCS6B03G0743700;TraesCS6D03G0513600
GO:0099116	tRNA 5'-end processing	0.0014	0.0003	3.98	0.0891522	0.477683	TraesCS2A03G1367400;TraesCSU03G0191600
GO:1905269	positive regulation of chromatin organization	0.0014	0.0003	3.98	0.0891522	0.477683	TraesCS2D03G0214500LC;TraesCS7D03G1003700
GO:0006559	L-phenylalanine catabolic process	0.0027	0.0012	2.35	0.0906879	0.477683	TraesCS1A03G0089500;TraesCS6A03G0613700;TraesCS6B03G0759200;TraesCS6D03G0526600
GO:0006267	pre-replicative complex assembly involved in nuclear cell cycle DNA replication	0.0007	0.0001	10.44	0.0923863	0.477683	TraesCS3B03G0553000
GO:0006574	valine catabolic process	0.0007	0.0001	10.44	0.0923863	0.477683	TraesCS3B03G0831500
GO:0006750	glutathione biosynthetic process	0.0007	0.0001	10.44	0.0923863	0.477683	TraesCS1B03G0240900
GO:0015918	sterol transport	0.0007	0.0001	10.44	0.0923863	0.477683	TraesCS2D03G0577600
GO:0019288	isopentenyl diphosphate biosynthetic process, methylerythritol 4-phosphate
pathway	0.0007	0.0001	10.44	0.0923863	0.477683	TraesCS4D03G0115700
GO:0032780	negative regulation of ATPase activity	0.0007	0.0001	10.44	0.0923863	0.477683	TraesCS7B03G0496900
GO:0032876	negative regulation of DNA endoreduplication	0.0007	0.0001	10.44	0.0923863	0.477683	TraesCS2D03G0024400
GO:0034198	cellular response to amino acid starvation	0.0007	0.0001	10.44	0.0923863	0.477683	TraesCS5D03G0363300LC
GO:0048830	adventitious root development	0.0007	0.0001	10.44	0.0923863	0.477683	TraesCS2D03G0710200
GO:0051014	actin filament severing	0.0007	0.0001	10.44	0.0923863	0.477683	TraesCS1B03G0333400
GO:0060966	regulation of gene silencing by RNA	0.0007	0.0001	10.44	0.0923863	0.477683	TraesCS3D03G0356000
GO:0070125	mitochondrial translational elongation	0.0007	0.0001	10.44	0.0923863	0.477683	TraesCS7A03G0827700
GO:0070920	regulation of production of small RNA involved in gene silencing by RNA	0.0007	0.0001	10.44	0.0923863	0.477683	TraesCS3D03G0356000
GO:0080141	regulation of jasmonic acid biosynthetic process	0.0007	0.0001	10.44	0.0923863	0.477683	TraesCS3B03G0780200
GO:1990928	response to amino acid starvation	0.0007	0.0001	10.44	0.0923863	0.477683	TraesCS5D03G0363300LC
GO:0002237	response to molecule of bacterial origin	0.0014	0.0004	3.8	0.0965656	0.485613	TraesCS5B03G1310000;TraesCS5D03G1170300
GO:0009956	radial pattern formation	0.0014	0.0004	3.8	0.0965656	0.485613	TraesCS5B03G0984100;TraesCS6A03G0681600
GO:0030111	regulation of Wnt signaling pathway	0.0014	0.0004	3.8	0.0965656	0.485613	TraesCS1D03G0789800;TraesCS6B03G1116200
GO:0030178	negative regulation of Wnt signaling pathway	0.0014	0.0004	3.8	0.0965656	0.485613	TraesCS1D03G0789800;TraesCS6B03G1116200
GO:0031056	regulation of histone modification	0.0014	0.0004	3.8	0.0965656	0.485613	TraesCS2D03G0214500LC;TraesCS7D03G1003700
GO:0034471	ncRNA 5'-end processing	0.0014	0.0004	3.8	0.0965656	0.485613	TraesCS2A03G1367400;TraesCSU03G0191600
GO:0060828	regulation of canonical Wnt signaling pathway	0.0014	0.0004	3.8	0.0965656	0.485613	TraesCS1D03G0789800;TraesCS6B03G1116200
GO:0090090	negative regulation of canonical Wnt signaling pathway	0.0014	0.0004	3.8	0.0965656	0.485613	TraesCS1D03G0789800;TraesCS6B03G1116200
GO:0010951	negative regulation of endopeptidase activity	0.002	0.0007	2.72	0.0975647	0.488963	TraesCS1D03G0789800;TraesCS3B03G0852800;TraesCS4B03G0040700
GO:0048509	regulation of meristem development	0.0027	0.0012	2.29	0.0979805	0.489377	TraesCS2A03G0522300;TraesCS2B03G0606400LC;TraesCS2D03G0492200;Triticum_aestivum_newGene_191583
GO:0019748	secondary metabolic process	0.0034	0.0017	2.05	0.0986081	0.490841	TraesCS5A03G1005400;TraesCS5B03G1052000;TraesCS6A03G0664500;TraesCS6B03G0812300;TraesCS6D03G0553100
GO:0043086	negative regulation of catalytic activity	0.0041	0.0022	1.87	0.103629	0.506393	TraesCS1D03G0789800;TraesCS3A03G1065800;TraesCS4B03G0040700;TraesCS4D03G0211300;TraesCS7B03G0271800;TraesCS7D03G0446500
GO:0006303	double-strand break repair via nonhomologous end joining	0.0014	0.0004	3.63	0.104146	0.506393	TraesCS2B03G0800500;TraesCS3B03G0489800LC
GO:0010731	protein glutathionylation	0.0014	0.0004	3.63	0.104146	0.506393	TraesCS4A03G0212800;TraesCS4A03G0212900
GO:0051258	protein polymerization	0.0014	0.0004	3.63	0.104146	0.506393	TraesCS6B03G0743700;TraesCS6D03G0513600
GO:0070141	response to UV-A	0.0014	0.0004	3.63	0.104146	0.506393	TraesCS4A03G0126400;TraesCS4D03G0579800
GO:0071486	cellular response to high light intensity	0.0014	0.0004	3.63	0.104146	0.506393	TraesCS4A03G0126400;TraesCS4D03G0579800
GO:0071492	cellular response to UV-A	0.0014	0.0004	3.63	0.104146	0.506393	TraesCS4A03G0126400;TraesCS4D03G0579800
GO:0009639	response to red or far red light	0.0041	0.0022	1.86	0.106387	0.507798	TraesCS1A03G0694500LC;TraesCS4A03G0126400;TraesCS4A03G0197900;TraesCS4A03G0404300;TraesCS4D03G0579800;TraesCS4D03G0633700
GO:0010118	stomatal movement	0.002	0.0008	2.61	0.107439	0.507798	TraesCS2A03G0606900;TraesCS2B03G0699900;TraesCS2D03G0583400
GO:0046274	lignin catabolic process	0.0034	0.0017	1.97	0.111329	0.507798	TraesCS1A03G0104500;TraesCS1B03G0132800;TraesCS1D03G0091500;TraesCS3B03G0980500;TraesCS6A03G0956100
GO:0001682	tRNA 5'-leader removal	0.0014	0.0004	3.48	0.111882	0.507798	TraesCS2A03G1367400;TraesCSU03G0191600
GO:0008295	spermidine biosynthetic process	0.0014	0.0004	3.48	0.111882	0.507798	TraesCS4A03G1039100;TraesCS7A03G0155900
GO:0009696	salicylic acid metabolic process	0.0014	0.0004	3.48	0.111882	0.507798	TraesCS2D03G0384100;TraesCS3B03G1224700
GO:0043242	negative regulation of protein-containing complex disassembly	0.0014	0.0004	3.48	0.111882	0.507798	TraesCS6B03G0743700;TraesCS6D03G0513600
GO:0071484	cellular response to light intensity	0.0014	0.0004	3.48	0.111882	0.507798	TraesCS4A03G0126400;TraesCS4D03G0579800
GO:1901880	negative regulation of protein depolymerization	0.0014	0.0004	3.48	0.111882	0.507798	TraesCS6B03G0743700;TraesCS6D03G0513600
GO:2001252	positive regulation of chromosome organization	0.0014	0.0004	3.48	0.111882	0.507798	TraesCS2D03G0214500LC;TraesCS7D03G1003700
GO:0071489	cellular response to red or far red light	0.002	0.0008	2.56	0.112516	0.507798	TraesCS4A03G0126400;TraesCS4D03G0579800;TraesCS4D03G0633700
GO:2000028	regulation of photoperiodism, flowering	0.002	0.0008	2.56	0.112516	0.507798	TraesCS4D03G0734800;TraesCS7D03G1003700;Triticum_aestivum_newGene_191583
GO:0080167	response to karrikin	0.0054	0.0033	1.65	0.113931	0.507798	TraesCS3A03G0247900;TraesCS3B03G0317200;TraesCS3B03G0831500;TraesCS4A03G0126400;TraesCS4A03G0404300;TraesCS4D03G0579800;TraesCS5A03G1005400;TraesCS5B03G1052000
GO:0006271	DNA strand elongation involved in DNA replication	0.0007	0.0001	8.35	0.114118	0.507798	TraesCS3B03G0553000
GO:0006874	cellular calcium ion homeostasis	0.0007	0.0001	8.35	0.114118	0.507798	TraesCS3B03G0395700
GO:0009312	oligosaccharide biosynthetic process	0.0007	0.0001	8.35	0.114118	0.507798	TraesCS6D03G0797600
GO:0010254	nectary development	0.0007	0.0001	8.35	0.114118	0.507798	TraesCS3A03G1146700
GO:0010432	bract development	0.0007	0.0001	8.35	0.114118	0.507798	TraesCS3A03G1146700
GO:0010433	bract morphogenesis	0.0007	0.0001	8.35	0.114118	0.507798	TraesCS3A03G1146700
GO:0010434	bract formation	0.0007	0.0001	8.35	0.114118	0.507798	TraesCS3A03G1146700
GO:0016233	telomere capping	0.0007	0.0001	8.35	0.114118	0.507798	TraesCS2B03G0800500
GO:0031848	protection from non-homologous end joining at telomere	0.0007	0.0001	8.35	0.114118	0.507798	TraesCS2B03G0800500
GO:0046889	positive regulation of lipid biosynthetic process	0.0007	0.0001	8.35	0.114118	0.507798	TraesCS6B03G0274600
GO:0048572	short-day photoperiodism	0.0007	0.0001	8.35	0.114118	0.507798	Triticum_aestivum_newGene_191583
GO:0048575	short-day photoperiodism, flowering	0.0007	0.0001	8.35	0.114118	0.507798	Triticum_aestivum_newGene_191583
GO:0048829	root cap development	0.0007	0.0001	8.35	0.114118	0.507798	TraesCS7D03G0924700
GO:1901465	positive regulation of tetrapyrrole biosynthetic process	0.0007	0.0001	8.35	0.114118	0.507798	TraesCS6B03G0274600
GO:1903034	regulation of response to wounding	0.0007	0.0001	8.35	0.114118	0.507798	TraesCS2D03G0209900
GO:0009933	meristem structural organization	0.0027	0.0013	2.14	0.117348	0.509093	TraesCS4B03G0627600;TraesCS4D03G0556200;TraesCS5B03G0984100;TraesCS7D03G0924700
GO:0048532	anatomical structure arrangement	0.0027	0.0013	2.14	0.117348	0.509093	TraesCS4B03G0627600;TraesCS4D03G0556200;TraesCS5B03G0984100;TraesCS7D03G0924700
GO:0002229	defense response to oomycetes	0.002	0.0008	2.51	0.117682	0.509093	TraesCS2D03G0421300;TraesCS3B03G0275700;TraesCS3B03G0922000
GO:0006782	protoporphyrinogen IX biosynthetic process	0.0014	0.0004	3.34	0.119761	0.509093	TraesCS7A03G0297600;TraesCS7D03G0275400
GO:0010193	response to ozone	0.0014	0.0004	3.34	0.119761	0.509093	TraesCS2B03G0253500;TraesCS4B03G0109300
GO:0018107	peptidyl-threonine phosphorylation	0.0014	0.0004	3.34	0.119761	0.509093	TraesCS1A03G0672500;TraesCS3B03G0961500
GO:0048640	negative regulation of developmental growth	0.0014	0.0004	3.34	0.119761	0.509093	TraesCS7B03G0881900;TraesCS7D03G0993400
GO:0060918	auxin transport	0.0014	0.0004	3.34	0.119761	0.509093	TraesCS5A03G0562600;TraesCS5B03G0984100
GO:0071483	cellular response to blue light	0.0014	0.0004	3.34	0.119761	0.509093	TraesCS4A03G0126400;TraesCS4D03G0579800
GO:1904029	regulation of cyclin-dependent protein kinase activity	0.0014	0.0004	3.34	0.119761	0.509093	TraesCS5B03G0581000;TraesCS7B03G0341900
GO:0006265	DNA topological change	0.0027	0.0013	2.11	0.121408	0.509093	TraesCS1A03G0666900;TraesCS1B03G0757400;TraesCS1D03G0628900;TraesCS3D03G0411500
GO:0048585	negative regulation of response to stimulus	0.0109	0.0079	1.38	0.126887	0.509093	TraesCS1A03G0706000;TraesCS1B03G0806900;TraesCS1D03G0670100;TraesCS1D03G0789800;TraesCS1D03G0805500;TraesCS2B03G0219100;TraesCS2B03G0723900;TraesCS3A03G0692600;TraesCS3B03G0164000;TraesCS3B03G0789100;TraesCS3D03G0629600;TraesCS4D03G0734800;TraesCS5B03G1310000;TraesCS5D03G0523300;TraesCS5D03G1170300;TraesCS6B03G1116200
GO:0009813	flavonoid biosynthetic process	0.0014	0.0004	3.21	0.127772	0.509093	TraesCS1A03G0523000;TraesCS1B03G0612700
GO:0009834	plant-type secondary cell wall biogenesis	0.0014	0.0004	3.21	0.127772	0.509093	TraesCS3B03G1173600;TraesCS4D03G0707700
GO:0016925	protein sumoylation	0.0014	0.0004	3.21	0.127772	0.509093	TraesCS3B03G0471700LC;TraesCS7D03G0538200
GO:0009734	auxin-activated signaling pathway	0.0075	0.0051	1.48	0.127993	0.509093	TraesCS1A03G0290300;TraesCS1B03G0374000;TraesCS1D03G0283800;TraesCS3A03G0371100;TraesCS3B03G0334700;TraesCS3B03G0914800;TraesCS3D03G0358000;TraesCS5B03G0104300;TraesCS7A03G1008400;TraesCS7A03G1121400;TraesCS7D03G1068400
GO:1902410	mitotic cytokinetic process	0.002	0.0008	2.41	0.128272	0.509093	TraesCS3A03G0919800;TraesCS4A03G1082400;TraesCS7A03G0109300
GO:0019252	starch biosynthetic process	0.002	0.0009	2.36	0.13369	0.509093	TraesCS1A03G0361500;TraesCS1B03G1004700;TraesCS7D03G0264000
GO:0032506	cytokinetic process	0.002	0.0009	2.36	0.13369	0.509093	TraesCS3A03G0919800;TraesCS4A03G1082400;TraesCS7A03G0109300
GO:0044550	secondary metabolite biosynthetic process	0.002	0.0009	2.36	0.13369	0.509093	TraesCS6A03G0664500;TraesCS6B03G0812300;TraesCS6D03G0553100
GO:0090421	embryonic meristem initiation	0.002	0.0009	2.36	0.13369	0.509093	TraesCS4B03G0627600;TraesCS4D03G0556200;TraesCS7D03G0924700
GO:0006520	cellular amino acid metabolic process	0.0102	0.0074	1.38	0.134849	0.509093	TraesCS1A03G0121800;TraesCS1B03G0235600;TraesCS1D03G0167300;TraesCS2B03G1018400;TraesCS6A03G0664500;TraesCS6B03G0812300;TraesCS6D03G0553100;TraesCS6D03G0743300;TraesCS7A03G0134700;TraesCS7A03G0935300;TraesCS7A03G0935400;TraesCS7B03G0783700LC;TraesCS7D03G0120600;TraesCS7D03G0902600;TraesCSU03G0334900LC
GO:0006218	uridine catabolic process	0.0007	0.0001	6.96	0.13533	0.509093	TraesCS7B03G0474200
GO:0006546	glycine catabolic process	0.0007	0.0001	6.96	0.13533	0.509093	TraesCS3A03G0642900
GO:0006566	threonine metabolic process	0.0007	0.0001	6.96	0.13533	0.509093	TraesCS6B03G1298000
GO:0009560	embryo sac egg cell differentiation	0.0007	0.0001	6.96	0.13533	0.509093	TraesCS2A03G0364800
GO:0010540	basipetal auxin transport	0.0007	0.0001	6.96	0.13533	0.509093	TraesCS5B03G0984100
GO:0019284	L-methionine salvage from S-adenosylmethionine	0.0007	0.0001	6.96	0.13533	0.509093	TraesCS5B03G0264000
GO:0030328	prenylcysteine catabolic process	0.0007	0.0001	6.96	0.13533	0.509093	TraesCS2B03G1534400
GO:0031063	regulation of histone deacetylation	0.0007	0.0001	6.96	0.13533	0.509093	TraesCS2D03G0214500LC
GO:0031064	negative regulation of histone deacetylation	0.0007	0.0001	6.96	0.13533	0.509093	TraesCS2D03G0214500LC
GO:0032365	intracellular lipid transport	0.0007	0.0001	6.96	0.13533	0.509093	TraesCS3D03G0384700
GO:0033314	mitotic DNA replication checkpoint	0.0007	0.0001	6.96	0.13533	0.509093	TraesCS3B03G0415500
GO:0035307	positive regulation of protein dephosphorylation	0.0007	0.0001	6.96	0.13533	0.509093	TraesCS2D03G0214500LC
GO:0036377	arbuscular mycorrhizal association	0.0007	0.0001	6.96	0.13533	0.509093	TraesCS4A03G0404300
GO:0038018	Wnt receptor catabolic process	0.0007	0.0001	6.96	0.13533	0.509093	TraesCS6B03G1116200
GO:0042753	positive regulation of circadian rhythm	0.0007	0.0001	6.96	0.13533	0.509093	TraesCS5A03G0524000
GO:0045898	regulation of RNA polymerase II transcription preinitiation complex assembly	0.0007	0.0001	6.96	0.13533	0.509093	TraesCS2D03G0214500LC
GO:0046108	uridine metabolic process	0.0007	0.0001	6.96	0.13533	0.509093	TraesCS7B03G0474200
GO:0046133	pyrimidine ribonucleoside catabolic process	0.0007	0.0001	6.96	0.13533	0.509093	TraesCS7B03G0474200
GO:0046135	pyrimidine nucleoside catabolic process	0.0007	0.0001	6.96	0.13533	0.509093	TraesCS7B03G0474200
GO:0048439	flower morphogenesis	0.0007	0.0001	6.96	0.13533	0.509093	TraesCS3A03G1146700
GO:0048577	negative regulation of short-day photoperiodism, flowering	0.0007	0.0001	6.96	0.13533	0.509093	TraesCS4D03G0734800
GO:0060070	canonical Wnt signaling pathway	0.0007	0.0001	6.96	0.13533	0.509093	TraesCS6B03G1116200
GO:0061187	regulation of ribosomal DNA heterochromatin assembly	0.0007	0.0001	6.96	0.13533	0.509093	TraesCS2D03G0214500LC
GO:0070071	proton-transporting two-sector ATPase complex assembly	0.0007	0.0001	6.96	0.13533	0.509093	TraesCS3A03G0514200
GO:0070588	calcium ion transmembrane transport	0.0007	0.0001	6.96	0.13533	0.509093	TraesCS3B03G0395700
GO:0072395	signal transduction involved in cell cycle checkpoint	0.0007	0.0001	6.96	0.13533	0.509093	TraesCS4A03G0713000
GO:0072401	signal transduction involved in DNA integrity checkpoint	0.0007	0.0001	6.96	0.13533	0.509093	TraesCS4A03G0713000
GO:0072422	signal transduction involved in DNA damage checkpoint	0.0007	0.0001	6.96	0.13533	0.509093	TraesCS4A03G0713000
GO:0072425	signal transduction involved in G2 DNA damage checkpoint	0.0007	0.0001	6.96	0.13533	0.509093	TraesCS4A03G0713000
GO:0080182	histone H3-K4 trimethylation	0.0007	0.0001	6.96	0.13533	0.509093	TraesCS2D03G0214500LC
GO:0090311	regulation of protein deacetylation	0.0007	0.0001	6.96	0.13533	0.509093	TraesCS2D03G0214500LC
GO:1900458	negative regulation of brassinosteroid mediated signaling pathway	0.0007	0.0001	6.96	0.13533	0.509093	TraesCS6A03G0818700
GO:1901403	positive regulation of tetrapyrrole metabolic process	0.0007	0.0001	6.96	0.13533	0.509093	TraesCS6B03G0274600
GO:2000051	negative regulation of non-canonical Wnt signaling pathway	0.0007	0.0001	6.96	0.13533	0.509093	TraesCS6B03G1116200
GO:2000749	positive regulation of rDNA heterochromatin assembly	0.0007	0.0001	6.96	0.13533	0.509093	TraesCS2D03G0214500LC
GO:0006542	glutamine biosynthetic process	0.0014	0.0004	3.09	0.135904	0.509093	TraesCS1D03G0358700;TraesCS6A03G0782800
GO:0006826	iron ion transport	0.0014	0.0004	3.09	0.135904	0.509093	TraesCS3B03G0980500;TraesCS5D03G0385900
GO:0009407	toxin catabolic process	0.0014	0.0004	3.09	0.135904	0.509093	TraesCS5A03G1005400;TraesCS5B03G1052000
GO:0043244	regulation of protein-containing complex disassembly	0.0014	0.0004	3.09	0.135904	0.509093	TraesCS6B03G0743700;TraesCS6D03G0513600
GO:1901879	regulation of protein depolymerization	0.0014	0.0004	3.09	0.135904	0.509093	TraesCS6B03G0743700;TraesCS6D03G0513600
GO:0006535	cysteine biosynthetic process from serine	0.002	0.0009	2.32	0.139185	0.520056	TraesCS4B03G0856000;TraesCS4D03G0759800;TraesCS6A03G0470800
GO:0007094	mitotic spindle assembly checkpoint	0.0014	0.0005	2.98	0.144147	0.53317	TraesCS5B03G0391800;TraesCSU03G0273700
GO:0007267	cell-cell signaling	0.0014	0.0005	2.98	0.144147	0.53317	TraesCS2A03G0364800;TraesCS6B03G1116200
GO:0009914	hormone transport	0.0014	0.0005	2.98	0.144147	0.53317	TraesCS5A03G0562600;TraesCS5B03G0984100
GO:0072593	reactive oxygen species metabolic process	0.0014	0.0005	2.98	0.144147	0.53317	TraesCS6A03G0474500;TraesCS6B03G0676000
GO:0016125	sterol metabolic process	0.002	0.0009	2.28	0.144755	0.534074	TraesCS3B03G0655400;TraesCS3D03G0156100;TraesCS3D03G0315100
GO:0010150	leaf senescence	0.0034	0.0019	1.8	0.14632	0.535335	TraesCS2B03G0253500;TraesCS3A03G0234800;TraesCS3A03G0573700;TraesCS6A03G0474500;TraesCS6B03G0676000
GO:0018298	protein-chromophore linkage	0.0075	0.0052	1.44	0.146701	0.535335	TraesCS1A03G0986900;TraesCS1B03G1169100;TraesCS1D03G0954200;TraesCS4A03G0603000;TraesCS4B03G0203200;TraesCS4D03G0168000;TraesCS5B03G0884400;TraesCS5B03G1135900;TraesCS7A03G0528000;TraesCS7D03G0505500;TraesCS7D03G0623200
GO:0008643	carbohydrate transport	0.0041	0.0024	1.68	0.148803	0.535335	TraesCS1B03G1027700;TraesCS2D03G0076800;TraesCS4A03G0312600;TraesCS5A03G0707000;TraesCS5B03G0747200;TraesCS5D03G0674800
GO:0032101	regulation of response to external stimulus	0.0041	0.0024	1.68	0.148803	0.535335	TraesCS1A03G0498700;TraesCS1B03G0568300;TraesCS1D03G0490700;TraesCS7A03G0519200;TraesCS7B03G0337700;TraesCS7D03G0501800
GO:0006633	fatty acid biosynthetic process	0.0082	0.0058	1.4	0.1522	0.535335	TraesCS1A03G0994200;TraesCS1A03G1009900;TraesCS1B03G1176600;TraesCS1B03G1191600LC;TraesCS1D03G0959800;TraesCS2A03G0134700;TraesCS4D03G0013700;TraesCS5A03G0752900;TraesCS5B03G0786800;TraesCS6A03G0441900;TraesCS7B03G0703100;TraesCS7B03G0705500
GO:0009311	oligosaccharide metabolic process	0.0014	0.0005	2.88	0.152491	0.535335	TraesCS3A03G0247900;TraesCS3B03G0317200
GO:0009423	chorismate biosynthetic process	0.0014	0.0005	2.88	0.152491	0.535335	TraesCS5B03G0832800;TraesCS5D03G0756700
GO:0031023	microtubule organizing center organization	0.0014	0.0005	2.88	0.152491	0.535335	TraesCS6B03G0743700;TraesCS6D03G0513600
GO:0002067	glandular epithelial cell differentiation	0.0007	0.0001	5.97	0.156034	0.535335	TraesCS1D03G0789800
GO:0002215	defense response to nematode	0.0007	0.0001	5.97	0.156034	0.535335	TraesCS7D03G1004300
GO:0005997	xylulose metabolic process	0.0007	0.0001	5.97	0.156034	0.535335	TraesCS4D03G0218900
GO:0006513	protein monoubiquitination	0.0007	0.0001	5.97	0.156034	0.535335	TraesCS4A03G0713000
GO:0006624	vacuolar protein processing	0.0007	0.0001	5.97	0.156034	0.535335	TraesCS2D03G0874400
GO:0006659	phosphatidylserine biosynthetic process	0.0007	0.0001	5.97	0.156034	0.535335	TraesCS1B03G1087700
GO:0007465	R7 cell fate commitment	0.0007	0.0001	5.97	0.156034	0.535335	TraesCS1D03G0789800
GO:0010823	negative regulation of mitochondrion organization	0.0007	0.0001	5.97	0.156034	0.535335	TraesCS1D03G0789800
GO:0031057	negative regulation of histone modification	0.0007	0.0001	5.97	0.156034	0.535335	TraesCS2D03G0214500LC
GO:0031937	positive regulation of chromatin silencing	0.0007	0.0001	5.97	0.156034	0.535335	TraesCS2D03G0214500LC
GO:0032801	receptor catabolic process	0.0007	0.0001	5.97	0.156034	0.535335	TraesCS6B03G1116200
GO:0035567	non-canonical Wnt signaling pathway	0.0007	0.0001	5.97	0.156034	0.535335	TraesCS6B03G1116200
GO:0035883	enteroendocrine cell differentiation	0.0007	0.0001	5.97	0.156034	0.535335	TraesCS1D03G0789800
GO:0042374	phylloquinone metabolic process	0.0007	0.0001	5.97	0.156034	0.535335	TraesCS1B03G0267900
GO:0045466	R7 cell differentiation	0.0007	0.0001	5.97	0.156034	0.535335	TraesCS1D03G0789800
GO:0045676	regulation of R7 cell differentiation	0.0007	0.0001	5.97	0.156034	0.535335	TraesCS1D03G0789800
GO:0051574	positive regulation of histone H3-K9 methylation	0.0007	0.0001	5.97	0.156034	0.535335	TraesCS7D03G1003700
GO:0060071	Wnt signaling pathway, planar cell polarity pathway	0.0007	0.0001	5.97	0.156034	0.535335	TraesCS6B03G1116200
GO:0071452	cellular response to singlet oxygen	0.0007	0.0001	5.97	0.156034	0.535335	TraesCS7B03G0830300
GO:0090057	root radial pattern formation	0.0007	0.0001	5.97	0.156034	0.535335	TraesCS6A03G0681600
GO:1900111	positive regulation of histone H3-K9 dimethylation	0.0007	0.0001	5.97	0.156034	0.535335	TraesCS7D03G1003700
GO:1903215	negative regulation of protein targeting to mitochondrion	0.0007	0.0001	5.97	0.156034	0.535335	TraesCS1D03G0789800
GO:0048609	multicellular organismal reproductive process	0.0048	0.003	1.58	0.157304	0.538433	TraesCS1D03G0789800;TraesCS2A03G0364800;TraesCS2A03G0608600;TraesCS6B03G0485500;TraesCS7A03G0519200;TraesCS7B03G0337700;TraesCS7D03G0501800
GO:0034644	cellular response to UV	0.0014	0.0005	2.78	0.160926	0.539163	TraesCS4A03G0126400;TraesCS4D03G0579800
GO:2000027	regulation of animal organ morphogenesis	0.0014	0.0005	2.78	0.160926	0.539163	TraesCS1D03G0789800;TraesCS6B03G1116200
GO:2000030	regulation of response to red or far red light	0.0014	0.0005	2.78	0.160926	0.539163	TraesCS5A03G1005400;TraesCS5B03G1052000
GO:0010215	cellulose microfibril organization	0.002	0.0009	2.16	0.161886	0.539163	TraesCS4A03G0241300;TraesCS4B03G0527200;TraesCS4D03G0466100
GO:0034605	cellular response to heat	0.002	0.0009	2.16	0.161886	0.539163	TraesCS4A03G0126400;TraesCS4D03G0579800;TraesCS7A03G0021600
GO:1902275	regulation of chromatin organization	0.002	0.0009	2.16	0.161886	0.539163	TraesCS2D03G0214500LC;TraesCS3D03G0356000;TraesCS7D03G1003700
GO:1903827	regulation of cellular protein localization	0.0027	0.0015	1.88	0.165064	0.539163	TraesCS1D03G0789800;TraesCS5A03G0325400;TraesCS5B03G0322200;TraesCS5D03G0328300
GO:0043622	cortical microtubule organization	0.002	0.001	2.12	0.167726	0.539163	TraesCS6B03G0743700;TraesCS6D03G0513600;TraesCS7D03G1229800
GO:0098869	cellular oxidant detoxification	0.002	0.001	2.12	0.167726	0.539163	TraesCS1A03G0484600;TraesCS1B03G0587700;TraesCS1D03G0456700
GO:0006207	'de novo' pyrimidine nucleobase biosynthetic process	0.0014	0.0005	2.69	0.169443	0.539163	TraesCS3D03G1092300;TraesCS5A03G0427100
GO:0006388	tRNA splicing, via endonucleolytic cleavage and ligation	0.0014	0.0005	2.69	0.169443	0.539163	TraesCS2B03G0393800;TraesCS6D03G0581500LC
GO:0009648	photoperiodism	0.0014	0.0005	2.69	0.169443	0.539163	TraesCS6B03G0485500;Triticum_aestivum_newGene_191583
GO:0009686	gibberellin biosynthetic process	0.0014	0.0005	2.69	0.169443	0.539163	TraesCS2D03G0056300;TraesCS3B03G0336700
GO:0016102	diterpenoid biosynthetic process	0.0014	0.0005	2.69	0.169443	0.539163	TraesCS2D03G0056300;TraesCS2D03G0955700
GO:0045926	negative regulation of growth	0.0014	0.0005	2.69	0.169443	0.539163	TraesCS7B03G0881900;TraesCS7D03G0993400
GO:0046621	negative regulation of organ growth	0.0014	0.0005	2.69	0.169443	0.539163	TraesCS7B03G0881900;TraesCS7D03G0993400
GO:0046470	phosphatidylcholine metabolic process	0.0034	0.002	1.7	0.173257	0.539163	TraesCS1B03G1015900;TraesCS1D03G0847100;TraesCS3B03G0655400;TraesCS5D03G0538500;TraesCS5D03G1145000
GO:1900424	regulation of defense response to bacterium	0.002	0.001	2.09	0.173627	0.539163	TraesCS7A03G0519200;TraesCS7B03G0337700;TraesCS7D03G0501800
GO:0009644	response to high light intensity	0.0027	0.0015	1.84	0.174397	0.539163	TraesCS1B03G0370300;TraesCS4A03G0126400;TraesCS4D03G0579800;TraesCS5B03G1083600
GO:0005991	trehalose metabolic process	0.0007	0.0001	5.22	0.176243	0.539163	TraesCS1D03G0477900
GO:0006420	arginyl-tRNA aminoacylation	0.0007	0.0001	5.22	0.176243	0.539163	TraesCS4A03G1243100
GO:0007141	male meiosis I	0.0007	0.0001	5.22	0.176243	0.539163	TraesCS1D03G0789800
GO:0008203	cholesterol metabolic process	0.0007	0.0001	5.22	0.176243	0.539163	TraesCS3B03G0655400
GO:0009164	nucleoside catabolic process	0.0007	0.0001	5.22	0.176243	0.539163	TraesCS7B03G0474200
GO:0009268	response to pH	0.0007	0.0001	5.22	0.176243	0.539163	TraesCS3D03G0828000
GO:0010447	response to acidic pH	0.0007	0.0001	5.22	0.176243	0.539163	TraesCS3D03G0828000
GO:0016055	Wnt signaling pathway	0.0007	0.0001	5.22	0.176243	0.539163	TraesCS6B03G1116200
GO:0030004	cellular monovalent inorganic cation homeostasis	0.0007	0.0001	5.22	0.176243	0.539163	TraesCS3A03G0514200
GO:0030641	regulation of cellular pH	0.0007	0.0001	5.22	0.176243	0.539163	TraesCS3A03G0514200
GO:0032387	negative regulation of intracellular transport	0.0007	0.0001	5.22	0.176243	0.539163	TraesCS1D03G0789800
GO:0034656	nucleobase-containing small molecule catabolic process	0.0007	0.0001	5.22	0.176243	0.539163	TraesCS7B03G0474200
GO:0040014	regulation of multicellular organism growth	0.0007	0.0001	5.22	0.176243	0.539163	TraesCS1D03G0789800
GO:0042278	purine nucleoside metabolic process	0.0007	0.0001	5.22	0.176243	0.539163	TraesCS7B03G0474200
GO:0042454	ribonucleoside catabolic process	0.0007	0.0001	5.22	0.176243	0.539163	TraesCS7B03G0474200
GO:0043112	receptor metabolic process	0.0007	0.0001	5.22	0.176243	0.539163	TraesCS6B03G1116200
GO:0044205	'de novo' UMP biosynthetic process	0.0007	0.0001	5.22	0.176243	0.539163	TraesCS3D03G1092300
GO:0045834	positive regulation of lipid metabolic process	0.0007	0.0001	5.22	0.176243	0.539163	TraesCS6B03G0274600
GO:0046513	ceramide biosynthetic process	0.0007	0.0001	5.22	0.176243	0.539163	TraesCS3D03G0958600
GO:0051402	neuron apoptotic process	0.0007	0.0001	5.22	0.176243	0.539163	TraesCS1D03G0789800
GO:0051567	histone H3-K9 methylation	0.0007	0.0001	5.22	0.176243	0.539163	TraesCS7D03G0400300
GO:0060260	regulation of transcription initiation from RNA polymerase II promoter	0.0007	0.0001	5.22	0.176243	0.539163	TraesCS2D03G0214500LC
GO:0061647	histone H3-K9 modification	0.0007	0.0001	5.22	0.176243	0.539163	TraesCS7D03G0400300
GO:0070997	neuron death	0.0007	0.0001	5.22	0.176243	0.539163	TraesCS1D03G0789800
GO:0090317	negative regulation of intracellular protein transport	0.0007	0.0001	5.22	0.176243	0.539163	TraesCS1D03G0789800
GO:1900109	regulation of histone H3-K9 dimethylation	0.0007	0.0001	5.22	0.176243	0.539163	TraesCS7D03G1003700
GO:1902652	secondary alcohol metabolic process	0.0007	0.0001	5.22	0.176243	0.539163	TraesCS3B03G0655400
GO:1903748	negative regulation of establishment of protein localization to mitochondrion	0.0007	0.0001	5.22	0.176243	0.539163	TraesCS1D03G0789800
GO:1905114	cell surface receptor signaling pathway involved in cell-cell signaling	0.0007	0.0001	5.22	0.176243	0.539163	TraesCS6B03G1116200
GO:1990426	mitotic recombination-dependent replication fork processing	0.0007	0.0001	5.22	0.176243	0.539163	TraesCS4B03G0381200LC
GO:2000142	regulation of DNA-templated transcription, initiation	0.0007	0.0001	5.22	0.176243	0.539163	TraesCS2D03G0214500LC
GO:2000144	positive regulation of DNA-templated transcription, initiation	0.0007	0.0001	5.22	0.176243	0.539163	TraesCS2D03G0214500LC
GO:0009411	response to UV	0.0034	0.002	1.68	0.177252	0.541124	TraesCS4A03G0126400;TraesCS4A03G0713000;TraesCS4B03G0109300;TraesCS4D03G0579800;Triticum_aestivum_newGene_182432
GO:0002218	activation of innate immune response	0.002	0.001	2.05	0.179585	0.545977	TraesCS3A03G1146700;TraesCS5B03G1310000;TraesCS5D03G1170300
GO:0045489	pectin biosynthetic process	0.002	0.001	2.05	0.179585	0.545977	TraesCS2B03G1400100;TraesCS3B03G0813900;TraesCS5A03G0292000LC
GO:0051240	positive regulation of multicellular organismal process	0.0034	0.002	1.67	0.181282	0.549995	TraesCS4A03G0126400;TraesCS4D03G0579800;TraesCS7B03G0881900;TraesCS7D03G0993400;Triticum_aestivum_newGene_191583
GO:0080134	regulation of response to stress	0.0129	0.0103	1.26	0.184572	0.558824	TraesCS1A03G0498700;TraesCS1A03G0706000;TraesCS1B03G0568300;TraesCS1B03G0806900;TraesCS1D03G0490700;TraesCS1D03G0670100;TraesCS1D03G0805500;TraesCS2B03G0219100;TraesCS2B03G0723900;TraesCS3A03G0692600;TraesCS3A03G1146700;TraesCS3B03G0789100;TraesCS3D03G0629600;TraesCS4D03G0700400;TraesCS5B03G1310000;TraesCS5D03G1170300;TraesCS7A03G0519200;TraesCS7B03G0337700;TraesCS7D03G0501800
GO:0051193	obsolete regulation of cofactor metabolic process	0.002	0.001	2.02	0.185598	0.560775	TraesCS4A03G0126400;TraesCS4D03G0579800;TraesCS6B03G0274600
GO:0009404	toxin metabolic process	0.0014	0.0005	2.53	0.186689	0.561758	TraesCS5A03G1005400;TraesCS5B03G1052000
GO:0070507	regulation of microtubule cytoskeleton organization	0.0014	0.0005	2.53	0.186689	0.561758	TraesCS6B03G0743700;TraesCS6D03G0513600
GO:0048229	gametophyte development	0.0061	0.0043	1.41	0.190355	0.570959	TraesCS2A03G0364800;TraesCS2B03G0711300;TraesCS4D03G0211300;TraesCS5B03G0448700;TraesCS6A03G0664500;TraesCS6A03G0727200;TraesCS6B03G0485500;TraesCS6B03G0812300;TraesCS6D03G0553100
GO:0071482	cellular response to light stimulus	0.002	0.001	1.99	0.191663	0.570959	TraesCS4A03G0126400;TraesCS4D03G0579800;TraesCS4D03G0633700
GO:0000470	maturation of LSU-rRNA	0.0014	0.0006	2.46	0.195401	0.570959	TraesCS4A03G0145200;TraesCSU03G0065800LC
GO:0006672	ceramide metabolic process	0.0014	0.0006	2.46	0.195401	0.570959	TraesCS2B03G1071000;TraesCS3D03G1138800
GO:0009846	pollen germination	0.0014	0.0006	2.46	0.195401	0.570959	TraesCS4A03G0027400;TraesCS4D03G0679400
GO:0006152	purine nucleoside catabolic process	0.0007	0.0001	4.64	0.195968	0.570959	TraesCS7B03G0474200
GO:0006816	calcium ion transport	0.0007	0.0001	4.64	0.195968	0.570959	TraesCS3B03G0780200
GO:0006880	intracellular sequestering of iron ion	0.0007	0.0001	4.64	0.195968	0.570959	TraesCS5D03G0385900
GO:0006900	vesicle budding from membrane	0.0007	0.0001	4.64	0.195968	0.570959	TraesCS7D03G0887600
GO:0007411	axon guidance	0.0007	0.0001	4.64	0.195968	0.570959	TraesCS1D03G0789800
GO:0010482	regulation of epidermal cell division	0.0007	0.0001	4.64	0.195968	0.570959	TraesCS7D03G0400300
GO:0016575	histone deacetylation	0.0007	0.0001	4.64	0.195968	0.570959	TraesCS3A03G0280300
GO:0048571	long-day photoperiodism	0.0007	0.0001	4.64	0.195968	0.570959	TraesCS6B03G0485500
GO:0048574	long-day photoperiodism, flowering	0.0007	0.0001	4.64	0.195968	0.570959	TraesCS6B03G0485500
GO:0097485	neuron projection guidance	0.0007	0.0001	4.64	0.195968	0.570959	TraesCS1D03G0789800
GO:1903214	regulation of protein targeting to mitochondrion	0.0007	0.0001	4.64	0.195968	0.570959	TraesCS1D03G0789800
GO:0065009	regulation of molecular function	0.0095	0.0074	1.3	0.197227	0.57349	TraesCS1D03G0789800;TraesCS1D03G0805500;TraesCS3A03G0692600;TraesCS3A03G1065800;TraesCS3B03G0789100;TraesCS3D03G0629600;TraesCS4A03G0215400;TraesCS4B03G0040700;TraesCS4D03G0211300;TraesCS4D03G0491400;TraesCS5B03G0581000;TraesCS7B03G0271800;TraesCS7B03G0341900;TraesCS7D03G0446500
GO:0045861	negative regulation of proteolysis	0.002	0.001	1.96	0.197777	0.573953	TraesCS1D03G0789800;TraesCS2D03G0214500LC;TraesCS4B03G0040700
GO:0009735	response to cytokinin	0.0027	0.0016	1.74	0.198473	0.574836	TraesCS5A03G1005400;TraesCS5B03G1052000;TraesCS6A03G0106000;TraesCS6B03G0147400
GO:0002253	activation of immune response	0.002	0.0011	1.93	0.203937	0.585541	TraesCS3A03G1146700;TraesCS5B03G1310000;TraesCS5D03G1170300
GO:0046856	phosphatidylinositol dephosphorylation	0.002	0.0011	1.93	0.203937	0.585541	TraesCS3B03G0714000;TraesCS4D03G0246600;TraesCS5B03G1068700
GO:0010114	response to red light	0.0014	0.0006	2.39	0.204163	0.585541	TraesCS4A03G0126400;TraesCS4D03G0579800
GO:0043154	negative regulation of cysteine-type endopeptidase activity involved in
apoptotic process	0.0014	0.0006	2.39	0.204163	0.585541	TraesCS1D03G0789800;TraesCS4B03G0040700
GO:0043281	regulation of cysteine-type endopeptidase activity involved in apoptotic process	0.0014	0.0006	2.39	0.204163	0.585541	TraesCS1D03G0789800;TraesCS4B03G0040700
GO:0000911	cytokinesis by cell plate formation	0.002	0.0011	1.9	0.210141	0.59517	TraesCS3A03G0919800;TraesCS4A03G1082400;TraesCS7A03G0109300
GO:0009853	photorespiration	0.002	0.0011	1.9	0.210141	0.59517	TraesCS2D03G0732500;TraesCS2D03G1232800LC;TraesCS5B03G0442000
GO:0009113	purine nucleobase biosynthetic process	0.0007	0.0002	4.18	0.215221	0.59517	TraesCS3B03G1028000
GO:0010417	glucuronoxylan biosynthetic process	0.0007	0.0002	4.18	0.215221	0.59517	TraesCS3B03G1173600
GO:0031572	G2 DNA damage checkpoint	0.0007	0.0002	4.18	0.215221	0.59517	TraesCS4A03G0713000
GO:0032264	IMP salvage	0.0007	0.0002	4.18	0.215221	0.59517	TraesCS2B03G0236700
GO:0032922	circadian regulation of gene expression	0.0007	0.0002	4.18	0.215221	0.59517	TraesCS7D03G1003700
GO:0035306	positive regulation of dephosphorylation	0.0007	0.0002	4.18	0.215221	0.59517	TraesCS2D03G0214500LC
GO:0044110	growth involved in symbiotic interaction	0.0007	0.0002	4.18	0.215221	0.59517	TraesCS3D03G0189100
GO:0044116	growth of symbiont in host	0.0007	0.0002	4.18	0.215221	0.59517	TraesCS3D03G0189100
GO:0044117	growth of symbiont in host	0.0007	0.0002	4.18	0.215221	0.59517	TraesCS3D03G0189100
GO:0048579	negative regulation of long-day photoperiodism, flowering	0.0007	0.0002	4.18	0.215221	0.59517	TraesCS4D03G0734800
GO:0051194	obsolete positive regulation of cofactor metabolic process	0.0007	0.0002	4.18	0.215221	0.59517	TraesCS6B03G0274600
GO:0051570	regulation of histone H3-K9 methylation	0.0007	0.0002	4.18	0.215221	0.59517	TraesCS7D03G1003700
GO:0072523	purine-containing compound catabolic process	0.0007	0.0002	4.18	0.215221	0.59517	TraesCS7B03G0474200
GO:0198738	cell-cell signaling by wnt	0.0007	0.0002	4.18	0.215221	0.59517	TraesCS6B03G1116200
GO:1902750	negative regulation of cell cycle G2/M phase transition	0.0007	0.0002	4.18	0.215221	0.59517	TraesCS4A03G0713000
GO:1903747	regulation of establishment of protein localization to mitochondrion	0.0007	0.0002	4.18	0.215221	0.59517	TraesCS1D03G0789800
GO:2001244	positive regulation of intrinsic apoptotic signaling pathway	0.0007	0.0002	4.18	0.215221	0.59517	TraesCS1D03G0789800
GO:0034599	cellular response to oxidative stress	0.002	0.0011	1.87	0.216385	0.597265	TraesCS6A03G0474500;TraesCS6B03G0676000;TraesCS7B03G0830300
GO:0010639	negative regulation of organelle organization	0.0027	0.0016	1.67	0.218409	0.60172	TraesCS1D03G0789800;TraesCS2D03G0214500LC;TraesCS6B03G0743700;TraesCS6D03G0513600
GO:0007093	mitotic cell cycle checkpoint	0.0014	0.0006	2.26	0.221805	0.609931	TraesCS1D03G0789800;TraesCS4B03G0090400
GO:0006887	exocytosis	0.0054	0.0039	1.39	0.222709	0.611271	TraesCS2A03G0747900;TraesCS2B03G0094200;TraesCS2B03G1430200;TraesCS3A03G0743800;TraesCS3B03G0849600;TraesCS3D03G0685500;TraesCS4B03G0187400;TraesCS5A03G1071100
GO:0010014	meristem initiation	0.002	0.0011	1.82	0.228986	0.61804	TraesCS4B03G0627600;TraesCS4D03G0556200;TraesCS7D03G0924700
GO:0031647	regulation of protein stability	0.002	0.0011	1.82	0.228986	0.61804	TraesCS1D03G0789800;TraesCS6B03G0743700;TraesCS6D03G0513600
GO:0045814	negative regulation of gene expression, epigenetic	0.0014	0.0006	2.2	0.230672	0.61804	TraesCS4D03G0734800;TraesCS7D03G1003700
GO:0070417	cellular response to cold	0.0014	0.0006	2.2	0.230672	0.61804	TraesCS7A03G0021600;TraesCS7D03G1003700
GO:2000024	regulation of leaf development	0.0014	0.0006	2.2	0.230672	0.61804	TraesCS7B03G0881900;TraesCS7D03G0993400
GO:2000116	regulation of cysteine-type endopeptidase activity	0.0014	0.0006	2.2	0.230672	0.61804	TraesCS1D03G0789800;TraesCS4B03G0040700
GO:2000117	negative regulation of cysteine-type endopeptidase activity	0.0014	0.0006	2.2	0.230672	0.61804	TraesCS1D03G0789800;TraesCS4B03G0040700
GO:0010224	response to UV-B	0.0027	0.0017	1.62	0.233698	0.61804	TraesCS4A03G0126400;TraesCS4B03G0109300;TraesCS4D03G0579800;Triticum_aestivum_newGene_182432
GO:0010228	vegetative to reproductive phase transition of meristem	0.0027	0.0017	1.62	0.233698	0.61804	TraesCS6A03G0474500;TraesCS6B03G0485500;TraesCS6B03G0676000;Triticum_aestivum_newGene_191583
GO:0000304	response to singlet oxygen	0.0007	0.0002	3.8	0.234013	0.61804	TraesCS7B03G0830300
GO:0001752	compound eye photoreceptor fate commitment	0.0007	0.0002	3.8	0.234013	0.61804	TraesCS1D03G0789800
GO:0006425	glutaminyl-tRNA aminoacylation	0.0007	0.0002	3.8	0.234013	0.61804	TraesCS3B03G0522800
GO:0010265	SCF complex assembly	0.0007	0.0002	3.8	0.234013	0.61804	TraesCS5A03G0969100
GO:0019321	pentose metabolic process	0.0007	0.0002	3.8	0.234013	0.61804	TraesCS4D03G0218900
GO:0031297	replication fork processing	0.0007	0.0002	3.8	0.234013	0.61804	TraesCS2A03G0312300
GO:0042706	eye photoreceptor cell fate commitment	0.0007	0.0002	3.8	0.234013	0.61804	TraesCS1D03G0789800
GO:0042770	signal transduction in response to DNA damage	0.0007	0.0002	3.8	0.234013	0.61804	TraesCS4A03G0713000
GO:0046552	photoreceptor cell fate commitment	0.0007	0.0002	3.8	0.234013	0.61804	TraesCS1D03G0789800
GO:0048663	neuron fate commitment	0.0007	0.0002	3.8	0.234013	0.61804	TraesCS1D03G0789800
GO:0072529	pyrimidine-containing compound catabolic process	0.0007	0.0002	3.8	0.234013	0.61804	TraesCS7B03G0474200
GO:1901407	regulation of phosphorylation of RNA polymerase II C-terminal domain	0.0007	0.0002	3.8	0.234013	0.61804	TraesCS2D03G0214500LC
GO:0006004	fucose metabolic process	0.0034	0.0023	1.5	0.240864	0.634762	TraesCS1D03G0671400;TraesCS2D03G0928900;TraesCS4A03G0279500;TraesCS5B03G0325300;TraesCS5D03G0649600
GO:0043207	response to external biotic stimulus	0.0136	0.0114	1.19	0.241209	0.634762	TraesCS1A03G0706000;TraesCS1B03G0370300;TraesCS1B03G0806900;TraesCS1D03G0670100;TraesCS2B03G0253500;TraesCS2B03G0723900;TraesCS3A03G0919800;TraesCS3A03G1146700;TraesCS3B03G1019700;TraesCS4A03G1082400;TraesCS4B03G0040700;TraesCS5B03G1179100;TraesCS5B03G1310000;TraesCS5D03G1170300;TraesCS7A03G0021600;TraesCS7A03G0109300;TraesCS7A03G0519200;TraesCS7B03G0337700;TraesCS7D03G0501800;Triticum_aestivum_n…
GO:0048232	male gamete generation	0.0027	0.0017	1.59	0.24403	0.641035	TraesCS1D03G0789800;TraesCS2A03G0608600;TraesCS2D03G0024400;TraesCS6B03G0485500
GO:0032504	multicellular organism reproduction	0.0048	0.0035	1.38	0.247051	0.647811	TraesCS1D03G0789800;TraesCS2A03G0364800;TraesCS2A03G0608600;TraesCS6B03G0485500;TraesCS7A03G0519200;TraesCS7B03G0337700;TraesCS7D03G0501800
GO:0007030	Golgi organization	0.0014	0.0007	2.09	0.248464	0.647841	TraesCS2D03G0024400;TraesCS3A03G0695400
GO:0008285	negative regulation of cell population proliferation	0.0014	0.0007	2.09	0.248464	0.647841	TraesCS7B03G0881900;TraesCS7D03G0993400
GO:0000398	mRNA splicing, via spliceosome	0.0061	0.0047	1.31	0.252192	0.647841	TraesCS1B03G0718300;TraesCS2A03G0364800;TraesCS4A03G0145200;TraesCS4A03G0412400;TraesCS4D03G0342900;TraesCS5A03G0660400;TraesCS5D03G0630300;TraesCS6D03G0694100;TraesCSU03G0540200LC
GO:0000726	non-recombinational repair	0.0007	0.0002	3.48	0.252356	0.647841	TraesCS2B03G0800500
GO:0006729	tetrahydrobiopterin biosynthetic process	0.0007	0.0002	3.48	0.252356	0.647841	TraesCS5A03G1274300
GO:0006783	heme biosynthetic process	0.0007	0.0002	3.48	0.252356	0.647841	TraesCS5B03G0468200
GO:0009683	indoleacetic acid metabolic process	0.0007	0.0002	3.48	0.252356	0.647841	TraesCS1A03G0913000LC
GO:0009684	indoleacetic acid biosynthetic process	0.0007	0.0002	3.48	0.252356	0.647841	TraesCS1A03G0913000LC
GO:0009704	de-etiolation	0.0007	0.0002	3.48	0.252356	0.647841	TraesCS4A03G0404300
GO:0009864	induced systemic resistance, jasmonic acid mediated signaling pathway	0.0007	0.0002	3.48	0.252356	0.647841	TraesCS3A03G1146700
GO:0042256	mature ribosome assembly	0.0007	0.0002	3.48	0.252356	0.647841	TraesCS3B03G0535200
GO:0072089	stem cell proliferation	0.0007	0.0002	3.48	0.252356	0.647841	TraesCS6B03G1116200
GO:0006364	rRNA processing	0.0082	0.0065	1.25	0.253869	0.649837	TraesCS2A03G0466200;TraesCS2A03G1150100;TraesCS2B03G0587900;TraesCS2B03G1148900;TraesCS2D03G0476900;TraesCS2D03G1099300;TraesCS3B03G0777200;TraesCS4A03G0668900;TraesCS4D03G0108800;TraesCS7D03G0912300;TraesCS7D03G1231800;TraesCSU03G0065800LC
GO:0000209	protein polyubiquitination	0.0034	0.0023	1.47	0.254275	0.649837	TraesCS1B03G0856500;TraesCS1D03G0789800;TraesCS2B03G0711300;TraesCS4A03G0713000;TraesCS5D03G0523300
GO:0000281	mitotic cytokinesis	0.0027	0.0017	1.56	0.254461	0.649837	TraesCS1A03G0672500;TraesCS3A03G0919800;TraesCS4A03G1082400;TraesCS7A03G0109300
GO:0010466	negative regulation of peptidase activity	0.0014	0.0007	2.04	0.257378	0.653875	TraesCS1D03G0789800;TraesCS4B03G0040700
GO:0031935	regulation of chromatin silencing	0.0014	0.0007	2.04	0.257378	0.653875	TraesCS2D03G0214500LC;TraesCS3D03G0356000
GO:0052548	regulation of endopeptidase activity	0.0014	0.0007	2.04	0.257378	0.653875	TraesCS1D03G0789800;TraesCS4B03G0040700
GO:0001732	formation of cytoplasmic translation initiation complex	0.002	0.0012	1.69	0.261021	0.660844	TraesCS2B03G1352900;TraesCS5A03G0963000;TraesCS6B03G0211200
GO:0071478	cellular response to radiation	0.002	0.0012	1.69	0.261021	0.660844	TraesCS4A03G0126400;TraesCS4D03G0579800;TraesCS4D03G0633700
GO:0008202	steroid metabolic process	0.0014	0.0007	1.99	0.266296	0.662557	TraesCS3A03G1198300;TraesCS3B03G0655400
GO:0031338	regulation of vesicle fusion	0.0014	0.0007	1.99	0.266296	0.662557	TraesCS4A03G0215400;TraesCS4D03G0491400
GO:0042537	benzene-containing compound metabolic process	0.0014	0.0007	1.99	0.266296	0.662557	TraesCS5A03G1005400;TraesCS5B03G1052000
GO:0048268	clathrin coat assembly	0.0014	0.0007	1.99	0.266296	0.662557	TraesCS6B03G1149800;TraesCS6D03G0818300
GO:0052547	regulation of peptidase activity	0.0014	0.0007	1.99	0.266296	0.662557	TraesCS1D03G0789800;TraesCS4B03G0040700
GO:0001751	compound eye photoreceptor cell differentiation	0.0007	0.0002	3.21	0.27026	0.662557	TraesCS1D03G0789800
GO:0001754	eye photoreceptor cell differentiation	0.0007	0.0002	3.21	0.27026	0.662557	TraesCS1D03G0789800
GO:0006102	isocitrate metabolic process	0.0007	0.0002	3.21	0.27026	0.662557	TraesCS3B03G0690600
GO:0006433	prolyl-tRNA aminoacylation	0.0007	0.0002	3.21	0.27026	0.662557	TraesCS3A03G0974400
GO:0009954	proximal/distal pattern formation	0.0007	0.0002	3.21	0.27026	0.662557	TraesCS3A03G1146700
GO:0031648	protein destabilization	0.0007	0.0002	3.21	0.27026	0.662557	TraesCS1D03G0789800
GO:0034243	regulation of transcription elongation from RNA polymerase II promoter	0.0007	0.0002	3.21	0.27026	0.662557	TraesCS2D03G0214500LC
GO:0046530	photoreceptor cell differentiation	0.0007	0.0002	3.21	0.27026	0.662557	TraesCS1D03G0789800
GO:0051304	chromosome separation	0.0007	0.0002	3.21	0.27026	0.662557	TraesCS4B03G0090400
GO:0061085	regulation of histone H3-K27 methylation	0.0007	0.0002	3.21	0.27026	0.662557	TraesCS7D03G1003700
GO:0061087	positive regulation of histone H3-K27 methylation	0.0007	0.0002	3.21	0.27026	0.662557	TraesCS7D03G1003700
GO:0080188	gene silencing by RNA-directed DNA methylation	0.0007	0.0002	3.21	0.27026	0.662557	TraesCS3D03G0356000
GO:2001235	positive regulation of apoptotic signaling pathway	0.0007	0.0002	3.21	0.27026	0.662557	TraesCS1D03G0789800
GO:0060341	regulation of cellular localization	0.0027	0.0018	1.52	0.270271	0.662557	TraesCS1D03G0789800;TraesCS5A03G0325400;TraesCS5B03G0322200;TraesCS5D03G0328300
GO:0051346	negative regulation of hydrolase activity	0.002	0.0012	1.65	0.273997	0.669828	TraesCS1D03G0789800;TraesCS4B03G0040700;TraesCS4D03G0211300
GO:0008283	cell population proliferation	0.0014	0.0007	1.94	0.275214	0.669828	TraesCS5B03G0360200;TraesCS6B03G1116200
GO:0009825	multidimensional cell growth	0.0014	0.0007	1.94	0.275214	0.669828	TraesCS5B03G0984100;TraesCS7D03G1004300
GO:0035304	regulation of protein dephosphorylation	0.0014	0.0007	1.94	0.275214	0.669828	TraesCS2D03G0214500LC;TraesCS4D03G0211300
GO:0006270	DNA replication initiation	0.0041	0.003	1.37	0.275518	0.669828	TraesCS3A03G0512400;TraesCS3D03G0472600;TraesCS5B03G0392200;TraesCS5D03G0372100;TraesCS7A03G0414000;TraesCS7D03G0401700
GO:0051707	response to other organism	0.0129	0.0111	1.17	0.276623	0.671403	TraesCS1A03G0706000;TraesCS1B03G0370300;TraesCS1B03G0806900;TraesCS1D03G0670100;TraesCS2B03G0253500;TraesCS2B03G0723900;TraesCS3A03G0919800;TraesCS3A03G1146700;TraesCS3B03G1019700;TraesCS4A03G1082400;TraesCS4B03G0040700;TraesCS5B03G1179100;TraesCS5B03G1310000;TraesCS5D03G1170300;TraesCS7A03G0109300;TraesCS7A03G0519200;TraesCS7B03G0337700;TraesCS7D03G0501800;Triticum_aestivum_newGene_204452
GO:0006298	mismatch repair	0.0061	0.0048	1.27	0.277337	0.672025	TraesCS1A03G0349500;TraesCS1A03G0484900;TraesCS1B03G0420400;TraesCS2B03G0957900;TraesCS2B03G0974600;TraesCS2B03G1489700;TraesCS2D03G0823900;TraesCS6A03G0559000;TraesCS6B03G0683800
GO:0032446	protein modification by small protein conjugation	0.0095	0.0079	1.2	0.278417	0.673531	TraesCS1D03G0789800;TraesCS2B03G0711300;TraesCS2D03G0172300;TraesCS3A03G0573700;TraesCS4A03G0713000;TraesCS4B03G0040700;TraesCS5A03G0905700;TraesCS5B03G0957200;TraesCS5D03G0523300;TraesCS5D03G0867900;TraesCS6B03G1116200;TraesCS7B03G0881900;TraesCS7D03G0538200;TraesCS7D03G0993400
GO:2000280	regulation of root development	0.002	0.0013	1.63	0.280509	0.677477	TraesCS2A03G0522300;TraesCS2B03G0606400LC;TraesCS2D03G0492200
GO:0007034	vacuolar transport	0.0034	0.0024	1.4	0.286216	0.680545	TraesCS1A03G0016400;TraesCS1B03G0016200;TraesCS1D03G0008100;TraesCS3D03G0982100;TraesCS4B03G0848600
GO:0097164	ammonium ion metabolic process	0.002	0.0013	1.61	0.287036	0.680545	TraesCS1B03G1015900;TraesCS1D03G0847100;TraesCS3B03G0655400
GO:0098542	defense response to other organism	0.0088	0.0074	1.2	0.287343	0.680545	TraesCS1A03G0706000;TraesCS1B03G0806900;TraesCS1D03G0670100;TraesCS2B03G0723900;TraesCS3A03G1146700;TraesCS4B03G0040700;TraesCS5B03G1179100;TraesCS5B03G1310000;TraesCS5D03G1170300;TraesCS7A03G0519200;TraesCS7B03G0337700;TraesCS7D03G0501800;Triticum_aestivum_newGene_204452
GO:0000727	double-strand break repair via break-induced replication	0.0007	0.0002	2.98	0.287735	0.680545	TraesCS3B03G0553000
GO:0002238	response to molecule of fungal origin	0.0007	0.0002	2.98	0.287735	0.680545	TraesCS2B03G0253500
GO:0006893	Golgi to plasma membrane transport	0.0007	0.0002	2.98	0.287735	0.680545	TraesCS2A03G0747900
GO:0009052	pentose-phosphate shunt, non-oxidative branch	0.0007	0.0002	2.98	0.287735	0.680545	TraesCS5D03G0935700
GO:0010206	photosystem II repair	0.0007	0.0002	2.98	0.287735	0.680545	TraesCS1D03G0606000LC
GO:0031062	positive regulation of histone methylation	0.0007	0.0002	2.98	0.287735	0.680545	TraesCS7D03G1003700
GO:0046532	regulation of photoreceptor cell differentiation	0.0007	0.0002	2.98	0.287735	0.680545	TraesCS1D03G0789800
GO:0051571	positive regulation of histone H3-K4 methylation	0.0007	0.0002	2.98	0.287735	0.680545	TraesCS7D03G1003700
GO:0062013	positive regulation of small molecule metabolic process	0.0007	0.0002	2.98	0.287735	0.680545	TraesCS6B03G0274600
GO:0009628	response to abiotic stimulus	0.0245	0.0221	1.11	0.287805	0.680545	TraesCS1B03G0370300;TraesCS2A03G0277700;TraesCS2B03G0388900;TraesCS2D03G0291600;TraesCS3A03G0247900;TraesCS3A03G0919800;TraesCS3B03G0317200;TraesCS3D03G0687600;TraesCS3D03G0828000;TraesCS4A03G0126400;TraesCS4A03G0404300;TraesCS4A03G0713000;TraesCS4A03G1082400;TraesCS4B03G0109300;TraesCS4D03G0579800;TraesCS4D03G0633700;TraesCS5A03G0562600;TraesCS5A03G0905700;TraesCS5A03G1005400;TraesCS5B03G0306800…
GO:0009409	response to cold	0.0061	0.0049	1.26	0.290169	0.685033	TraesCS2D03G1019900;TraesCS4A03G0126400;TraesCS4D03G0579800;TraesCS5A03G1005400;TraesCS5B03G1052000;TraesCS7A03G0021600;TraesCS7B03G0528900;TraesCS7D03G0681100;TraesCS7D03G1003700
GO:0006468	protein phosphorylation	0.0129	0.0112	1.16	0.291285	0.685108	TraesCS1A03G0672500;TraesCS2A03G0606900;TraesCS2A03G0801300;TraesCS2B03G0699900;TraesCS2D03G0205100;TraesCS2D03G0455900;TraesCS2D03G0471800;TraesCS2D03G0589500;TraesCS2D03G0794500;TraesCS3A03G1118700;TraesCS3B03G0055900;TraesCS3D03G1042600;TraesCS5B03G1310000;TraesCS5D03G0363700;TraesCS5D03G1170300;TraesCS6B03G0010500LC;TraesCS6B03G0044400LC;TraesCS7B03G0938700LC;Triticum_aestivum_newGene_204452
GO:0000910	cytokinesis	0.0027	0.0019	1.47	0.2916	0.685108	TraesCS1A03G0672500;TraesCS3A03G0919800;TraesCS4A03G1082400;TraesCS7A03G0109300
GO:0061640	cytoskeleton-dependent cytokinesis	0.0027	0.0019	1.47	0.2916	0.685108	TraesCS1A03G0672500;TraesCS3A03G0919800;TraesCS4A03G1082400;TraesCS7A03G0109300
GO:0051494	negative regulation of cytoskeleton organization	0.0014	0.0007	1.86	0.293025	0.686046	TraesCS6B03G0743700;TraesCS6D03G0513600
GO:1902904	negative regulation of supramolecular fiber organization	0.0014	0.0007	1.86	0.293025	0.686046	TraesCS6B03G0743700;TraesCS6D03G0513600
GO:0032879	regulation of localization	0.0061	0.0049	1.25	0.293402	0.686046	TraesCS1D03G0789800;TraesCS4A03G0215400;TraesCS4D03G0491400;TraesCS5A03G0325400;TraesCS5B03G0322200;TraesCS5D03G0328300;TraesCS7A03G0519200;TraesCS7B03G0337700;TraesCS7D03G0501800
GO:0045017	glycerolipid biosynthetic process	0.0034	0.0025	1.38	0.295479	0.68962	TraesCS1B03G1015900;TraesCS1B03G1107600;TraesCS1D03G0847100;TraesCS3B03G0655400;TraesCS5B03G0814400
GO:0016567	protein ubiquitination	0.0102	0.0087	1.18	0.296236	0.68962	TraesCS1D03G0789800;TraesCS2A03G1348500;TraesCS2B03G0711300;TraesCS2B03G1549500;TraesCS2D03G0172300;TraesCS2D03G1321700;TraesCS4A03G0713000;TraesCS4B03G0040700;TraesCS5A03G0905700;TraesCS5B03G0957200;TraesCS5D03G0523300;TraesCS5D03G0867900;TraesCS6B03G1116200;TraesCS7B03G0881900;TraesCS7D03G0993400
GO:0009642	response to light intensity	0.0027	0.0019	1.45	0.296969	0.68962	TraesCS1B03G0370300;TraesCS4A03G0126400;TraesCS4D03G0579800;TraesCS5B03G1083600
GO:0009626	plant-type hypersensitive response	0.002	0.0013	1.57	0.300121	0.68962	TraesCS5B03G1310000;TraesCS5D03G1170300;TraesCS6D03G0405600
GO:0001101	response to acid chemical	0.0163	0.0145	1.13	0.301258	0.68962	TraesCS1B03G0370300;TraesCS2A03G0277700;TraesCS2B03G0253500;TraesCS2B03G0388900;TraesCS2D03G0291600;TraesCS3A03G0919800;TraesCS3A03G1146700;TraesCS4A03G1082400;TraesCS4B03G0040700;TraesCS4B03G0109300;TraesCS4B03G0923300;TraesCS4D03G0809300;TraesCS5A03G0545300;TraesCS5A03G0905700;TraesCS5A03G1005400;TraesCS5B03G0957200;TraesCS5B03G1052000;TraesCS5B03G1179100;TraesCS5D03G0523300;TraesCS5D03G0867900…
GO:0055046	microgametogenesis	0.0014	0.0007	1.82	0.301909	0.68962	TraesCS2B03G0711300;TraesCS6B03G0485500
GO:0001745	compound eye morphogenesis	0.0007	0.0002	2.78	0.304792	0.68962	TraesCS1D03G0789800
GO:0009695	jasmonic acid biosynthetic process	0.0007	0.0002	2.78	0.304792	0.68962	TraesCS7B03G0836200
GO:0010496	intercellular transport	0.0007	0.0002	2.78	0.304792	0.68962	TraesCS6A03G0681600
GO:0015969	guanosine tetraphosphate metabolic process	0.0007	0.0002	2.78	0.304792	0.68962	TraesCS6D03G0600800
GO:0016246	RNA interference	0.0007	0.0002	2.78	0.304792	0.68962	TraesCS2A03G1000100
GO:0031058	positive regulation of histone modification	0.0007	0.0002	2.78	0.304792	0.68962	TraesCS7D03G1003700
GO:0033169	histone H3-K9 demethylation	0.0007	0.0002	2.78	0.304792	0.68962	TraesCS4D03G0734800
GO:0034614	cellular response to reactive oxygen species	0.0007	0.0002	2.78	0.304792	0.68962	TraesCS7B03G0830300
GO:0048592	eye morphogenesis	0.0007	0.0002	2.78	0.304792	0.68962	TraesCS1D03G0789800
GO:0051289	protein homotetramerization	0.0007	0.0002	2.78	0.304792	0.68962	TraesCS1B03G0267900
GO:0051569	regulation of histone H3-K4 methylation	0.0007	0.0002	2.78	0.304792	0.68962	TraesCS7D03G1003700
GO:0090156	cellular sphingolipid homeostasis	0.0007	0.0002	2.78	0.304792	0.68962	TraesCS2B03G1071000
GO:1900060	negative regulation of ceramide biosynthetic process	0.0007	0.0002	2.78	0.304792	0.68962	TraesCS2B03G1071000
GO:1902749	regulation of cell cycle G2/M phase transition	0.0007	0.0002	2.78	0.304792	0.68962	TraesCS4A03G0713000
GO:2000050	regulation of non-canonical Wnt signaling pathway	0.0007	0.0002	2.78	0.304792	0.68962	TraesCS6B03G1116200
GO:0031408	oxylipin biosynthetic process	0.002	0.0013	1.55	0.306676	0.692814	TraesCS1B03G0653700;TraesCS7A03G0566700;TraesCS7B03G0836200
GO:0034968	histone lysine methylation	0.0014	0.0008	1.78	0.310774	0.698847	TraesCS2D03G0214500LC;TraesCS7D03G0400300
GO:0045492	xylan biosynthetic process	0.0014	0.0008	1.78	0.310774	0.698847	TraesCS3B03G1359500;TraesCS4D03G0707700
GO:0090630	activation of GTPase activity	0.0014	0.0008	1.78	0.310774	0.698847	TraesCS4A03G0215400;TraesCS4D03G0491400
GO:0042176	regulation of protein catabolic process	0.002	0.0013	1.53	0.313235	0.703305	TraesCS1B03G0988100;TraesCS2B03G1144900;TraesCS2D03G0214500LC
GO:0010030	positive regulation of seed germination	0.0014	0.0008	1.74	0.319614	0.703444	TraesCS4A03G0126400;TraesCS4D03G0579800
GO:0019216	regulation of lipid metabolic process	0.0014	0.0008	1.74	0.319614	0.703444	TraesCS3B03G0833100;TraesCS6B03G0274600
GO:0006376	mRNA splice site selection	0.0007	0.0003	2.61	0.321441	0.703444	TraesCS4A03G0851100
GO:0006787	porphyrin-containing compound catabolic process	0.0007	0.0003	2.61	0.321441	0.703444	TraesCS7D03G0817400
GO:0009838	abscission	0.0007	0.0003	2.61	0.321441	0.703444	TraesCS3A03G1146700
GO:0009851	auxin biosynthetic process	0.0007	0.0003	2.61	0.321441	0.703444	TraesCS1A03G0913000LC
GO:0010229	inflorescence development	0.0007	0.0003	2.61	0.321441	0.703444	Triticum_aestivum_newGene_191583
GO:0033015	tetrapyrrole catabolic process	0.0007	0.0003	2.61	0.321441	0.703444	TraesCS7D03G0817400
GO:0043094	cellular metabolic compound salvage	0.0007	0.0003	2.61	0.321441	0.703444	TraesCS2D03G0732500
GO:0046149	pigment catabolic process	0.0007	0.0003	2.61	0.321441	0.703444	TraesCS7D03G0817400
GO:0051262	protein tetramerization	0.0007	0.0003	2.61	0.321441	0.703444	TraesCS1B03G0267900
GO:0060261	positive regulation of transcription initiation from RNA polymerase II promoter	0.0007	0.0003	2.61	0.321441	0.703444	TraesCS2D03G0214500LC
GO:0090175	regulation of establishment of planar polarity	0.0007	0.0003	2.61	0.321441	0.703444	TraesCS6B03G1116200
GO:1901001	negative regulation of response to salt stress	0.0007	0.0003	2.61	0.321441	0.703444	TraesCS2D03G0209900
GO:1903533	regulation of protein targeting	0.0007	0.0003	2.61	0.321441	0.703444	TraesCS1D03G0789800
GO:1905268	negative regulation of chromatin organization	0.0007	0.0003	2.61	0.321441	0.703444	TraesCS2D03G0214500LC
GO:1905330	regulation of morphogenesis of an epithelium	0.0007	0.0003	2.61	0.321441	0.703444	TraesCS6B03G1116200
GO:0006915	apoptotic process	0.0014	0.0008	1.7	0.328427	0.716596	TraesCS1D03G0789800;TraesCS4B03G0040700
GO:0031122	cytoplasmic microtubule organization	0.0014	0.0008	1.7	0.328427	0.716596	TraesCS6B03G0743700;TraesCS6D03G0513600
GO:0043900	regulation of multi-organism process	0.0041	0.0032	1.27	0.333755	0.717617	TraesCS1A03G0498700;TraesCS1B03G0568300;TraesCS1D03G0490700;TraesCS7A03G0519200;TraesCS7B03G0337700;TraesCS7D03G0501800
GO:0048583	regulation of response to stimulus	0.0204	0.0187	1.09	0.334648	0.717617	TraesCS1A03G0498700;TraesCS1A03G0706000;TraesCS1B03G0568300;TraesCS1B03G0806900;TraesCS1D03G0490700;TraesCS1D03G0670100;TraesCS1D03G0789800;TraesCS1D03G0805500;TraesCS2B03G0219100;TraesCS2B03G0723900;TraesCS3A03G0692600;TraesCS3A03G1146700;TraesCS3B03G0164000;TraesCS3B03G0789100;TraesCS3D03G0356000;TraesCS3D03G0629600;TraesCS4D03G0700400;TraesCS4D03G0734800;TraesCS5A03G1005400;TraesCS5B03G1052000…
GO:0012501	programmed cell death	0.0027	0.002	1.37	0.334814	0.717617	TraesCS1D03G0789800;TraesCS4B03G0040700;TraesCS5B03G1310000;TraesCS5D03G1170300
GO:0046148	pigment biosynthetic process	0.0014	0.0008	1.67	0.337208	0.717617	TraesCS1A03G0523000;TraesCS1B03G0612700
GO:0000731	DNA synthesis involved in DNA repair	0.0007	0.0003	2.46	0.337692	0.717617	TraesCS4A03G0713000
GO:0002065	columnar/cuboidal epithelial cell differentiation	0.0007	0.0003	2.46	0.337692	0.717617	TraesCS1D03G0789800
GO:0006072	glycerol-3-phosphate metabolic process	0.0007	0.0003	2.46	0.337692	0.717617	TraesCS2D03G1154600
GO:0006995	cellular response to nitrogen starvation	0.0007	0.0003	2.46	0.337692	0.717617	TraesCS3A03G0573700
GO:0007409	axonogenesis	0.0007	0.0003	2.46	0.337692	0.717617	TraesCS1D03G0789800
GO:0009943	adaxial/abaxial axis specification	0.0007	0.0003	2.46	0.337692	0.717617	TraesCS3A03G1146700
GO:0009955	adaxial/abaxial pattern specification	0.0007	0.0003	2.46	0.337692	0.717617	TraesCS3A03G1146700
GO:0010022	meristem determinacy	0.0007	0.0003	2.46	0.337692	0.717617	TraesCS3A03G1146700
GO:0019521	D-gluconate metabolic process	0.0007	0.0003	2.46	0.337692	0.717617	TraesCS7A03G0219700
GO:0031060	regulation of histone methylation	0.0007	0.0003	2.46	0.337692	0.717617	TraesCS7D03G1003700
GO:0032981	mitochondrial respiratory chain complex I assembly	0.0007	0.0003	2.46	0.337692	0.717617	TraesCS7B03G0469000
GO:0043687	post-translational protein modification	0.0007	0.0003	2.46	0.337692	0.717617	TraesCS4A03G0220200
GO:0061564	axon development	0.0007	0.0003	2.46	0.337692	0.717617	TraesCS1D03G0789800
GO:0090596	sensory organ morphogenesis	0.0007	0.0003	2.46	0.337692	0.717617	TraesCS1D03G0789800
GO:0030150	protein import into mitochondrial matrix	0.002	0.0014	1.46	0.339486	0.720387	TraesCS1A03G0491000;TraesCS1D03G0476800;TraesCS2D03G0352100
GO:0009561	megagametogenesis	0.0014	0.0008	1.64	0.345954	0.728841	TraesCS2A03G0364800;TraesCS2B03G0711300
GO:0010204	innate immune response-activating signal transduction	0.0014	0.0008	1.64	0.345954	0.728841	TraesCS5B03G1310000;TraesCS5D03G1170300
GO:0010218	response to far red light	0.0014	0.0008	1.64	0.345954	0.728841	TraesCS4A03G0126400;TraesCS4D03G0579800
GO:0035303	regulation of dephosphorylation	0.0014	0.0008	1.64	0.345954	0.728841	TraesCS2D03G0214500LC;TraesCS4D03G0211300
GO:0046474	glycerophospholipid biosynthetic process	0.002	0.0014	1.44	0.346042	0.728841	TraesCS1B03G1015900;TraesCS1D03G0847100;TraesCS3B03G0655400
GO:0010015	root morphogenesis	0.0041	0.0033	1.25	0.346448	0.728841	TraesCS2A03G0522300;TraesCS2A03G0608600;TraesCS2B03G0606400LC;TraesCS2D03G0492200;TraesCS7D03G0400300;TraesCS7D03G0924700
GO:0007568	aging	0.0027	0.002	1.34	0.351113	0.732478	TraesCS2B03G0253500;TraesCS6A03G0474500;TraesCS6B03G0676000;TraesCS7B03G0050900
GO:0045165	cell fate commitment	0.0027	0.002	1.34	0.351113	0.732478	TraesCS1D03G0789800;TraesCS2A03G0364800;TraesCS4B03G0627600;TraesCS4D03G0556200
GO:0015976	carbon utilization	0.0007	0.0003	2.32	0.353553	0.732478	TraesCS5B03G0632300
GO:0030422	production of siRNA involved in RNA interference	0.0007	0.0003	2.32	0.353553	0.732478	TraesCS2A03G1000100
GO:0043065	positive regulation of apoptotic process	0.0007	0.0003	2.32	0.353553	0.732478	TraesCS1D03G0789800
GO:0046835	carbohydrate phosphorylation	0.0007	0.0003	2.32	0.353553	0.732478	TraesCS4D03G0218900
GO:0048667	cell morphogenesis involved in neuron differentiation	0.0007	0.0003	2.32	0.353553	0.732478	TraesCS1D03G0789800
GO:0070072	vacuolar proton-transporting V-type ATPase complex assembly	0.0007	0.0003	2.32	0.353553	0.732478	TraesCS3A03G0514200
GO:2000059	negative regulation of ubiquitin-dependent protein catabolic process	0.0007	0.0003	2.32	0.353553	0.732478	TraesCS2D03G0214500LC
GO:0006098	pentose-phosphate shunt	0.0014	0.0008	1.61	0.354661	0.732478	TraesCS2B03G0932700;TraesCS7A03G0219700
GO:0009880	embryonic pattern specification	0.0014	0.0008	1.61	0.354661	0.732478	TraesCS4B03G0627600;TraesCS4D03G0556200
GO:0016052	carbohydrate catabolic process	0.0014	0.0008	1.61	0.354661	0.732478	TraesCS3A03G0247900;TraesCS3B03G0317200
GO:0071900	regulation of protein serine/threonine kinase activity	0.0014	0.0008	1.61	0.354661	0.732478	TraesCS5B03G0581000;TraesCS7B03G0341900
GO:0010035	response to inorganic substance	0.0116	0.0104	1.11	0.358893	0.740176	TraesCS1B03G0370300;TraesCS2A03G0277700;TraesCS2B03G0253500;TraesCS2B03G0388900;TraesCS2D03G0291600;TraesCS3D03G0828000;TraesCS4A03G0212800;TraesCS4A03G0212900;TraesCS4B03G0109300;TraesCS5A03G0905700;TraesCS5A03G1005400;TraesCS5B03G0957200;TraesCS5B03G1052000;TraesCS5D03G0867900;TraesCS7B03G0178500;TraesCS7B03G0222800;TraesCS7B03G0830300
GO:0018022	peptidyl-lysine methylation	0.0014	0.0009	1.58	0.363327	0.741312	TraesCS2D03G0214500LC;TraesCS7D03G0400300
GO:0032886	regulation of microtubule-based process	0.0014	0.0009	1.58	0.363327	0.741312	TraesCS6B03G0743700;TraesCS6D03G0513600
GO:1902533	positive regulation of intracellular signal transduction	0.0014	0.0009	1.58	0.363327	0.741312	TraesCS1D03G0789800;TraesCS5D03G0363300LC
GO:0006486	protein glycosylation	0.0082	0.0072	1.14	0.364471	0.741312	TraesCS1A03G0757500;TraesCS1D03G0151400;TraesCS3A03G1025100;TraesCS3B03G0675700;TraesCS3B03G1173600;TraesCS3D03G0548300;TraesCS3D03G1068000;TraesCS5B03G0095900;TraesCS5D03G0525800;TraesCS5D03G0694100;TraesCS6B03G0764900;TraesCS6D03G0465800
GO:0006955	immune response	0.0088	0.0078	1.13	0.365233	0.741312	TraesCS1A03G0706000;TraesCS1B03G0806900;TraesCS1B03G0931100;TraesCS1D03G0670100;TraesCS2B03G0723900;TraesCS3A03G1146700;TraesCS5B03G1310000;TraesCS5D03G1170300;TraesCS6D03G0405600;TraesCS7A03G0519200;TraesCS7B03G0337700;TraesCS7D03G0501800;Triticum_aestivum_newGene_204452
GO:0009944	polarity specification of adaxial/abaxial axis	0.0007	0.0003	2.2	0.369035	0.741312	TraesCS3A03G1146700
GO:0010071	root meristem specification	0.0007	0.0003	2.2	0.369035	0.741312	TraesCS7D03G0924700
GO:0030656	regulation of vitamin metabolic process	0.0007	0.0003	2.2	0.369035	0.741312	TraesCS6B03G0274600
GO:0031033	myosin filament organization	0.0007	0.0003	2.2	0.369035	0.741312	TraesCS1A03G0672500
GO:0031035	myosin filament disassembly	0.0007	0.0003	2.2	0.369035	0.741312	TraesCS1A03G0672500
GO:0031037	myosin II filament disassembly	0.0007	0.0003	2.2	0.369035	0.741312	TraesCS1A03G0672500
GO:0031038	myosin II filament organization	0.0007	0.0003	2.2	0.369035	0.741312	TraesCS1A03G0672500
GO:0032990	cell part morphogenesis	0.0007	0.0003	2.2	0.369035	0.741312	TraesCS1D03G0789800
GO:0034754	cellular hormone metabolic process	0.0007	0.0003	2.2	0.369035	0.741312	TraesCS1A03G0913000LC
GO:0048812	neuron projection morphogenesis	0.0007	0.0003	2.2	0.369035	0.741312	TraesCS1D03G0789800
GO:0048858	cell projection morphogenesis	0.0007	0.0003	2.2	0.369035	0.741312	TraesCS1D03G0789800
GO:0070973	protein localization to endoplasmic reticulum exit site	0.0007	0.0003	2.2	0.369035	0.741312	TraesCS6B03G0927800
GO:0120039	plasma membrane bounded cell projection morphogenesis	0.0007	0.0003	2.2	0.369035	0.741312	TraesCS1D03G0789800
GO:1902930	regulation of alcohol biosynthetic process	0.0007	0.0003	2.2	0.369035	0.741312	TraesCS6B03G0274600
GO:0009658	chloroplast organization	0.0041	0.0034	1.22	0.371946	0.743572	TraesCS2D03G0869000;TraesCS4A03G0093700;TraesCS5D03G0909600;TraesCS6A03G0664500;TraesCS6B03G0812300;TraesCS6D03G0553100
GO:0015995	chlorophyll biosynthetic process	0.0014	0.0009	1.55	0.371948	0.743572	TraesCS5A03G1099300;TraesCS5D03G1056600
GO:0000027	ribosomal large subunit assembly	0.002	0.0015	1.38	0.372186	0.743572	TraesCS1A03G0385800;TraesCS1B03G0467300;TraesCS1D03G0360000
GO:0048582	positive regulation of post-embryonic development	0.002	0.0015	1.38	0.372186	0.743572	TraesCS4A03G0126400;TraesCS4D03G0579800;Triticum_aestivum_newGene_191583
GO:0009408	response to heat	0.0048	0.004	1.19	0.375733	0.749533	TraesCS2D03G0869000;TraesCS4A03G0126400;TraesCS4D03G0579800;TraesCS5B03G1083600;TraesCS6A03G0880900LC;TraesCS7A03G0021600;TraesCS7B03G0222800
GO:0016192	vesicle-mediated transport	0.0102	0.0092	1.11	0.376191	0.749533	TraesCS1D03G0951200;TraesCS3A03G0368200;TraesCS3A03G0919800;TraesCS3B03G0443500;TraesCS4A03G1082400;TraesCS5D03G0273100;TraesCS7A03G0109200;TraesCS7A03G0109300;TraesCS7A03G0519200;TraesCS7B03G0337700;TraesCS7B03G1318500LC;TraesCS7D03G0501800;Triticum_aestivum_newGene_168511;Triticum_aestivum_newGene_227816;Triticum_aestivum_newGene_257264
GO:0007276	gamete generation	0.0027	0.0021	1.29	0.378271	0.752657	TraesCS1D03G0789800;TraesCS2A03G0364800;TraesCS2A03G0608600;TraesCS6B03G0485500
GO:0001709	cell fate determination	0.0007	0.0003	2.09	0.384147	0.753123	TraesCS2A03G0364800
GO:0007050	cell cycle arrest	0.0007	0.0003	2.09	0.384147	0.753123	TraesCS7B03G0207000
GO:0009298	GDP-mannose biosynthetic process	0.0007	0.0003	2.09	0.384147	0.753123	TraesCS3A03G0090400
GO:0010582	floral meristem determinacy	0.0007	0.0003	2.09	0.384147	0.753123	TraesCS3A03G1146700
GO:0016559	peroxisome fission	0.0007	0.0003	2.09	0.384147	0.753123	TraesCS4B03G0526200
GO:0018023	peptidyl-lysine trimethylation	0.0007	0.0003	2.09	0.384147	0.753123	TraesCS2D03G0214500LC
GO:0030855	epithelial cell differentiation	0.0007	0.0003	2.09	0.384147	0.753123	TraesCS1D03G0789800
GO:0032511	late endosome to vacuole transport via multivesicular body sorting pathway	0.0007	0.0003	2.09	0.384147	0.753123	TraesCS7D03G0887600
GO:0032968	positive regulation of transcription elongation from RNA polymerase II promoter	0.0007	0.0003	2.09	0.384147	0.753123	TraesCS1B03G0885100
GO:0046323	glucose import	0.0007	0.0003	2.09	0.384147	0.753123	TraesCS7D03G0183500
GO:0051568	histone H3-K4 methylation	0.0007	0.0003	2.09	0.384147	0.753123	TraesCS2D03G0214500LC
GO:0051049	regulation of transport	0.0041	0.0034	1.19	0.388982	0.758673	TraesCS1D03G0789800;TraesCS4A03G0215400;TraesCS4D03G0491400;TraesCS7A03G0519200;TraesCS7B03G0337700;TraesCS7D03G0501800
GO:0009741	response to brassinosteroid	0.0014	0.0009	1.49	0.389044	0.758673	TraesCS2B03G1320000;TraesCS4D03G0734800
GO:0072665	protein localization to vacuole	0.0014	0.0009	1.49	0.389044	0.758673	TraesCS3D03G0982100;TraesCS4B03G0848600
GO:0072666	establishment of protein localization to vacuole	0.0014	0.0009	1.49	0.389044	0.758673	TraesCS3D03G0982100;TraesCS4B03G0848600
GO:0031399	regulation of protein modification process	0.0048	0.0041	1.17	0.391329	0.761756	TraesCS1D03G0789800;TraesCS2D03G0214500LC;TraesCS3B03G0164000;TraesCS4D03G0211300;TraesCS5B03G0581000;TraesCS7B03G0341900;TraesCS7D03G1003700
GO:0042273	ribosomal large subunit biogenesis	0.002	0.0015	1.33	0.391663	0.761756	TraesCS3B03G0535200;TraesCSU03G0065800LC;Triticum_aestivum_newGene_140348
GO:0051129	negative regulation of cellular component organization	0.0027	0.0022	1.26	0.394517	0.765683	TraesCS1D03G0789800;TraesCS2D03G0214500LC;TraesCS6B03G0743700;TraesCS6D03G0513600
GO:0045087	innate immune response	0.0082	0.0074	1.11	0.396227	0.765683	TraesCS1A03G0706000;TraesCS1B03G0806900;TraesCS1B03G0931100;TraesCS1D03G0670100;TraesCS2B03G0723900;TraesCS3A03G1146700;TraesCS5B03G1310000;TraesCS5D03G1170300;TraesCS7A03G0519200;TraesCS7B03G0337700;TraesCS7D03G0501800;Triticum_aestivum_newGene_204452
GO:0010497	plasmodesmata-mediated intercellular transport	0.0007	0.0003	1.99	0.398896	0.765683	TraesCS5D03G0597600
GO:0019985	translesion synthesis	0.0007	0.0003	1.99	0.398896	0.765683	TraesCS4A03G0713000
GO:0032200	telomere organization	0.0007	0.0003	1.99	0.398896	0.765683	TraesCS2B03G0800500
GO:0032957	inositol trisphosphate metabolic process	0.0007	0.0003	1.99	0.398896	0.765683	TraesCS5B03G0780600
GO:0045899	positive regulation of RNA polymerase II transcription preinitiation complex
assembly	0.0007	0.0003	1.99	0.398896	0.765683	TraesCS2D03G0214500LC
GO:0048508	embryonic meristem development	0.0007	0.0003	1.99	0.398896	0.765683	TraesCS7D03G0924700
GO:0051453	regulation of intracellular pH	0.0007	0.0003	1.99	0.398896	0.765683	TraesCS3A03G0514200
GO:1903828	negative regulation of cellular protein localization	0.0007	0.0003	1.99	0.398896	0.765683	TraesCS1D03G0789800
GO:0030865	cortical cytoskeleton organization	0.0014	0.0009	1.44	0.40593	0.777152	TraesCS6B03G0743700;TraesCS6D03G0513600
GO:0044403	symbiotic process	0.0014	0.0009	1.44	0.40593	0.777152	TraesCS3D03G0189100;TraesCS4A03G0404300
GO:0008299	isoprenoid biosynthetic process	0.0027	0.0022	1.23	0.410695	0.779935	TraesCS1A03G0663200;TraesCS1D03G0624800;TraesCS3B03G1079400;TraesCS4D03G0805800
GO:0043087	regulation of GTPase activity	0.002	0.0016	1.29	0.410982	0.779935	TraesCS4A03G0215400;TraesCS4D03G0491400;TraesCS5B03G0480300
GO:0050790	regulation of catalytic activity	0.0068	0.0061	1.11	0.41288	0.779935	TraesCS1D03G0789800;TraesCS3A03G1065800;TraesCS4A03G0215400;TraesCS4B03G0040700;TraesCS4D03G0211300;TraesCS4D03G0491400;TraesCS5B03G0581000;TraesCS7B03G0271800;TraesCS7B03G0341900;TraesCS7D03G0446500
GO:0006369	termination of RNA polymerase II transcription	0.0007	0.0004	1.9	0.413293	0.779935	TraesCS2D03G0214500LC
GO:0006885	regulation of pH	0.0007	0.0004	1.9	0.413293	0.779935	TraesCS3A03G0514200
GO:0008214	protein dealkylation	0.0007	0.0004	1.9	0.413293	0.779935	TraesCS4D03G0734800
GO:0016577	histone demethylation	0.0007	0.0004	1.9	0.413293	0.779935	TraesCS4D03G0734800
GO:0034472	snRNA 3'-end processing	0.0007	0.0004	1.9	0.413293	0.779935	TraesCS6A03G0681600
GO:0060236	regulation of mitotic spindle organization	0.0007	0.0004	1.9	0.413293	0.779935	TraesCS4B03G0671700
GO:0070076	histone lysine demethylation	0.0007	0.0004	1.9	0.413293	0.779935	TraesCS4D03G0734800
GO:0031400	negative regulation of protein modification process	0.0014	0.001	1.42	0.414288	0.779935	TraesCS2D03G0214500LC;TraesCS4D03G0211300
GO:0044419	interspecies interaction between organisms	0.0014	0.001	1.42	0.414288	0.779935	TraesCS3D03G0189100;TraesCS4A03G0404300
GO:0060968	regulation of gene silencing	0.0014	0.001	1.42	0.414288	0.779935	TraesCS2D03G0214500LC;TraesCS3D03G0356000
GO:0090693	plant organ senescence	0.002	0.0016	1.28	0.417381	0.784751	TraesCS2B03G0253500;TraesCS6A03G0474500;TraesCS6B03G0676000
GO:0007283	spermatogenesis	0.0014	0.001	1.39	0.422586	0.793523	TraesCS1D03G0789800;TraesCS2A03G0608600
GO:0006305	DNA alkylation	0.0007	0.0004	1.82	0.427345	0.796348	TraesCS3D03G0356000
GO:0048749	compound eye development	0.0007	0.0004	1.82	0.427345	0.796348	TraesCS1D03G0789800
GO:0055067	monovalent inorganic cation homeostasis	0.0007	0.0004	1.82	0.427345	0.796348	TraesCS3A03G0514200
GO:1903051	negative regulation of proteolysis involved in cellular protein catabolic
process	0.0007	0.0004	1.82	0.427345	0.796348	TraesCS2D03G0214500LC
GO:1903363	negative regulation of cellular protein catabolic process	0.0007	0.0004	1.82	0.427345	0.796348	TraesCS2D03G0214500LC
GO:2001242	regulation of intrinsic apoptotic signaling pathway	0.0007	0.0004	1.82	0.427345	0.796348	TraesCS1D03G0789800
GO:0000302	response to reactive oxygen species	0.002	0.0016	1.25	0.430107	0.798776	TraesCS2B03G0253500;TraesCS4B03G0109300;TraesCS7B03G0830300
GO:0015977	carbon fixation	0.0014	0.001	1.37	0.430824	0.798776	TraesCS5A03G0481000;TraesCS5B03G0442000
GO:0016114	terpenoid biosynthetic process	0.0014	0.001	1.37	0.430824	0.798776	TraesCS2D03G1324000;TraesCS3D03G0732500
GO:1902903	regulation of supramolecular fiber organization	0.0014	0.001	1.37	0.430824	0.798776	TraesCS6B03G0743700;TraesCS6D03G0513600
GO:0009225	nucleotide-sugar metabolic process	0.0014	0.001	1.35	0.438998	0.806554	TraesCS4A03G0204900;TraesCS4D03G0504000
GO:0007292	female gamete generation	0.0007	0.0004	1.74	0.441061	0.806554	TraesCS2A03G0364800
GO:0015996	chlorophyll catabolic process	0.0007	0.0004	1.74	0.441061	0.806554	TraesCS7D03G0817400
GO:0018210	peptidyl-threonine modification	0.0007	0.0004	1.74	0.441061	0.806554	TraesCS1A03G0672500
GO:0019722	calcium-mediated signaling	0.0007	0.0004	1.74	0.441061	0.806554	TraesCS3B03G0780200
GO:0031670	cellular response to nutrient	0.0007	0.0004	1.74	0.441061	0.806554	TraesCS7B03G0830300
GO:0042793	plastid transcription	0.0007	0.0004	1.74	0.441061	0.806554	TraesCS2D03G0869000
GO:0051187	obsolete cofactor catabolic process	0.0007	0.0004	1.74	0.441061	0.806554	TraesCS7D03G0817400
GO:0051224	negative regulation of protein transport	0.0007	0.0004	1.74	0.441061	0.806554	TraesCS1D03G0789800
GO:0060249	anatomical structure homeostasis	0.0007	0.0004	1.74	0.441061	0.806554	TraesCS2B03G0800500
GO:1901988	negative regulation of cell cycle phase transition	0.0007	0.0004	1.74	0.441061	0.806554	TraesCS4A03G0713000
GO:0051704	multi-organism process	0.017	0.0163	1.04	0.447142	0.815232	TraesCS1A03G0706000;TraesCS1B03G0370300;TraesCS1B03G0806900;TraesCS1D03G0670100;TraesCS1D03G0789800;TraesCS2A03G0364800;TraesCS2A03G0608600;TraesCS2B03G0253500;TraesCS2B03G0723900;TraesCS3A03G0919800;TraesCS3A03G1146700;TraesCS3B03G1019700;TraesCS3D03G0189100;TraesCS4A03G0404300;TraesCS4A03G1082400;TraesCS4B03G0040700;TraesCS5B03G1179100;TraesCS5B03G1310000;TraesCS5D03G1170300;TraesCS6B03G0485500…
GO:0051302	regulation of cell division	0.002	0.0017	1.22	0.449002	0.815232	TraesCS6B03G0743700;TraesCS6D03G0513600;TraesCS7D03G0400300
GO:1901137	carbohydrate derivative biosynthetic process	0.0034	0.003	1.13	0.450895	0.815232	TraesCS5A03G0390300;TraesCS5D03G0377900;TraesCS6A03G0664500;TraesCS6B03G0812300;TraesCS6D03G0553100
GO:0001654	eye development	0.0007	0.0004	1.67	0.454448	0.815232	TraesCS1D03G0789800
GO:0006482	protein demethylation	0.0007	0.0004	1.67	0.454448	0.815232	TraesCS4D03G0734800
GO:0006662	glycerol ether metabolic process	0.0007	0.0004	1.67	0.454448	0.815232	TraesCS2B03G0832000LC
GO:0007602	phototransduction	0.0007	0.0004	1.67	0.454448	0.815232	TraesCS4D03G0633700
GO:0009581	detection of external stimulus	0.0007	0.0004	1.67	0.454448	0.815232	TraesCS4D03G0633700
GO:0009582	detection of abiotic stimulus	0.0007	0.0004	1.67	0.454448	0.815232	TraesCS4D03G0633700
GO:0009583	detection of light stimulus	0.0007	0.0004	1.67	0.454448	0.815232	TraesCS4D03G0633700
GO:0031175	neuron projection development	0.0007	0.0004	1.67	0.454448	0.815232	TraesCS1D03G0789800
GO:0035082	axoneme assembly	0.0007	0.0004	1.67	0.454448	0.815232	TraesCS2A03G0608600
GO:1904950	negative regulation of establishment of protein localization	0.0007	0.0004	1.67	0.454448	0.815232	TraesCS1D03G0789800
GO:0009744	response to sucrose	0.0014	0.001	1.31	0.45515	0.815232	TraesCS7B03G0528900;TraesCS7D03G0681100
GO:0009902	chloroplast relocation	0.0014	0.001	1.31	0.45515	0.815232	TraesCS3B03G0718000;TraesCS5D03G0815800
GO:0070897	transcription preinitiation complex assembly	0.0014	0.001	1.31	0.45515	0.815232	TraesCS1D03G0872000;TraesCS2B03G0933800
GO:0018205	peptidyl-lysine modification	0.002	0.0017	1.2	0.455244	0.815232	TraesCS2D03G0214500LC;TraesCS7D03G0400300;TraesCS7D03G0538200
GO:0009816	defense response to bacterium, incompatible interaction	0.0027	0.0024	1.15	0.458584	0.819214	TraesCS2B03G0723900;TraesCS5B03G1310000;TraesCS5D03G1170300;Triticum_aestivum_newGene_204452
GO:0051260	protein homooligomerization	0.0027	0.0024	1.15	0.458584	0.819214	TraesCS1B03G0267900;TraesCS3A03G0070200;TraesCS3D03G0079700;Triticum_aestivum_newGene_204452
GO:0009737	response to abscisic acid	0.0061	0.0057	1.07	0.461087	0.822029	TraesCS1B03G0718300;TraesCS3A03G0919800;TraesCS4A03G1082400;TraesCS4B03G0923300;TraesCS4D03G0809300;TraesCS5A03G0545300;TraesCS5D03G0523300;TraesCS7A03G0109300;TraesCS7D03G1229800
GO:0006950	response to stress	0.0368	0.0361	1.02	0.461279	0.822029	TraesCS1A03G0249300;TraesCS1A03G0706000;TraesCS1B03G0370300;TraesCS1B03G0806900;TraesCS1B03G0931100;TraesCS1B03G1015900;TraesCS1D03G0670100;TraesCS1D03G0847100;TraesCS2A03G0277700;TraesCS2B03G0253500;TraesCS2B03G0388900;TraesCS2B03G0723900;TraesCS2B03G0800500;TraesCS2D03G0291600;TraesCS3A03G0247900;TraesCS3A03G1146700;TraesCS3A03G1198300;TraesCS3B03G0317200;TraesCS4A03G0126400;TraesCS4A03G0713000…
GO:0009410	response to xenobiotic stimulus	0.0007	0.0004	1.61	0.467515	0.831125	TraesCS1A03G0249300
GO:0042177	negative regulation of protein catabolic process	0.0007	0.0004	1.61	0.467515	0.831125	TraesCS2D03G0214500LC
GO:0032269	negative regulation of cellular protein metabolic process	0.0027	0.0024	1.14	0.469053	0.832518	TraesCS1D03G0789800;TraesCS2D03G0214500LC;TraesCS4B03G0040700;TraesCS4D03G0211300
GO:0007062	sister chromatid cohesion	0.0014	0.0011	1.27	0.471031	0.832518	TraesCS2A03G0848300;TraesCS2D03G0790300
GO:0045859	regulation of protein kinase activity	0.0014	0.0011	1.27	0.471031	0.832518	TraesCS5B03G0581000;TraesCS7B03G0341900
GO:0006457	protein folding	0.0088	0.0085	1.05	0.473418	0.832518	TraesCS1A03G0339400;TraesCS2A03G0101700;TraesCS2D03G0214500LC;TraesCS3A03G0911200;TraesCS3D03G0837200;TraesCS5A03G0661300;TraesCS5B03G0699800;TraesCS5B03G0768100;TraesCS5D03G0632400;TraesCS6A03G0237200;TraesCS7A03G0021600;TraesCS7A03G0555500;TraesCS7B03G0405300
GO:0030490	maturation of SSU-rRNA	0.002	0.0017	1.17	0.473787	0.832518	TraesCS3B03G0777200;TraesCS4A03G0145200;TraesCS7D03G0912300
GO:1901657	glycosyl compound metabolic process	0.0027	0.0024	1.13	0.47426	0.832518	TraesCS6A03G0664500;TraesCS6B03G0812300;TraesCS6D03G0553100;TraesCS7B03G0474200
GO:0000278	mitotic cell cycle	0.0048	0.0044	1.07	0.476559	0.832518	TraesCS1A03G0672500;TraesCS1D03G0789800;TraesCS3A03G0919800;TraesCS4A03G1082400;TraesCS6B03G0743700;TraesCS6D03G0513600;TraesCS7A03G0109300
GO:0006970	response to osmotic stress	0.0041	0.0038	1.08	0.477591	0.832518	TraesCS2A03G0277700;TraesCS2B03G0388900;TraesCS2D03G0291600;TraesCS6A03G0664500;TraesCS6B03G0812300;TraesCS6D03G0553100
GO:1905392	plant organ morphogenesis	0.0054	0.0051	1.06	0.479081	0.832518	TraesCS2A03G0522300;TraesCS2A03G0608600;TraesCS2B03G0606400LC;TraesCS2D03G0492200;TraesCS3A03G1146700;TraesCS5B03G0984100;TraesCS7D03G0400300;TraesCS7D03G0924700
GO:0007423	sensory organ development	0.0007	0.0004	1.55	0.48027	0.832518	TraesCS1D03G0789800
GO:0009269	response to desiccation	0.0007	0.0004	1.55	0.48027	0.832518	TraesCS3B03G0245200
GO:0009682	induced systemic resistance	0.0007	0.0004	1.55	0.48027	0.832518	TraesCS3A03G1146700
GO:0016560	protein import into peroxisome matrix, docking	0.0007	0.0004	1.55	0.48027	0.832518	TraesCS1B03G0002000
GO:0019747	regulation of isoprenoid metabolic process	0.0007	0.0004	1.55	0.48027	0.832518	TraesCS6B03G0274600
GO:0031050	dsRNA processing	0.0007	0.0004	1.55	0.48027	0.832518	TraesCS2A03G1000100
GO:0043331	response to dsRNA	0.0007	0.0004	1.55	0.48027	0.832518	TraesCS2A03G1000100
GO:0044728	DNA methylation or demethylation	0.0007	0.0004	1.55	0.48027	0.832518	TraesCS3D03G0356000
GO:0045664	regulation of neuron differentiation	0.0007	0.0004	1.55	0.48027	0.832518	TraesCS1D03G0789800
GO:0046496	nicotinamide nucleotide metabolic process	0.0007	0.0004	1.55	0.48027	0.832518	TraesCS4A03G0617500
GO:0070918	production of small RNA involved in gene silencing by RNA	0.0007	0.0004	1.55	0.48027	0.832518	TraesCS2A03G1000100
GO:0071359	cellular response to dsRNA	0.0007	0.0004	1.55	0.48027	0.832518	TraesCS2A03G1000100
GO:0007166	cell surface receptor signaling pathway	0.0054	0.0051	1.06	0.482631	0.832518	TraesCS2D03G0051000;TraesCS3A03G1152200;TraesCS3B03G0164000;TraesCS4A03G0462400;TraesCS6B03G1116200;TraesCS7A03G0634500;TraesCS7B03G0849200;TraesCS7B03G0849700
GO:0045490	pectin catabolic process	0.0027	0.0024	1.11	0.484615	0.832518	TraesCS2D03G0034000;TraesCS5B03G0123100;TraesCS5D03G0132500;TraesCS6D03G0383000
GO:0045595	regulation of cell differentiation	0.0027	0.0024	1.11	0.484615	0.832518	TraesCS1A03G0706000;TraesCS1B03G0806900;TraesCS1D03G0670100;TraesCS1D03G0789800
GO:0051248	negative regulation of protein metabolic process	0.0027	0.0024	1.11	0.484615	0.832518	TraesCS1D03G0789800;TraesCS2D03G0214500LC;TraesCS4B03G0040700;TraesCS4D03G0211300
GO:0006515	protein quality control for misfolded or incompletely synthesized proteins	0.0014	0.0011	1.23	0.48663	0.832518	TraesCS5B03G0812900;TraesCS5D03G0739900
GO:0006623	protein targeting to vacuole	0.0014	0.0011	1.23	0.48663	0.832518	TraesCS3D03G0982100;TraesCS4B03G0848600
GO:0009965	leaf morphogenesis	0.0014	0.0011	1.23	0.48663	0.832518	TraesCS3A03G1146700;TraesCS5B03G0984100
GO:0034050	host programmed cell death induced by symbiont	0.0014	0.0011	1.23	0.48663	0.832518	TraesCS5B03G1310000;TraesCS5D03G1170300
GO:0000422	autophagy of mitochondrion	0.0007	0.0005	1.49	0.492719	0.832518	TraesCS3A03G0573700
GO:0001578	microtubule bundle formation	0.0007	0.0005	1.49	0.492719	0.832518	TraesCS2A03G0608600
GO:0006568	tryptophan metabolic process	0.0007	0.0005	1.49	0.492719	0.832518	TraesCS5A03G0456200
GO:0006935	chemotaxis	0.0007	0.0005	1.49	0.492719	0.832518	TraesCS1D03G0789800
GO:0009850	auxin metabolic process	0.0007	0.0005	1.49	0.492719	0.832518	TraesCS1A03G0913000LC
GO:0015743	malate transport	0.0007	0.0005	1.49	0.492719	0.832518	TraesCS7D03G0798700
GO:0016073	snRNA metabolic process	0.0007	0.0005	1.49	0.492719	0.832518	TraesCS6A03G0681600
GO:0032515	negative regulation of phosphoprotein phosphatase activity	0.0007	0.0005	1.49	0.492719	0.832518	TraesCS4D03G0211300
GO:0035194	post-transcriptional gene silencing by RNA	0.0007	0.0005	1.49	0.492719	0.832518	TraesCS2A03G1000100
GO:0042330	taxis	0.0007	0.0005	1.49	0.492719	0.832518	TraesCS1D03G0789800
GO:0043624	cellular protein complex disassembly	0.0007	0.0005	1.49	0.492719	0.832518	TraesCS1A03G0672500
GO:0048506	regulation of timing of meristematic phase transition	0.0007	0.0005	1.49	0.492719	0.832518	Triticum_aestivum_newGene_191583
GO:0050767	regulation of neurogenesis	0.0007	0.0005	1.49	0.492719	0.832518	TraesCS1D03G0789800
GO:0070988	demethylation	0.0007	0.0005	1.49	0.492719	0.832518	TraesCS4D03G0734800
GO:0006869	lipid transport	0.0054	0.0052	1.05	0.493244	0.832518	TraesCS2A03G0294400;TraesCS3A03G0400100;TraesCS3B03G0655400;TraesCS3D03G0384700;TraesCS4A03G0520000;TraesCS4B03G1000000;TraesCS5B03G1161600;TraesCS6A03G1028700
GO:0120036	plasma membrane bounded cell projection organization	0.0014	0.0011	1.21	0.494321	0.833376	TraesCS1D03G0789800;TraesCS2A03G0608600
GO:1901700	response to oxygen-containing compound	0.0191	0.0189	1.01	0.503704	0.844375	TraesCS1B03G0370300;TraesCS2A03G0277700;TraesCS2B03G0253500;TraesCS2B03G0388900;TraesCS2B03G1320000;TraesCS2D03G0291600;TraesCS3A03G0919800;TraesCS3A03G1146700;TraesCS3B03G0164000;TraesCS4A03G1082400;TraesCS4B03G0040700;TraesCS4B03G0109300;TraesCS4B03G0923300;TraesCS4D03G0734800;TraesCS4D03G0809300;TraesCS5A03G0545300;TraesCS5A03G0905700;TraesCS5A03G1005400;TraesCS5B03G0957200;TraesCS5B03G1052000…
GO:0006353	DNA-templated transcription, termination	0.0007	0.0005	1.44	0.50487	0.844375	TraesCS2D03G0214500LC
GO:0009094	L-phenylalanine biosynthetic process	0.0007	0.0005	1.44	0.50487	0.844375	TraesCS2A03G0160300
GO:0010044	response to aluminum ion	0.0007	0.0005	1.44	0.50487	0.844375	TraesCS3D03G0828000
GO:0019253	reductive pentose-phosphate cycle	0.0007	0.0005	1.44	0.50487	0.844375	TraesCS2D03G1232800LC
GO:0035308	negative regulation of protein dephosphorylation	0.0007	0.0005	1.44	0.50487	0.844375	TraesCS4D03G0211300
GO:0040034	regulation of development, heterochronic	0.0007	0.0005	1.44	0.50487	0.844375	Triticum_aestivum_newGene_191583
GO:0006518	peptide metabolic process	0.0041	0.0039	1.05	0.506365	0.845912	TraesCS4A03G0212800;TraesCS4A03G0212900;TraesCS5A03G1005400;TraesCS5B03G1052000;TraesCS6A03G0582900;TraesCSU03G0065800LC
GO:0048511	rhythmic process	0.0014	0.0012	1.18	0.50948	0.85015	TraesCS3A03G0656700;TraesCS7D03G1003700
GO:0032880	regulation of protein localization	0.0027	0.0025	1.08	0.510128	0.850265	TraesCS1D03G0789800;TraesCS5A03G0325400;TraesCS5B03G0322200;TraesCS5D03G0328300
GO:0010411	xyloglucan metabolic process	0.0027	0.0025	1.07	0.515162	0.853877	TraesCS4B03G0977800;TraesCS5A03G1280200;TraesCS7A03G1034000;TraesCS7A03G1036000
GO:1902679	negative regulation of RNA biosynthetic process	0.0027	0.0025	1.07	0.515162	0.853877	TraesCS1D03G0789800;TraesCS2B03G0723900;TraesCS2D03G0214500LC;TraesCS4D03G0700400
GO:1903507	negative regulation of nucleic acid-templated transcription	0.0027	0.0025	1.07	0.515162	0.853877	TraesCS1D03G0789800;TraesCS2B03G0723900;TraesCS2D03G0214500LC;TraesCS4D03G0700400
GO:0010923	negative regulation of phosphatase activity	0.0007	0.0005	1.39	0.51673	0.853877	TraesCS4D03G0211300
GO:0035305	negative regulation of dephosphorylation	0.0007	0.0005	1.39	0.51673	0.853877	TraesCS4D03G0211300
GO:0043628	ncRNA 3'-end processing	0.0007	0.0005	1.39	0.51673	0.853877	TraesCS6A03G0681600
GO:0046855	inositol phosphate dephosphorylation	0.0007	0.0005	1.39	0.51673	0.853877	TraesCS5B03G0332800
GO:0030030	cell projection organization	0.0014	0.0012	1.16	0.516948	0.853877	TraesCS1D03G0789800;TraesCS2A03G0608600
GO:0022412	cellular process involved in reproduction in multicellular organism	0.002	0.0019	1.09	0.521727	0.860804	TraesCS1D03G0789800;TraesCS2A03G0364800;TraesCS6B03G0485500
GO:0051336	regulation of hydrolase activity	0.0034	0.0033	1.04	0.52361	0.862941	TraesCS1D03G0789800;TraesCS4A03G0215400;TraesCS4B03G0040700;TraesCS4D03G0211300;TraesCS4D03G0491400
GO:0009266	response to temperature stimulus	0.0061	0.006	1.02	0.527315	0.865821	TraesCS4A03G0126400;TraesCS4D03G0579800;TraesCS5A03G1005400;TraesCS5B03G1052000;TraesCS5B03G1083600;TraesCS6A03G0880900LC;TraesCS7A03G0021600;TraesCS7B03G0222800;TraesCS7D03G1003700
GO:0006777	Mo-molybdopterin cofactor biosynthetic process	0.0007	0.0005	1.35	0.528306	0.865821	TraesCS5A03G0152300
GO:0030488	tRNA methylation	0.0007	0.0005	1.35	0.528306	0.865821	TraesCS2A03G0378800
GO:0033157	regulation of intracellular protein transport	0.0007	0.0005	1.35	0.528306	0.865821	TraesCS1D03G0789800
GO:0048510	regulation of timing of transition from vegetative to reproductive phase	0.0007	0.0005	1.35	0.528306	0.865821	Triticum_aestivum_newGene_191583
GO:0043549	regulation of kinase activity	0.0014	0.0012	1.13	0.531653	0.870335	TraesCS5B03G0581000;TraesCS7B03G0341900
GO:0015031	protein transport	0.0197	0.0198	1	0.533093	0.870734	TraesCS2A03G0747900;TraesCS2B03G0094200;TraesCS2B03G1430200;TraesCS2D03G0352100;TraesCS3A03G0347900;TraesCS3A03G0743800;TraesCS3A03G0772300;TraesCS3B03G0164000;TraesCS3B03G0849600;TraesCS3D03G0594300;TraesCS3D03G0685500;TraesCS3D03G0982100;TraesCS4A03G0215400;TraesCS4B03G0613900;TraesCS4B03G0791100;TraesCS4B03G0848600;TraesCS4D03G0079300;TraesCS4D03G0491400;TraesCS4D03G0533300;TraesCS5A03G0460000…
GO:0051781	positive regulation of cell division	0.002	0.0019	1.07	0.533336	0.870734	TraesCS3B03G0164000;TraesCS6B03G0743700;TraesCS6D03G0513600
GO:0042742	defense response to bacterium	0.0061	0.0061	1.01	0.533793	0.870734	TraesCS2B03G0723900;TraesCS2D03G0421300;TraesCS3A03G1146700;TraesCS3B03G0275700;TraesCS3B03G0922000;TraesCS4B03G0040700;TraesCS5B03G1310000;TraesCS5D03G1170300;Triticum_aestivum_newGene_204452
GO:0097305	response to alcohol	0.0048	0.0047	1.02	0.53654	0.870734	TraesCS3A03G0919800;TraesCS4A03G1082400;TraesCS4B03G0923300;TraesCS4D03G0809300;TraesCS5A03G0545300;TraesCS5D03G0523300;TraesCS7A03G0109300
GO:0006888	endoplasmic reticulum to Golgi vesicle-mediated transport	0.0034	0.0033	1.03	0.536789	0.870734	TraesCS2A03G0026200;TraesCS2B03G0033400;TraesCS2B03G0256700LC;TraesCS2D03G0024400;TraesCS6B03G0927800
GO:0051301	cell division	0.0054	0.0054	1.01	0.538434	0.870734	TraesCS1A03G0672500;TraesCS2A03G0265900;TraesCS2A03G1216800;TraesCS2D03G1174900;TraesCS3A03G0919800;TraesCS4A03G1082400;TraesCS6D03G0687300;TraesCS7A03G0109300
GO:0010876	lipid localization	0.0014	0.0012	1.11	0.53889	0.870734	TraesCS3B03G0655400;TraesCS3D03G0384700
GO:0097435	supramolecular fiber organization	0.0014	0.0012	1.11	0.53889	0.870734	TraesCS6B03G0743700;TraesCS6D03G0513600
GO:0007140	male meiotic nuclear division	0.0007	0.0005	1.31	0.539605	0.870734	TraesCS1D03G0789800
GO:0009585	red, far-red light phototransduction	0.0007	0.0005	1.31	0.539605	0.870734	TraesCS4D03G0633700
GO:0055072	iron ion homeostasis	0.0007	0.0005	1.31	0.539605	0.870734	TraesCS3B03G0980500
GO:0065001	specification of axis polarity	0.0007	0.0005	1.31	0.539605	0.870734	TraesCS3A03G1146700
GO:1901002	positive regulation of response to salt stress	0.0007	0.0005	1.31	0.539605	0.870734	TraesCS2D03G1019900
GO:0051253	negative regulation of RNA metabolic process	0.0027	0.0026	1.03	0.544842	0.878218	TraesCS1D03G0789800;TraesCS2B03G0723900;TraesCS2D03G0214500LC;TraesCS4D03G0700400
GO:1903047	mitotic cell cycle process	0.0034	0.0033	1.02	0.545481	0.878237	TraesCS1A03G0672500;TraesCS1D03G0789800;TraesCS3A03G0919800;TraesCS4A03G1082400;TraesCS7A03G0109300
GO:0009637	response to blue light	0.0014	0.0012	1.1	0.546049	0.878237	TraesCS4A03G0126400;TraesCS4D03G0579800
GO:0008219	cell death	0.0027	0.0027	1.02	0.549696	0.879828	TraesCS1D03G0789800;TraesCS4B03G0040700;TraesCS5B03G1310000;TraesCS5D03G1170300
GO:0006301	postreplication repair	0.0007	0.0005	1.27	0.550634	0.879828	TraesCS4A03G0713000
GO:0015748	organophosphate ester transport	0.0007	0.0005	1.27	0.550634	0.879828	TraesCS3B03G0655400
GO:0016180	snRNA processing	0.0007	0.0005	1.27	0.550634	0.879828	TraesCS6A03G0681600
GO:0031145	anaphase-promoting complex-dependent catabolic process	0.0007	0.0005	1.27	0.550634	0.879828	TraesCS2D03G0984000
GO:1901658	glycosyl compound catabolic process	0.0007	0.0005	1.27	0.550634	0.879828	TraesCS7B03G0474200
GO:0006605	protein targeting	0.0027	0.0027	1.02	0.554524	0.88412	TraesCS2D03G0352100;TraesCS3D03G0982100;TraesCS4B03G0848600;TraesCS4D03G0190100
GO:0007346	regulation of mitotic cell cycle	0.0027	0.0027	1.02	0.554524	0.88412	TraesCS1D03G0789800;TraesCS3B03G0164000;TraesCS7B03G0341900;TraesCS7D03G0924700
GO:0001932	regulation of protein phosphorylation	0.0027	0.0027	1.01	0.559323	0.88696	TraesCS2D03G0214500LC;TraesCS3B03G0164000;TraesCS5B03G0581000;TraesCS7B03G0341900
GO:0009073	aromatic amino acid family biosynthetic process	0.0014	0.0013	1.07	0.560133	0.88696	TraesCS5B03G0832800;TraesCS5D03G0756700
GO:0010017	red or far-red light signaling pathway	0.0007	0.0006	1.23	0.561398	0.88696	TraesCS4D03G0633700
GO:0015994	chlorophyll metabolic process	0.0007	0.0006	1.23	0.561398	0.88696	TraesCS7D03G0817400
GO:0042430	indole-containing compound metabolic process	0.0007	0.0006	1.23	0.561398	0.88696	TraesCS1A03G0913000LC
GO:0042435	indole-containing compound biosynthetic process	0.0007	0.0006	1.23	0.561398	0.88696	TraesCS1A03G0913000LC
GO:0048235	pollen sperm cell differentiation	0.0007	0.0006	1.23	0.561398	0.88696	TraesCS6B03G0485500
GO:0080143	regulation of amino acid export	0.0007	0.0006	1.23	0.561398	0.88696	TraesCS7D03G1148100
GO:0002376	immune system process	0.0082	0.0083	0.98	0.561741	0.88696	TraesCS1A03G0706000;TraesCS1B03G0806900;TraesCS1B03G0931100;TraesCS1D03G0670100;TraesCS2B03G0723900;TraesCS3A03G1146700;TraesCS5B03G1310000;TraesCS5D03G1170300;TraesCS7A03G0519200;TraesCS7B03G0337700;TraesCS7D03G0501800;Triticum_aestivum_newGene_204452
GO:0016049	cell growth	0.0041	0.0041	0.99	0.565878	0.889804	TraesCS2B03G1320000;TraesCS4D03G0734800;TraesCS5B03G0984100;TraesCS6B03G0743700;TraesCS6D03G0513600;TraesCS7D03G1004300
GO:0006306	DNA methylation	0.0014	0.0013	1.06	0.567057	0.889804	TraesCS3D03G0356000;TraesCS7A03G0007100
GO:2001236	regulation of extrinsic apoptotic signaling pathway	0.0014	0.0013	1.06	0.567057	0.889804	TraesCS1D03G0789800;TraesCS3B03G0164000
GO:2001237	negative regulation of extrinsic apoptotic signaling pathway	0.0014	0.0013	1.06	0.567057	0.889804	TraesCS1D03G0789800;TraesCS3B03G0164000
GO:0008654	phospholipid biosynthetic process	0.002	0.002	1.02	0.567178	0.889804	TraesCS1B03G1015900;TraesCS1D03G0847100;TraesCS3B03G0655400
GO:0009116	nucleoside metabolic process	0.002	0.002	1.02	0.567178	0.889804	TraesCS3B03G1028000;TraesCS3D03G1092300;TraesCS7B03G0474200
GO:0009959	negative gravitropism	0.0007	0.0006	1.19	0.571905	0.892453	TraesCS1A03G0694500LC
GO:0009960	endosperm development	0.0007	0.0006	1.19	0.571905	0.892453	TraesCS1B03G1006500
GO:0019346	transsulfuration	0.0007	0.0006	1.19	0.571905	0.892453	TraesCS4D03G0371000
GO:0048666	neuron development	0.0007	0.0006	1.19	0.571905	0.892453	TraesCS1D03G0789800
GO:2001251	negative regulation of chromosome organization	0.0007	0.0006	1.19	0.571905	0.892453	TraesCS2D03G0214500LC
GO:0070647	protein modification by small protein conjugation or removal	0.0082	0.0084	0.98	0.57532	0.896427	TraesCS1D03G0789800;TraesCS2B03G0711300;TraesCS4A03G0713000;TraesCS4B03G0040700;TraesCS5A03G0905700;TraesCS5B03G0957200;TraesCS5D03G0523300;TraesCS5D03G0867900;TraesCS6B03G1116200;TraesCS7B03G0881900;TraesCS7D03G0538200;TraesCS7D03G0993400
GO:0009314	response to radiation	0.0088	0.0091	0.97	0.575673	0.896427	TraesCS1B03G0370300;TraesCS3D03G0687600;TraesCS4A03G0126400;TraesCS4A03G0404300;TraesCS4A03G0713000;TraesCS4B03G0109300;TraesCS4D03G0579800;TraesCS4D03G0633700;TraesCS5B03G0306800;TraesCS5B03G1083600;TraesCS6B03G0485500;Triticum_aestivum_newGene_182432;Triticum_aestivum_newGene_191583
GO:0006487	protein N-linked glycosylation	0.0014	0.0013	1.03	0.580666	0.897959	TraesCS2A03G0829500;Triticum_aestivum_newGene_168209
GO:0009867	jasmonic acid mediated signaling pathway	0.0014	0.0013	1.03	0.580666	0.897959	TraesCS3A03G0234800;TraesCS3A03G1146700
GO:1903506	regulation of nucleic acid-templated transcription	0.0191	0.0196	0.97	0.581955	0.897959	TraesCS1D03G0789800;TraesCS1D03G0805500;TraesCS2A03G0861300;TraesCS2B03G0526100;TraesCS2B03G0723900;TraesCS2B03G1296000;TraesCS2B03G1320000;TraesCS2D03G0214500LC;TraesCS2D03G0801600;TraesCS3A03G0692600;TraesCS3B03G0164000;TraesCS3B03G0789100;TraesCS3B03G1019700;TraesCS3D03G0356000;TraesCS3D03G0629600;TraesCS3D03G0828000;TraesCS4D03G0633700;TraesCS4D03G0700400;TraesCS4D03G0734800;TraesCS5B03G05810…
GO:2001141	regulation of RNA biosynthetic process	0.0191	0.0196	0.97	0.581955	0.897959	TraesCS1D03G0789800;TraesCS1D03G0805500;TraesCS2A03G0861300;TraesCS2B03G0526100;TraesCS2B03G0723900;TraesCS2B03G1296000;TraesCS2B03G1320000;TraesCS2D03G0214500LC;TraesCS2D03G0801600;TraesCS3A03G0692600;TraesCS3B03G0164000;TraesCS3B03G0789100;TraesCS3B03G1019700;TraesCS3D03G0356000;TraesCS3D03G0629600;TraesCS3D03G0828000;TraesCS4D03G0633700;TraesCS4D03G0700400;TraesCS4D03G0734800;TraesCS5B03G05810…
GO:0006304	DNA modification	0.0007	0.0006	1.16	0.582161	0.897959	TraesCS3D03G0356000
GO:0006778	porphyrin-containing compound metabolic process	0.0007	0.0006	1.16	0.582161	0.897959	TraesCS7D03G0817400
GO:0010119	regulation of stomatal movement	0.0007	0.0006	1.16	0.582161	0.897959	TraesCS3B03G0780200
GO:0035690	cellular response to drug	0.0007	0.0006	1.16	0.582161	0.897959	TraesCS7B03G0830300
GO:0051960	regulation of nervous system development	0.0007	0.0006	1.16	0.582161	0.897959	TraesCS1D03G0789800
GO:0000226	microtubule cytoskeleton organization	0.0034	0.0035	0.98	0.58359	0.899219	TraesCS1A03G0659000;TraesCS2A03G0608600;TraesCS6B03G0743700;TraesCS6D03G0513600;TraesCS7D03G0501400
GO:0043161	proteasome-mediated ubiquitin-dependent protein catabolic process	0.0054	0.0056	0.97	0.585249	0.900831	TraesCS1D03G0789800;TraesCS2B03G0711300;TraesCS3A03G1146700;TraesCS3B03G0051500;TraesCS3D03G0596700;TraesCS5D03G0523300;TraesCS7B03G0881900;TraesCS7D03G0993400
GO:0045934	negative regulation of nucleobase-containing compound metabolic process	0.0027	0.0028	0.98	0.587517	0.903375	TraesCS1D03G0789800;TraesCS2B03G0723900;TraesCS2D03G0214500LC;TraesCS4D03G0700400
GO:0009651	response to salt stress	0.0041	0.0042	0.97	0.588696	0.90424	TraesCS2A03G0277700;TraesCS2B03G0388900;TraesCS2D03G0291600;TraesCS6A03G0664500;TraesCS6B03G0812300;TraesCS6D03G0553100
GO:0006751	glutathione catabolic process	0.0007	0.0006	1.13	0.592171	0.904845	TraesCS3B03G0210000
GO:0031334	positive regulation of protein-containing complex assembly	0.0007	0.0006	1.13	0.592171	0.904845	TraesCS2D03G0214500LC
GO:0046890	regulation of lipid biosynthetic process	0.0007	0.0006	1.13	0.592171	0.904845	TraesCS6B03G0274600
GO:0051606	detection of stimulus	0.0007	0.0006	1.13	0.592171	0.904845	TraesCS4D03G0633700
GO:2000058	regulation of ubiquitin-dependent protein catabolic process	0.0007	0.0006	1.13	0.592171	0.904845	TraesCS2D03G0214500LC
GO:0033993	response to lipid	0.0068	0.0071	0.96	0.595429	0.908879	TraesCS2B03G1320000;TraesCS3A03G0919800;TraesCS4A03G1082400;TraesCS4B03G0040700;TraesCS4B03G0923300;TraesCS4D03G0734800;TraesCS4D03G0809300;TraesCS5A03G0545300;TraesCS5D03G0523300;TraesCS7A03G0109300
GO:0009888	tissue development	0.0075	0.0078	0.96	0.600106	0.913123	TraesCS1B03G1006500;TraesCS1D03G0789800;TraesCS2A03G0522300;TraesCS2B03G0606400LC;TraesCS2D03G0492200;TraesCS3A03G1146700;TraesCS4B03G0627600;TraesCS4D03G0556200;TraesCS5B03G0984100;TraesCS7D03G0400300;TraesCS7D03G0924700
GO:0031669	cellular response to nutrient levels	0.0014	0.0014	0.99	0.600485	0.913123	TraesCS5D03G0363300LC;TraesCS7B03G0830300
GO:0005978	glycogen biosynthetic process	0.0007	0.0006	1.1	0.601941	0.913123	TraesCS7A03G0826800
GO:0051051	negative regulation of transport	0.0007	0.0006	1.1	0.601941	0.913123	TraesCS1D03G0789800
GO:0071897	DNA biosynthetic process	0.0007	0.0006	1.1	0.601941	0.913123	TraesCS4A03G0713000
GO:1903320	regulation of protein modification by small protein conjugation or removal	0.0007	0.0006	1.1	0.601941	0.913123	TraesCS1D03G0789800
GO:0008033	tRNA processing	0.0034	0.0036	0.95	0.60801	0.918962	TraesCS2A03G1367400;TraesCS3D03G1139700LC;TraesCS4A03G0151300LC;TraesCS5D03G1011000LC;TraesCSU03G0191600
GO:0042325	regulation of phosphorylation	0.0027	0.0029	0.95	0.610187	0.918962	TraesCS2D03G0214500LC;TraesCS3B03G0164000;TraesCS5B03G0581000;TraesCS7B03G0341900
GO:0040007	growth	0.0048	0.005	0.95	0.610637	0.918962	TraesCS2B03G1320000;TraesCS3D03G0189100;TraesCS4D03G0734800;TraesCS5B03G0984100;TraesCS6B03G0743700;TraesCS6D03G0513600;TraesCS7D03G1004300
GO:0051726	regulation of cell cycle	0.0054	0.0058	0.95	0.610958	0.918962	TraesCS1A03G0921200;TraesCS1D03G0789800;TraesCS2B03G0711300;TraesCS3B03G0164000;TraesCS4A03G0713000;TraesCS5B03G0581000;TraesCS7B03G0341900;TraesCS7D03G0924700
GO:0000122	negative regulation of transcription by RNA polymerase II	0.0007	0.0006	1.07	0.611477	0.918962	TraesCS2D03G0214500LC
GO:0007064	mitotic sister chromatid cohesion	0.0007	0.0006	1.07	0.611477	0.918962	TraesCS5D03G1158500
GO:0031396	regulation of protein ubiquitination	0.0007	0.0006	1.07	0.611477	0.918962	TraesCS1D03G0789800
GO:0032984	protein-containing complex disassembly	0.0007	0.0006	1.07	0.611477	0.918962	TraesCS1A03G0672500
GO:0033013	tetrapyrrole metabolic process	0.0007	0.0006	1.07	0.611477	0.918962	TraesCS7D03G0817400
GO:0045927	positive regulation of growth	0.0014	0.0014	0.97	0.6133	0.918962	TraesCS3A03G0859800;TraesCS7B03G1202300
GO:0051493	regulation of cytoskeleton organization	0.0014	0.0014	0.97	0.6133	0.918962	TraesCS6B03G0743700;TraesCS6D03G0513600
GO:2001234	negative regulation of apoptotic signaling pathway	0.0014	0.0014	0.97	0.6133	0.918962	TraesCS1D03G0789800;TraesCS3B03G0164000
GO:0051259	protein complex oligomerization	0.0027	0.0029	0.94	0.614628	0.919567	TraesCS1B03G0267900;TraesCS3A03G0070200;TraesCS3D03G0079700;Triticum_aestivum_newGene_204452
GO:2000026	regulation of multicellular organismal development	0.0082	0.0086	0.95	0.614957	0.919567	TraesCS1D03G0789800;TraesCS2A03G0522300;TraesCS2B03G0606400LC;TraesCS2D03G0492200;TraesCS4A03G0126400;TraesCS4D03G0579800;TraesCS4D03G0734800;TraesCS6B03G1116200;TraesCS7B03G0881900;TraesCS7D03G0993400;TraesCS7D03G1003700;Triticum_aestivum_newGene_191583
GO:0009110	vitamin biosynthetic process	0.0007	0.0007	1.04	0.620785	0.923581	TraesCS1B03G0267900
GO:0016104	triterpenoid biosynthetic process	0.0007	0.0007	1.04	0.620785	0.923581	TraesCS6B03G0351200
GO:0016441	posttranscriptional gene silencing	0.0007	0.0007	1.04	0.620785	0.923581	TraesCS2A03G1000100
GO:0043248	proteasome assembly	0.0007	0.0007	1.04	0.620785	0.923581	Triticum_aestivum_newGene_127724
GO:1901987	regulation of cell cycle phase transition	0.0007	0.0007	1.04	0.620785	0.923581	TraesCS4A03G0713000
GO:0043603	cellular amide metabolic process	0.0041	0.0044	0.94	0.621711	0.924022	TraesCS4A03G0212800;TraesCS4A03G0212900;TraesCS5A03G1005400;TraesCS5B03G1052000;TraesCS6A03G0582900;TraesCSU03G0065800LC
GO:0033554	cellular response to stress	0.0143	0.015	0.95	0.624357	0.924116	TraesCS2A03G0277700;TraesCS2B03G0388900;TraesCS2B03G0800500;TraesCS2D03G0291600;TraesCS4A03G0126400;TraesCS4A03G0713000;TraesCS4D03G0579800;TraesCS5A03G1005400;TraesCS5B03G0581000;TraesCS5B03G1052000;TraesCS5B03G1310000;TraesCS5D03G0363300LC;TraesCS5D03G1170300;TraesCS6A03G0474500;TraesCS6B03G0676000;TraesCS7A03G0021600;TraesCS7B03G0830300;TraesCS7D03G0538200;TraesCS7D03G1003700;Triticum_aestivum…
GO:0009553	embryo sac development	0.0014	0.0014	0.95	0.625798	0.924116	TraesCS2A03G0364800;TraesCS2B03G0711300
GO:1900140	regulation of seedling development	0.0014	0.0014	0.95	0.625798	0.924116	TraesCS4A03G0126400;TraesCS4D03G0579800
GO:0006357	regulation of transcription by RNA polymerase II	0.0061	0.0066	0.93	0.62933	0.924116	TraesCS2A03G0835300;TraesCS2D03G0214500LC;TraesCS3B03G0164000;TraesCS3B03G0988200;TraesCS4A03G0651200;TraesCS4D03G0126000;TraesCS5B03G0581000;TraesCS7A03G0398400;TraesCS7B03G0198200
GO:0010048	vernalization response	0.0007	0.0007	1.02	0.62987	0.924116	TraesCS7D03G1003700
GO:0030182	neuron differentiation	0.0007	0.0007	1.02	0.62987	0.924116	TraesCS1D03G0789800
GO:0032386	regulation of intracellular transport	0.0007	0.0007	1.02	0.62987	0.924116	TraesCS1D03G0789800
GO:0071514	genetic imprinting	0.0007	0.0007	1.02	0.62987	0.924116	TraesCS1B03G1006500
GO:0009657	plastid organization	0.0034	0.0037	0.92	0.631582	0.924116	TraesCS4A03G0093700;TraesCS5D03G0909600;TraesCS6A03G0664500;TraesCS6B03G0812300;TraesCS6D03G0553100
GO:0016042	lipid catabolic process	0.0034	0.0037	0.92	0.635426	0.924116	TraesCS2B03G0228300;TraesCS3B03G0847200;TraesCS5D03G0538500;TraesCS5D03G1145000;TraesCS7D03G1073600
GO:0042546	cell wall biogenesis	0.0041	0.0044	0.92	0.635888	0.924116	TraesCS4B03G0977800;TraesCS5A03G1280200;TraesCS6A03G0829200;TraesCS6B03G0988800LC;TraesCS7A03G1034000;TraesCS7A03G1036000
GO:0005996	monosaccharide metabolic process	0.0007	0.0007	0.99	0.638738	0.924116	TraesCS4D03G0218900
GO:0010921	regulation of phosphatase activity	0.0007	0.0007	0.99	0.638738	0.924116	TraesCS4D03G0211300
GO:0019220	regulation of phosphate metabolic process	0.0034	0.0037	0.92	0.639245	0.924116	TraesCS2D03G0214500LC;TraesCS3B03G0164000;TraesCS4D03G0211300;TraesCS5B03G0581000;TraesCS7B03G0341900
GO:0051174	regulation of phosphorus metabolic process	0.0034	0.0037	0.92	0.639245	0.924116	TraesCS2D03G0214500LC;TraesCS3B03G0164000;TraesCS4D03G0211300;TraesCS5B03G0581000;TraesCS7B03G0341900
GO:0006766	vitamin metabolic process	0.0007	0.0007	0.97	0.647393	0.924116	TraesCS1B03G0267900
GO:0009624	response to nematode	0.0007	0.0007	0.97	0.647393	0.924116	TraesCS2B03G0253500
GO:0010089	xylem development	0.0007	0.0007	0.97	0.647393	0.924116	TraesCS5A03G1206100
GO:0046131	pyrimidine ribonucleoside metabolic process	0.0007	0.0007	0.97	0.647393	0.924116	TraesCS7B03G0474200
GO:0070646	protein modification by small protein removal	0.0007	0.0007	0.97	0.647393	0.924116	TraesCS1D03G0789800
GO:1901136	carbohydrate derivative catabolic process	0.0007	0.0007	0.97	0.647393	0.924116	TraesCS7B03G0474200
GO:1903050	regulation of proteolysis involved in cellular protein catabolic process	0.0007	0.0007	0.97	0.647393	0.924116	TraesCS2D03G0214500LC
GO:1903362	regulation of cellular protein catabolic process	0.0007	0.0007	0.97	0.647393	0.924116	TraesCS2D03G0214500LC
GO:0007165	signal transduction	0.015	0.016	0.94	0.648507	0.924116	TraesCS1B03G0951100;TraesCS1D03G0789800;TraesCS2A03G0200700;TraesCS2A03G0840600;TraesCS2B03G0177700;TraesCS2D03G0583400;TraesCS3A03G1146700;TraesCS3B03G0164000;TraesCS4A03G0171700;TraesCS4A03G0427800;TraesCS4A03G0521400;TraesCS4A03G0713000;TraesCS4B03G0269000;TraesCS4B03G0395900;TraesCS4B03G0603200;TraesCS4D03G0237400;TraesCS4D03G0534500;TraesCS4D03G0633700;TraesCS5B03G1310000;TraesCS5D03G1170300…
GO:0044703	multi-organism reproductive process	0.0027	0.003	0.9	0.649001	0.924116	TraesCS1D03G0789800;TraesCS2A03G0364800;TraesCS2A03G0608600;TraesCS6B03G0485500
GO:0007623	circadian rhythm	0.0014	0.0015	0.91	0.649847	0.924116	TraesCS3A03G0656700;TraesCS7D03G1003700
GO:0042440	pigment metabolic process	0.002	0.0023	0.9	0.654417	0.924116	TraesCS1A03G0523000;TraesCS1B03G0612700;TraesCS7D03G0817400
GO:0006349	regulation of gene expression by genetic imprinting	0.0007	0.0007	0.95	0.655841	0.924116	TraesCS1B03G1006500
GO:0006694	steroid biosynthetic process	0.0007	0.0007	0.95	0.655841	0.924116	TraesCS5B03G1319200
GO:0007264	small GTPase mediated signal transduction	0.0007	0.0007	0.95	0.655841	0.924116	TraesCS1D03G0789800
GO:0031330	negative regulation of cellular catabolic process	0.0007	0.0007	0.95	0.655841	0.924116	TraesCS2D03G0214500LC
GO:0036297	interstrand cross-link repair	0.0007	0.0007	0.95	0.655841	0.924116	TraesCS2B03G0800500
GO:0043666	regulation of phosphoprotein phosphatase activity	0.0007	0.0007	0.95	0.655841	0.924116	TraesCS4D03G0211300
GO:2000022	regulation of jasmonic acid mediated signaling pathway	0.0007	0.0007	0.95	0.655841	0.924116	TraesCS4D03G0700400
GO:2000243	positive regulation of reproductive process	0.0007	0.0007	0.95	0.655841	0.924116	Triticum_aestivum_newGene_191583
GO:0006914	autophagy	0.0048	0.0053	0.91	0.656315	0.924116	TraesCS1B03G0931100;TraesCS4B03G0613900;TraesCS6B03G0507000;TraesCS7A03G0486400;TraesCS7B03G0301500;TraesCS7D03G0469500;Triticum_aestivum_newGene_2047
GO:0016053	organic acid biosynthetic process	0.0027	0.003	0.89	0.657268	0.924116	TraesCS1A03G0913000LC;TraesCS6A03G0664500;TraesCS6B03G0812300;TraesCS6D03G0553100
GO:0046394	carboxylic acid biosynthetic process	0.0027	0.003	0.89	0.657268	0.924116	TraesCS1A03G0913000LC;TraesCS6A03G0664500;TraesCS6B03G0812300;TraesCS6D03G0553100
GO:0043066	negative regulation of apoptotic process	0.002	0.0023	0.89	0.659134	0.924116	TraesCS1D03G0789800;TraesCS3B03G0164000;TraesCS4B03G0040700
GO:0042221	response to chemical	0.0313	0.033	0.95	0.660049	0.924116	TraesCS1A03G0249300;TraesCS1B03G0370300;TraesCS1D03G0789800;TraesCS2A03G0277700;TraesCS2A03G0608600;TraesCS2A03G1000100;TraesCS2B03G0253500;TraesCS2B03G0388900;TraesCS2B03G1320000;TraesCS2D03G0291600;TraesCS3A03G0919800;TraesCS3A03G1146700;TraesCS3B03G0164000;TraesCS3D03G0687600;TraesCS3D03G0828000;TraesCS4A03G0212800;TraesCS4A03G0212900;TraesCS4A03G1082400;TraesCS4B03G0040700;TraesCS4B03G0109300…
GO:0010029	regulation of seed germination	0.0014	0.0015	0.89	0.661403	0.924116	TraesCS4A03G0126400;TraesCS4D03G0579800
GO:0046283	anthocyanin-containing compound metabolic process	0.0014	0.0015	0.89	0.661403	0.924116	TraesCS1A03G0523000;TraesCS1B03G0612700
GO:0009119	ribonucleoside metabolic process	0.0007	0.0007	0.93	0.664087	0.924116	TraesCS7B03G0474200
GO:0009555	pollen development	0.0034	0.0038	0.89	0.665272	0.924116	TraesCS2B03G0711300;TraesCS3B03G0553000;TraesCS4D03G0211300;TraesCS6A03G0727200;TraesCS6B03G0485500
GO:0007389	pattern specification process	0.0041	0.0046	0.89	0.666608	0.924116	TraesCS3A03G1146700;TraesCS3A03G1198300;TraesCS4B03G0627600;TraesCS4D03G0556200;TraesCS5B03G0984100;TraesCS6A03G0681600
GO:0010051	xylem and phloem pattern formation	0.0014	0.0015	0.88	0.667065	0.924116	TraesCS3A03G1198300;TraesCS5B03G0984100
GO:0043547	positive regulation of GTPase activity	0.0014	0.0015	0.88	0.667065	0.924116	TraesCS4A03G0215400;TraesCS4D03G0491400
GO:0050821	protein stabilization	0.0014	0.0015	0.88	0.667065	0.924116	TraesCS6B03G0743700;TraesCS6D03G0513600
GO:0010558	negative regulation of macromolecule biosynthetic process	0.0027	0.0031	0.88	0.66942	0.924116	TraesCS1D03G0789800;TraesCS2B03G0723900;TraesCS2D03G0214500LC;TraesCS4D03G0700400
GO:0009887	animal organ morphogenesis	0.0007	0.0007	0.91	0.672136	0.924116	TraesCS1D03G0789800
GO:0032147	activation of protein kinase activity	0.0007	0.0007	0.91	0.672136	0.924116	TraesCS4B03G0671700
GO:0044782	cilium organization	0.0007	0.0007	0.91	0.672136	0.924116	TraesCS2A03G0608600
GO:0060271	cilium assembly	0.0007	0.0007	0.91	0.672136	0.924116	TraesCS2A03G0608600
GO:0120031	plasma membrane bounded cell projection assembly	0.0007	0.0007	0.91	0.672136	0.924116	TraesCS2A03G0608600
GO:0051252	regulation of RNA metabolic process	0.0191	0.0205	0.93	0.674714	0.924116	TraesCS1D03G0789800;TraesCS1D03G0805500;TraesCS2A03G0861300;TraesCS2B03G0526100;TraesCS2B03G0723900;TraesCS2B03G1296000;TraesCS2B03G1320000;TraesCS2D03G0214500LC;TraesCS2D03G0801600;TraesCS3A03G0692600;TraesCS3B03G0164000;TraesCS3B03G0789100;TraesCS3B03G1019700;TraesCS3D03G0356000;TraesCS3D03G0629600;TraesCS3D03G0828000;TraesCS4D03G0633700;TraesCS4D03G0700400;TraesCS4D03G0734800;TraesCS5B03G05810…
GO:0000724	double-strand break repair via homologous recombination	0.0014	0.0016	0.86	0.678159	0.924116	TraesCS3A03G0218200;TraesCS4B03G0381200LC
GO:0001708	cell fate specification	0.0014	0.0016	0.86	0.678159	0.924116	TraesCS4B03G0627600;TraesCS4D03G0556200
GO:0055114	oxidation-reduction process	0.0102	0.0112	0.91	0.678877	0.924116	TraesCS1A03G0498700;TraesCS1A03G0523000;TraesCS1B03G0568300;TraesCS1B03G0612700;TraesCS1D03G0490700;TraesCS2D03G0716400;TraesCS3A03G1198300;TraesCS3D03G0315100;TraesCS4B03G0005100;TraesCS4B03G0705800;TraesCS4D03G0004700;TraesCS4D03G0004900;TraesCS4D03G0630800;TraesCS5B03G0805600;TraesCS6A03G0727000
GO:0009895	negative regulation of catabolic process	0.0007	0.0008	0.89	0.679991	0.924116	TraesCS2D03G0214500LC
GO:1904668	positive regulation of ubiquitin protein ligase activity	0.0007	0.0008	0.89	0.679991	0.924116	TraesCS2A03G1044300
GO:2001233	regulation of apoptotic signaling pathway	0.0014	0.0016	0.85	0.683592	0.924116	TraesCS1D03G0789800;TraesCS3B03G0164000
GO:0042127	regulation of cell population proliferation	0.002	0.0024	0.85	0.686454	0.924116	TraesCS3B03G0164000;TraesCS7B03G0881900;TraesCS7D03G0993400
GO:0001558	regulation of cell growth	0.0007	0.0008	0.87	0.687659	0.924116	TraesCS5B03G0306800
GO:0010252	auxin homeostasis	0.0007	0.0008	0.87	0.687659	0.924116	TraesCS3D03G0687600
GO:0034765	regulation of ion transmembrane transport	0.0007	0.0008	0.87	0.687659	0.924116	TraesCS7D03G0453400
GO:0045930	negative regulation of mitotic cell cycle	0.0007	0.0008	0.87	0.687659	0.924116	TraesCS1D03G0789800
GO:0060284	regulation of cell development	0.0007	0.0008	0.87	0.687659	0.924116	TraesCS1D03G0789800
GO:0016998	cell wall macromolecule catabolic process	0.0014	0.0016	0.84	0.688949	0.924116	TraesCS1D03G0604100;TraesCS6D03G0494400
GO:0032268	regulation of cellular protein metabolic process	0.0061	0.0069	0.88	0.690271	0.924116	TraesCS1D03G0789800;TraesCS2D03G0214500LC;TraesCS3B03G0164000;TraesCS4B03G0040700;TraesCS4D03G0211300;TraesCS5B03G0581000;TraesCS5B03G1083600;TraesCS7B03G0341900;TraesCS7D03G1003700
GO:0051321	meiotic cell cycle	0.002	0.0024	0.85	0.690844	0.924116	TraesCS1D03G0789800;TraesCS2B03G0050700;TraesCS2D03G0033800
GO:0006631	fatty acid metabolic process	0.0014	0.0016	0.84	0.694231	0.924116	TraesCS5B03G0617400;TraesCS6B03G0387800
GO:0006006	glucose metabolic process	0.0007	0.0008	0.85	0.695143	0.924116	TraesCS2B03G0932700
GO:0009798	axis specification	0.0007	0.0008	0.85	0.695143	0.924116	TraesCS3A03G1146700
GO:0030031	cell projection assembly	0.0007	0.0008	0.85	0.695143	0.924116	TraesCS2A03G0608600
GO:0040029	regulation of gene expression, epigenetic	0.0027	0.0032	0.85	0.696608	0.924116	TraesCS1B03G1006500;TraesCS2A03G1000100;TraesCS4D03G0734800;TraesCS7D03G1003700
GO:0006284	base-excision repair	0.0014	0.0016	0.83	0.69944	0.924116	TraesCS5B03G0448700;TraesCS5B03G0710200LC
GO:0030162	regulation of proteolysis	0.0027	0.0032	0.84	0.700358	0.924116	TraesCS1D03G0789800;TraesCS2D03G0214500LC;TraesCS3A03G1146700;TraesCS4B03G0040700
GO:0010305	leaf vascular tissue pattern formation	0.0007	0.0008	0.84	0.702448	0.924116	TraesCS5B03G0984100
GO:0006032	chitin catabolic process	0.0014	0.0017	0.82	0.704574	0.924116	TraesCS1D03G0604100;TraesCS6D03G0494400
GO:0016485	protein processing	0.0014	0.0017	0.82	0.704574	0.924116	TraesCS5B03G0812900;TraesCS5D03G0739900
GO:0051338	regulation of transferase activity	0.0014	0.0017	0.82	0.704574	0.924116	TraesCS5B03G0581000;TraesCS7B03G0341900
GO:0006213	pyrimidine nucleoside metabolic process	0.0007	0.0008	0.82	0.709578	0.924116	TraesCS7B03G0474200
GO:0009089	lysine biosynthetic process via diaminopimelate	0.0007	0.0008	0.82	0.709578	0.924116	TraesCS5A03G1225100
GO:0008380	RNA splicing	0.0034	0.0041	0.84	0.713534	0.924116	TraesCS2A03G0364800;TraesCS3D03G1139700LC;TraesCS4A03G0151300LC;TraesCS7A03G1214100;Triticum_aestivum_newGene_204452
GO:0051094	positive regulation of developmental process	0.0034	0.0041	0.84	0.713534	0.924116	TraesCS4A03G0126400;TraesCS4D03G0579800;TraesCS7B03G0881900;TraesCS7D03G0993400;Triticum_aestivum_newGene_191583
GO:0051239	regulation of multicellular organismal process	0.0082	0.0093	0.88	0.715287	0.924116	TraesCS1D03G0789800;TraesCS2A03G0522300;TraesCS2B03G0606400LC;TraesCS2D03G0492200;TraesCS4A03G0126400;TraesCS4D03G0579800;TraesCS4D03G0734800;TraesCS6B03G1116200;TraesCS7B03G0881900;TraesCS7D03G0993400;TraesCS7D03G1003700;Triticum_aestivum_newGene_191583
GO:0031401	positive regulation of protein modification process	0.002	0.0025	0.81	0.716214	0.924116	TraesCS2D03G0214500LC;TraesCS3B03G0164000;TraesCS7D03G1003700
GO:0000375	RNA splicing, via transesterification reactions	0.0007	0.0008	0.8	0.716537	0.924116	TraesCS2A03G0364800
GO:0000377	RNA splicing, via transesterification reactions with bulged adenosine as
nucleophile	0.0007	0.0008	0.8	0.716537	0.924116	TraesCS2A03G0364800
GO:0010563	negative regulation of phosphorus metabolic process	0.0007	0.0008	0.8	0.716537	0.924116	TraesCS4D03G0211300
GO:0010948	negative regulation of cell cycle process	0.0007	0.0008	0.8	0.716537	0.924116	TraesCS4A03G0713000
GO:0045936	negative regulation of phosphate metabolic process	0.0007	0.0008	0.8	0.716537	0.924116	TraesCS4D03G0211300
GO:0051225	spindle assembly	0.0007	0.0008	0.8	0.716537	0.924116	TraesCS6B03G0188600
GO:0007010	cytoskeleton organization	0.0041	0.0048	0.84	0.717019	0.924116	TraesCS1A03G0672500;TraesCS2A03G0608600;TraesCS3B03G0164000;TraesCS6B03G0485500;TraesCS6B03G0743700;TraesCS6D03G0513600
GO:0051246	regulation of protein metabolic process	0.0068	0.0079	0.86	0.721448	0.924116	TraesCS1D03G0789800;TraesCS2D03G0214500LC;TraesCS3A03G1146700;TraesCS3B03G0164000;TraesCS4B03G0040700;TraesCS4D03G0211300;TraesCS5B03G0581000;TraesCS5B03G1083600;TraesCS7B03G0341900;TraesCS7D03G1003700
GO:0006626	protein targeting to mitochondrion	0.0007	0.0009	0.79	0.723329	0.924116	TraesCS2D03G0352100
GO:0070585	protein localization to mitochondrion	0.0007	0.0009	0.79	0.723329	0.924116	TraesCS2D03G0352100
GO:0072655	establishment of protein localization to mitochondrion	0.0007	0.0009	0.79	0.723329	0.924116	TraesCS2D03G0352100
GO:0034470	ncRNA processing	0.0041	0.0049	0.84	0.725857	0.924116	TraesCS2A03G1367400;TraesCS3B03G0777200;TraesCS6A03G0681600;TraesCS7D03G0912300;TraesCSU03G0065800LC;TraesCSU03G0191600
GO:0009908	flower development	0.0034	0.0041	0.83	0.72638	0.924116	TraesCS2A03G0200200;TraesCS3A03G1146700;TraesCS6A03G0818700;TraesCS7B03G0881900;TraesCS7D03G0993400
GO:0022411	cellular component disassembly	0.0007	0.0009	0.77	0.729959	0.924116	TraesCS1A03G0672500
GO:0031667	response to nutrient levels	0.0014	0.0018	0.77	0.733859	0.924116	TraesCS5D03G0363300LC;TraesCS7B03G0830300
GO:0042446	hormone biosynthetic process	0.0007	0.0009	0.76	0.73643	0.924116	TraesCS1A03G0913000LC
GO:0050793	regulation of developmental process	0.0109	0.0124	0.88	0.738434	0.924116	TraesCS1A03G0706000;TraesCS1B03G0806900;TraesCS1D03G0670100;TraesCS1D03G0789800;TraesCS2A03G0522300;TraesCS2B03G0606400LC;TraesCS2D03G0492200;TraesCS3B03G0164000;TraesCS4A03G0126400;TraesCS4D03G0579800;TraesCS4D03G0734800;TraesCS6B03G1116200;TraesCS7B03G0881900;TraesCS7D03G0993400;TraesCS7D03G1003700;Triticum_aestivum_newGene_191583
GO:0009812	flavonoid metabolic process	0.0014	0.0018	0.77	0.738492	0.924116	TraesCS1A03G0523000;TraesCS1B03G0612700
GO:0010212	response to ionizing radiation	0.0014	0.0018	0.77	0.738492	0.924116	TraesCS3B03G0415500;TraesCS5B03G0306800
GO:0046686	response to cadmium ion	0.0034	0.0042	0.81	0.738805	0.924116	TraesCS4A03G0212800;TraesCS4A03G0212900;TraesCS5A03G1005400;TraesCS5B03G1052000;TraesCS7B03G0222800
GO:0042545	cell wall modification	0.002	0.0026	0.78	0.739939	0.924116	TraesCS3B03G0671800;TraesCS5B03G0123100;TraesCS5D03G0132500
GO:0044772	mitotic cell cycle phase transition	0.0007	0.0009	0.75	0.742746	0.924116	TraesCS3B03G0439300
GO:0008610	lipid biosynthetic process	0.0041	0.005	0.82	0.742948	0.924116	TraesCS1B03G1015900;TraesCS1D03G0847100;TraesCS3B03G0655400;TraesCS4D03G0267100;TraesCS6D03G0851800;TraesCS7A03G1217600
GO:0071229	cellular response to acid chemical	0.0041	0.005	0.82	0.742948	0.924116	TraesCS2A03G0277700;TraesCS2B03G0388900;TraesCS2D03G0291600;TraesCS3A03G1146700;TraesCS5A03G1005400;TraesCS5B03G1052000
GO:0010556	regulation of macromolecule biosynthetic process	0.0191	0.0212	0.9	0.744634	0.924116	TraesCS1D03G0789800;TraesCS1D03G0805500;TraesCS2A03G0861300;TraesCS2B03G0526100;TraesCS2B03G0723900;TraesCS2B03G1296000;TraesCS2B03G1320000;TraesCS2D03G0214500LC;TraesCS2D03G0801600;TraesCS3A03G0692600;TraesCS3B03G0164000;TraesCS3B03G0789100;TraesCS3B03G1019700;TraesCS3D03G0356000;TraesCS3D03G0629600;TraesCS3D03G0828000;TraesCS4D03G0633700;TraesCS4D03G0700400;TraesCS4D03G0734800;TraesCS5B03G05810…
GO:0006011	UDP-glucose metabolic process	0.0007	0.0009	0.73	0.748911	0.924116	Triticum_aestivum_newGene_167649
GO:0006020	inositol metabolic process	0.0007	0.0009	0.73	0.748911	0.924116	Triticum_aestivum_newGene_204452
GO:0006983	ER overload response	0.0007	0.0009	0.73	0.748911	0.924116	Triticum_aestivum_newGene_204452
GO:0006984	ER-nucleus signaling pathway	0.0007	0.0009	0.73	0.748911	0.924116	Triticum_aestivum_newGene_204452
GO:0031505	fungal-type cell wall organization	0.0007	0.0009	0.73	0.748911	0.924116	Triticum_aestivum_newGene_204452
GO:0034067	protein localization to Golgi apparatus	0.0007	0.0009	0.73	0.748911	0.924116	Triticum_aestivum_newGene_204452
GO:0034263	positive regulation of autophagy in response to ER overload	0.0007	0.0009	0.73	0.748911	0.924116	Triticum_aestivum_newGene_204452
GO:0036290	protein trans-autophosphorylation	0.0007	0.0009	0.73	0.748911	0.924116	Triticum_aestivum_newGene_204452
GO:0044282	small molecule catabolic process	0.0007	0.0009	0.73	0.748911	0.924116	TraesCS7B03G0474200
GO:0071852	fungal-type cell wall organization or biogenesis	0.0007	0.0009	0.73	0.748911	0.924116	Triticum_aestivum_newGene_204452
GO:0000075	cell cycle checkpoint	0.0014	0.0018	0.75	0.751979	0.924116	TraesCS1D03G0789800;TraesCS4A03G0713000
GO:0009267	cellular response to starvation	0.0007	0.0009	0.72	0.754928	0.924116	TraesCS5D03G0363300LC
GO:0000462	maturation of SSU-rRNA from tricistronic rRNA transcript (SSU-rRNA, 5.8S rRNA,
LSU-rRNA)	0.0014	0.0018	0.74	0.75634	0.924116	TraesCS3B03G0777200;TraesCS7D03G0912300
GO:0060560	developmental growth involved in morphogenesis	0.0027	0.0035	0.78	0.759012	0.924116	TraesCS2B03G1320000;TraesCS4D03G0734800;TraesCS6B03G0743700;TraesCS6D03G0513600
GO:0090567	reproductive shoot system development	0.0027	0.0035	0.78	0.759012	0.924116	TraesCS3A03G1146700;TraesCS7B03G0881900;TraesCS7D03G0993400;Triticum_aestivum_newGene_191583
GO:0006066	alcohol metabolic process	0.0014	0.0019	0.73	0.760634	0.924116	TraesCS3B03G0655400;Triticum_aestivum_newGene_204452
GO:0031326	regulation of cellular biosynthetic process	0.0204	0.0229	0.89	0.762436	0.924116	TraesCS1D03G0789800;TraesCS1D03G0805500;TraesCS2A03G0861300;TraesCS2B03G0526100;TraesCS2B03G0723900;TraesCS2B03G1296000;TraesCS2B03G1320000;TraesCS2D03G0214500LC;TraesCS2D03G0801600;TraesCS3A03G0692600;TraesCS3B03G0164000;TraesCS3B03G0789100;TraesCS3B03G1019700;TraesCS3D03G0356000;TraesCS3D03G0629600;TraesCS3D03G0828000;TraesCS4A03G0126400;TraesCS4D03G0579800;TraesCS4D03G0633700;TraesCS4D03G07004…
GO:0009826	unidimensional cell growth	0.0027	0.0035	0.77	0.765289	0.924116	TraesCS2B03G1320000;TraesCS4D03G0734800;TraesCS6B03G0743700;TraesCS6D03G0513600
GO:0009967	positive regulation of signal transduction	0.002	0.0027	0.75	0.765596	0.924116	TraesCS1D03G0789800;TraesCS3B03G0164000;TraesCS5D03G0363300LC
GO:0002252	immune effector process	0.0007	0.001	0.7	0.766534	0.924116	TraesCS3A03G1146700
GO:0010101	post-embryonic root morphogenesis	0.0007	0.001	0.7	0.766534	0.924116	TraesCS2A03G0608600
GO:0010102	lateral root morphogenesis	0.0007	0.001	0.7	0.766534	0.924116	TraesCS2A03G0608600
GO:0016126	sterol biosynthetic process	0.0007	0.001	0.7	0.766534	0.924116	TraesCS4D03G0805800
GO:0040011	locomotion	0.0007	0.001	0.7	0.766534	0.924116	TraesCS1D03G0789800
GO:0051085	chaperone cofactor-dependent protein refolding	0.0007	0.001	0.7	0.766534	0.924116	TraesCS3B03G1469000
GO:0048518	positive regulation of biological process	0.0184	0.0208	0.88	0.770852	0.924116	TraesCS1A03G0498700;TraesCS1A03G0706000;TraesCS1B03G0568300;TraesCS1B03G0806900;TraesCS1D03G0490700;TraesCS1D03G0670100;TraesCS1D03G0789800;TraesCS2B03G1296000;TraesCS2D03G0214500LC;TraesCS3A03G1146700;TraesCS3B03G0164000;TraesCS4A03G0126400;TraesCS4D03G0579800;TraesCS5B03G1310000;TraesCS5D03G0363300LC;TraesCS5D03G1170300;TraesCS6B03G0274600;TraesCS6B03G0743700;TraesCS6D03G0513600;TraesCS7A03G051…
GO:0051241	negative regulation of multicellular organismal process	0.002	0.0028	0.74	0.775943	0.924116	TraesCS4D03G0734800;TraesCS7B03G0881900;TraesCS7D03G0993400
GO:0098754	detoxification	0.0014	0.0019	0.71	0.77716	0.924116	TraesCS5A03G1005400;TraesCS5B03G1052000
GO:0022008	neurogenesis	0.0007	0.001	0.67	0.77759	0.924116	TraesCS1D03G0789800
GO:0048699	generation of neurons	0.0007	0.001	0.67	0.77759	0.924116	TraesCS1D03G0789800
GO:0072527	pyrimidine-containing compound metabolic process	0.0007	0.001	0.67	0.77759	0.924116	TraesCS7B03G0474200
GO:1990542	mitochondrial transmembrane transport	0.0007	0.001	0.67	0.77759	0.924116	TraesCS2D03G0352100
GO:0032259	methylation	0.0102	0.0121	0.85	0.779199	0.924116	TraesCS1B03G1283900LC;TraesCS2D03G0214500LC;TraesCS3A03G0832700;TraesCS3B03G0737900;TraesCS3D03G0356000;TraesCS3D03G0526100;TraesCS4A03G1109500;TraesCS5B03G0090800;TraesCS6A03G0034700;TraesCS6A03G0721400;TraesCS6D03G0605000;TraesCS7D03G0400300;Triticum_aestivum_newGene_183328;Triticum_aestivum_newGene_205634;Triticum_aestivum_newGene_219474
GO:0023056	positive regulation of signaling	0.002	0.0028	0.73	0.779308	0.924116	TraesCS1D03G0789800;TraesCS3B03G0164000;TraesCS5D03G0363300LC
GO:0042981	regulation of apoptotic process	0.002	0.0028	0.73	0.779308	0.924116	TraesCS1D03G0789800;TraesCS3B03G0164000;TraesCS4B03G0040700
GO:0051093	negative regulation of developmental process	0.002	0.0028	0.73	0.782631	0.924116	TraesCS4D03G0734800;TraesCS7B03G0881900;TraesCS7D03G0993400
GO:0006465	signal peptide processing	0.0007	0.001	0.66	0.782921	0.924116	TraesCS6A03G0765200
GO:2000112	regulation of cellular macromolecule biosynthetic process	0.0177	0.0202	0.87	0.783513	0.924116	TraesCS1D03G0805500;TraesCS2A03G0861300;TraesCS2B03G0526100;TraesCS2B03G0723900;TraesCS2B03G1296000;TraesCS2B03G1320000;TraesCS2D03G0214500LC;TraesCS2D03G0801600;TraesCS3A03G0692600;TraesCS3B03G0164000;TraesCS3B03G0789100;TraesCS3B03G1019700;TraesCS3D03G0356000;TraesCS3D03G0629600;TraesCS3D03G0828000;TraesCS4D03G0633700;TraesCS4D03G0734800;TraesCS5B03G0581000;TraesCS5B03G1083600;TraesCS6A03G07272…
GO:0003002	regionalization	0.0027	0.0037	0.75	0.786255	0.924116	TraesCS3A03G1146700;TraesCS3A03G1198300;TraesCS5B03G0984100;TraesCS6A03G0681600
GO:0044743	protein transmembrane import into intracellular organelle	0.0007	0.001	0.65	0.788123	0.924116	TraesCS2D03G0352100
GO:0009889	regulation of biosynthetic process	0.0204	0.0232	0.88	0.788369	0.924116	TraesCS1D03G0789800;TraesCS1D03G0805500;TraesCS2A03G0861300;TraesCS2B03G0526100;TraesCS2B03G0723900;TraesCS2B03G1296000;TraesCS2B03G1320000;TraesCS2D03G0214500LC;TraesCS2D03G0801600;TraesCS3A03G0692600;TraesCS3B03G0164000;TraesCS3B03G0789100;TraesCS3B03G1019700;TraesCS3D03G0356000;TraesCS3D03G0629600;TraesCS3D03G0828000;TraesCS4A03G0126400;TraesCS4D03G0579800;TraesCS4D03G0633700;TraesCS4D03G07004…
GO:0051345	positive regulation of hydrolase activity	0.0014	0.002	0.69	0.788891	0.924116	TraesCS4A03G0215400;TraesCS4D03G0491400
GO:0061024	membrane organization	0.002	0.0028	0.72	0.789153	0.924116	TraesCS3A03G0919800;TraesCS4A03G1082400;TraesCS7A03G0109300
GO:0010498	proteasomal protein catabolic process	0.0048	0.0061	0.78	0.790945	0.924116	TraesCS1D03G0789800;TraesCS2B03G0711300;TraesCS3A03G1146700;TraesCS3D03G0596700;TraesCS5D03G0523300;TraesCS7B03G0881900;TraesCS7D03G0993400
GO:0010038	response to metal ion	0.0041	0.0053	0.77	0.791961	0.924116	TraesCS3D03G0828000;TraesCS4A03G0212800;TraesCS4A03G0212900;TraesCS5A03G1005400;TraesCS5B03G1052000;TraesCS7B03G0222800
GO:0010817	regulation of hormone levels	0.002	0.0029	0.72	0.792353	0.924116	TraesCS1A03G0913000LC;TraesCS5A03G0562600;TraesCS5B03G0984100
GO:0010508	positive regulation of autophagy	0.0007	0.0011	0.64	0.793202	0.924116	Triticum_aestivum_newGene_204452
GO:0061077	chaperone-mediated protein folding	0.0007	0.0011	0.63	0.798158	0.924116	TraesCS2A03G0101700
GO:0006351	transcription, DNA-templated	0.0116	0.0138	0.84	0.798465	0.924116	TraesCS1A03G0258400LC;TraesCS1A03G0964300;TraesCS2D03G0214500LC;TraesCS3A03G1057700;TraesCS4A03G0375100;TraesCS4A03G0668200;TraesCS4A03G0881300;TraesCS5D03G0590700;TraesCS6A03G0293100;TraesCS6B03G0497000;TraesCS6B03G0854800;TraesCS7B03G0191000;TraesCS7B03G0667400;TraesCS7B03G0746500;TraesCS7D03G0793400;TraesCS7D03G0867600;Triticum_aestivum_newGene_167777
GO:0060627	regulation of vesicle-mediated transport	0.0014	0.002	0.67	0.800073	0.924116	TraesCS4A03G0215400;TraesCS4D03G0491400
GO:0031327	negative regulation of cellular biosynthetic process	0.0027	0.0037	0.73	0.800295	0.924116	TraesCS1D03G0789800;TraesCS2B03G0723900;TraesCS2D03G0214500LC;TraesCS4D03G0700400
GO:0051172	negative regulation of nitrogen compound metabolic process	0.0041	0.0054	0.76	0.801308	0.924116	TraesCS1D03G0789800;TraesCS2B03G0723900;TraesCS2D03G0214500LC;TraesCS4B03G0040700;TraesCS4D03G0211300;TraesCS4D03G0700400
GO:0010647	positive regulation of cell communication	0.002	0.0029	0.7	0.801709	0.924116	TraesCS1D03G0789800;TraesCS3B03G0164000;TraesCS5D03G0363300LC
GO:0009845	seed germination	0.0034	0.0046	0.74	0.804701	0.924116	TraesCS3B03G0780200;TraesCS7A03G0519200;TraesCS7B03G0337700;TraesCS7D03G0501800;TraesCS7D03G1004300
GO:0048437	floral organ development	0.002	0.0029	0.7	0.804748	0.924116	TraesCS3A03G1146700;TraesCS7B03G0881900;TraesCS7D03G0993400
GO:0006839	mitochondrial transport	0.0007	0.0011	0.61	0.807718	0.924116	TraesCS2D03G0352100
GO:0065002	intracellular protein transmembrane transport	0.0007	0.0011	0.61	0.807718	0.924116	TraesCS2D03G0352100
GO:0071806	protein transmembrane transport	0.0007	0.0011	0.61	0.807718	0.924116	TraesCS2D03G0352100
GO:0009890	negative regulation of biosynthetic process	0.0027	0.0038	0.72	0.810981	0.924116	TraesCS1D03G0789800;TraesCS2B03G0723900;TraesCS2D03G0214500LC;TraesCS4D03G0700400
GO:0008286	insulin receptor signaling pathway	0.0007	0.0011	0.61	0.812326	0.924116	TraesCS3B03G0164000
GO:0010799	regulation of peptidyl-threonine phosphorylation	0.0007	0.0011	0.61	0.812326	0.924116	TraesCS3B03G0164000
GO:0010800	positive regulation of peptidyl-threonine phosphorylation	0.0007	0.0011	0.61	0.812326	0.924116	TraesCS3B03G0164000
GO:0038111	interleukin-7-mediated signaling pathway	0.0007	0.0011	0.61	0.812326	0.924116	TraesCS3B03G0164000
GO:0042594	response to starvation	0.0007	0.0011	0.61	0.812326	0.924116	TraesCS5D03G0363300LC
GO:0043567	regulation of insulin-like growth factor receptor signaling pathway	0.0007	0.0011	0.61	0.812326	0.924116	TraesCS3B03G0164000
GO:0043568	positive regulation of insulin-like growth factor receptor signaling pathway	0.0007	0.0011	0.61	0.812326	0.924116	TraesCS3B03G0164000
GO:0098760	response to interleukin-7	0.0007	0.0011	0.61	0.812326	0.924116	TraesCS3B03G0164000
GO:0098761	cellular response to interleukin-7	0.0007	0.0011	0.61	0.812326	0.924116	TraesCS3B03G0164000
GO:0007049	cell cycle	0.0048	0.0062	0.76	0.812403	0.924116	TraesCS1A03G0672500;TraesCS1D03G0789800;TraesCS3A03G0919800;TraesCS4A03G1082400;TraesCS6B03G0743700;TraesCS6D03G0513600;TraesCS7A03G0109300
GO:0048519	negative regulation of biological process	0.0218	0.0251	0.87	0.813529	0.924116	TraesCS1A03G0706000;TraesCS1B03G0806900;TraesCS1D03G0670100;TraesCS1D03G0789800;TraesCS1D03G0805500;TraesCS2A03G0522300;TraesCS2A03G1000100;TraesCS2B03G0219100;TraesCS2B03G0606400LC;TraesCS2B03G0723900;TraesCS2D03G0214500LC;TraesCS2D03G0492200;TraesCS3A03G0692600;TraesCS3B03G0164000;TraesCS3B03G0789100;TraesCS3D03G0356000;TraesCS3D03G0629600;TraesCS4A03G0713000;TraesCS4B03G0040700;TraesCS4D03G021…
GO:0048366	leaf development	0.0034	0.0047	0.73	0.816625	0.924116	TraesCS2B03G0253500;TraesCS3A03G1146700;TraesCS5B03G0984100;TraesCS6A03G0474500;TraesCS6B03G0676000
GO:0007169	transmembrane receptor protein tyrosine kinase signaling pathway	0.0007	0.0011	0.6	0.816825	0.924116	TraesCS3B03G0164000
GO:0060429	epithelium development	0.0007	0.0011	0.6	0.816825	0.924116	TraesCS1D03G0789800
GO:0010562	positive regulation of phosphorus metabolic process	0.0014	0.0021	0.65	0.817545	0.924116	TraesCS2D03G0214500LC;TraesCS3B03G0164000
GO:0045937	positive regulation of phosphate metabolic process	0.0014	0.0021	0.65	0.817545	0.924116	TraesCS2D03G0214500LC;TraesCS3B03G0164000
GO:0009653	anatomical structure morphogenesis	0.0102	0.0125	0.82	0.818159	0.924116	TraesCS1D03G0789800;TraesCS2A03G0522300;TraesCS2A03G0608600;TraesCS2B03G0606400LC;TraesCS2B03G1320000;TraesCS2D03G0492200;TraesCS3A03G1146700;TraesCS4B03G0627600;TraesCS4D03G0556200;TraesCS4D03G0734800;TraesCS5B03G0984100;TraesCS6B03G0743700;TraesCS6D03G0513600;TraesCS7D03G0400300;TraesCS7D03G0924700
GO:0043414	macromolecule methylation	0.002	0.003	0.68	0.81936	0.924116	TraesCS2D03G0214500LC;TraesCS3D03G0356000;TraesCS7D03G0400300
GO:0042274	ribosomal small subunit biogenesis	0.0014	0.0021	0.64	0.820871	0.924116	TraesCS3B03G0777200;TraesCS7D03G0912300
GO:0045840	positive regulation of mitotic nuclear division	0.0007	0.0012	0.59	0.821215	0.924116	TraesCS3B03G0164000
GO:0051785	positive regulation of nuclear division	0.0007	0.0012	0.59	0.821215	0.924116	TraesCS3B03G0164000
GO:0046677	response to antibiotic	0.0027	0.0039	0.7	0.823677	0.924116	TraesCS2B03G0253500;TraesCS4B03G0109300;TraesCS5B03G1179100;Triticum_aestivum_newGene_204452
GO:0016571	histone methylation	0.0014	0.0021	0.64	0.824142	0.924116	TraesCS2D03G0214500LC;TraesCS7D03G0400300
GO:0007127	meiosis I	0.0007	0.0012	0.58	0.825501	0.924116	TraesCS1D03G0789800
GO:0016540	protein autoprocessing	0.0007	0.0012	0.58	0.825501	0.924116	TraesCS3D03G1122600
GO:0032869	cellular response to insulin stimulus	0.0007	0.0012	0.58	0.825501	0.924116	TraesCS3B03G0164000
GO:0061982	meiosis I cell cycle process	0.0007	0.0012	0.58	0.825501	0.924116	TraesCS1D03G0789800
GO:0071375	cellular response to peptide hormone stimulus	0.0007	0.0012	0.58	0.825501	0.924116	TraesCS3B03G0164000
GO:1901653	cellular response to peptide	0.0007	0.0012	0.58	0.825501	0.924116	TraesCS3B03G0164000
GO:0006261	DNA-dependent DNA replication	0.002	0.003	0.67	0.827673	0.924116	TraesCS3A03G0258700;TraesCS3B03G0326700;TraesCS7A03G0725400
GO:0000902	cell morphogenesis	0.0034	0.0047	0.72	0.827958	0.924116	TraesCS1D03G0789800;TraesCS2B03G1320000;TraesCS4D03G0734800;TraesCS6B03G0743700;TraesCS6D03G0513600
GO:0008356	asymmetric cell division	0.0007	0.0012	0.56	0.837751	0.924116	TraesCS7A03G1236700
GO:0010821	regulation of mitochondrion organization	0.0007	0.0012	0.56	0.837751	0.924116	TraesCS1D03G0789800
GO:0006302	double-strand break repair	0.0007	0.0012	0.55	0.84164	0.924116	TraesCS2B03G0800500
GO:0010332	response to gamma radiation	0.0007	0.0012	0.55	0.84164	0.924116	TraesCS5B03G0306800
GO:0015711	organic anion transport	0.0007	0.0012	0.55	0.84164	0.924116	TraesCS3B03G0655400
GO:0032868	response to insulin	0.0007	0.0012	0.55	0.84164	0.924116	TraesCS3B03G0164000
GO:0033138	positive regulation of peptidyl-serine phosphorylation	0.0007	0.0012	0.55	0.84164	0.924116	TraesCS3B03G0164000
GO:0071395	cellular response to jasmonic acid stimulus	0.0007	0.0012	0.55	0.84164	0.924116	TraesCS3A03G1146700
GO:0043632	modification-dependent macromolecule catabolic process	0.0061	0.0081	0.76	0.84252	0.924116	TraesCS1D03G0789800;TraesCS2B03G0711300;TraesCS3A03G1146700;TraesCS3D03G0596700;TraesCS4A03G0713000;TraesCS5D03G0523300;TraesCS6B03G1116200;TraesCS7B03G0881900;TraesCS7D03G0993400
GO:0006479	protein methylation	0.0014	0.0022	0.61	0.842664	0.924116	TraesCS2D03G0214500LC;TraesCS7D03G0400300
GO:0008213	protein alkylation	0.0014	0.0022	0.61	0.842664	0.924116	TraesCS2D03G0214500LC;TraesCS7D03G0400300
GO:0090501	RNA phosphodiester bond hydrolysis	0.0027	0.004	0.68	0.844747	0.924116	TraesCS2A03G1367400;TraesCS4D03G0211300;TraesCSU03G0191600;Triticum_aestivum_newGene_204452
GO:0001666	response to hypoxia	0.0007	0.0013	0.54	0.845437	0.924116	TraesCS7D03G1003700
GO:0007399	nervous system development	0.0007	0.0013	0.54	0.845437	0.924116	TraesCS1D03G0789800
GO:0036293	response to decreased oxygen levels	0.0007	0.0013	0.54	0.845437	0.924116	TraesCS7D03G1003700
GO:0022622	root system development	0.0054	0.0073	0.74	0.845762	0.924116	TraesCS1D03G0547100;TraesCS2A03G0522300;TraesCS2A03G0608600;TraesCS2B03G0606400LC;TraesCS2D03G0492200;TraesCS6A03G0681600;TraesCS7D03G0400300;TraesCS7D03G0924700
GO:0009636	response to toxic substance	0.002	0.0032	0.64	0.848252	0.924116	TraesCS1A03G0249300;TraesCS5A03G1005400;TraesCS5B03G1052000
GO:0034620	cellular response to unfolded protein	0.0014	0.0023	0.6	0.848433	0.924116	TraesCS7A03G0021600;Triticum_aestivum_newGene_204452
GO:0019953	sexual reproduction	0.0034	0.0049	0.69	0.85284	0.924116	TraesCS1D03G0789800;TraesCS2A03G0364800;TraesCS2A03G0608600;TraesCS4B03G0963900;TraesCS6B03G0485500
GO:0006986	response to unfolded protein	0.002	0.0032	0.64	0.85305	0.924116	TraesCS6A03G0951600;TraesCS7A03G0021600;Triticum_aestivum_newGene_204452
GO:0000160	phosphorelay signal transduction system	0.0034	0.005	0.69	0.854772	0.924116	TraesCS2A03G0771400;TraesCS2B03G0852800;TraesCS2D03G0710200;TraesCS4D03G0491100;TraesCS5A03G0778000
GO:0010605	negative regulation of macromolecule metabolic process	0.0088	0.0114	0.78	0.85571	0.924116	TraesCS1D03G0789800;TraesCS2A03G0522300;TraesCS2A03G1000100;TraesCS2B03G0606400LC;TraesCS2B03G0723900;TraesCS2D03G0214500LC;TraesCS2D03G0492200;TraesCS3D03G0356000;TraesCS4B03G0040700;TraesCS4D03G0211300;TraesCS4D03G0700400;TraesCS4D03G0734800;TraesCS7D03G1003700
GO:0071417	cellular response to organonitrogen compound	0.0007	0.0013	0.52	0.856288	0.924116	TraesCS3B03G0164000
GO:0072521	purine-containing compound metabolic process	0.0007	0.0013	0.52	0.856288	0.924116	TraesCS7B03G0474200
GO:1901420	negative regulation of response to alcohol	0.0007	0.0013	0.52	0.856288	0.924116	TraesCS5D03G0523300
GO:1905958	negative regulation of cellular response to alcohol	0.0007	0.0013	0.52	0.856288	0.924116	TraesCS5D03G0523300
GO:0009753	response to jasmonic acid	0.0014	0.0023	0.59	0.856726	0.924116	TraesCS3A03G1146700;TraesCS7B03G0050900
GO:0048523	negative regulation of cellular process	0.0143	0.0176	0.81	0.858493	0.924116	TraesCS1A03G0706000;TraesCS1B03G0806900;TraesCS1D03G0670100;TraesCS1D03G0789800;TraesCS2B03G0219100;TraesCS2B03G0723900;TraesCS2D03G0214500LC;TraesCS3B03G0164000;TraesCS4A03G0713000;TraesCS4B03G0040700;TraesCS4D03G0211300;TraesCS4D03G0700400;TraesCS5B03G0136700;TraesCS5B03G1310000;TraesCS5D03G0523300;TraesCS5D03G1170300;TraesCS6B03G0743700;TraesCS6B03G1116200;TraesCS6D03G0513600;TraesCS7B03G08819…
GO:0048581	negative regulation of post-embryonic development	0.0007	0.0013	0.52	0.859733	0.924116	TraesCS4D03G0734800
GO:0010638	positive regulation of organelle organization	0.002	0.0033	0.63	0.859999	0.924116	TraesCS2D03G0214500LC;TraesCS3B03G0164000;TraesCS7D03G1003700
GO:0032989	cellular component morphogenesis	0.0034	0.005	0.68	0.862287	0.924116	TraesCS1D03G0789800;TraesCS2B03G1320000;TraesCS4D03G0734800;TraesCS6B03G0743700;TraesCS6D03G0513600
GO:0019751	polyol metabolic process	0.0007	0.0013	0.51	0.863096	0.924116	Triticum_aestivum_newGene_204452
GO:0043434	response to peptide hormone	0.0007	0.0013	0.51	0.863096	0.924116	TraesCS3B03G0164000
GO:1901652	response to peptide	0.0007	0.0013	0.51	0.863096	0.924116	TraesCS3B03G0164000
GO:0009788	negative regulation of abscisic acid-activated signaling pathway	0.0007	0.0014	0.5	0.866378	0.924116	TraesCS5D03G0523300
GO:0019221	cytokine-mediated signaling pathway	0.0007	0.0014	0.5	0.866378	0.924116	TraesCS3B03G0164000
GO:0070482	response to oxygen levels	0.0007	0.0014	0.5	0.866378	0.924116	TraesCS7D03G1003700
GO:0071216	cellular response to biotic stimulus	0.0007	0.0014	0.5	0.866378	0.924116	Triticum_aestivum_newGene_204452
GO:0140013	meiotic nuclear division	0.0007	0.0014	0.5	0.866378	0.924116	TraesCS1D03G0789800
GO:0019941	modification-dependent protein catabolic process	0.0061	0.0084	0.73	0.866752	0.924116	TraesCS1D03G0789800;TraesCS2B03G0711300;TraesCS3A03G1146700;TraesCS3D03G0596700;TraesCS4A03G0713000;TraesCS5D03G0523300;TraesCS6B03G1116200;TraesCS7B03G0881900;TraesCS7D03G0993400
GO:0048364	root development	0.0054	0.0076	0.72	0.869223	0.924116	TraesCS1D03G0547100;TraesCS2A03G0522300;TraesCS2A03G0608600;TraesCS2B03G0606400LC;TraesCS2D03G0492200;TraesCS6A03G0681600;TraesCS7D03G0400300;TraesCS7D03G0924700
GO:0006289	nucleotide-excision repair	0.0007	0.0014	0.5	0.869582	0.924116	TraesCS7B03G0314700
GO:0030029	actin filament-based process	0.0007	0.0014	0.5	0.869582	0.924116	TraesCS1A03G0672500
GO:0045786	negative regulation of cell cycle	0.0014	0.0024	0.57	0.869631	0.924116	TraesCS1D03G0789800;TraesCS4A03G0713000
GO:0048589	developmental growth	0.0027	0.0042	0.64	0.871403	0.924116	TraesCS2B03G1320000;TraesCS4D03G0734800;TraesCS6B03G0743700;TraesCS6D03G0513600
GO:0090502	RNA phosphodiester bond hydrolysis, endonucleolytic	0.002	0.0034	0.61	0.875101	0.924116	TraesCS2A03G1367400;TraesCSU03G0191600;Triticum_aestivum_newGene_204452
GO:0051603	proteolysis involved in cellular protein catabolic process	0.0075	0.0101	0.74	0.875549	0.924116	TraesCS1D03G0789800;TraesCS2B03G0711300;TraesCS2D03G0874400;TraesCS3A03G1146700;TraesCS3B03G0953400;TraesCS3D03G0596700;TraesCS4A03G0713000;TraesCS5D03G0523300;TraesCS6B03G1116200;TraesCS7B03G0881900;TraesCS7D03G0993400
GO:0006338	chromatin remodeling	0.0007	0.0014	0.49	0.875761	0.924116	TraesCS4A03G0375100
GO:0006356	regulation of transcription by RNA polymerase I	0.0007	0.0014	0.49	0.875761	0.924116	TraesCS2B03G1296000
GO:0008360	regulation of cell shape	0.0007	0.0014	0.49	0.875761	0.924116	TraesCS3B03G0164000
GO:0033135	regulation of peptidyl-serine phosphorylation	0.0007	0.0014	0.49	0.875761	0.924116	TraesCS3B03G0164000
GO:0030036	actin cytoskeleton organization	0.0007	0.0014	0.48	0.878739	0.924116	TraesCS1A03G0672500
GO:0045943	positive regulation of transcription by RNA polymerase I	0.0007	0.0014	0.48	0.878739	0.924116	TraesCS2B03G1296000
GO:0006511	ubiquitin-dependent protein catabolic process	0.0136	0.0171	0.79	0.879093	0.924116	TraesCS1A03G0218100;TraesCS1B03G0750100;TraesCS1B03G0856500;TraesCS1D03G0789800;TraesCS2B03G0711300;TraesCS2B03G0829100;TraesCS2B03G0930600;TraesCS2D03G0172300;TraesCS2D03G0782700;TraesCS2D03G0782800LC;TraesCS3A03G0509800;TraesCS3A03G1146700;TraesCS3B03G0584800;TraesCS3D03G0596700;TraesCS4A03G0713000;TraesCS5D03G0523300;TraesCS6B03G1116200;TraesCS7B03G0490100;TraesCS7B03G0881900;TraesCS7D03G09934…
GO:0042493	response to drug	0.0034	0.0052	0.65	0.881287	0.924116	TraesCS2B03G0253500;TraesCS4B03G0109300;TraesCS5B03G1179100;TraesCS7B03G0830300;Triticum_aestivum_newGene_204452
GO:0031570	DNA integrity checkpoint	0.0007	0.0014	0.47	0.881647	0.924116	TraesCS4A03G0713000
GO:0048513	animal organ development	0.0007	0.0014	0.47	0.881647	0.924116	TraesCS1D03G0789800
GO:0010033	response to organic substance	0.0191	0.0233	0.82	0.883352	0.924116	TraesCS2A03G0608600;TraesCS2A03G1000100;TraesCS2B03G0253500;TraesCS2B03G1320000;TraesCS3A03G0919800;TraesCS3A03G1146700;TraesCS3B03G0164000;TraesCS3D03G0687600;TraesCS4A03G1082400;TraesCS4B03G0040700;TraesCS4B03G0923300;TraesCS4D03G0734800;TraesCS4D03G0809300;TraesCS5A03G0545300;TraesCS5A03G0562600;TraesCS5A03G1005400;TraesCS5B03G1052000;TraesCS5B03G1179100;TraesCS5B03G1310000;TraesCS5D03G0523300…
GO:0007154	cell communication	0.0116	0.0149	0.78	0.884898	0.924116	TraesCS1D03G0789800;TraesCS2A03G0277700;TraesCS2A03G0364800;TraesCS2B03G0388900;TraesCS2D03G0291600;TraesCS3A03G1146700;TraesCS3B03G0164000;TraesCS4A03G0713000;TraesCS4D03G0633700;TraesCS5A03G1005400;TraesCS5B03G1052000;TraesCS5B03G1310000;TraesCS5D03G0363300LC;TraesCS5D03G1170300;TraesCS6B03G1116200;TraesCS7B03G0830300;Triticum_aestivum_newGene_204452
GO:2000113	negative regulation of cellular macromolecule biosynthetic process	0.0014	0.0025	0.54	0.885906	0.924116	TraesCS2B03G0723900;TraesCS2D03G0214500LC
GO:0031123	RNA 3'-end processing	0.002	0.0035	0.59	0.886877	0.924116	TraesCS2A03G0198000;TraesCS2D03G0214500LC;TraesCS6A03G0681600
GO:0008284	positive regulation of cell population proliferation	0.0007	0.0015	0.46	0.887254	0.924116	TraesCS3B03G0164000
GO:0045931	positive regulation of mitotic cell cycle	0.0007	0.0015	0.46	0.887254	0.924116	TraesCS3B03G0164000
GO:0071345	cellular response to cytokine stimulus	0.0007	0.0015	0.46	0.887254	0.924116	TraesCS3B03G0164000
GO:0090351	seedling development	0.0027	0.0044	0.62	0.88746	0.924116	TraesCS7A03G0519200;TraesCS7B03G0337700;TraesCS7D03G0501800;TraesCS7D03G1004300
GO:0014070	response to organic cyclic compound	0.0034	0.0053	0.64	0.889155	0.924116	TraesCS2A03G1000100;TraesCS2B03G1320000;TraesCS4D03G0734800;TraesCS5B03G1179100;Triticum_aestivum_newGene_204452
GO:1901701	cellular response to oxygen-containing compound	0.0054	0.0078	0.7	0.889688	0.924116	TraesCS2A03G0277700;TraesCS2B03G0388900;TraesCS2D03G0291600;TraesCS3A03G1146700;TraesCS3B03G0164000;TraesCS5A03G1005400;TraesCS5B03G1052000;TraesCS7B03G0830300
GO:0051223	regulation of protein transport	0.0007	0.0015	0.46	0.889957	0.924116	TraesCS1D03G0789800
GO:0090087	regulation of peptide transport	0.0007	0.0015	0.46	0.889957	0.924116	TraesCS1D03G0789800
GO:0048831	regulation of shoot system development	0.002	0.0035	0.58	0.892385	0.924116	TraesCS7B03G0881900;TraesCS7D03G0993400;Triticum_aestivum_newGene_191583
GO:0006506	GPI anchor biosynthetic process	0.0007	0.0015	0.45	0.892596	0.924116	TraesCS2B03G1216900
GO:0042445	hormone metabolic process	0.0007	0.0015	0.45	0.892596	0.924116	TraesCS1A03G0913000LC
GO:0009725	response to hormone	0.0157	0.0197	0.79	0.893787	0.924116	TraesCS2A03G0608600;TraesCS2B03G1320000;TraesCS3A03G0919800;TraesCS3A03G1146700;TraesCS3B03G0164000;TraesCS3D03G0687600;TraesCS4A03G1082400;TraesCS4B03G0040700;TraesCS4B03G0923300;TraesCS4D03G0734800;TraesCS4D03G0809300;TraesCS5A03G0545300;TraesCS5A03G0562600;TraesCS5A03G1005400;TraesCS5B03G1052000;TraesCS5B03G1179100;TraesCS5D03G0523300;TraesCS6A03G0106000;TraesCS6B03G0147400;TraesCS7A03G0109300…
GO:0050896	response to stimulus	0.0558	0.0633	0.88	0.895356	0.924116	TraesCS1A03G0249300;TraesCS1A03G0706000;TraesCS1B03G0370300;TraesCS1B03G0806900;TraesCS1B03G0931100;TraesCS1B03G1015900;TraesCS1D03G0670100;TraesCS1D03G0789800;TraesCS1D03G0847100;TraesCS2A03G0277700;TraesCS2A03G0608600;TraesCS2A03G1000100;TraesCS2B03G0253500;TraesCS2B03G0388900;TraesCS2B03G0723900;TraesCS2B03G0800500;TraesCS2B03G1320000;TraesCS2D03G0291600;TraesCS3A03G0247900;TraesCS3A03G0919800…
GO:0016569	covalent chromatin modification	0.002	0.0036	0.57	0.897651	0.924116	TraesCS2D03G0214500LC;TraesCS4D03G0734800;TraesCS7D03G0400300
GO:0009719	response to endogenous stimulus	0.0157	0.0198	0.79	0.897736	0.924116	TraesCS2A03G0608600;TraesCS2B03G1320000;TraesCS3A03G0919800;TraesCS3A03G1146700;TraesCS3B03G0164000;TraesCS3D03G0687600;TraesCS4A03G1082400;TraesCS4B03G0040700;TraesCS4B03G0923300;TraesCS4D03G0734800;TraesCS4D03G0809300;TraesCS5A03G0545300;TraesCS5A03G0562600;TraesCS5A03G1005400;TraesCS5B03G1052000;TraesCS5B03G1179100;TraesCS5D03G0523300;TraesCS6A03G0106000;TraesCS6B03G0147400;TraesCS7A03G0109300…
GO:0022402	cell cycle process	0.0034	0.0054	0.63	0.898001	0.924116	TraesCS1A03G0672500;TraesCS1D03G0789800;TraesCS3A03G0919800;TraesCS4A03G1082400;TraesCS7A03G0109300
GO:1901565	organonitrogen compound catabolic process	0.0075	0.0104	0.72	0.898326	0.924116	TraesCS1D03G0789800;TraesCS2B03G0711300;TraesCS3A03G1146700;TraesCS3D03G0596700;TraesCS4A03G0713000;TraesCS5D03G0523300;TraesCS6B03G1116200;TraesCS7B03G0474200;TraesCS7B03G0881900;TraesCS7D03G0817400;TraesCS7D03G0993400
GO:0006928	movement of cell or subcellular component	0.0007	0.0015	0.44	0.900138	0.924116	TraesCS1D03G0789800
GO:0007088	regulation of mitotic nuclear division	0.0007	0.0015	0.44	0.900138	0.924116	TraesCS3B03G0164000
GO:0034097	response to cytokine	0.0007	0.0015	0.44	0.900138	0.924116	TraesCS3B03G0164000
GO:0070201	regulation of establishment of protein localization	0.0007	0.0015	0.44	0.900138	0.924116	TraesCS1D03G0789800
GO:0071407	cellular response to organic cyclic compound	0.0007	0.0015	0.44	0.900138	0.924116	TraesCS2A03G1000100
GO:0016579	protein deubiquitination	0.002	0.0036	0.56	0.902683	0.924116	TraesCS1D03G0789800;TraesCS2B03G0829100;TraesCS7B03G0490100
GO:0090407	organophosphate biosynthetic process	0.002	0.0036	0.56	0.902683	0.924116	TraesCS1B03G1015900;TraesCS1D03G0847100;TraesCS3B03G0655400
GO:0031324	negative regulation of cellular metabolic process	0.0041	0.0063	0.65	0.904259	0.924116	TraesCS1D03G0789800;TraesCS2B03G0723900;TraesCS2D03G0214500LC;TraesCS4B03G0040700;TraesCS4D03G0211300;TraesCS4D03G0700400
GO:0010506	regulation of autophagy	0.0007	0.0016	0.43	0.90487	0.924116	Triticum_aestivum_newGene_204452
GO:0072330	monocarboxylic acid biosynthetic process	0.0007	0.0016	0.43	0.90487	0.924116	TraesCS1A03G0913000LC
GO:0022604	regulation of cell morphogenesis	0.0007	0.0016	0.43	0.907152	0.924116	TraesCS3B03G0164000
GO:0043254	regulation of protein-containing complex assembly	0.0007	0.0016	0.43	0.907152	0.924116	TraesCS2D03G0214500LC
GO:0000077	DNA damage checkpoint	0.0007	0.0016	0.42	0.909378	0.924116	TraesCS4A03G0713000
GO:0007005	mitochondrion organization	0.0007	0.0016	0.42	0.909378	0.924116	TraesCS2D03G0352100
GO:0031331	positive regulation of cellular catabolic process	0.0007	0.0016	0.42	0.909378	0.924116	Triticum_aestivum_newGene_204452
GO:0048764	trichoblast maturation	0.0007	0.0016	0.42	0.909378	0.924116	TraesCS7D03G0400300
GO:0048765	root hair cell differentiation	0.0007	0.0016	0.42	0.909378	0.924116	TraesCS7D03G0400300
GO:0035967	cellular response to topologically incorrect protein	0.0014	0.0027	0.5	0.909492	0.924116	TraesCS7A03G0021600;Triticum_aestivum_newGene_204452
GO:0051130	positive regulation of cellular component organization	0.002	0.0037	0.55	0.910576	0.924116	TraesCS2D03G0214500LC;TraesCS3B03G0164000;TraesCS7D03G1003700
GO:0009617	response to bacterium	0.0048	0.0073	0.66	0.910626	0.924116	TraesCS1B03G0370300;TraesCS2B03G0723900;TraesCS3A03G1146700;TraesCS4B03G0040700;TraesCS5B03G1310000;TraesCS5D03G1170300;Triticum_aestivum_newGene_204452
GO:0090068	positive regulation of cell cycle process	0.0007	0.0016	0.42	0.911551	0.924116	TraesCS3B03G0164000
GO:0080135	regulation of cellular response to stress	0.0041	0.0064	0.64	0.911553	0.924116	TraesCS1A03G0706000;TraesCS1B03G0806900;TraesCS1D03G0670100;TraesCS2B03G0219100;TraesCS5B03G1310000;TraesCS5D03G1170300
GO:0009739	response to gibberellin	0.0007	0.0016	0.41	0.913672	0.924116	TraesCS4B03G0040700
GO:0009896	positive regulation of catabolic process	0.0007	0.0016	0.41	0.913672	0.924116	Triticum_aestivum_newGene_204452
GO:0010629	negative regulation of gene expression	0.0061	0.009	0.68	0.915295	0.924116	TraesCS2A03G0522300;TraesCS2A03G1000100;TraesCS2B03G0606400LC;TraesCS2B03G0723900;TraesCS2D03G0214500LC;TraesCS2D03G0492200;TraesCS3D03G0356000;TraesCS4D03G0734800;TraesCS7D03G1003700
GO:0007017	microtubule-based process	0.002	0.0038	0.54	0.916466	0.924116	TraesCS2A03G0608600;TraesCS6B03G0743700;TraesCS6D03G0513600
GO:0048580	regulation of post-embryonic development	0.0034	0.0056	0.61	0.91748	0.924116	TraesCS4A03G0126400;TraesCS4D03G0579800;TraesCS4D03G0734800;TraesCS7D03G1003700;Triticum_aestivum_newGene_191583
GO:0062012	regulation of small molecule metabolic process	0.0007	0.0017	0.41	0.917763	0.924116	TraesCS6B03G0274600
GO:2000242	negative regulation of reproductive process	0.0007	0.0017	0.41	0.917763	0.924116	TraesCS4D03G0734800
GO:0035966	response to topologically incorrect protein	0.0014	0.0028	0.49	0.917902	0.924116	TraesCS7A03G0021600;Triticum_aestivum_newGene_204452
GO:0017038	protein import	0.002	0.0038	0.54	0.919277	0.924116	TraesCS2D03G0352100;TraesCS3B03G0164000;TraesCS4D03G0190100
GO:0010016	shoot system morphogenesis	0.0014	0.0028	0.49	0.919494	0.924116	TraesCS3A03G1146700;TraesCS5B03G0984100
GO:0031329	regulation of cellular catabolic process	0.0014	0.0028	0.49	0.919494	0.924116	TraesCS2D03G0214500LC;Triticum_aestivum_newGene_204452
GO:0010054	trichoblast differentiation	0.0007	0.0017	0.4	0.919736	0.924116	TraesCS7D03G0400300
GO:0010167	response to nitrate	0.0007	0.0017	0.4	0.919736	0.924116	TraesCS2D03G0751700
GO:0044089	positive regulation of cellular component biogenesis	0.0007	0.0017	0.39	0.923539	0.924116	TraesCS2D03G0214500LC
GO:0016072	rRNA metabolic process	0.002	0.0039	0.53	0.924641	0.924116	TraesCS3B03G0777200;TraesCS7D03G0912300;TraesCSU03G0065800LC
GO:0030163	protein catabolic process	0.0075	0.0109	0.69	0.925135	0.924116	TraesCS1D03G0789800;TraesCS2B03G0711300;TraesCS2D03G0632200;TraesCS3A03G1098500;TraesCS3A03G1146700;TraesCS3D03G0596700;TraesCS4A03G0713000;TraesCS5D03G0523300;TraesCS6B03G1116200;TraesCS7B03G0881900;TraesCS7D03G0993400
GO:0010053	root epidermal cell differentiation	0.0007	0.0017	0.39	0.925373	0.924116	TraesCS7D03G0400300
GO:0006464	cellular protein modification process	0.0191	0.0243	0.78	0.926116	0.924116	TraesCS1A03G0672500;TraesCS1D03G0789800;TraesCS2A03G0101700;TraesCS2A03G0178000;TraesCS2B03G0243400;TraesCS2B03G0711300;TraesCS2D03G0214500LC;TraesCS4A03G0212800;TraesCS4A03G0212900;TraesCS4A03G0220200;TraesCS4A03G0713000;TraesCS4B03G0040700;TraesCS4D03G0734800;TraesCS5A03G0856300;TraesCS5A03G0905700;TraesCS5B03G0902200;TraesCS5B03G0957200;TraesCS5B03G1310000;TraesCS5D03G0523300;TraesCS5D03G08220…
GO:0008361	regulation of cell size	0.0007	0.0018	0.39	0.927163	0.924116	TraesCS2D03G0024400
GO:0099402	plant organ development	0.0102	0.0142	0.72	0.92736	0.924116	TraesCS1D03G0547100;TraesCS2A03G0522300;TraesCS2A03G0608600;TraesCS2B03G0253500;TraesCS2B03G0606400LC;TraesCS2D03G0492200;TraesCS3A03G1146700;TraesCS5B03G0984100;TraesCS6A03G0474500;TraesCS6A03G0681600;TraesCS6B03G0676000;TraesCS7B03G0881900;TraesCS7D03G0400300;TraesCS7D03G0924700;TraesCS7D03G0993400
GO:0009751	response to salicylic acid	0.0014	0.0029	0.47	0.928448	0.924116	TraesCS5B03G1179100;Triticum_aestivum_newGene_204452
GO:0009611	response to wounding	0.0041	0.0067	0.61	0.928689	0.924116	TraesCS1B03G1015900;TraesCS1D03G0847100;TraesCS3A03G1198300;TraesCS4B03G0109300;TraesCS4D03G0700400;TraesCS7B03G0050900
GO:0048527	lateral root development	0.0014	0.0029	0.47	0.929846	0.924116	TraesCS1D03G0547100;TraesCS2A03G0608600
GO:0044257	cellular protein catabolic process	0.0061	0.0093	0.66	0.930489	0.924116	TraesCS1D03G0789800;TraesCS2B03G0711300;TraesCS3A03G1146700;TraesCS3D03G0596700;TraesCS4A03G0713000;TraesCS5D03G0523300;TraesCS6B03G1116200;TraesCS7B03G0881900;TraesCS7D03G0993400
GO:0006857	oligopeptide transport	0.0007	0.0018	0.38	0.930615	0.924116	TraesCS4A03G0154400
GO:0010104	regulation of ethylene-activated signaling pathway	0.0007	0.0018	0.38	0.930615	0.924116	TraesCS2D03G0209900
GO:1901419	regulation of response to alcohol	0.0007	0.0018	0.38	0.930615	0.924116	TraesCS5D03G0523300
GO:1905957	regulation of cellular response to alcohol	0.0007	0.0018	0.38	0.930615	0.924116	TraesCS5D03G0523300
GO:0090627	plant epidermal cell differentiation	0.0007	0.0018	0.38	0.932279	0.924116	TraesCS7D03G0400300
GO:0009894	regulation of catabolic process	0.0014	0.0029	0.46	0.932564	0.924116	TraesCS2D03G0214500LC;Triticum_aestivum_newGene_204452
GO:1902531	regulation of intracellular signal transduction	0.0014	0.0029	0.46	0.932564	0.924116	TraesCS1D03G0789800;TraesCS5D03G0363300LC
GO:0006606	protein import into nucleus	0.002	0.004	0.51	0.933247	0.924116	TraesCS1B03G0676600;TraesCS3B03G0164000;TraesCS5D03G0226100
GO:0022613	ribonucleoprotein complex biogenesis	0.0027	0.0049	0.55	0.933333	0.924116	TraesCS3B03G0777200;TraesCS7D03G0912300;TraesCSU03G0065800LC;Triticum_aestivum_newGene_140348
GO:0065003	protein-containing complex assembly	0.0048	0.0076	0.62	0.933363	0.924116	TraesCS1B03G0267900;TraesCS3A03G0070200;TraesCS3A03G0514200;TraesCS3D03G0079700;TraesCS6B03G0743700;TraesCS6D03G0513600;Triticum_aestivum_newGene_204452
GO:0048528	post-embryonic root development	0.0014	0.003	0.46	0.933886	0.924116	TraesCS1D03G0547100;TraesCS2A03G0608600
GO:0043933	protein-containing complex subunit organization	0.0054	0.0085	0.64	0.934874	0.924116	TraesCS1A03G0672500;TraesCS1B03G0267900;TraesCS3A03G0070200;TraesCS3A03G0514200;TraesCS3D03G0079700;TraesCS6B03G0743700;TraesCS6D03G0513600;Triticum_aestivum_newGene_204452
GO:0009787	regulation of abscisic acid-activated signaling pathway	0.0007	0.0018	0.37	0.935489	0.924116	TraesCS5D03G0523300
GO:0097659	nucleic acid-templated transcription	0.0007	0.0018	0.37	0.935489	0.924116	TraesCS2D03G0214500LC
GO:0009892	negative regulation of metabolic process	0.0088	0.0128	0.69	0.936071	0.924116	TraesCS1D03G0789800;TraesCS2A03G0522300;TraesCS2A03G1000100;TraesCS2B03G0606400LC;TraesCS2B03G0723900;TraesCS2D03G0214500LC;TraesCS2D03G0492200;TraesCS3D03G0356000;TraesCS4B03G0040700;TraesCS4D03G0211300;TraesCS4D03G0700400;TraesCS4D03G0734800;TraesCS7D03G1003700
GO:0072594	establishment of protein localization to organelle	0.0027	0.005	0.55	0.936431	0.924116	TraesCS2D03G0352100;TraesCS3B03G0164000;TraesCS3D03G0982100;TraesCS4B03G0848600
GO:0000045	autophagosome assembly	0.0007	0.0019	0.37	0.937036	0.924116	TraesCS3A03G0573700
GO:0016570	histone modification	0.002	0.004	0.51	0.937749	0.924116	TraesCS2D03G0214500LC;TraesCS4D03G0734800;TraesCS7D03G0400300
GO:0007015	actin filament organization	0.0007	0.0019	0.36	0.938547	0.924116	TraesCS5B03G0159700
GO:0001934	positive regulation of protein phosphorylation	0.0007	0.0019	0.36	0.940021	0.924116	TraesCS3B03G0164000
GO:0090697	post-embryonic plant organ morphogenesis	0.0007	0.0019	0.36	0.940021	0.924116	TraesCS2A03G0608600
GO:1901615	organic hydroxy compound metabolic process	0.0014	0.003	0.45	0.940133	0.924116	TraesCS3B03G0655400;Triticum_aestivum_newGene_204452
GO:0009058	biosynthetic process	0.0245	0.031	0.79	0.940317	0.924116	TraesCS1A03G0523000;TraesCS1A03G0913000LC;TraesCS1B03G0235600;TraesCS1B03G0267900;TraesCS1B03G0275700;TraesCS1B03G0612700;TraesCS1B03G0632700;TraesCS1B03G0779000;TraesCS1B03G1015900;TraesCS1D03G0167300;TraesCS1D03G0648800;TraesCS1D03G0847100;TraesCS2B03G0276000;TraesCS2B03G1400600;TraesCS2D03G0214500LC;TraesCS2D03G1182700;TraesCS3A03G1029800;TraesCS3B03G0336200;TraesCS3B03G0655400;TraesCS3B03G117…
GO:0051186	obsolete cofactor metabolic process	0.0041	0.0069	0.59	0.940385	0.924116	TraesCS1B03G0267900;TraesCS4A03G0212800;TraesCS4A03G0212900;TraesCS5A03G1005400;TraesCS5B03G1052000;TraesCS7D03G0817400
GO:0032270	positive regulation of cellular protein metabolic process	0.002	0.0041	0.5	0.941969	0.924116	TraesCS2D03G0214500LC;TraesCS3B03G0164000;TraesCS7D03G1003700
GO:0009620	response to fungus	0.0027	0.0051	0.54	0.942238	0.924116	TraesCS2B03G0253500;TraesCS3B03G1019700;TraesCS4B03G0040700;TraesCS5B03G1179100
GO:1901566	organonitrogen compound biosynthetic process	0.0054	0.0087	0.63	0.942537	0.924116	TraesCS1A03G0913000LC;TraesCS1B03G1015900;TraesCS1D03G0847100;TraesCS3B03G0655400;TraesCS6A03G0664500;TraesCS6B03G0812300;TraesCS6D03G0553100;TraesCSU03G0065800LC
GO:0048469	cell maturation	0.0007	0.0019	0.35	0.942864	0.924116	TraesCS7D03G0400300
GO:0006334	nucleosome assembly	0.002	0.0041	0.5	0.942981	0.924116	TraesCS1A03G0879500;TraesCS2D03G0899700;TraesCS5D03G0812600
GO:0030154	cell differentiation	0.0075	0.0113	0.66	0.943167	0.924116	TraesCS1D03G0789800;TraesCS2A03G0200200;TraesCS2A03G0364800;TraesCS4B03G0627600;TraesCS4D03G0556200;TraesCS6A03G0619000;TraesCS6A03G0818700;TraesCS6B03G0485500;TraesCS6B03G0753700;TraesCS7D03G0400300;TraesCS7D03G0924700
GO:0030001	metal ion transport	0.0054	0.0087	0.62	0.943258	0.924116	TraesCS5B03G0985100;TraesCS5D03G0100400;TraesCS5D03G0893000;TraesCS6A03G0097300;TraesCS6A03G0386200;TraesCS6B03G1143300LC;TraesCS6D03G0325900;TraesCS7A03G1017300
GO:0051247	positive regulation of protein metabolic process	0.002	0.0041	0.49	0.943977	0.924116	TraesCS2D03G0214500LC;TraesCS3B03G0164000;TraesCS7D03G1003700
GO:0045892	negative regulation of transcription, DNA-templated	0.0027	0.0051	0.53	0.944063	0.924116	TraesCS2B03G0723900;TraesCS2D03G0214500LC;TraesCS2D03G0700900;TraesCS5A03G1206100
GO:0010374	stomatal complex development	0.0007	0.0019	0.35	0.944234	0.924116	TraesCS4B03G0125600
GO:0042327	positive regulation of phosphorylation	0.0007	0.0019	0.35	0.944234	0.924116	TraesCS3B03G0164000
GO:0030968	endoplasmic reticulum unfolded protein response	0.0007	0.002	0.35	0.945572	0.924116	Triticum_aestivum_newGene_204452
GO:0045944	positive regulation of transcription by RNA polymerase II	0.0034	0.0061	0.56	0.946043	0.924116	TraesCS1B03G0765800;TraesCS2D03G0214500LC;TraesCS3B03G0164000;TraesCS3B03G1039900;TraesCS6A03G0818700
GO:0019219	regulation of nucleobase-containing compound metabolic process	0.0191	0.0251	0.76	0.94687	0.924116	TraesCS1D03G0789800;TraesCS1D03G0805500;TraesCS2A03G0861300;TraesCS2B03G0526100;TraesCS2B03G0723900;TraesCS2B03G1296000;TraesCS2B03G1320000;TraesCS2D03G0214500LC;TraesCS2D03G0801600;TraesCS3A03G0692600;TraesCS3B03G0164000;TraesCS3B03G0789100;TraesCS3B03G1019700;TraesCS3D03G0356000;TraesCS3D03G0629600;TraesCS3D03G0828000;TraesCS4D03G0633700;TraesCS4D03G0700400;TraesCS4D03G0734800;TraesCS5B03G05810…
GO:0048869	cellular developmental process	0.0075	0.0114	0.66	0.946886	0.924116	TraesCS1D03G0789800;TraesCS2A03G0364800;TraesCS2B03G1320000;TraesCS4B03G0627600;TraesCS4D03G0556200;TraesCS4D03G0734800;TraesCS6B03G0485500;TraesCS6B03G0743700;TraesCS6D03G0513600;TraesCS7D03G0400300;TraesCS7D03G0924700
GO:0043085	positive regulation of catalytic activity	0.0014	0.0031	0.43	0.94689	0.924116	TraesCS4A03G0215400;TraesCS4D03G0491400
GO:0006268	DNA unwinding involved in DNA replication	0.0007	0.002	0.34	0.948152	0.924116	TraesCS3B03G0553000
GO:0009968	negative regulation of signal transduction	0.0027	0.0052	0.52	0.948398	0.924116	TraesCS1D03G0789800;TraesCS3B03G0164000;TraesCS5D03G0523300;TraesCS6B03G1116200
GO:0048827	phyllome development	0.0034	0.0061	0.55	0.948418	0.924116	TraesCS2B03G0253500;TraesCS3A03G1146700;TraesCS5B03G0984100;TraesCS6A03G0474500;TraesCS6B03G0676000
GO:0010468	regulation of gene expression	0.0231	0.0298	0.78	0.94945	0.924116	TraesCS1B03G1006500;TraesCS1D03G0805500;TraesCS2A03G0522300;TraesCS2A03G0861300;TraesCS2A03G1000100;TraesCS2B03G0526100;TraesCS2B03G0606400LC;TraesCS2B03G0723900;TraesCS2B03G1296000;TraesCS2B03G1320000;TraesCS2D03G0214500LC;TraesCS2D03G0492200;TraesCS2D03G0801600;TraesCS3A03G0692600;TraesCS3B03G0164000;TraesCS3B03G0245500;TraesCS3B03G0789100;TraesCS3B03G1019700;TraesCS3D03G0356000;TraesCS3D03G062…
GO:0019439	aromatic compound catabolic process	0.0034	0.0062	0.55	0.949948	0.924116	TraesCS4D03G0211300;TraesCS5A03G1005400;TraesCS5B03G1052000;TraesCS7B03G0474200;TraesCS7D03G0817400
GO:0045787	positive regulation of cell cycle	0.0007	0.002	0.34	0.95061	0.924116	TraesCS3B03G0164000
GO:1903046	meiotic cell cycle process	0.0007	0.002	0.34	0.95061	0.924116	TraesCS1D03G0789800
GO:0010648	negative regulation of cell communication	0.0027	0.0053	0.52	0.951641	0.924116	TraesCS1D03G0789800;TraesCS3B03G0164000;TraesCS5D03G0523300;TraesCS6B03G1116200
GO:0023057	negative regulation of signaling	0.0027	0.0053	0.52	0.951641	0.924116	TraesCS1D03G0789800;TraesCS3B03G0164000;TraesCS5D03G0523300;TraesCS6B03G1116200
GO:0010192	mucilage biosynthetic process	0.0007	0.002	0.33	0.951795	0.924116	TraesCS5A03G1206100
GO:1905393	plant organ formation	0.0007	0.0021	0.33	0.952951	0.924116	TraesCS3A03G1146700
GO:0018105	peptidyl-serine phosphorylation	0.002	0.0043	0.47	0.953087	0.924116	TraesCS2D03G0433200;TraesCS2D03G1019900;TraesCS3B03G0961500
GO:1901361	organic cyclic compound catabolic process	0.0034	0.0063	0.54	0.953595	0.924116	TraesCS4D03G0211300;TraesCS5A03G1005400;TraesCS5B03G1052000;TraesCS7B03G0474200;TraesCS7D03G0817400
GO:0032774	RNA biosynthetic process	0.0007	0.0021	0.33	0.95408	0.924116	TraesCS2D03G0214500LC
GO:0045454	cell redox homeostasis	0.002	0.0043	0.47	0.954734	0.924116	TraesCS2B03G0832000LC;TraesCS5B03G0434100;TraesCS5D03G0407200
GO:0071695	anatomical structure maturation	0.0007	0.0021	0.32	0.956257	0.924116	TraesCS7D03G0400300
GO:1901699	cellular response to nitrogen compound	0.0014	0.0033	0.41	0.956564	0.924116	TraesCS2A03G1000100;TraesCS3B03G0164000
GO:0034660	ncRNA metabolic process	0.0041	0.0073	0.56	0.958171	0.924116	TraesCS2A03G1367400;TraesCS3B03G0777200;TraesCS6A03G0681600;TraesCS7D03G0912300;TraesCSU03G0065800LC;TraesCSU03G0191600
GO:1901135	carbohydrate derivative metabolic process	0.0027	0.0054	0.5	0.958265	0.924116	TraesCS6A03G0664500;TraesCS6B03G0812300;TraesCS6D03G0553100;TraesCS7B03G0474200
GO:0050789	regulation of biological process	0.0517	0.062	0.83	0.959549	0.924116	TraesCS1A03G0498700;TraesCS1A03G0706000;TraesCS1B03G0568300;TraesCS1B03G0806900;TraesCS1B03G1006500;TraesCS1D03G0490700;TraesCS1D03G0670100;TraesCS1D03G0789800;TraesCS1D03G0805500;TraesCS2A03G0522300;TraesCS2A03G0861300;TraesCS2A03G1000100;TraesCS2B03G0219100;TraesCS2B03G0526100;TraesCS2B03G0606400LC;TraesCS2B03G0711300;TraesCS2B03G0723900;TraesCS2B03G1296000;TraesCS2B03G1320000;TraesCS2D03G02145…
GO:0044093	positive regulation of molecular function	0.0014	0.0035	0.39	0.963808	0.924116	TraesCS4A03G0215400;TraesCS4D03G0491400
GO:0007167	enzyme linked receptor protein signaling pathway	0.0007	0.0022	0.3	0.963981	0.924116	TraesCS3B03G0164000
GO:0010608	posttranscriptional regulation of gene expression	0.0007	0.0022	0.3	0.963981	0.924116	TraesCS2A03G1000100
GO:0033365	protein localization to organelle	0.0034	0.0066	0.52	0.965883	0.924116	TraesCS2D03G0352100;TraesCS3B03G0164000;TraesCS3D03G0982100;TraesCS4B03G0848600;Triticum_aestivum_newGene_204452
GO:0006399	tRNA metabolic process	0.0014	0.0035	0.39	0.966641	0.924116	TraesCS2A03G1367400;TraesCSU03G0191600
GO:0006325	chromatin organization	0.0034	0.0066	0.51	0.967443	0.924116	TraesCS2D03G0214500LC;TraesCS3B03G0164000;TraesCS4D03G0734800;TraesCS6B03G0485500;TraesCS7D03G0400300
GO:0065007	biological regulation	0.0579	0.0694	0.83	0.967923	0.924116	TraesCS1A03G0498700;TraesCS1A03G0706000;TraesCS1A03G0913000LC;TraesCS1B03G0568300;TraesCS1B03G0806900;TraesCS1B03G1006500;TraesCS1D03G0490700;TraesCS1D03G0670100;TraesCS1D03G0789800;TraesCS1D03G0805500;TraesCS2A03G0522300;TraesCS2A03G0861300;TraesCS2A03G1000100;TraesCS2B03G0219100;TraesCS2B03G0526100;TraesCS2B03G0606400LC;TraesCS2B03G0711300;TraesCS2B03G0723900;TraesCS2B03G0800500;TraesCS2B03G129…
GO:0046777	protein autophosphorylation	0.0034	0.0066	0.51	0.967948	0.924116	TraesCS1A03G0672500;TraesCS2D03G0433200;TraesCS2D03G1019900;TraesCS2D03G1258600;Triticum_aestivum_newGene_204452
GO:0000280	nuclear division	0.0007	0.0023	0.29	0.968866	0.924116	TraesCS1D03G0789800
GO:0006508	proteolysis	0.0095	0.0147	0.65	0.970104	0.924116	TraesCS1D03G0789800;TraesCS2B03G0711300;TraesCS2B03G1135200;TraesCS2D03G0632200;TraesCS3A03G1098500;TraesCS3A03G1146700;TraesCS3D03G0596700;TraesCS4A03G0713000;TraesCS5D03G0523300;TraesCS6A03G0582900;TraesCS6B03G1116200;TraesCS7B03G0881900;TraesCS7D03G0538200;TraesCS7D03G0993400
GO:0042254	ribosome biogenesis	0.0027	0.0058	0.47	0.972044	0.924116	TraesCS3B03G0777200;TraesCS7D03G0912300;TraesCSU03G0065800LC;Triticum_aestivum_newGene_140348
GO:0051171	regulation of nitrogen compound metabolic process	0.0238	0.0319	0.75	0.972147	0.924116	TraesCS1D03G0789800;TraesCS1D03G0805500;TraesCS2A03G0861300;TraesCS2B03G0526100;TraesCS2B03G0723900;TraesCS2B03G1296000;TraesCS2B03G1320000;TraesCS2D03G0214500LC;TraesCS2D03G0801600;TraesCS3A03G0692600;TraesCS3A03G1146700;TraesCS3B03G0164000;TraesCS3B03G0789100;TraesCS3B03G1019700;TraesCS3D03G0356000;TraesCS3D03G0629600;TraesCS3D03G0828000;TraesCS4A03G0126400;TraesCS4B03G0040700;TraesCS4D03G02113…
GO:0010564	regulation of cell cycle process	0.0014	0.0037	0.37	0.972256	0.924116	TraesCS3B03G0164000;TraesCS4A03G0713000
GO:0022603	regulation of anatomical structure morphogenesis	0.002	0.0048	0.43	0.972276	0.924116	TraesCS1D03G0789800;TraesCS3B03G0164000;TraesCS6B03G1116200
GO:0019725	cellular homeostasis	0.002	0.0048	0.43	0.972782	0.924116	TraesCS3A03G0514200;TraesCS5B03G0434100;TraesCS5D03G0407200
GO:0009909	regulation of flower development	0.0014	0.0037	0.37	0.973373	0.924116	TraesCS3D03G0308000;Triticum_aestivum_newGene_191583
GO:0090698	post-embryonic plant morphogenesis	0.0014	0.0037	0.36	0.974447	0.924116	TraesCS2A03G0608600;TraesCS3A03G1146700
GO:0031124	mRNA 3'-end processing	0.0007	0.0025	0.27	0.97498	0.924116	TraesCS2D03G0214500LC
GO:0031323	regulation of cellular metabolic process	0.0259	0.0345	0.75	0.975568	0.924116	TraesCS1A03G0706000;TraesCS1B03G0806900;TraesCS1D03G0670100;TraesCS1D03G0789800;TraesCS1D03G0805500;TraesCS2A03G0861300;TraesCS2B03G0526100;TraesCS2B03G0723900;TraesCS2B03G1296000;TraesCS2B03G1320000;TraesCS2D03G0214500LC;TraesCS2D03G0801600;TraesCS3A03G0692600;TraesCS3B03G0164000;TraesCS3B03G0789100;TraesCS3B03G1019700;TraesCS3D03G0356000;TraesCS3D03G0629600;TraesCS3D03G0828000;TraesCS4A03G01264…
GO:0048367	shoot system development	0.0054	0.0098	0.56	0.975621	0.924116	TraesCS2B03G0253500;TraesCS3A03G1146700;TraesCS5B03G0984100;TraesCS6A03G0474500;TraesCS6B03G0676000;TraesCS7B03G0881900;TraesCS7D03G0993400;Triticum_aestivum_newGene_191583
GO:0018193	peptidyl-amino acid modification	0.0034	0.0069	0.49	0.975888	0.924116	TraesCS1A03G0672500;TraesCS2A03G0101700;TraesCS2D03G0214500LC;TraesCS7D03G0400300;TraesCS7D03G0538200
GO:0019222	regulation of metabolic process	0.03	0.0392	0.76	0.976333	0.924116	TraesCS1A03G0706000;TraesCS1B03G0806900;TraesCS1B03G1006500;TraesCS1D03G0670100;TraesCS1D03G0789800;TraesCS1D03G0805500;TraesCS2A03G0522300;TraesCS2A03G0861300;TraesCS2A03G1000100;TraesCS2B03G0526100;TraesCS2B03G0606400LC;TraesCS2B03G0723900;TraesCS2B03G1296000;TraesCS2B03G1320000;TraesCS2D03G0214500LC;TraesCS2D03G0492200;TraesCS2D03G0801600;TraesCS3A03G0692600;TraesCS3A03G1146700;TraesCS3B03G016…
GO:0050832	defense response to fungus	0.002	0.0049	0.41	0.976525	0.924116	TraesCS3A03G0573700;TraesCS4B03G0040700;TraesCS5B03G1179100
GO:0051170	import into nucleus	0.0007	0.0025	0.27	0.976739	0.924116	TraesCS3B03G0164000
GO:0034622	cellular protein-containing complex assembly	0.002	0.005	0.41	0.977381	0.924116	TraesCS3A03G0514200;TraesCS6B03G0743700;TraesCS6D03G0513600
GO:0032787	monocarboxylic acid metabolic process	0.0007	0.0026	0.26	0.978374	0.924116	TraesCS1A03G0913000LC
GO:0000966	RNA 5'-end processing	0.0014	0.0039	0.35	0.978784	0.924116	TraesCS2A03G1367400;TraesCSU03G0191600
GO:0051783	regulation of nuclear division	0.0007	0.0026	0.26	0.978893	0.924116	TraesCS3B03G0164000
GO:0042592	homeostatic process	0.0034	0.0071	0.48	0.979131	0.924116	TraesCS2B03G0800500;TraesCS3A03G0514200;TraesCS3D03G0687600;TraesCS5B03G0434100;TraesCS5D03G0407200
GO:0070887	cellular response to chemical stimulus	0.0088	0.0144	0.61	0.979176	0.924116	TraesCS2A03G0277700;TraesCS2A03G1000100;TraesCS2B03G0388900;TraesCS2D03G0291600;TraesCS3A03G1146700;TraesCS3B03G0164000;TraesCS5A03G1005400;TraesCS5B03G1052000;TraesCS6A03G0474500;TraesCS6B03G0676000;TraesCS7A03G0021600;TraesCS7B03G0830300;Triticum_aestivum_newGene_204452
GO:0090696	post-embryonic plant organ development	0.0014	0.0039	0.35	0.979219	0.924116	TraesCS1D03G0547100;TraesCS2A03G0608600
GO:0023051	regulation of signaling	0.0041	0.0081	0.51	0.979498	0.924116	TraesCS1D03G0789800;TraesCS3B03G0164000;TraesCS4D03G0700400;TraesCS5D03G0363300LC;TraesCS5D03G0523300;TraesCS6B03G1116200
GO:0009966	regulation of signal transduction	0.0041	0.0081	0.5	0.979809	0.924116	TraesCS1D03G0789800;TraesCS3B03G0164000;TraesCS4D03G0700400;TraesCS5D03G0363300LC;TraesCS5D03G0523300;TraesCS6B03G1116200
GO:0048285	organelle fission	0.0007	0.0026	0.26	0.979894	0.924116	TraesCS1D03G0789800
GO:0060255	regulation of macromolecule metabolic process	0.0259	0.0349	0.74	0.980081	0.924116	TraesCS1B03G1006500;TraesCS1D03G0789800;TraesCS1D03G0805500;TraesCS2A03G0522300;TraesCS2A03G0861300;TraesCS2A03G1000100;TraesCS2B03G0526100;TraesCS2B03G0606400LC;TraesCS2B03G0723900;TraesCS2B03G1296000;TraesCS2B03G1320000;TraesCS2D03G0214500LC;TraesCS2D03G0492200;TraesCS2D03G0801600;TraesCS3A03G0692600;TraesCS3A03G1146700;TraesCS3B03G0164000;TraesCS3B03G0789100;TraesCS3B03G1019700;TraesCS3D03G035…
GO:0010026	trichome differentiation	0.0007	0.0026	0.26	0.980377	0.924116	TraesCS7D03G0400300
GO:0034504	protein localization to nucleus	0.0007	0.0026	0.26	0.980377	0.924116	TraesCS3B03G0164000
GO:0043043	peptide biosynthetic process	0.0007	0.0026	0.26	0.980377	0.924116	TraesCSU03G0065800LC
GO:0034654	nucleobase-containing compound biosynthetic process	0.0014	0.004	0.34	0.981269	0.924116	TraesCS2D03G0214500LC;TraesCS4A03G0713000
GO:0010646	regulation of cell communication	0.0041	0.0082	0.5	0.981298	0.924116	TraesCS1D03G0789800;TraesCS3B03G0164000;TraesCS4D03G0700400;TraesCS5D03G0363300LC;TraesCS5D03G0523300;TraesCS6B03G1116200
GO:0021700	developmental maturation	0.0007	0.0027	0.25	0.981308	0.924116	TraesCS7D03G0400300
GO:0034976	response to endoplasmic reticulum stress	0.0014	0.004	0.34	0.982033	0.924116	TraesCS6A03G0951600;Triticum_aestivum_newGene_204452
GO:0044262	cellular carbohydrate metabolic process	0.0014	0.0041	0.33	0.984147	0.924116	TraesCS4D03G0218900;Triticum_aestivum_newGene_204452
GO:0033043	regulation of organelle organization	0.0061	0.0112	0.55	0.984427	0.924116	TraesCS1D03G0789800;TraesCS2D03G0214500LC;TraesCS3B03G0164000;TraesCS3D03G0356000;TraesCS4A03G0215400;TraesCS4D03G0491400;TraesCS6B03G0743700;TraesCS6D03G0513600;TraesCS7D03G1003700
GO:0006974	cellular response to DNA damage stimulus	0.0041	0.0084	0.49	0.984465	0.924116	TraesCS2B03G0800500;TraesCS2D03G0172300;TraesCS4A03G0713000;TraesCS5B03G0581000;TraesCS7D03G0538200;Triticum_aestivum_newGene_182432
GO:0009733	response to auxin	0.0048	0.0094	0.51	0.985087	0.924116	TraesCS2A03G0608600;TraesCS3D03G0687600;TraesCS4A03G0028900;TraesCS4D03G0677000;TraesCS5A03G0562600;TraesCS7D03G0924700;TraesCSU03G0065800LC
GO:0033044	regulation of chromosome organization	0.002	0.0054	0.38	0.985861	0.924116	TraesCS2D03G0214500LC;TraesCS3D03G0356000;TraesCS7D03G1003700
GO:0009664	plant-type cell wall organization	0.0014	0.0042	0.32	0.986593	0.924116	TraesCS1B03G0853100;TraesCS7B03G0546200
GO:0006650	glycerophospholipid metabolic process	0.002	0.0054	0.38	0.986645	0.924116	TraesCS1B03G1015900;TraesCS1D03G0847100;TraesCS3B03G0655400
GO:1901575	organic substance catabolic process	0.0109	0.0176	0.62	0.986704	0.924116	TraesCS1D03G0789800;TraesCS2B03G0711300;TraesCS3A03G0247900;TraesCS3A03G1146700;TraesCS3B03G0317200;TraesCS3D03G0596700;TraesCS4A03G0713000;TraesCS4D03G0211300;TraesCS5A03G1005400;TraesCS5B03G1052000;TraesCS5D03G0523300;TraesCS6B03G1116200;TraesCS7B03G0474200;TraesCS7B03G0881900;TraesCS7D03G0817400;TraesCS7D03G0993400
GO:0006644	phospholipid metabolic process	0.0027	0.0065	0.42	0.987169	0.924116	TraesCS1B03G1015900;TraesCS1D03G0847100;TraesCS3B03G0655400;TraesCS7A03G0814900
GO:0036211	protein modification process	0.0157	0.0236	0.66	0.987196	0.924116	TraesCS1A03G0672500;TraesCS1D03G0789800;TraesCS2A03G0101700;TraesCS2B03G0711300;TraesCS2D03G0214500LC;TraesCS4A03G0212800;TraesCS4A03G0212900;TraesCS4A03G0220200;TraesCS4A03G0713000;TraesCS4B03G0040700;TraesCS4D03G0734800;TraesCS5A03G0905700;TraesCS5B03G0957200;TraesCS5B03G1310000;TraesCS5D03G0523300;TraesCS5D03G0867900;TraesCS5D03G1170300;TraesCS6B03G1116200;TraesCS7B03G0881900;TraesCS7D03G04003…
GO:0043631	RNA polyadenylation	0.0007	0.003	0.23	0.988221	0.924116	TraesCS2A03G0198000
GO:0044283	small molecule biosynthetic process	0.0034	0.0077	0.44	0.988634	0.924116	TraesCS1A03G0913000LC;TraesCS1B03G0267900;TraesCS6A03G0664500;TraesCS6B03G0812300;TraesCS6D03G0553100
GO:0018130	heterocycle biosynthetic process	0.002	0.0056	0.37	0.989176	0.924116	TraesCS1A03G0913000LC;TraesCS2D03G0214500LC;TraesCS4A03G0713000
GO:0046486	glycerolipid metabolic process	0.002	0.0056	0.37	0.989176	0.924116	TraesCS1B03G1015900;TraesCS1D03G0847100;TraesCS3B03G0655400
GO:0043604	amide biosynthetic process	0.0007	0.003	0.22	0.989312	0.924116	TraesCSU03G0065800LC
GO:0006396	RNA processing	0.0116	0.0189	0.61	0.990002	0.924116	TraesCS2A03G0364800;TraesCS2A03G0619900;TraesCS2A03G1000100;TraesCS2A03G1367400;TraesCS2B03G0740500;TraesCS2D03G0214500LC;TraesCS2D03G0612500;TraesCS3A03G0731800;TraesCS3B03G0777200;TraesCS3D03G1124600;TraesCS6A03G0681600;TraesCS7A03G0676500;TraesCS7A03G1214100;TraesCS7D03G0912300;TraesCSU03G0065800LC;TraesCSU03G0191600;Triticum_aestivum_newGene_204452
GO:0015979	photosynthesis	0.0075	0.0137	0.55	0.990836	0.924116	TraesCS2A03G0235700;TraesCS2B03G0324800;TraesCS2D03G0240900;TraesCS5A03G0293900;TraesCS5A03G1079500;TraesCS5A03G1099300;TraesCS5B03G0442000;TraesCS5D03G0234500;TraesCS5D03G1033100;TraesCS5D03G1056600;TraesCSU03G0499200LC
GO:0080090	regulation of primary metabolic process	0.0225	0.0325	0.69	0.991155	0.924116	TraesCS1D03G0789800;TraesCS1D03G0805500;TraesCS2A03G0861300;TraesCS2B03G0526100;TraesCS2B03G0723900;TraesCS2B03G1296000;TraesCS2B03G1320000;TraesCS2D03G0214500LC;TraesCS2D03G0801600;TraesCS3A03G0692600;TraesCS3A03G1146700;TraesCS3B03G0164000;TraesCS3B03G0789100;TraesCS3B03G1019700;TraesCS3D03G0356000;TraesCS3D03G0629600;TraesCS3D03G0828000;TraesCS4B03G0040700;TraesCS4D03G0211300;TraesCS4D03G06337…
GO:0044087	regulation of cellular component biogenesis	0.0007	0.0032	0.21	0.991201	0.924116	TraesCS2D03G0214500LC
GO:0006397	mRNA processing	0.0068	0.0128	0.53	0.991278	0.924116	TraesCS2A03G0364800;TraesCS2D03G0214500LC;TraesCS3D03G1139700LC;TraesCS4A03G0151300LC;TraesCS5D03G1011000LC;TraesCS6A03G0951600;TraesCS6B03G0368500;TraesCS6B03G1162300;TraesCS6D03G0828600;TraesCS7B03G0409500
GO:0023052	signaling	0.0068	0.0129	0.53	0.991747	0.924116	TraesCS1D03G0789800;TraesCS2A03G0364800;TraesCS3A03G1146700;TraesCS3B03G0164000;TraesCS4A03G0713000;TraesCS4D03G0633700;TraesCS5B03G1310000;TraesCS5D03G1170300;TraesCS6B03G1116200;Triticum_aestivum_newGene_204452
[truncated: 152 more rows]

## Sheet: CS-0_vs_CS-5 (CC)
ID	Description	GeneRatio	BgRatio	enrich_factor	pvalue	qvalue	geneID
[truncated: 324 more rows]

[truncated: 13 more sheets: CS-0_vs_CS-5 (MF), CS-3_vs_CS-5 (BP), CS-3_vs_CS-5 (CC), CS-3_vs_CS-5 (MF), WY-0_vs_WY-3 (BP), WY-0_vs_WY-3 (CC), WY-0_vs_WY-3 (MF), WY-0_vs_WY-5 (BP), WY-0_vs_WY-5 (CC), WY-0_vs_WY-5 (MF), WY-3_vs_WY-5 (BP), WY-3_vs_WY-5 (CC), WY-3_vs_WY-5 (MF)]
