# Supplementary material for: Transcriptomic analysis of two Chinese wheat landraces with contrasting Fusarium head blight resistance reveals miRNA-mediated defense mechanisms
Source: Front Plant Sci. 2025 Feb 28;16:1537605. doi: 10.3389/fpls.2025.1537605 (PMC11906714; doi:10.3389/fpls.2025.1537605)
Supplement: Supplementary file 9 [file DataSheet9.xlsx]

## Sheet: CS-0_vs_CS-3
ID	Description	GeneRatio	BgRatio	enrich_factor	pvalue	qvalue	geneID
ko00760	Nicotinate and nicotinamide metabolism	0.0255	0.0018	13.85	8.58119e-07	6.052e-05	TraesCS4A03G0876300;TraesCS4A03G0981000;TraesCS5B03G1259800;TraesCS5D03G1129400;TraesCS7B03G0474200;TraesCS7B03G0843200;TraesCS7D03G0957900
ko00511	Other glycan degradation	0.0364	0.0069	5.26	2.55119e-05	0.000899631	TraesCS3A03G0051100;TraesCS3A03G0051200;TraesCS3A03G0343200;TraesCS3D03G0036100;TraesCS3D03G0837100;TraesCS4A03G0040800;TraesCS4B03G0743700;TraesCS4D03G0096800;TraesCS4D03G0663100;TraesCS7A03G0268700
ko02010	ABC transporters	0.0436	0.0122	3.58	0.000165017	0.0037487	TraesCS1D03G0552900;TraesCS3A03G0659300;TraesCS3B03G0748100;TraesCS3B03G0749000;TraesCS3D03G0602100;TraesCS3D03G0602700;TraesCS5A03G1101500;TraesCS5B03G1170400;TraesCS6A03G0277300LC;TraesCS6B03G0366500;TraesCS7A03G0869800;Triticum_aestivum_newGene_124204
ko04626	Plant-pathogen interaction	0.1709	0.1004	1.7	0.000212613	0.0037487	TraesCS1A03G0615700;TraesCS1B03G0698700;TraesCS1D03G0576600;TraesCS2A03G1031600;TraesCS2A03G1090600;TraesCS2B03G1222600;TraesCS2D03G0246700;TraesCS2D03G1034300;TraesCS3A03G0137900;TraesCS3A03G0173000;TraesCS3A03G0426000;TraesCS3B03G0175700;TraesCS3B03G0201700;TraesCS3B03G0218700;TraesCS3B03G0501300;TraesCS3D03G0142800;TraesCS3D03G0155400;TraesCS3D03G0395900;TraesCS4A03G0595200;TraesCS4A03G0705900…
ko04120	Ubiquitin mediated proteolysis	0.0655	0.0261	2.51	0.000368773	0.00510601	TraesCS1A03G0218100;TraesCS2A03G0128200;TraesCS2A03G0708800;TraesCS2A03G1044300;TraesCS2B03G0172000;TraesCS2B03G0787700;TraesCS2D03G0124400LC;TraesCS2D03G0538300;TraesCS2D03G0656200;TraesCS3D03G0878700;TraesCS5B03G0459800;TraesCS7A03G0542400;TraesCS7A03G0819600;TraesCS7A03G0965700;TraesCS7B03G0357700;TraesCS7B03G0802500;TraesCS7D03G0519300;TraesCS7D03G0924700
ko03013	RNA transport	0.0727	0.0311	2.34	0.000434392	0.00510601	TraesCS1A03G0402100;TraesCS1B03G0493200;TraesCS1D03G0370900;TraesCS1D03G1026100;TraesCS2A03G0568500;TraesCS2A03G1188900;TraesCS2B03G0617500;TraesCS2B03G1352900;TraesCS2D03G0552600;TraesCS2D03G1141900LC;TraesCS3B03G1479100;TraesCS4A03G0448700;TraesCS4B03G0454300;TraesCS4D03G0319600;TraesCS5A03G0473400;TraesCS5B03G0469600;TraesCS5D03G0437200;TraesCS6A03G0857600;TraesCS6B03G1026600;TraesCS6D03G07262…
ko00604	Glycosphingolipid biosynthesis - ganglio series	0.0145	0.0017	8.58	0.00128204	0.0129168	TraesCS3D03G0837100;TraesCS4A03G0040800;TraesCS4B03G0743700;TraesCS4D03G0663100
ko00603	Glycosphingolipid biosynthesis - globo and isoglobo series	0.0109	0.0008	13.36	0.00150543	0.0132716	TraesCS6A03G0593400;TraesCS6B03G0724600;TraesCS6D03G0495100
ko00261	Monobactam biosynthesis	0.0109	0.0009	12.19	0.00196177	0.015373	TraesCS5A03G0918100;TraesCS5B03G0967700;TraesCS5D03G0877500
ko00531	Glycosaminoglycan degradation	0.0145	0.0025	5.83	0.0051698	0.0364607	TraesCS3D03G0837100;TraesCS4A03G0040800;TraesCS4B03G0743700;TraesCS4D03G0663100
ko00920	Sulfur metabolism	0.0145	0.0029	5.01	0.00873566	0.0560085	TraesCS5A03G0918100;TraesCS5B03G0967700;TraesCS5D03G0877500;TraesCS7D03G0856000
ko00600	Sphingolipid metabolism	0.0291	0.0106	2.74	0.0096689	0.056826	TraesCS3D03G0837100;TraesCS4A03G0040800;TraesCS4B03G0743700;TraesCS4D03G0663100;TraesCS6A03G0593400;TraesCS6B03G0724600;TraesCS6D03G0495100;TraesCS7B03G0492200LC
ko00906	Carotenoid biosynthesis	0.0145	0.0032	4.56	0.0119648	0.0649104	TraesCS2A03G0550000;TraesCS2B03G0617700;TraesCS2D03G0510700;TraesCS6D03G0881700
ko00052	Galactose metabolism	0.0327	0.0153	2.14	0.0271136	0.136587	TraesCS3B03G0800300;TraesCS3D03G0837100;TraesCS4A03G0040800;TraesCS4B03G0743700;TraesCS4D03G0663100;TraesCS5B03G0055600LC;TraesCS6A03G0593400;TraesCS6B03G0724600;TraesCS6D03G0495100
ko00073	Cutin, suberine and wax biosynthesis	0.0218	0.0086	2.53	0.0331983	0.1525	TraesCS2D03G0837000;TraesCS3B03G0018000;TraesCS3B03G0102000;TraesCS3D03G0014600;TraesCS3D03G0395100;TraesCS4A03G1162200
ko00450	Selenocompound metabolism	0.0109	0.0026	4.24	0.034597	0.1525	TraesCS5A03G0918100;TraesCS5B03G0967700;TraesCS5D03G0877500
ko00770	Pantothenate and CoA biosynthesis	0.0109	0.0029	3.76	0.0466392	0.193488	TraesCS4D03G0250400;TraesCS7B03G0843200;TraesCS7D03G0957900
ko03410	Base excision repair	0.0109	0.0043	2.52	0.117993	0.462312	TraesCS5A03G0455000;TraesCS5B03G0448700;TraesCS5D03G0420200
ko00740	Riboflavin metabolism	0.0073	0.0023	3.11	0.135994	0.504799	TraesCS7B03G0843200;TraesCS7D03G0957900
ko03040	Spliceosome	0.0582	0.0439	1.32	0.155962	0.540381	TraesCS1D03G0055200;TraesCS2A03G0522600;TraesCS2B03G0605900;TraesCS2B03G1409000;TraesCS2D03G0491900;TraesCS3A03G0160300;TraesCS4A03G0878900;TraesCS5A03G0473400;TraesCS5A03G1127700;TraesCS5B03G0469600;TraesCS5B03G1195500;TraesCS5D03G0437200;TraesCS5D03G1081100;TraesCS7A03G1224500;TraesCS7B03G0225500;TraesCS7D03G1163700
ko03430	Mismatch repair	0.0145	0.0076	1.9	0.160904	0.540381	TraesCS5B03G0510500LC;TraesCS6A03G0559000;TraesCS6B03G0683800;TraesCS6D03G0474100
ko00030	Pentose phosphate pathway	0.0109	0.0052	2.11	0.171914	0.551113	TraesCS3B03G0800300;TraesCS4A03G0086700;TraesCS5B03G0055600LC
ko04122	Sulfur relay system	0.0036	0.0008	4.73	0.191146	0.56108	TraesCS5B03G0556000
ko00562	Inositol phosphate metabolism	0.0145	0.0083	1.76	0.193939	0.56108	TraesCS2B03G0249200LC;TraesCS3A03G0628400;TraesCS3B03G0714000;TraesCS3D03G0581400
ko00510	N-Glycan biosynthesis	0.0109	0.0056	1.96	0.19889	0.56108	TraesCS2D03G0899300;TraesCS4A03G0223800;TraesCS5A03G0358200
ko04146	Peroxisome	0.0145	0.0087	1.68	0.216135	0.586277	TraesCS2D03G0668600;TraesCS3A03G1042500;TraesCS3D03G0969700;TraesCS4A03G0981000
ko00230	Purine metabolism	0.0182	0.0118	1.54	0.228331	0.596421	TraesCS5A03G0918100;TraesCS5B03G0967700;TraesCS5D03G0877500;TraesCS7B03G0843200;TraesCS7D03G0957900
ko00970	Aminoacyl-tRNA biosynthesis	0.0255	0.0185	1.38	0.247126	0.622461	TraesCS1A03G0524500;TraesCS1B03G0613900;TraesCS1D03G0507200;TraesCS2B03G0636400;TraesCS5A03G0253500;TraesCS5B03G0269100;TraesCS5D03G0264700
ko00300	Lysine biosynthesis	0.0036	0.0012	3.05	0.280428	0.651169	TraesCS6D03G0673700
ko00240	Pyrimidine metabolism	0.0145	0.0098	1.48	0.285198	0.651169	TraesCS2D03G1246100;TraesCS7B03G0474200;TraesCS7B03G0843200;TraesCS7D03G0957900
ko00051	Fructose and mannose metabolism	0.0109	0.0069	1.59	0.292624	0.651169	TraesCS3B03G0800300;TraesCS4A03G0086700;TraesCS5B03G0055600LC
ko00480	Glutathione metabolism	0.0182	0.0133	1.37	0.303183	0.651169	TraesCS2D03G0886500;TraesCS5B03G1381500;TraesCS5D03G1236300;TraesCS7B03G0001000;TraesCS7D03G0558500
ko04144	Endocytosis	0.0291	0.0233	1.25	0.311409	0.651169	TraesCS1D03G0055200;TraesCS3A03G0160300;TraesCS5A03G1127700;TraesCS5B03G1195500;TraesCS5D03G1081100;TraesCS6B03G0704000LC;TraesCS7B03G0720900;TraesCS7D03G0844900
ko00905	Brassinosteroid biosynthesis	0.0036	0.0014	2.66	0.313922	0.651169	TraesCS2B03G1483900
ko00730	Thiamine metabolism	0.0036	0.0017	2.16	0.37089	0.747357	TraesCS1D03G0614900
ko00630	Glyoxylate and dicarboxylate metabolism	0.0109	0.0086	1.27	0.419835	0.794078	TraesCS1B03G0457500;TraesCS1B03G0988300;TraesCS1D03G0358700
ko04070	Phosphatidylinositol signaling system	0.0109	0.0087	1.26	0.426682	0.794078	TraesCS3A03G0628400;TraesCS3B03G0714000;TraesCS3D03G0581400
ko00250	Alanine, aspartate and glutamate metabolism	0.0073	0.0054	1.35	0.438104	0.794078	TraesCS1B03G0457500;TraesCS1D03G0358700
ko00500	Starch and sucrose metabolism	0.0327	0.03	1.09	0.442614	0.794078	TraesCS1A03G0837600;TraesCS1B03G0961400;TraesCS1D03G0805800;TraesCS2A03G0894200;TraesCS2B03G0922900;TraesCS2D03G0775900;TraesCS3B03G0921800;TraesCS7B03G0843200;TraesCS7D03G0957900
ko03440	Homologous recombination	0.0145	0.0126	1.16	0.454386	0.794078	TraesCS1A03G0817000;TraesCS2A03G0284800;TraesCS4B03G0381200LC;TraesCS5B03G0510500LC
ko00904	Diterpenoid biosynthesis	0.0145	0.0127	1.15	0.461936	0.794078	TraesCS2A03G1015500;TraesCS2B03G1133900;TraesCS2D03G0955700;TraesCS3A03G0970500LC
ko00940	Phenylpropanoid biosynthesis	0.04	0.038	1.05	0.473761	0.794078	TraesCS2A03G0894200;TraesCS4A03G0484800;TraesCS4A03G0823900;TraesCS4A03G0824400;TraesCS5B03G1319200;TraesCS5D03G1179500;TraesCS5D03G1179800;TraesCS6A03G0613700;TraesCS6B03G0759200;TraesCS6D03G0526600;TraesCS7D03G0284100
ko03018	RNA degradation	0.0255	0.024	1.06	0.491612	0.794078	TraesCS1B03G0528400;TraesCS3A03G0043200;TraesCS3B03G0056500;TraesCS3B03G0800300;TraesCS3D03G0045600;TraesCS5B03G0055600LC;TraesCS6A03G0503100LC
ko04145	Phagosome	0.0073	0.0062	1.17	0.509686	0.794078	TraesCS7B03G0720900;TraesCS7D03G0844900
ko04136	Autophagy - other	0.0036	0.0026	1.39	0.51503	0.794078	TraesCS2B03G0956500
ko00360	Phenylalanine metabolism	0.0109	0.01	1.09	0.517928	0.794078	TraesCS6A03G0613700;TraesCS6B03G0759200;TraesCS6D03G0526600
ko00910	Nitrogen metabolism	0.0073	0.0065	1.12	0.534796	0.802494	TraesCS1B03G0457500;TraesCS1D03G0358700
ko04141	Protein processing in endoplasmic reticulum	0.0327	0.033	0.99	0.556558	0.817749	TraesCS1A03G0218100;TraesCS1D03G0055200;TraesCS3A03G0160300;TraesCS3D03G0878700;TraesCS5A03G1127700;TraesCS5B03G1195500;TraesCS5D03G1081100;TraesCS6A03G0200500;TraesCS6B03G0268600
ko04130	SNARE interactions in vesicular transport	0.0036	0.0031	1.18	0.574236	0.82462	TraesCS3D03G0593100
ko00561	Glycerolipid metabolism	0.0109	0.011	0.99	0.584618	0.82462	TraesCS6A03G0593400;TraesCS6B03G0724600;TraesCS6D03G0495100
ko03020	RNA polymerase	0.0182	0.0199	0.91	0.640818	0.839343	TraesCS1A03G0233500;TraesCS2D03G0501000LC;TraesCS4A03G0881300;TraesCS4D03G0132900;TraesCS5D03G1125800
ko00941	Flavonoid biosynthesis	0.0109	0.012	0.91	0.641678	0.839343	TraesCS5D03G1074300;TraesCS5D03G1074400;TraesCS7D03G0284100
ko00310	Lysine degradation	0.0036	0.0038	0.95	0.652843	0.839343	TraesCS2B03G0020000
ko00860	Porphyrin and chlorophyll metabolism	0.0036	0.0039	0.94	0.655847	0.839343	TraesCS1B03G0679300
ko01040	Biosynthesis of unsaturated fatty acids	0.0036	0.0041	0.89	0.676157	0.839343	TraesCS7B03G0350300
ko03010	Ribosome	0.04	0.0447	0.9	0.688142	0.839343	TraesCS1A03G0886300;TraesCS1B03G1036500;TraesCS1D03G0861400;TraesCS2D03G1294200;TraesCS3A03G0649200;TraesCS3B03G0732200;TraesCS3D03G0567000;TraesCS3D03G0593700;TraesCS3D03G1097800;TraesCS4A03G0503200;TraesCS5A03G0259600
ko00900	Terpenoid backbone biosynthesis	0.0036	0.0044	0.82	0.705687	0.839343	TraesCS1D03G0614900
ko00053	Ascorbate and aldarate metabolism	0.0073	0.0099	0.73	0.759556	0.839343	TraesCS5B03G0065700;TraesCS7D03G0558500
ko00513	Various types of N-glycan biosynthesis	0.0036	0.0052	0.7	0.763202	0.839343	TraesCS5A03G0358200
ko03015	mRNA surveillance pathway	0.0073	0.0102	0.72	0.770116	0.839343	TraesCS7B03G0739800;TraesCS7D03G0861900
ko03050	Proteasome	0.0036	0.0054	0.68	0.772294	0.839343	TraesCS7D03G0496200
ko03008	Ribosome biogenesis in eukaryotes	0.0073	0.0103	0.71	0.775968	0.839343	TraesCS7B03G1218000;TraesCS7D03G1231800
ko04712	Circadian rhythm - plant	0.0073	0.0111	0.65	0.811546	0.839343	TraesCS5D03G1074300;TraesCS5D03G1074400
ko00010	Glycolysis / Gluconeogenesis	0.0109	0.0162	0.67	0.82538	0.839343	TraesCS3B03G0800300;TraesCS4A03G0086700;TraesCS5B03G0055600LC
ko00945	Stilbenoid, diarylheptanoid and gingerol biosynthesis	0.0036	0.0064	0.57	0.827664	0.839343	TraesCS7D03G0284100
ko00710	Carbon fixation in photosynthetic organisms	0.0036	0.0067	0.54	0.843413	0.839343	TraesCS1B03G0988300
ko03060	Protein export	0.0036	0.007	0.52	0.853958	0.839343	TraesCS3D03G0178900
ko00620	Pyruvate metabolism	0.0073	0.0128	0.57	0.867048	0.839343	TraesCS1B03G0988300;TraesCS5B03G1138200
ko00592	alpha-Linolenic acid metabolism	0.0036	0.0079	0.46	0.887575	0.839343	TraesCS1D03G0244200
ko00020	Citrate cycle (TCA cycle)	0.0036	0.0084	0.43	0.902226	0.839343	TraesCS1B03G0988300
ko00270	Cysteine and methionine metabolism	0.0073	0.0143	0.51	0.904571	0.839343	TraesCS1B03G0988300;TraesCS7D03G0856000
ko03030	DNA replication	0.0036	0.0087	0.42	0.9104	0.839343	TraesCS5B03G0510500LC
ko01212	Fatty acid metabolism	0.0036	0.0094	0.39	0.92574	0.839343	TraesCS7B03G0350300
ko03420	Nucleotide excision repair	0.0036	0.0095	0.38	0.928291	0.839343	TraesCS5B03G0510500LC
ko01230	Biosynthesis of amino acids	0.0218	0.0364	0.6	0.936806	0.839343	TraesCS1B03G0457500;TraesCS1D03G0358700;TraesCS3B03G0800300;TraesCS5B03G0055600LC;TraesCS6D03G0673700;TraesCS7D03G0856000
ko04075	Plant hormone signal transduction	0.0655	0.0902	0.73	0.944092	0.839343	TraesCS1A03G0201000;TraesCS3A03G0747000;TraesCS3B03G0287300;TraesCS3B03G0852000;TraesCS3D03G0288900;TraesCS3D03G0687600;TraesCS4B03G0346800LC;TraesCS5D03G0007600;TraesCS6A03G0890000;TraesCS6A03G1001600;TraesCS6B03G0914600;TraesCS6D03G0666900;TraesCS7A03G0263900;TraesCS7A03G0413100;TraesCS7B03G0209200LC;TraesCS7B03G0217600;TraesCS7D03G0269300LC;TraesCS7D03G0400100
ko00460	Cyanoamino acid metabolism	0.0036	0.011	0.33	0.952459	0.839343	TraesCS2A03G0894200
ko04016	MAPK signaling pathway - plant	0.0364	0.0576	0.63	0.95825	0.839343	TraesCS2A03G1031600;TraesCS3D03G0142800;TraesCS4A03G0705900;TraesCS4A03G1071200;TraesCS6A03G0890000;TraesCS6A03G1001600;TraesCS6D03G0666900;TraesCS7A03G0263900;TraesCS7A03G0300300;TraesCS7D03G0269300LC
ko01200	Carbon metabolism	0.0145	0.0291	0.5	0.960048	0.839343	TraesCS1B03G0988300;TraesCS3B03G0800300;TraesCS5B03G0055600LC;TraesCS7D03G0856000
ko00220	Arginine biosynthesis	0.0073	0.0185	0.39	0.964125	0.839343	TraesCS1B03G0457500;TraesCS1D03G0358700
ko00564	Glycerophospholipid metabolism	0.0036	0.0133	0.27	0.975032	0.839343	TraesCS1D03G0244200
ko00040	Pentose and glucuronate interconversions	0.0036	0.0203	0.18	0.996525	0.839343	TraesCS1A03G0888000
ko00190	Oxidative phosphorylation	0.0145	0.0427	0.34	0.997624	0.839343	TraesCS1A03G0370700;TraesCS1A03G0845600;TraesCS1B03G0413600;TraesCS1D03G0813700
ko00130	Ubiquinone and other terpenoid-quinone biosynthesis	0.0036	0.0289	0.13	0.999695	0.839343	TraesCS4B03G0025600

## Sheet: CS-0_vs_CS-5
ID	Description	GeneRatio	BgRatio	enrich_factor	pvalue	qvalue	geneID
ko04626	Plant-pathogen interaction	0.1763	0.1004	1.76	9.94198e-28	1.03606e-25	TraesCS1A03G0012700;TraesCS1A03G0013000;TraesCS1A03G0037900;TraesCS1A03G0059400;TraesCS1A03G0061000;TraesCS1A03G0065300;TraesCS1A03G0065500;TraesCS1A03G0065600;TraesCS1A03G0065900;TraesCS1A03G0066200;TraesCS1A03G0723900;TraesCS1A03G0767700;TraesCS1A03G0796400;TraesCS1A03G0994200;TraesCS1A03G1009900;TraesCS1A03G1018300LC;TraesCS1A03G1066900;TraesCS1B03G0001400LC;TraesCS1B03G0005800;TraesCS1B03G004…
ko00500	Starch and sucrose metabolism	0.0494	0.03	1.65	5.80481e-07	2.20791e-05	TraesCS1A03G0162800;TraesCS1A03G0361500;TraesCS1A03G0824700;TraesCS1A03G0837600;TraesCS1B03G0152200;TraesCS1B03G0453900;TraesCS1B03G0948900;TraesCS1B03G0961400;TraesCS1D03G0352200;TraesCS1D03G0570700;TraesCS1D03G0793500;TraesCS1D03G0805800;TraesCS2A03G0274500;TraesCS2A03G0327100;TraesCS2A03G0457900;TraesCS2A03G0458100;TraesCS2A03G0832700;TraesCS2A03G0904100;TraesCS2A03G1102300;TraesCS2A03G1293500…
ko04145	Phagosome	0.016	0.0062	2.58	6.3561e-07	2.20791e-05	TraesCS1A03G0663000;TraesCS1B03G0753200;TraesCS1D03G0351900;TraesCS1D03G0624600;TraesCS2A03G0395000;TraesCS2B03G1439700;TraesCS2D03G1162800;TraesCS3A03G0351700;TraesCS3A03G0368200;TraesCS3A03G0797100;TraesCS3B03G0491300;TraesCS3B03G0918900;TraesCS3D03G0736600;TraesCS4A03G0241300;TraesCS4A03G0897300;TraesCS4B03G0511000LC;TraesCS4B03G0511100LC;TraesCS4B03G0511200;TraesCS4B03G0527200;TraesCS4D03G046…
ko00730	Thiamine metabolism	0.0066	0.0017	3.92	1.3718e-05	0.000357391	TraesCS1A03G0602600;TraesCS1A03G0657000;TraesCS1B03G0745100;TraesCS1D03G0614900;TraesCS2A03G0118900;TraesCS2B03G0162900;TraesCS2D03G1324000;TraesCS3A03G1042100;TraesCS3A03G1091100;TraesCS3A03G1093300;TraesCS3B03G1202800;TraesCS3D03G0969500;TraesCS4B03G0050400;TraesCS5A03G1163900
ko00562	Inositol phosphate metabolism	0.0174	0.0083	2.11	2.22754e-05	0.000464265	TraesCS1A03G0873800;TraesCS1B03G1018400;TraesCS2A03G0395000;TraesCS2B03G0228300;TraesCS2B03G0522100;TraesCS3A03G0628400;TraesCS3A03G0859800;TraesCS3B03G0049100LC;TraesCS3B03G0714000;TraesCS3D03G0581400;TraesCS4A03G0226800;TraesCS4A03G0509500;TraesCS4B03G0303900;TraesCS4B03G0311300;TraesCS4D03G0246600;TraesCS4D03G0254800;TraesCS4D03G0482400;TraesCS5A03G0743600;TraesCS5A03G0815200;TraesCS5A03G11156…
ko00230	Purine metabolism	0.0221	0.0118	1.87	4.19361e-05	0.000728364	TraesCS1A03G0410700;TraesCS1A03G0513100;TraesCS1A03G0879700;TraesCS1B03G0501900;TraesCS1B03G0776800;TraesCS1B03G1026900;TraesCS1B03G1147100;TraesCS1B03G1280000;TraesCS1D03G0380400;TraesCS1D03G0498300;TraesCS1D03G0853200;TraesCS1D03G1043700;TraesCS2A03G1288600;TraesCS2B03G0236700;TraesCS3A03G0615800;TraesCS3A03G0645000;TraesCS3B03G0278900LC;TraesCS3B03G0724100;TraesCS3B03G1028000;TraesCS4A03G02759…
ko00563	Glycosylphosphatidylinositol (GPI)-anchor biosynthesis	0.008	0.0029	2.77	0.000162454	0.00241848	TraesCS1A03G0146000;TraesCS1B03G0198100;TraesCS1D03G0132800;TraesCS2A03G0905000;TraesCS2B03G0318800;TraesCS2B03G0995300;TraesCS2D03G0236900;TraesCS2D03G0844500;TraesCS4B03G0279900;TraesCS4D03G0239100;TraesCS5B03G0788700;TraesCS6A03G0463300;TraesCS6A03G0953800;TraesCS6B03G0573500;TraesCS6B03G1163200;TraesCS6D03G0387100;TraesCS6D03G0831300
ko00100	Steroid biosynthesis	0.0089	0.0038	2.38	0.000477375	0.00600311	TraesCS1A03G0545200;TraesCS1B03G0634700;TraesCS1D03G0525100;TraesCS3A03G0320700;TraesCS3D03G0180000;TraesCS4A03G0119200;TraesCS4A03G0336100;TraesCS4A03G0489700;TraesCS4B03G0382600;TraesCS4B03G0643200;TraesCS4B03G0861600;TraesCS4D03G0267100;TraesCS4D03G0363100;TraesCS4D03G0572600;TraesCS4D03G0763900;TraesCS5A03G1180800;TraesCS6D03G0769800;TraesCS7B03G1168000;Triticum_aestivum_newGene_249707
ko04136	Autophagy - other	0.0071	0.0026	2.69	0.000518451	0.00600311	TraesCS2B03G0956500;TraesCS2B03G1561700;TraesCS5D03G0359500;TraesCS6A03G0111900;TraesCS6A03G0418100;TraesCS6A03G0653600;TraesCS6A03G0923200;TraesCS6B03G0155600;TraesCS6B03G0507000;TraesCS6B03G0570700;TraesCS6B03G1110400;TraesCS7A03G0486400;TraesCS7B03G0301500;TraesCS7D03G0469500;Triticum_aestivum_newGene_167653
ko00310	Lysine degradation	0.0089	0.0038	2.33	0.00061462	0.00640498	TraesCS1B03G0370900;TraesCS2B03G0020000;TraesCS2B03G0102800;TraesCS2B03G0828900;TraesCS3A03G0610400;TraesCS3B03G0690800;TraesCS3D03G0560400;TraesCS4A03G0207700;TraesCS4B03G0567500;TraesCS4D03G0500900;TraesCS5A03G0477300;TraesCS5A03G0500200;TraesCS5B03G0505900;TraesCS5D03G0467000;TraesCS7A03G0684200;TraesCS7A03G0890500;TraesCS7B03G0075600;TraesCS7B03G0548400;TraesCS7D03G0669400
ko00604	Glycosphingolipid biosynthesis - ganglio series	0.0052	0.0017	3.05	0.00100001	0.00947374	TraesCS2D03G0909100;TraesCS4A03G0040800;TraesCS4B03G0604800;TraesCS4B03G0662200;TraesCS4B03G0743700;TraesCS4D03G0536300;TraesCS4D03G0584500;TraesCS4D03G0663100;TraesCS6B03G0573100;TraesCS7A03G0889100;TraesCS7D03G0848600
ko00510	N-Glycan biosynthesis	0.0108	0.0056	1.94	0.00214329	0.0186128	TraesCS1A03G0840000;TraesCS2B03G0754700;TraesCS2B03G1193800;TraesCS2D03G0628000;TraesCS2D03G0899300;TraesCS2D03G0968700;TraesCS3A03G0316800;TraesCS3B03G0401100;TraesCS4A03G0132800;TraesCS4A03G0223800;TraesCS4A03G0280500;TraesCS4B03G0330700;TraesCS4B03G0486400;TraesCS4B03G0664700;TraesCS4D03G0589300;TraesCS5A03G0358200;TraesCS5A03G0723400;TraesCS7A03G0458800;TraesCS7B03G0270000;TraesCS7B03G0528900…
ko00943	Isoflavonoid biosynthesis	0.0052	0.0019	2.68	0.00284482	0.0228047	TraesCS4A03G0981600;TraesCS4B03G0119300;TraesCS5A03G0948600;TraesCS5A03G0948700;TraesCS5B03G0998000;TraesCS5B03G0998600;TraesCS5B03G0998700;TraesCS5B03G0998800;TraesCS5D03G0904500;TraesCS5D03G0904600;TraesCS5D03G0904700
ko03050	Proteasome	0.0099	0.0054	1.84	0.00577273	0.0407065	TraesCS1A03G0574100;TraesCS1B03G0665800;TraesCS1D03G0547700;TraesCS2B03G0575400;TraesCS2B03G0849900LC;TraesCS2B03G1144900;TraesCS2D03G0459900;TraesCS3A03G0446500;TraesCS3A03G1140000LC;TraesCS3B03G0524100;TraesCS4A03G0143100;TraesCS4B03G0552300;TraesCS4B03G0621900;TraesCS4B03G1019100LC;TraesCS4D03G0486300;TraesCS4D03G0551400;TraesCS5A03G0833100;TraesCS6B03G0712600;TraesCS7A03G0364900;TraesCS7B03G0…
ko00760	Nicotinate and nicotinamide metabolism	0.0047	0.0018	2.56	0.00595731	0.0407065	TraesCS3A03G0645000;TraesCS3B03G0278900LC;TraesCS3B03G0724100;TraesCS3D03G0150200;TraesCS5A03G0967900;TraesCS5B03G1017900;TraesCS5D03G0307100;TraesCS6A03G0972600;TraesCS6D03G0853700;TraesCS7B03G0474200
ko00531	Glycosaminoglycan degradation	0.0056	0.0025	2.26	0.00736814	0.0407065	TraesCS1D03G0251300;TraesCS2D03G0909100;TraesCS4A03G0040800;TraesCS4B03G0604800;TraesCS4B03G0662200;TraesCS4B03G0743700;TraesCS4D03G0536300;TraesCS4D03G0584500;TraesCS4D03G0663100;TraesCS6B03G0573100;TraesCS7A03G0889100;TraesCS7D03G0848600
ko00430	Taurine and hypotaurine metabolism	0.0024	0.0006	4.05	0.00741313	0.0407065	TraesCS2A03G0800600;TraesCS2B03G0886100;TraesCS2D03G0740600;TraesCS3B03G0210000;TraesCS3D03G0150100
ko00511	Other glycan degradation	0.0118	0.0069	1.7	0.00761678	0.0407065	TraesCS2D03G0909100;TraesCS3A03G0051100;TraesCS3A03G0051200;TraesCS3A03G0326400;TraesCS3A03G0343200;TraesCS3D03G0036100;TraesCS4A03G0040800;TraesCS4A03G0848200;TraesCS4B03G0201300;TraesCS4B03G0604800;TraesCS4B03G0662200;TraesCS4B03G0743700;TraesCS4D03G0096800;TraesCS4D03G0536300;TraesCS4D03G0584500;TraesCS4D03G0663100;TraesCS5B03G1294400;TraesCS5D03G1160100;TraesCS6B03G0573100;TraesCS7A03G0789700…
ko00600	Sphingolipid metabolism	0.0165	0.0106	1.55	0.00781321	0.0407065	TraesCS2B03G1288900LC;TraesCS2D03G0909100;TraesCS3A03G0773800;TraesCS3A03G1029800;TraesCS3B03G0264400LC;TraesCS3B03G0718800;TraesCS3B03G0890600;TraesCS3B03G1179900;TraesCS3D03G0584800;TraesCS3D03G0714500;TraesCS3D03G0958600;TraesCS4A03G0040800;TraesCS4A03G1196400LC;TraesCS4B03G0201300;TraesCS4B03G0604800;TraesCS4B03G0743700;TraesCS4D03G0536300;TraesCS4D03G0663100;TraesCS5A03G0032700;TraesCS5B03G0…
ko00062	Fatty acid elongation	0.0118	0.0069	1.69	0.00803973	0.0407065	TraesCS1A03G0573800;TraesCS1A03G0994200;TraesCS1A03G1009900;TraesCS1A03G1066900;TraesCS1B03G1172800;TraesCS1B03G1176600;TraesCS1B03G1191600LC;TraesCS1D03G0959800;TraesCS1D03G0971500;TraesCS2A03G0982400;TraesCS2B03G1089600;TraesCS2B03G1342300;TraesCS2D03G0784100;TraesCS2D03G0919600;TraesCS4B03G0728500;TraesCS4D03G0647400;TraesCS4D03G0701000;TraesCS4D03G0838100;TraesCS5A03G0752900;TraesCS5B03G07868…
ko00030	Pentose phosphate pathway	0.0094	0.0052	1.81	0.00820298	0.0407065	TraesCS1A03G0940300;TraesCS1B03G1113900;TraesCS1B03G1114100;TraesCS1D03G0915200;TraesCS2A03G0397000;TraesCS2B03G0522600;TraesCS2B03G0932700;TraesCS2D03G0411500;TraesCS3A03G0074600;TraesCS3A03G0624100;TraesCS3B03G0800300;TraesCS4A03G0086700;TraesCS5A03G0183900;TraesCS5B03G0055600LC;TraesCS5D03G0208000;TraesCS5D03G0959300;TraesCS6B03G0269500;TraesCS6D03G0162800LC;TraesCS6D03G0407100LC;TraesCS7A03G0…
ko00280	Valine, leucine and isoleucine degradation	0.0075	0.0043	1.75	0.022121	0.104784	TraesCS2B03G0102800;TraesCS3A03G0000200;TraesCS3A03G0693700;TraesCS3B03G0790000;TraesCS3B03G0831500;TraesCS3D03G0631000;TraesCS4A03G0026400;TraesCS4B03G0938300;TraesCS4D03G0805800;TraesCS5A03G0092400;TraesCS5A03G0903000;TraesCS5B03G0952700;TraesCS5D03G0865500;TraesCS6A03G0080000;TraesCS6A03G0662200LC;TraesCS6B03G0814900
ko04122	Sulfur relay system	0.0024	0.0008	3.06	0.0233967	0.10498	TraesCS5A03G0546500;TraesCS5B03G0160200;TraesCS5B03G0556000;TraesCS5D03G0509600;TraesCS6B03G0430700
ko03022	Basal transcription factors	0.0075	0.0043	1.74	0.0241771	0.10498	TraesCS1A03G0209900;TraesCS1A03G0260600;TraesCS1A03G0634500;TraesCS1D03G0203400;TraesCS2B03G0933800;TraesCS3A03G0666000;TraesCS3D03G0608500;TraesCS4A03G0082900;TraesCS4A03G0842100;TraesCS4D03G0692200;TraesCS5A03G0536600;TraesCS5B03G0548200;TraesCS5B03G1301800;TraesCS5D03G0500300;TraesCS5D03G1163700;Triticum_aestivum_newGene_219199
ko00603	Glycosphingolipid biosynthesis - globo and isoglobo series	0.0024	0.0008	2.88	0.0294079	0.122584	TraesCS4B03G0662200;TraesCS4D03G0584500;TraesCS6A03G0593400;TraesCS6B03G0724600;TraesCS6D03G0495100
ko00860	Porphyrin and chlorophyll metabolism	0.0066	0.0039	1.7	0.0380242	0.152405	TraesCS1A03G0896600;TraesCS1D03G0874100;TraesCS2A03G0366800;TraesCS2A03G1367400;TraesCS2D03G0384100;TraesCS3A03G0445600;TraesCS3B03G0522800;TraesCS3D03G0413900;TraesCS7A03G0297600;TraesCS7A03G1004800;TraesCS7B03G0844800;TraesCS7D03G0275400;TraesCS7D03G0959500;TraesCSU03G0191600
ko00906	Carotenoid biosynthesis	0.0056	0.0032	1.77	0.0409692	0.158127	TraesCS1A03G0178400;TraesCS2A03G0550000;TraesCS2B03G0617700;TraesCS2D03G0510700;TraesCS5A03G0601100;TraesCS5B03G0619900;TraesCS6A03G0987200;TraesCS6B03G1210300;TraesCS6B03G1226900;TraesCS6D03G0872500;TraesCS6D03G0881700;TraesCS7D03G0672100
ko00514	Other types of O-glycan biosynthesis	0.0033	0.0015	2.14	0.0460993	0.164206	TraesCS3D03G0043600;TraesCS4A03G0435800;TraesCS4B03G0444500;TraesCS4D03G0353900;TraesCS7B03G0122300;TraesCS7D03G0326500;Triticum_aestivum_newGene_167780
ko03015	mRNA surveillance pathway	0.0141	0.0102	1.39	0.0465823	0.164206	TraesCS1B03G0706300;TraesCS1B03G1276600;TraesCS2A03G0121000;TraesCS2A03G0446300;TraesCS2B03G0165900;TraesCS2B03G0568200;TraesCS2D03G0116600;TraesCS2D03G0453700;TraesCS2D03G0858500;TraesCS3D03G0954500LC;TraesCS4A03G0649500LC;TraesCS4B03G0152100;TraesCS4D03G0128000LC;TraesCS4D03G0140900;TraesCS6A03G0472400;TraesCS6B03G0570700;TraesCS6B03G0583700;TraesCS6B03G1291100;TraesCS6D03G0411400;TraesCS6D03G0…
ko00515	Mannose type O-glycan biosynthesis	0.0033	0.0016	2.12	0.0482397	0.164206	TraesCS1B03G0748200;TraesCS3A03G0043800;TraesCS3A03G0044600;TraesCS3B03G0053700;TraesCS6A03G0809100;TraesCS6D03G0684400;TraesCS7A03G0547900
ko00970	Aminoacyl-tRNA biosynthesis	0.0235	0.0185	1.27	0.0503546	0.164206	TraesCS1A03G0524500;TraesCS1A03G0576900;TraesCS1A03G0896600;TraesCS1B03G0613900;TraesCS1B03G0669100;TraesCS1B03G1044700;TraesCS1D03G0507200;TraesCS1D03G0549900;TraesCS1D03G0874100;TraesCS1D03G0972000;TraesCS2A03G0307400;TraesCS2A03G0720900;TraesCS2B03G0425100;TraesCS2B03G0636400;TraesCS2B03G0797500;TraesCS2B03G1338700;TraesCS2D03G0323100;TraesCS2D03G0665200;TraesCS3A03G0351000;TraesCS3A03G0382400…
ko00965	Betalain biosynthesis	0.0056	0.0033	1.71	0.0506346	0.164206	TraesCS1A03G0121800;TraesCS5A03G0397100;TraesCS5B03G0392700;TraesCS5B03G0594900;TraesCS5D03G0372000;TraesCS7A03G0134700;TraesCS7A03G0935300;TraesCS7A03G0935400;TraesCS7B03G0783700LC;TraesCS7D03G0120600;TraesCS7D03G0902600;TraesCSU03G0334900LC
ko04070	Phosphatidylinositol signaling system	0.0122	0.0087	1.41	0.0519985	0.164206	TraesCS1A03G0873800;TraesCS1B03G0637700;TraesCS1B03G1018400;TraesCS2A03G0395000;TraesCS2B03G0228300;TraesCS2B03G0522100;TraesCS3A03G0628400;TraesCS3A03G0859800;TraesCS3B03G0049100LC;TraesCS3B03G0714000;TraesCS3D03G0581400;TraesCS4A03G0226800;TraesCS4B03G0311300;TraesCS4D03G0254800;TraesCS4D03G0482400;TraesCS5A03G0815200;TraesCS5B03G0332800;TraesCS5D03G0320100;TraesCS5D03G0769900;TraesCS6A03G03976…
ko00513	Various types of N-glycan biosynthesis	0.008	0.0052	1.53	0.0556119	0.170451	TraesCS1A03G0840000;TraesCS2B03G0754700;TraesCS2B03G1193800;TraesCS2D03G0628000;TraesCS2D03G0968700;TraesCS3A03G0316800;TraesCS3B03G0401100;TraesCS4A03G0999300;TraesCS4B03G0662200;TraesCS4D03G0584500;TraesCS5A03G0358200;TraesCS5D03G0329800;TraesCS6B03G0764900;TraesCS7A03G0458800;TraesCS7B03G0270000;TraesCS7B03G0528900;TraesCS7D03G0445300
ko02010	ABC transporters	0.016	0.0122	1.31	0.0681358	0.20287	TraesCS1D03G0114000;TraesCS1D03G0552900;TraesCS2A03G1129100;TraesCS2A03G1332800;TraesCS2B03G1534200;TraesCS3A03G0659300;TraesCS3A03G0660000;TraesCS3A03G0712800;TraesCS3B03G0041100;TraesCS3B03G0748100;TraesCS3B03G1294400;TraesCS3D03G0602100;TraesCS4A03G0284300;TraesCS4A03G0603900;TraesCS4B03G0218300;TraesCS4D03G0167000;TraesCS5A03G0430500;TraesCS5A03G1101500;TraesCS5B03G0424700;TraesCS5B03G0489300…
ko03060	Protein export	0.0099	0.007	1.42	0.0706165	0.204416	TraesCS1A03G0672500;TraesCS1B03G0579400;TraesCS2B03G0116500;TraesCS3B03G0491300;TraesCS3D03G0178900;TraesCS4A03G0241300;TraesCS4B03G0511000LC;TraesCS4B03G0511100LC;TraesCS4B03G0511200;TraesCS4B03G0527200;TraesCS4D03G0190100;TraesCS4D03G0466100;TraesCS5A03G0424900;TraesCS5A03G0905100;TraesCS5B03G0419800;TraesCS5D03G0393200;TraesCS5D03G0867100;TraesCS6A03G0233900;TraesCS6D03G0168900;TraesCS7A03G045…
ko03410	Base excision repair	0.0066	0.0043	1.52	0.0813979	0.229257	TraesCS1A03G0091000;TraesCS1A03G0329000;TraesCS1A03G0701700;TraesCS1A03G0856700;TraesCS1B03G0109900;TraesCS1B03G0798800;TraesCS1D03G0080900;TraesCS1D03G0445800;TraesCS1D03G0666100;TraesCS1D03G0828900;TraesCS2B03G1206400;TraesCS3D03G0729100;TraesCS5B03G0448700;TraesCS5D03G0420200
ko00052	Galactose metabolism	0.0188	0.0153	1.23	0.109926	0.30146	TraesCS1A03G0940300;TraesCS1B03G1113900;TraesCS1B03G1114100;TraesCS1D03G0915200;TraesCS2A03G0802500;TraesCS2A03G1293500;TraesCS2B03G0888200;TraesCS2B03G1448200;TraesCS2D03G0742400;TraesCS2D03G0909100;TraesCS3A03G0247900;TraesCS3A03G0442000;TraesCS3A03G0997200;TraesCS3B03G0015900;TraesCS3B03G0317200;TraesCS3B03G0693500LC;TraesCS3B03G0800300;TraesCS4A03G0040800;TraesCS4A03G0544700LC;TraesCS4B03G060…
ko00670	One carbon pool by folate	0.0024	0.0013	1.87	0.129486	0.345995	TraesCS2A03G1152000;TraesCS3D03G0611600;TraesCS3D03G0836200;TraesCS5B03G0324200;TraesCS5D03G0326700
ko00900	Terpenoid backbone biosynthesis	0.0061	0.0044	1.38	0.152672	0.388803	TraesCS1A03G0657000;TraesCS1A03G0663200;TraesCS1B03G0745100;TraesCS1D03G0614900;TraesCS2B03G0102800;TraesCS2D03G1324000;TraesCS3B03G0960100;TraesCS3D03G0550100;TraesCS3D03G0768100;TraesCS4D03G0115700;TraesCS4D03G0805800;TraesCS7A03G0571800;Triticum_aestivum_newGene_108990
ko04144	Endocytosis	0.0268	0.0233	1.15	0.152968	0.388803	TraesCS1A03G0339400;TraesCS1A03G0616800;TraesCS1A03G0720300;TraesCS1A03G0742600;TraesCS1B03G0038600;TraesCS1B03G0429800;TraesCS1B03G0822000;TraesCS1B03G0847700;TraesCS1D03G0055200;TraesCS1D03G0324800;TraesCS1D03G0351900;TraesCS1D03G0683500;TraesCS1D03G0710900;TraesCS2A03G0576800;TraesCS2B03G0669100;TraesCS2D03G0542100;TraesCS3A03G0160300;TraesCS3A03G0351700;TraesCS3B03G0419000;TraesCS4A03G0886400…
ko00240	Pyrimidine metabolism	0.0118	0.0098	1.2	0.205177	0.509087	TraesCS1A03G0910900;TraesCS1B03G1070700;TraesCS1B03G1147100;TraesCS1B03G1280000;TraesCS1D03G0889800;TraesCS1D03G1043700;TraesCS2A03G0663100;TraesCS2B03G0747100;TraesCS2D03G0618100;TraesCS3A03G0645000;TraesCS3B03G0278900LC;TraesCS3B03G0724100;TraesCS4A03G0555200;TraesCS4B03G0939500;TraesCS4D03G0218900;TraesCS4D03G0824900;TraesCS5A03G0427100;TraesCS5A03G0967900;TraesCS5A03G1278700;TraesCS5B03G10179…
ko00591	Linoleic acid metabolism	0.0033	0.0023	1.43	0.221876	0.532136	TraesCS1A03G0560400;TraesCS1B03G0653700;TraesCS4A03G0985800;TraesCS5B03G0957600;TraesCS5D03G0868300;TraesCS6B03G1118700;TraesCS7A03G0566700
ko03420	Nucleotide excision repair	0.0113	0.0095	1.19	0.224679	0.532136	TraesCS1A03G0209900;TraesCS1A03G0329000;TraesCS1A03G0634500;TraesCS1A03G0856100;TraesCS1B03G0583300;TraesCS1B03G0991000;TraesCS1D03G0203400;TraesCS1D03G0445800;TraesCS1D03G0474900;TraesCS3A03G0182200;TraesCS3A03G0666000;TraesCS3B03G0222900;TraesCS3B03G1005000;TraesCS3D03G0608500;TraesCS3D03G0805400;TraesCS4B03G0969400;TraesCS5B03G0510500LC;TraesCS5B03G0691600LC;TraesCS6B03G0769100;TraesCS6B03G086…
ko00740	Riboflavin metabolism	0.0033	0.0023	1.41	0.231663	0.536483	TraesCS3B03G0278900LC;TraesCS4A03G0255400;TraesCS4A03G1162600;TraesCS4D03G0454600;TraesCS6B03G0652700;TraesCS6D03G0470800;Triticum_aestivum_newGene_142438
ko00196	Photosynthesis - antenna proteins	0.0024	0.0016	1.5	0.242537	0.539084	TraesCS1A03G0986900;TraesCS1B03G1169100;TraesCS1D03G0954200;TraesCS5B03G0884400;TraesCS7D03G0623200
ko03013	RNA transport	0.0339	0.0311	1.09	0.243132	0.539084	TraesCS1A03G0402100;TraesCS1A03G0840900;TraesCS1B03G0493200;TraesCS1B03G0966800LC;TraesCS1B03G1276600;TraesCS1D03G0092800;TraesCS1D03G0370900;TraesCS1D03G1026100;TraesCS2A03G0291300;TraesCS2A03G0381200;TraesCS2A03G0467700;TraesCS2A03G0568500;TraesCS2A03G0751200;TraesCS2A03G0868600;TraesCS2A03G1188900;TraesCS2B03G0507600;TraesCS2B03G0589500;TraesCS2B03G0617500;TraesCS2B03G0828300;TraesCS2B03G09600…
ko00750	Vitamin B6 metabolism	0.0014	0.0008	1.69	0.260308	0.561809	TraesCS2A03G0613000;TraesCS3B03G0756500;TraesCS5A03G1235300
ko00941	Flavonoid biosynthesis	0.0136	0.012	1.14	0.264164	0.561809	TraesCS1A03G0852300;TraesCS1B03G0411500;TraesCS1B03G0984000;TraesCS1B03G1273800;TraesCS1D03G0822500;TraesCS2B03G0442400;TraesCS2B03G0483900;TraesCS2D03G0379100;TraesCS3B03G0915800;TraesCS3D03G0645800;TraesCS4A03G0290300;TraesCS4B03G0479700;TraesCS5D03G1074300;TraesCS5D03G1074400;TraesCS6B03G1024000;TraesCS7A03G0154400;TraesCS7A03G0251800;TraesCS7A03G0252200;TraesCS7A03G0331200;TraesCS7A03G0822200…
ko00630	Glyoxylate and dicarboxylate metabolism	0.0099	0.0086	1.15	0.285281	0.594585	TraesCS1B03G0215500;TraesCS1D03G0151100;TraesCS2A03G0068200;TraesCS2A03G0386900;TraesCS2A03G1152000;TraesCS2A03G1313500;TraesCS2B03G0100100;TraesCS2B03G0102800;TraesCS2B03G1515500;TraesCS2D03G1278500;TraesCS3A03G0224000;TraesCS3A03G0642900;TraesCS3B03G0275700;TraesCS3B03G0721900;TraesCS3B03G0985500;TraesCS3D03G0588200;TraesCS3D03G0836200;TraesCS4B03G0869600;TraesCS5A03G0659200;TraesCS5A03G1185000…
ko00261	Monobactam biosynthesis	0.0014	0.0009	1.58	0.296823	0.599792	TraesCS5A03G0918100;TraesCS5B03G0967700;TraesCS5D03G0877500
ko04146	Peroxisome	0.0099	0.0087	1.14	0.29929	0.599792	TraesCS1B03G0002000;TraesCS1B03G1036800;TraesCS2D03G0944200;TraesCS3A03G0611500;TraesCS3A03G1019800;TraesCS3A03G1020000;TraesCS3A03G1042500;TraesCS3B03G1166400;TraesCS3B03G1203200;TraesCS3D03G0947100;TraesCS3D03G0969700;TraesCS4B03G0019500;TraesCS4B03G0938400;TraesCS4D03G0465300;TraesCS5A03G0659200;TraesCS5D03G0286100LC;TraesCS6D03G0165100;TraesCS6D03G0876700;TraesCS7A03G0647900;TraesCS7B03G04741…
ko00450	Selenocompound metabolism	0.0033	0.0026	1.28	0.308923	0.607416	TraesCS1B03G0036800;TraesCS1B03G0255500LC;TraesCS4A03G0099500;TraesCS5A03G0918100;TraesCS5B03G0967700;TraesCS5D03G0877500;TraesCS7A03G0325900
ko04141	Protein processing in endoplasmic reticulum	0.0348	0.033	1.05	0.335235	0.640755	TraesCS1A03G0218100;TraesCS1A03G0339400;TraesCS1A03G0616800;TraesCS1A03G0791800;TraesCS1A03G0840000;TraesCS1B03G0429800;TraesCS1B03G0750100;TraesCS1B03G0909700;TraesCS1D03G0055200;TraesCS1D03G0092800;TraesCS1D03G0758000;TraesCS2A03G0026200;TraesCS2A03G0288200;TraesCS2A03G0661400LC;TraesCS2B03G0033400;TraesCS2B03G0256700LC;TraesCS2B03G0715200;TraesCS2B03G0835000;TraesCS2B03G1439700;TraesCS2D03G002…
ko00590	Arachidonic acid metabolism	0.0028	0.0022	1.27	0.338176	0.640755	TraesCS1B03G1036800;TraesCS2A03G0800600;TraesCS2B03G0886100;TraesCS2D03G0740600;TraesCS3B03G0210000;TraesCS3D03G0150100
ko03008	Ribosome biogenesis in eukaryotes	0.0113	0.0103	1.1	0.350605	0.652442	TraesCS1A03G0385800;TraesCS1A03G0839200;TraesCS1B03G0962700;TraesCS1D03G0808400;TraesCS2A03G0200300;TraesCS2A03G0751200;TraesCS2B03G0272700;TraesCS2B03G0828300;TraesCS2D03G0694400;TraesCS3A03G0944600;TraesCS3B03G0535200;TraesCS4A03G0145200;TraesCS5A03G1058900;TraesCS5B03G0067600;TraesCS5B03G0646900;TraesCS5D03G0596500;TraesCS7A03G0224800;TraesCS7A03G0601600;TraesCS7A03G1161600;TraesCS7B03G0429300…
ko00010	Glycolysis / Gluconeogenesis	0.0174	0.0162	1.07	0.35726	0.653162	TraesCS1A03G0712400;TraesCS1A03G0940300;TraesCS1B03G0813000;TraesCS1B03G1113900;TraesCS1B03G1114100;TraesCS1D03G0675900;TraesCS1D03G0915200;TraesCS2A03G0397000;TraesCS2A03G0802500;TraesCS2A03G1288600;TraesCS2B03G0522600;TraesCS2B03G0888200;TraesCS2D03G0411500;TraesCS2D03G0742400;TraesCS2D03G0974900;TraesCS3A03G0074600;TraesCS3A03G0615800;TraesCS3B03G0800300;TraesCS4A03G0086700;TraesCS4A03G0275900…
ko00944	Flavone and flavonol biosynthesis	0.0028	0.0024	1.2	0.385811	0.6932	TraesCS1B03G1273800;TraesCS2D03G0857400;TraesCS4A03G0981600;TraesCS4B03G0119300;TraesCS7A03G0998300;TraesCS7B03G0834400
ko00232	Caffeine metabolism	0.0005	0.0002	2	0.399276	0.705234	TraesCS6D03G0165100
ko00920	Sulfur metabolism	0.0033	0.0029	1.13	0.422944	0.734587	TraesCS5A03G0918100;TraesCS5B03G0160200;TraesCS5B03G0332800;TraesCS5B03G0967700;TraesCS5D03G0320100;TraesCS5D03G0877500;TraesCS6B03G0430700
ko00785	Lipoic acid metabolism	0.0005	0.0003	1.76	0.438744	0.749537	TraesCS2B03G0883100
ko00561	Glycerolipid metabolism	0.0113	0.011	1.03	0.479845	0.795502	TraesCS1A03G0712400;TraesCS1B03G0637700;TraesCS1B03G0716000;TraesCS1B03G0762200;TraesCS1B03G0813000;TraesCS1D03G0675900;TraesCS2A03G0892000;TraesCS2B03G1004300;TraesCS2D03G0684600;TraesCS2D03G1154600;TraesCS3A03G0691700;TraesCS3A03G1164200;TraesCS3B03G0787300;TraesCS3B03G1392500;TraesCS3D03G0628700;TraesCS3D03G0652900;TraesCS3D03G1110800;TraesCS5D03G1126100;TraesCS6A03G0010400;TraesCS6A03G0593400…
ko00945	Stilbenoid, diarylheptanoid and gingerol biosynthesis	0.0066	0.0064	1.03	0.485853	0.795502	TraesCS2B03G0442400;TraesCS3B03G0915800;TraesCS3D03G0866800;TraesCS4A03G1093500;TraesCS7A03G0154400;TraesCS7A03G0251800;TraesCS7A03G0252200;TraesCS7A03G0966600;TraesCS7B03G0803500;TraesCS7D03G0106200;TraesCS7D03G0206200;TraesCS7D03G0228400;TraesCS7D03G0284100;TraesCS7D03G0925100
ko00072	Synthesis and degradation of ketone bodies	0.0009	0.0008	1.22	0.490335	0.795502	TraesCS2B03G0102800;TraesCS4D03G0805800
ko00260	Glycine, serine and threonine metabolism	0.0061	0.006	1.03	0.500403	0.795502	TraesCS2A03G0068200;TraesCS2A03G1152000;TraesCS2B03G0100100;TraesCS3A03G0196100;TraesCS3A03G0642900;TraesCS3B03G0721900;TraesCS3B03G0756500;TraesCS3B03G0985500;TraesCS3D03G0588200;TraesCS3D03G0836200;TraesCS4A03G0026400;TraesCS7A03G0634500;TraesCS7D03G0615300
ko01040	Biosynthesis of unsaturated fatty acids	0.0042	0.0041	1.04	0.503818	0.795502	TraesCS2A03G0982400;TraesCS2B03G1089600;TraesCS2D03G0784100;TraesCS2D03G0919600;TraesCS6A03G0745400;TraesCS6D03G0627300;TraesCS7B03G0350300;TraesCS7B03G0550300;Triticum_aestivum_newGene_219723
ko00520	Amino sugar and nucleotide sugar metabolism	0.0183	0.0183	1	0.521536	0.807834	TraesCS1B03G0716000;TraesCS2A03G1214800;TraesCS2B03G0573400;TraesCS2B03G1388400;TraesCS2D03G0844600;TraesCS2D03G0964900;TraesCS3A03G0074600;TraesCS3A03G0666600;TraesCS3B03G0352800;TraesCS3B03G0693500LC;TraesCS3B03G1010400;TraesCS4A03G0163600;TraesCS4A03G0204900;TraesCS4A03G0209600;TraesCS4A03G0544700LC;TraesCS4A03G1111000;TraesCS4B03G0564800;TraesCS4B03G0570100;TraesCS4B03G0662200;TraesCS4D03G028…
ko00071	Fatty acid degradation	0.0038	0.0039	0.96	0.593637	0.807834	TraesCS1A03G0855800;TraesCS1B03G0990500;TraesCS2B03G0102800;TraesCS3A03G0611500;TraesCS3D03G0751800;TraesCS4D03G0673200;TraesCS6A03G0644500;TraesCS6B03G0770600
ko00250	Alanine, aspartate and glutamate metabolism	0.0052	0.0054	0.96	0.600432	0.807834	TraesCS1B03G0275700;TraesCS1B03G0776800;TraesCS3A03G0675900;TraesCS3B03G0772100;TraesCS3B03G1028000;TraesCS3D03G0616600;TraesCS4A03G0026400;TraesCS5A03G0390300;TraesCS5A03G0427100;TraesCS5D03G0377900;TraesCS6A03G0405200LC
ko00051	Fructose and mannose metabolism	0.0066	0.0069	0.96	0.600437	0.807834	TraesCS1A03G0940300;TraesCS1B03G1113900;TraesCS1B03G1114100;TraesCS1D03G0915200;TraesCS2A03G0240400;TraesCS3B03G0800300;TraesCS4A03G0086700;TraesCS5A03G0183900;TraesCS5B03G0055600LC;TraesCS5D03G0208000;TraesCS5D03G0959300;TraesCS5D03G1104000;TraesCS6D03G0162800LC;TraesCS6D03G0407100LC
ko04120	Ubiquitin mediated proteolysis	0.0249	0.0261	0.96	0.650174	0.807834	TraesCS1A03G0218100;TraesCS1A03G0218600;TraesCS1D03G0390500;TraesCS1D03G0920400;TraesCS2A03G0128200;TraesCS2A03G0594000;TraesCS2A03G0708800;TraesCS2A03G1077900;TraesCS2B03G0172000;TraesCS2B03G0639100LC;TraesCS2B03G0704800;TraesCS2B03G0787700;TraesCS2B03G0930600;TraesCS2B03G1209800;TraesCS2D03G0124400LC;TraesCS2D03G0538300;TraesCS2D03G0570300;TraesCS2D03G0656200;TraesCS2D03G0782700;TraesCS2D03G078…
ko03430	Mismatch repair	0.0071	0.0076	0.92	0.661038	0.807834	TraesCS1A03G0856100;TraesCS1B03G0420400;TraesCS1B03G0991000;TraesCS1D03G0445800;TraesCS2B03G1489700;TraesCS5B03G0510500LC;TraesCS5B03G0691600LC;TraesCS6A03G0559000;TraesCS6B03G0449600;TraesCS6B03G0683800;TraesCS6B03G0769100;TraesCS6B03G0862300;TraesCS6D03G0308700;TraesCS6D03G0474100;TraesCS7D03G0901800
ko00073	Cutin, suberine and wax biosynthesis	0.008	0.0086	0.93	0.661259	0.807834	TraesCS1A03G0435900;TraesCS2B03G0010600;TraesCS3B03G0018000;TraesCS3B03G0102000;TraesCS3D03G0014600;TraesCS3D03G0751800;TraesCS4A03G1162200;TraesCS4B03G0019500;TraesCS4B03G0938400;TraesCS4D03G0673200;TraesCS5B03G0814400;TraesCS5D03G0286100LC;TraesCS7A03G0647900;TraesCS7A03G1217600;TraesCS7B03G0474100;TraesCS7B03G0956000;TraesCS7D03G0627200
ko00950	Isoquinoline alkaloid biosynthesis	0.0061	0.0068	0.9	0.693175	0.807834	TraesCS1A03G0121800;TraesCS1D03G0648800;TraesCS2B03G0328800;TraesCS2D03G0248600;TraesCS7A03G0134700;TraesCS7A03G0634500;TraesCS7A03G0935300;TraesCS7A03G0935400;TraesCS7B03G0783700LC;TraesCS7D03G0120600;TraesCS7D03G0615300;TraesCS7D03G0902600;TraesCSU03G0334900LC
ko00350	Tyrosine metabolism	0.0071	0.0078	0.9	0.696476	0.807834	TraesCS1A03G0121800;TraesCS1D03G0648800;TraesCS2B03G0328800;TraesCS2D03G0248600;TraesCS6A03G0644500;TraesCS6B03G0770600;TraesCS7A03G0134700;TraesCS7A03G0634500;TraesCS7A03G0935300;TraesCS7A03G0935400;TraesCS7B03G0783700LC;TraesCS7D03G0120600;TraesCS7D03G0615300;TraesCS7D03G0902600;TraesCSU03G0334900LC
ko00053	Ascorbate and aldarate metabolism	0.0089	0.0099	0.9	0.713918	0.807834	TraesCS2A03G0760500;TraesCS2B03G0522100;TraesCS2B03G0839500;TraesCS3B03G0049100LC;TraesCS3B03G0693500LC;TraesCS4A03G0544700LC;TraesCS4B03G0801100;TraesCS4D03G0718400;TraesCS5B03G0065700;TraesCS5B03G0328800;TraesCS6A03G0158800;TraesCS6B03G0225700;TraesCS6D03G0141200;TraesCS7B03G0469800;TraesCS7B03G0857000;TraesCS7D03G0558500;TraesCS7D03G1246500;TraesCSU03G0288300;Triticum_aestivum_newGene_212069
ko00942	Anthocyanin biosynthesis	0.0005	0.0006	0.81	0.715574	0.807834	TraesCS5D03G0353000
ko03440	Homologous recombination	0.0113	0.0126	0.9	0.732257	0.807834	TraesCS1A03G0634700;TraesCS1A03G0817000;TraesCS1B03G0532700;TraesCS2A03G0439000;TraesCS2B03G1364600;TraesCS3A03G0218200;TraesCS3A03G0446500;TraesCS3A03G0926200;TraesCS3B03G0524100;TraesCS3B03G1051200;TraesCS3D03G0858900;TraesCS3D03G1060000;TraesCS3D03G1066600;TraesCS4A03G0241400;TraesCS4A03G1000200;TraesCS4D03G0025500;TraesCS4D03G0466000;TraesCS5B03G0510500LC;TraesCS5B03G0691600LC;TraesCS5B03G120…
ko00770	Pantothenate and CoA biosynthesis	0.0024	0.0029	0.81	0.743249	0.807834	TraesCS3B03G0278900LC;TraesCS4B03G0938300;TraesCS4D03G0250400;TraesCS7B03G0496300;TraesCS7D03G0369100
ko03030	DNA replication	0.0075	0.0087	0.86	0.759032	0.807834	TraesCS1A03G0329000;TraesCS1A03G0856100;TraesCS1B03G0991000;TraesCS1D03G0445800;TraesCS3A03G0512400;TraesCS3A03G0899000;TraesCS3B03G0553000;TraesCS3B03G1022500LC;TraesCS3D03G0472600;TraesCS3D03G0825200;TraesCS5B03G0510500LC;TraesCS5B03G0691600LC;TraesCS6B03G0769100;TraesCS6B03G0862300;TraesCS6D03G0295500LC;TraesCS7D03G0901800
ko00290	Valine, leucine and isoleucine biosynthesis	0.0009	0.0013	0.73	0.763704	0.807834	TraesCS4B03G0938300;TraesCS7B03G0496300
ko00592	alpha-Linolenic acid metabolism	0.0066	0.0079	0.83	0.791156	0.807834	TraesCS1A03G0560400;TraesCS1B03G0653700;TraesCS1D03G0027900;TraesCS1D03G0028400;TraesCS2D03G0833700;TraesCS4B03G0367500;TraesCS5D03G0439300;TraesCS6B03G0994700;TraesCS6D03G0707800;TraesCS7A03G0410900;TraesCS7A03G0566700;TraesCS7D03G0396500;TraesCS7D03G0396700LC;TraesCS7D03G0397000
ko00460	Cyanoamino acid metabolism	0.0094	0.011	0.86	0.791218	0.807834	TraesCS1D03G0570700;TraesCS2A03G0274500;TraesCS2A03G0800600;TraesCS2A03G1152000;TraesCS2B03G0886100;TraesCS2B03G1022000;TraesCS2D03G0069200;TraesCS2D03G0740600;TraesCS3A03G1059400;TraesCS3B03G0210000;TraesCS3B03G1493000;TraesCS3D03G0150100;TraesCS3D03G0836200;TraesCS3D03G1178600;TraesCS4A03G0958100;TraesCS5B03G0757800;TraesCS5D03G0688500;TraesCS7A03G1091300;TraesCS7B03G0271800;TraesCS7D03G0446500
ko00780	Biotin metabolism	0.0009	0.0014	0.67	0.802002	0.807834	TraesCS2A03G0926800;TraesCS2D03G0866400
ko00480	Glutathione metabolism	0.0113	0.0133	0.85	0.819215	0.807834	TraesCS1B03G0306900;TraesCS2A03G0760500;TraesCS2A03G0800600;TraesCS2B03G0839500;TraesCS2B03G0886100;TraesCS2B03G0932700;TraesCS2B03G1436700;TraesCS2D03G0740600;TraesCS3A03G0664700;TraesCS3A03G1066700;TraesCS3B03G0210000;TraesCS3B03G0759400;TraesCS3D03G0150100;TraesCS4A03G0949900LC;TraesCS5A03G1005400;TraesCS5B03G0328800;TraesCS5B03G1052000;TraesCS5B03G1381500;TraesCS6A03G0659700;TraesCS6B03G04315…
ko00790	Folate biosynthesis	0.0033	0.0044	0.75	0.828601	0.807834	TraesCS2D03G1046900;TraesCS3D03G0568000;TraesCS5A03G1274300;TraesCS6B03G0652700;TraesCS6D03G0360700;TraesCS6D03G0470800;TraesCS7D03G1273000LC
ko00360	Phenylalanine metabolism	0.008	0.01	0.8	0.853278	0.807834	TraesCS1A03G0121800;TraesCS1A03G0913000LC;TraesCS1D03G0648800;TraesCS2B03G0328800;TraesCS2D03G0248600;TraesCS6A03G0613700;TraesCS6B03G0759200;TraesCS6D03G0526600;TraesCS7A03G0134700;TraesCS7A03G0634500;TraesCS7A03G0935300;TraesCS7A03G0935400;TraesCS7B03G0783700LC;TraesCS7D03G0120600;TraesCS7D03G0615300;TraesCS7D03G0902600;TraesCSU03G0334900LC
ko00410	beta-Alanine metabolism	0.0019	0.0029	0.65	0.863333	0.807834	TraesCS3B03G0831500;TraesCS5A03G0092400;TraesCS7A03G0634500;TraesCS7D03G0615300
ko00564	Glycerophospholipid metabolism	0.0108	0.0133	0.81	0.869475	0.807834	TraesCS1A03G0866100;TraesCS1A03G0873200;TraesCS1B03G0637700;TraesCS1B03G1005200;TraesCS1B03G1015900;TraesCS1B03G1053700;TraesCS1B03G1087700;TraesCS1D03G0185800;TraesCS1D03G0838800;TraesCS1D03G0847100;TraesCS2D03G0833700;TraesCS3A03G0786400;TraesCS3A03G1237000;TraesCS3B03G0823800;TraesCS3B03G0913800;TraesCS3D03G0982100;TraesCS4B03G0367500;TraesCS5D03G0538500;TraesCS6A03G0010400;TraesCS7A03G0983600…
ko04016	MAPK signaling pathway - plant	0.0522	0.0576	0.91	0.875074	0.807834	TraesCS1A03G0037900;TraesCS1A03G0232900;TraesCS1A03G0647900;TraesCS1A03G0892400;TraesCS1A03G0892700;TraesCS1A03G1014400;TraesCS1B03G0235500;TraesCS1B03G0345000;TraesCS1B03G1045200;TraesCS1B03G1045900;TraesCS1B03G1195500;TraesCS1B03G1280000;TraesCS1D03G0046200;TraesCS1D03G0166900;TraesCS1D03G0250400;TraesCS1D03G0451000;TraesCS1D03G0596200;TraesCS1D03G0705200;TraesCS1D03G0867600;TraesCS1D03G0867800…
ko00340	Histidine metabolism	0.0009	0.0018	0.53	0.89746	0.807834	TraesCS1A03G0820700;TraesCS3B03G0049100LC
ko00565	Ether lipid metabolism	0.0019	0.0031	0.61	0.897854	0.807834	TraesCS5D03G0538500;TraesCS7A03G0983600;TraesCS7B03G0821500;TraesCS7D03G0942600LC
ko04130	SNARE interactions in vesicular transport	0.0019	0.0031	0.61	0.897854	0.807834	TraesCS1A03G0215300;TraesCS3A03G0368200;TraesCS3D03G1143200;TraesCS7A03G0109200
ko00650	Butanoate metabolism	0.0014	0.0025	0.55	0.909976	0.807834	TraesCS2B03G0102800;TraesCS4D03G0805800;TraesCS7D03G0985200
ko00300	Lysine biosynthesis	0.0005	0.0012	0.39	0.924478	0.807834	TraesCS6D03G0673700
ko01212	Fatty acid metabolism	0.0066	0.0094	0.7	0.937221	0.807834	TraesCS1A03G0573800;TraesCS2A03G0134700;TraesCS2A03G0926800;TraesCS2B03G0102800;TraesCS2D03G0784100;TraesCS2D03G0866400;TraesCS3A03G0611500;TraesCS4D03G0838100;TraesCS6A03G0745400;TraesCS6D03G0627300;TraesCS7B03G0350300;TraesCS7B03G0550300;TraesCS7B03G0705500;Triticum_aestivum_newGene_219723
ko00040	Pentose and glucuronate interconversions	0.016	0.0203	0.79	0.940569	0.807834	TraesCS1A03G0672600;TraesCS1A03G0712400;TraesCS1B03G0813000;TraesCS1D03G0675900;TraesCS2A03G0240400;TraesCS2D03G0034000;TraesCS3A03G1146300;TraesCS3B03G0671800;TraesCS3B03G0693500LC;TraesCS3D03G1071700;TraesCS4A03G0544700LC;TraesCS4B03G1015200;TraesCS4D03G0303000;TraesCS5A03G0111200;TraesCS5A03G0230700;TraesCS5A03G0655100;TraesCS5B03G0246800;TraesCS5B03G1244600;TraesCS5D03G0243300;TraesCS5D03G112…
ko00905	Brassinosteroid biosynthesis	0.0005	0.0014	0.34	0.948051	0.807834	TraesCS2B03G1483900
ko00640	Propanoate metabolism	0.0024	0.0044	0.54	0.957698	0.807834	TraesCS2A03G0134700;TraesCS2B03G0102800;TraesCS3B03G0831500;TraesCS5A03G0092400;TraesCS6A03G0080000
ko00902	Monoterpenoid biosynthesis	0.0005	0.0016	0.29	0.970867	0.807834	TraesCS1A03G1000300
ko03020	RNA polymerase	0.0146	0.0199	0.73	0.973511	0.807834	TraesCS1A03G0054500LC;TraesCS1A03G0233500;TraesCS1A03G0543600LC;TraesCS1B03G0249300;TraesCS3A03G0080900LC;TraesCS3A03G0681000;TraesCS3A03G0898700LC;TraesCS3A03G1057700;TraesCS3B03G0458900LC;TraesCS3B03G0779700;TraesCS3D03G0620600;TraesCS4A03G0612100LC;TraesCS4D03G0132900;TraesCS5B03G0695600;TraesCS5B03G0710200LC;TraesCS6A03G0409200LC;TraesCS6A03G0760000;TraesCS6B03G0903500;TraesCS6B03G0903600;Tra…
ko00960	Tropane, piperidine and pyridine alkaloid biosynthesis	0.0024	0.0048	0.49	0.975524	0.807834	TraesCS1D03G0648800;TraesCS2B03G0328800;TraesCS2D03G0248600;TraesCS7A03G0634500;TraesCS7D03G0615300
ko00908	Zeatin biosynthesis	0.0038	0.0069	0.55	0.979256	0.807834	TraesCS2A03G0652000;TraesCS2B03G0716800;TraesCS3A03G0298400;TraesCS3A03G0763900;TraesCS3A03G1128900;TraesCS3B03G0385800;TraesCS5A03G0939800;Triticum_aestivum_newGene_218611
ko03010	Ribosome	0.0357	0.0447	0.8	0.983986	0.807834	TraesCS1A03G0004000;TraesCS1A03G0886300;TraesCS1A03G0994600;TraesCS1B03G0819100;TraesCS1B03G1036500;TraesCS1B03G1177500;TraesCS1B03G1225200;TraesCS1D03G0665400;TraesCS1D03G0861400;TraesCS2A03G0192600;TraesCS2A03G0224200;TraesCS2A03G0357600;TraesCS2A03G0864600;TraesCS2B03G0257400;TraesCS2B03G0309800;TraesCS2B03G0477700;TraesCS2B03G0965200;TraesCS2B03G1079400LC;TraesCS2D03G0193300;TraesCS2D03G02313…
ko00910	Nitrogen metabolism	0.0033	0.0065	0.51	0.985665	0.807834	TraesCS1A03G1081100;TraesCS3A03G0675900;TraesCS3B03G0772100;TraesCS3D03G0616600;TraesCS6A03G0380100LC;TraesCS6A03G0405200LC;TraesCS7D03G1237600
ko01200	Carbon metabolism	0.0216	0.0291	0.74	0.987158	0.807834	TraesCS1A03G0940300;TraesCS1B03G0275700;TraesCS1B03G1113900;TraesCS1B03G1114100;TraesCS1D03G0915200;TraesCS2A03G0068200;TraesCS2A03G0397000;TraesCS2A03G1152000;TraesCS2A03G1288600;TraesCS2B03G0100100;TraesCS2B03G0102800;TraesCS2B03G0522600;TraesCS2B03G0932700;TraesCS2D03G0411500;TraesCS3A03G0074600;TraesCS3A03G0615800;TraesCS3A03G0642900;TraesCS3A03G0871600;TraesCS3B03G0721900;TraesCS3B03G0800300…
ko00061	Fatty acid biosynthesis	0.0024	0.0053	0.44	0.988754	0.807834	TraesCS2A03G0134700;TraesCS2A03G0926800;TraesCS2D03G0866400;TraesCS3A03G0611500;TraesCS7B03G0705500
ko00966	Glucosinolate biosynthesis	0.0005	0.0021	0.23	0.988766	0.807834	TraesCS4B03G0938300
ko00710	Carbon fixation in photosynthetic organisms	0.0033	0.0067	0.49	0.989096	0.807834	TraesCS1B03G0275700;TraesCS3A03G0871600;TraesCS3B03G0820000;TraesCS3D03G0317900;TraesCS3D03G0657400;TraesCS5A03G1113500;TraesCS6D03G0162800LC
ko00400	Phenylalanine, tyrosine and tryptophan biosynthesis	0.0033	0.0069	0.48	0.99192	0.807834	TraesCS1D03G0648800;TraesCS2B03G0328800;TraesCS2D03G0248600;TraesCS3A03G0196100;TraesCS4D03G0488400;TraesCS5A03G0456200;TraesCS5D03G1101600
ko00620	Pyruvate metabolism	0.0075	0.0128	0.59	0.99274	0.807834	TraesCS2A03G0134700;TraesCS2A03G0136900;TraesCS2A03G1288600;TraesCS2B03G0102800;TraesCS2D03G0136100;TraesCS3A03G0615800;TraesCS3B03G0820000;TraesCS3D03G0317900;TraesCS3D03G0657400;TraesCS4A03G0275900;TraesCS4A03G0297000;TraesCS4B03G0470100;TraesCS4D03G0422700;TraesCS4D03G0437700;TraesCS5A03G1113500;TraesCS7B03G0436400
ko00270	Cysteine and methionine metabolism	0.0085	0.0143	0.59	0.994661	0.807834	TraesCS2B03G0328800;TraesCS2B03G1307900;TraesCS2D03G0248600;TraesCS4A03G0026400;TraesCS4A03G0052400;TraesCS4A03G0210700;TraesCS4B03G0304200;TraesCS4B03G0563200;TraesCS4B03G0736600;TraesCS4B03G0938300;TraesCS4D03G0655400;TraesCS5A03G0133900;TraesCS5B03G0160200;TraesCS6A03G0034700;TraesCS6A03G0840800;TraesCS6B03G0430700;TraesCS6B03G0431500;TraesCS7A03G0325900
ko00330	Arginine and proline metabolism	0.0033	0.0074	0.44	0.995912	0.807834	TraesCS1A03G0913000LC;TraesCS1B03G0644100;TraesCS1D03G0532400;TraesCS1D03G0675000;TraesCS4A03G1039100;TraesCS5D03G1205800;TraesCS7A03G0155900
ko04075	Plant hormone signal transduction	0.0743	0.0902	0.82	0.996676	0.807834	TraesCS1A03G0201000;TraesCS1A03G0232900;TraesCS1A03G0647900;TraesCS1B03G0299600LC;TraesCS1B03G0345000;TraesCS1B03G0652600;TraesCS1B03G0754300;TraesCS1B03G0870100;TraesCS1B03G0910400;TraesCS1D03G0250400;TraesCS1D03G0283800;TraesCS1D03G0625700;TraesCS1D03G0705200;TraesCS1D03G0797500;TraesCS1D03G0950100;TraesCS2A03G0101400;TraesCS2A03G0180700LC;TraesCS2A03G0214700;TraesCS2A03G0238300;TraesCS2A03G028…
ko00402	Benzoxazinoid biosynthesis	0.0014	0.0047	0.3	0.997735	0.807834	TraesCS2A03G0054300;TraesCS2D03G0055500;TraesCS5B03G1092400
ko03018	RNA degradation	0.015	0.024	0.63	0.998673	0.807834	TraesCS1A03G0564800;TraesCS1A03G0691100;TraesCS1A03G0940300;TraesCS1B03G0657700;TraesCS1B03G1113900;TraesCS1B03G1114100;TraesCS1D03G0915200;TraesCS2A03G0812000;TraesCS2A03G0852900;TraesCS2B03G0108300;TraesCS2B03G0897500;TraesCS2D03G0752600;TraesCS3A03G0043200;TraesCS3B03G0056500;TraesCS3B03G0800300;TraesCS3D03G0045600;TraesCS4A03G0357200;TraesCS4A03G0878000;TraesCS5B03G0055600LC;TraesCS5B03G12585…
ko04712	Circadian rhythm - plant	0.0052	0.0111	0.47	0.998888	0.807834	TraesCS1B03G0652600;TraesCS3D03G0655300;TraesCS4B03G0262800;TraesCS4D03G0491100;TraesCS4D03G0675600;TraesCS5D03G0690500;TraesCS5D03G1074300;TraesCS5D03G1074400;TraesCS6A03G0360400;TraesCS6D03G0533600;TraesCS7B03G1077800
ko00020	Citrate cycle (TCA cycle)	0.0033	0.0084	0.39	0.999042	0.807834	TraesCS4A03G0297000;TraesCS4B03G0470100;TraesCS4B03G0869600;TraesCS4D03G0422700;TraesCS5A03G1185000;TraesCS6D03G0479900;TraesCS7B03G0436400
ko00904	Diterpenoid biosynthesis	0.0052	0.0127	0.41	0.999872	0.807834	TraesCS2A03G1014800;TraesCS2A03G1015500;TraesCS2B03G0653800LC;TraesCS2B03G1133900;TraesCS2D03G0056400;TraesCS2D03G0955700;TraesCS3B03G0336700;TraesCS3D03G0884400;TraesCS5B03G0524200LC;Triticum_aestivum_newGene_159889;Triticum_aestivum_newGene_233409
ko03040	Spliceosome	0.0282	0.0439	0.64	0.999947	0.807834	TraesCS1A03G0339400;TraesCS1A03G0616800;TraesCS1A03G0691100;TraesCS1A03G0897100;TraesCS1B03G0022400;TraesCS1B03G0352100;TraesCS1B03G0429800;TraesCS1B03G1276600;TraesCS1D03G0055200;TraesCS2A03G0364800;TraesCS2A03G0368400;TraesCS2A03G0522600;TraesCS2B03G0089100;TraesCS2B03G0489900;TraesCS2B03G0605900;TraesCS2B03G1409000;TraesCS2D03G0386400;TraesCS2D03G0491900;TraesCS2D03G1153400LC;TraesCS3A03G01603…
ko00940	Phenylpropanoid biosynthesis	0.023	0.038	0.61	0.999967	0.807834	TraesCS1A03G0523000;TraesCS1A03G0789400;TraesCS1A03G1022100;TraesCS1B03G0317200;TraesCS1B03G0612700;TraesCS1D03G0184800;TraesCS1D03G0570700;TraesCS2A03G0274500;TraesCS2A03G1251200;TraesCS2B03G0442400;TraesCS2B03G0933500;TraesCS2B03G1022000;TraesCS2B03G1431500;TraesCS2D03G0069200;TraesCS2D03G1302200;TraesCS3A03G0885500;TraesCS3B03G0915800;TraesCS3B03G1446200LC;TraesCS3D03G0574300;TraesCS3D03G08127…
ko01230	Biosynthesis of amino acids	0.0207	0.0364	0.57	0.999992	0.807834	TraesCS1A03G0940300;TraesCS1B03G0275700;TraesCS1B03G1113900;TraesCS1B03G1114100;TraesCS1D03G0648800;TraesCS1D03G0675000;TraesCS1D03G0915200;TraesCS2A03G0030500;TraesCS2A03G1152000;TraesCS2A03G1288600;TraesCS2B03G0044200;TraesCS2B03G0521100;TraesCS2D03G0029300;TraesCS3A03G0196100;TraesCS3A03G0615800;TraesCS3A03G0675900;TraesCS3B03G0049100LC;TraesCS3B03G0756500;TraesCS3B03G0772100;TraesCS3B03G08003…
ko00195	Photosynthesis	0.0113	0.0258	0.44	0.999999	0.807834	TraesCS1B03G0313600LC;TraesCS1B03G0556800;TraesCS1D03G0467800;TraesCS2D03G1302500LC;TraesCS3A03G0178100LC;TraesCS3B03G0775700LC;TraesCS3D03G1103700LC;TraesCS4D03G0022900;TraesCS4D03G0073600LC;TraesCS4D03G0539700;TraesCS5A03G1079500;TraesCS5B03G0245800LC;TraesCS5B03G1143000;TraesCS5D03G0518000LC;TraesCS5D03G1014300LC;TraesCS5D03G1033100;TraesCS6B03G0549600;TraesCS6B03G0675800;TraesCS6B03G1006200LC…
ko00380	Tryptophan metabolism	0.0075	0.0217	0.35	1	0.807834	TraesCS1A03G0121800;TraesCS1A03G0606600;TraesCS1A03G0913000LC;TraesCS2B03G0102800;TraesCS3B03G0834800;TraesCS5A03G1012300;TraesCS5B03G1058900;TraesCS5D03G0957600;TraesCS5D03G0957800;TraesCS7A03G0134700;TraesCS7A03G0935300;TraesCS7A03G0935400;TraesCS7B03G0783700LC;TraesCS7D03G0120600;TraesCS7D03G0902600;TraesCSU03G0334900LC
ko00220	Arginine biosynthesis	0.0047	0.0185	0.25	1	0.807834	TraesCS1B03G0275700;TraesCS2A03G0030500;TraesCS2B03G0044200;TraesCS2B03G0521100;TraesCS2D03G0029300;TraesCS4A03G0619500;TraesCS4B03G0183900;TraesCS4D03G0151600;TraesCS6A03G0405200LC;Triticum_aestivum_newGene_61431
ko00909	Sesquiterpenoid and triterpenoid biosynthesis	0.0028	0.016	0.18	1	0.807834	TraesCS4A03G0119200;TraesCS4B03G0643200;TraesCS4D03G0572600;TraesCS6B03G0128200LC;TraesCS6B03G0351200;Triticum_aestivum_newGene_182476
ko01210	2-Oxocarboxylic acid metabolism	0.0052	0.0211	0.24	1	0.807834	TraesCS1B03G0275700;TraesCS2B03G0521100;TraesCS4A03G0619500;TraesCS4B03G0183900;TraesCS4B03G0869600;TraesCS4B03G0938300;TraesCS4D03G0151600;TraesCS5A03G1185000;TraesCS6D03G0479900;TraesCS7B03G0496300;Triticum_aestivum_newGene_61431
ko00130	Ubiquinone and other terpenoid-quinone biosynthesis	0.0066	0.0289	0.23	1	0.807834	TraesCS1B03G0267900;TraesCS2B03G0328800;TraesCS2B03G0442400;TraesCS2D03G0248600;TraesCS3D03G1179900;TraesCS4B03G0025600;TraesCS4D03G0716500LC;TraesCS5B03G0090800;TraesCS6A03G0721400;TraesCS6B03G0855000;TraesCS6D03G0605000;TraesCS7A03G0966600;TraesCS7B03G0803500;TraesCS7D03G0925100
ko00190	Oxidative phosphorylation	0.0085	0.0427	0.2	1	0.807834	TraesCS1A03G0370700;TraesCS1B03G0161300;TraesCS1B03G0413600;TraesCS1B03G1112800;TraesCS1D03G0721700;TraesCS2A03G0732900;TraesCS2D03G1162800;TraesCS3B03G1510300;TraesCS4A03G0008100;TraesCS4B03G0103300;TraesCS4B03G0788100;TraesCS4D03G0085800;TraesCS7A03G0341300;TraesCS7B03G0126700;TraesCS7D03G0329100;TraesCS7D03G0951000;Triticum_aestivum_newGene_152362;Triticum_aestivum_newGene_170830

## Sheet: CS-3_vs_CS-5
ID	Description	GeneRatio	BgRatio	enrich_factor	pvalue	qvalue	geneID
ko00500	Starch and sucrose metabolism	0.0588	0.03	1.96	7.29839e-09	7.37522e-07	TraesCS1A03G0162800;TraesCS1A03G0361500;TraesCS1B03G0152200;TraesCS1B03G0453900;TraesCS1B03G0948900;TraesCS1D03G0352200;TraesCS2A03G0274500;TraesCS2A03G0327100;TraesCS2A03G0457900;TraesCS2A03G0458100;TraesCS2A03G0832700;TraesCS2A03G0904100;TraesCS2A03G1102300;TraesCS2A03G1293500;TraesCS2B03G0533800;TraesCS2B03G0922900;TraesCS2B03G0994500;TraesCS2B03G1022000;TraesCS2B03G1238800;TraesCS2B03G1448200…
ko00730	Thiamine metabolism	0.0099	0.0017	5.91	1.15422e-07	5.83186e-06	TraesCS1A03G0602600;TraesCS1A03G0657000;TraesCS1B03G0745100;TraesCS1D03G0571800;TraesCS1D03G0614900;TraesCS2B03G0162900;TraesCS2D03G1324000;TraesCS3A03G1042100;TraesCS3A03G1091100;TraesCS3A03G1093300;TraesCS3B03G1202800;TraesCS3D03G0969500;TraesCS4B03G0050400;TraesCS5A03G1163900
ko00230	Purine metabolism	0.0269	0.0118	2.27	3.37891e-06	0.000113816	TraesCS1A03G0410700;TraesCS1A03G0513100;TraesCS1A03G0879700;TraesCS1B03G0501900;TraesCS1B03G0776800;TraesCS1B03G1026900;TraesCS1B03G1147100;TraesCS1D03G0380400;TraesCS1D03G0498300;TraesCS1D03G0853200;TraesCS2A03G1288600;TraesCS2B03G0236700;TraesCS3A03G0615800;TraesCS3A03G0645000;TraesCS3B03G0278900LC;TraesCS3B03G0724100;TraesCS4A03G0311500;TraesCS4A03G0555200;TraesCS4B03G0498500;TraesCS4D03G02189…
ko00604	Glycosphingolipid biosynthesis - ganglio series	0.0078	0.0017	4.6	2.9512e-05	0.000745566	TraesCS2D03G0909100;TraesCS4A03G0040800;TraesCS4B03G0604800;TraesCS4B03G0630500;TraesCS4B03G0662200;TraesCS4B03G0743700;TraesCS4D03G0536300;TraesCS4D03G0584500;TraesCS4D03G0663100;TraesCS7A03G0889100;TraesCS7D03G0848600
ko00310	Lysine degradation	0.0113	0.0038	2.96	0.000127359	0.00231588	TraesCS1B03G0370900;TraesCS2B03G0102800;TraesCS2B03G0828900;TraesCS3A03G0610400;TraesCS3B03G0690800;TraesCS3D03G0560400;TraesCS4A03G0207700;TraesCS5A03G0477300;TraesCS5A03G0500200;TraesCS5B03G0505900;TraesCS5D03G0467000;TraesCS7A03G0684200;TraesCS7A03G0890500;TraesCS7B03G0075600;TraesCS7B03G0548400;TraesCS7D03G0669400
ko00510	N-Glycan biosynthesis	0.0142	0.0056	2.54	0.000157922	0.00231588	TraesCS1A03G0840000;TraesCS2B03G0754700;TraesCS2B03G1193800;TraesCS2D03G0628000;TraesCS2D03G0899300;TraesCS2D03G0968700;TraesCS4A03G0132800;TraesCS4A03G0223800;TraesCS4A03G0280500;TraesCS4B03G0330700;TraesCS4B03G0486400;TraesCS4B03G0664700;TraesCS4D03G0589300;TraesCS5A03G0723400;TraesCS7A03G0458800;TraesCS7B03G0270000;TraesCS7B03G0528900;TraesCS7D03G0445300;Triticum_aestivum_newGene_167780;Tritic…
ko00511	Other glycan degradation	0.0163	0.0069	2.36	0.000160423	0.00231588	TraesCS2D03G0909100;TraesCS3A03G0051100;TraesCS3A03G0051200;TraesCS3D03G0036100;TraesCS4A03G0040800;TraesCS4A03G0848200;TraesCS4B03G0201300;TraesCS4B03G0604800;TraesCS4B03G0630500;TraesCS4B03G0662200;TraesCS4B03G0743700;TraesCS4D03G0096800;TraesCS4D03G0536300;TraesCS4D03G0584500;TraesCS4D03G0663100;TraesCS5B03G1294400;TraesCS5D03G1160100;TraesCS7A03G0789700;TraesCS7A03G0889100;TraesCS7B03G0626800…
ko00760	Nicotinate and nicotinamide metabolism	0.0071	0.0018	3.86	0.000289531	0.00365724	TraesCS3A03G0645000;TraesCS3B03G0278900LC;TraesCS3B03G0724100;TraesCS3D03G0150200;TraesCS5A03G0967900;TraesCS5B03G1017900;TraesCS6A03G0972600;TraesCS6D03G0853700;TraesCS7B03G0843200;TraesCS7D03G0957900
ko04136	Autophagy - other	0.0085	0.0026	3.24	0.000377604	0.00423976	TraesCS2B03G0956500;TraesCS2B03G1561700;TraesCS6A03G0418100;TraesCS6A03G0653600;TraesCS6A03G0923200;TraesCS6B03G0507000;TraesCS6B03G0570700;TraesCS6B03G1110400;TraesCS7A03G0486400;TraesCS7B03G0301500;TraesCS7D03G0469500;Triticum_aestivum_newGene_167653
ko03022	Basal transcription factors	0.0113	0.0043	2.62	0.000505163	0.0051048	TraesCS1A03G0209900;TraesCS1A03G0260600;TraesCS1A03G0634500;TraesCS2B03G0933800;TraesCS2D03G0788000;TraesCS3A03G0666000;TraesCS3D03G0608500;TraesCS4A03G0082900;TraesCS4A03G0842100;TraesCS4D03G0692200;TraesCS5A03G0536600;TraesCS5B03G0548200;TraesCS5B03G1301800;TraesCS5D03G0500300;TraesCS5D03G1163700;Triticum_aestivum_newGene_219199
ko04145	Phagosome	0.0142	0.0062	2.29	0.000619555	0.0056916	TraesCS1A03G0663000;TraesCS1B03G0753200;TraesCS1D03G0351900;TraesCS1D03G0624600;TraesCS2A03G0395000;TraesCS2B03G1439700;TraesCS2D03G1162800;TraesCS3A03G0351700;TraesCS3A03G0368200;TraesCS4A03G0897300;TraesCS5A03G0424900;TraesCS5B03G0419800;TraesCS5B03G1236400;TraesCS5D03G0049400;TraesCS5D03G0393200;TraesCS5D03G1112300LC;TraesCS6B03G0553700LC;TraesCS7A03G0802800;TraesCSU03G0110000;Triticum_aestivu…
ko00531	Glycosaminoglycan degradation	0.0078	0.0025	3.12	0.000892309	0.00751418	TraesCS2D03G0909100;TraesCS4A03G0040800;TraesCS4B03G0604800;TraesCS4B03G0630500;TraesCS4B03G0662200;TraesCS4B03G0743700;TraesCS4D03G0536300;TraesCS4D03G0584500;TraesCS4D03G0663100;TraesCS7A03G0889100;TraesCS7D03G0848600
ko00100	Steroid biosynthesis	0.0099	0.0038	2.64	0.000997246	0.00775187	TraesCS1A03G0545200;TraesCS1B03G0634700;TraesCS1D03G0525100;TraesCS3D03G0180000;TraesCS4A03G0119200;TraesCS4A03G0489700;TraesCS4B03G0643200;TraesCS4B03G0861600;TraesCS4D03G0267100;TraesCS4D03G0572600;TraesCS4D03G0763900;TraesCS5A03G1180800;TraesCS7B03G1168000;Triticum_aestivum_newGene_249707
ko00965	Betalain biosynthesis	0.0085	0.0033	2.58	0.00272147	0.0186204	TraesCS1A03G0121800;TraesCS5A03G0397100;TraesCS5B03G0392700;TraesCS5B03G0594900;TraesCS5D03G0372000;TraesCS7A03G0134700;TraesCS7A03G0935300;TraesCS7A03G0935400;TraesCS7B03G0783700LC;TraesCS7D03G0120600;TraesCS7D03G0902600;TraesCSU03G0334900LC
ko00600	Sphingolipid metabolism	0.0191	0.0106	1.8	0.00276397	0.0186204	TraesCS2D03G0909100;TraesCS3A03G0773800;TraesCS3B03G0264400LC;TraesCS3B03G0718800;TraesCS3B03G0890600;TraesCS3D03G0584800;TraesCS3D03G0714500;TraesCS4A03G0040800;TraesCS4A03G1196400LC;TraesCS4B03G0201300;TraesCS4B03G0604800;TraesCS4B03G0630500;TraesCS4B03G0743700;TraesCS4D03G0536300;TraesCS4D03G0663100;TraesCS5A03G0032700;TraesCS5B03G0027500;TraesCS5D03G0042500;TraesCS6B03G0556600LC;TraesCS7A03G0…
ko00562	Inositol phosphate metabolism	0.0156	0.0083	1.89	0.00380874	0.0240552	TraesCS1A03G0873800;TraesCS1B03G1018400;TraesCS2A03G0395000;TraesCS2B03G0228300;TraesCS2B03G0522100;TraesCS3A03G0859800;TraesCS3B03G0049100LC;TraesCS4D03G0254800;TraesCS5A03G0743600;TraesCS5A03G1115600;TraesCS5B03G0332800;TraesCS5B03G0780600;TraesCS5B03G1068700;TraesCS5B03G1183600;TraesCS5D03G0320100;TraesCS5D03G0707600;TraesCS6A03G0397600;TraesCS7A03G0802800;TraesCS7B03G0172000;TraesCS7B03G13415…
ko00514	Other types of O-glycan biosynthesis	0.005	0.0015	3.22	0.006236	0.0350235	TraesCS3D03G0043600;TraesCS4A03G0435800;TraesCS4B03G0444500;TraesCS4D03G0353900;TraesCS7B03G0122300;TraesCS7D03G0326500;Triticum_aestivum_newGene_167780
ko00943	Isoflavonoid biosynthesis	0.0057	0.0019	2.94	0.00624943	0.0350235	TraesCS4A03G0981600;TraesCS4B03G0119300;TraesCS5A03G0948600;TraesCS5A03G0948700;TraesCS5B03G0998000;TraesCS5B03G0998800;TraesCS5D03G0904500;TraesCS5D03G0904700
ko00515	Mannose type O-glycan biosynthesis	0.005	0.0016	3.19	0.00658515	0.0350235	TraesCS1B03G0748200;TraesCS3A03G0043800;TraesCS3A03G0044600;TraesCS3B03G0053700;TraesCS6A03G0809100;TraesCS6D03G0684400;TraesCS7A03G0547900
ko03050	Proteasome	0.0106	0.0054	1.99	0.00987409	0.0498901	TraesCS1A03G0574100;TraesCS1B03G0665800;TraesCS1D03G0547700;TraesCS2B03G0849900LC;TraesCS2B03G1144900;TraesCS3A03G1140000LC;TraesCS4A03G0143100;TraesCS4B03G0552300;TraesCS4B03G0621900;TraesCS4B03G1019100LC;TraesCS4D03G0486300;TraesCS4D03G0551400;TraesCS5A03G0833100;TraesCS6B03G0712600;TraesCS7B03G0331700
ko00030	Pentose phosphate pathway	0.0099	0.0052	1.91	0.0164554	0.079184	TraesCS1B03G1114100;TraesCS2A03G0397000;TraesCS2B03G0522600;TraesCS2B03G0932700;TraesCS2D03G0411500;TraesCS3A03G0074600;TraesCS3A03G0624100;TraesCS3B03G0800300;TraesCS5A03G0183900;TraesCS5B03G0055600LC;TraesCS5D03G0959300;TraesCS6B03G0269500;TraesCS6D03G0162800LC;TraesCS6D03G0407100LC
ko00513	Various types of N-glycan biosynthesis	0.0099	0.0052	1.9	0.0172405	0.0791907	TraesCS1A03G0840000;TraesCS2B03G0754700;TraesCS2B03G1193800;TraesCS2D03G0628000;TraesCS2D03G0968700;TraesCS4A03G0999300;TraesCS4B03G0662200;TraesCS4D03G0584500;TraesCS5D03G0329800;TraesCS6B03G0764900;TraesCS7A03G0458800;TraesCS7B03G0270000;TraesCS7B03G0528900;TraesCS7D03G0445300
ko00740	Riboflavin metabolism	0.0057	0.0023	2.42	0.0184142	0.0809044	TraesCS3B03G0278900LC;TraesCS4A03G0255400;TraesCS4D03G0454600;TraesCS6B03G0652700;TraesCS6D03G0470800;TraesCS7B03G0843200;TraesCS7D03G0957900;Triticum_aestivum_newGene_142438
ko00052	Galactose metabolism	0.0227	0.0153	1.48	0.0196217	0.0826177	TraesCS1B03G1114100;TraesCS2A03G1293500;TraesCS2B03G1448200;TraesCS2D03G0909100;TraesCS2D03G1223000;TraesCS3A03G0247900;TraesCS3A03G0442000;TraesCS3B03G0015900;TraesCS3B03G0317200;TraesCS3B03G0693500LC;TraesCS3B03G0800300;TraesCS3D03G0468500LC;TraesCS4A03G0040800;TraesCS4A03G0544700LC;TraesCS4B03G0604800;TraesCS4B03G0630500;TraesCS4B03G0743700;TraesCS4D03G0536300;TraesCS4D03G0663100;TraesCS5A03G0…
ko00900	Terpenoid backbone biosynthesis	0.0085	0.0044	1.92	0.0245626	0.0992845	TraesCS1A03G0657000;TraesCS1B03G0745100;TraesCS1D03G0614900;TraesCS2B03G0102800;TraesCS2D03G1324000;TraesCS3B03G0960100;TraesCS3D03G0550100;TraesCS3D03G0768100;TraesCS4D03G0115700;TraesCS4D03G0805800;TraesCS7A03G0571800;Triticum_aestivum_newGene_108990
ko00630	Glyoxylate and dicarboxylate metabolism	0.0135	0.0086	1.57	0.0375536	0.145957	TraesCS1B03G0215500;TraesCS1D03G0151100;TraesCS2A03G0386900;TraesCS2A03G1152000;TraesCS2A03G1313500;TraesCS2B03G0100100;TraesCS2B03G0102800;TraesCS2B03G1515500;TraesCS2D03G1278500;TraesCS3A03G0224000;TraesCS3A03G0642900;TraesCS3B03G0275700;TraesCS3B03G0721900;TraesCS3B03G0985500;TraesCS3D03G0588200;TraesCS3D03G0836200;TraesCS4B03G0869600;TraesCS5A03G0659200;TraesCS5A03G1185000
ko04070	Phosphatidylinositol signaling system	0.0135	0.0087	1.55	0.0411228	0.15317	TraesCS1A03G0873800;TraesCS1B03G0637700;TraesCS1B03G1018400;TraesCS2A03G0395000;TraesCS2B03G0228300;TraesCS2B03G0522100;TraesCS3A03G0859800;TraesCS3B03G0049100LC;TraesCS4D03G0254800;TraesCS5B03G0332800;TraesCS5D03G0320100;TraesCS6A03G0397600;TraesCS7A03G0313700;TraesCS7A03G0802800;TraesCS7B03G0089400;TraesCS7B03G1341500;TraesCS7D03G0296500;TraesCS7D03G1307600;Triticum_aestivum_newGene_46417
ko00280	Valine, leucine and isoleucine degradation	0.0078	0.0043	1.82	0.0424408	0.15317	TraesCS2B03G0102800;TraesCS3A03G0000200;TraesCS3A03G0693700;TraesCS3B03G0790000;TraesCS3B03G0831500;TraesCS3D03G0631000;TraesCS4A03G0026400;TraesCS4D03G0805800;TraesCS5A03G0092400;TraesCS6A03G0662200LC;TraesCS6B03G0814900
ko00591	Linoleic acid metabolism	0.005	0.0023	2.15	0.0460215	0.160365	TraesCS1A03G0560400;TraesCS1B03G0653700;TraesCS4A03G0985800;TraesCS5B03G0957600;TraesCS5D03G0868300;TraesCS6B03G1118700;TraesCS7A03G0566700
ko03008	Ribosome biogenesis in eukaryotes	0.0149	0.0103	1.45	0.0610992	0.205808	TraesCS1A03G0385800;TraesCS1A03G0839200;TraesCS1B03G0962700;TraesCS1D03G0808400;TraesCS2A03G0200300;TraesCS2A03G0751200;TraesCS2B03G0272700;TraesCS2B03G0828300;TraesCS2D03G0694400;TraesCS3A03G0944600;TraesCS3B03G0535200;TraesCS4A03G0145200;TraesCS5A03G1058900;TraesCS5B03G0067600;TraesCS5B03G0646900;TraesCS5D03G0596500;TraesCS7A03G0224800;TraesCS7A03G0601600;TraesCS7A03G1161600;TraesCS7B03G0429300…
ko00906	Carotenoid biosynthesis	0.0057	0.0032	1.78	0.0837742	0.265358	TraesCS1A03G0178400;TraesCS5A03G0601100;TraesCS5B03G0619900;TraesCS6A03G0987200;TraesCS6B03G1210300;TraesCS6B03G1226900;TraesCS6D03G0872500;TraesCS6D03G0881700
ko03420	Nucleotide excision repair	0.0135	0.0095	1.42	0.0848243	0.265358	TraesCS1A03G0209900;TraesCS1A03G0634500;TraesCS1A03G0856100;TraesCS1B03G0583300;TraesCS1B03G0991000;TraesCS1D03G0445800;TraesCS1D03G0474900;TraesCS3A03G0182200;TraesCS3A03G0666000;TraesCS3B03G0222900;TraesCS3B03G1005000;TraesCS3D03G0608500;TraesCS4B03G0969400;TraesCS5B03G0691600LC;TraesCS6B03G0769100;TraesCS6B03G0862300;TraesCS7A03G0498800;TraesCS7B03G0314700;TraesCS7D03G0482300
ko00300	Lysine biosynthesis	0.0028	0.0012	2.38	0.0884913	0.265358	TraesCS4A03G0237900;TraesCS4B03G0528700;TraesCS4D03G0468800;TraesCS6D03G0673700
ko03410	Base excision repair	0.0071	0.0043	1.64	0.0892818	0.265358	TraesCS1A03G0091000;TraesCS1B03G0109900;TraesCS1D03G0080900;TraesCS1D03G0445800;TraesCS2B03G1206400;TraesCS3D03G0571400;TraesCS3D03G0729100;TraesCS5B03G0448700;TraesCS5D03G0420200;TraesCS7B03G0211000LC
ko00520	Amino sugar and nucleotide sugar metabolism	0.0234	0.0183	1.28	0.0945243	0.272912	TraesCS1B03G0716000;TraesCS2D03G0844600;TraesCS2D03G0964900;TraesCS3A03G0074600;TraesCS3B03G0352800;TraesCS3B03G0693500LC;TraesCS3B03G1010400;TraesCS3D03G0468500LC;TraesCS4A03G0163600;TraesCS4A03G0204900;TraesCS4A03G0209600;TraesCS4A03G0544700LC;TraesCS4A03G1111000;TraesCS4B03G0564800;TraesCS4B03G0570100;TraesCS4B03G0662200;TraesCS4D03G0287600;TraesCS4D03G0498900;TraesCS4D03G0504000;TraesCS4D03G0…
ko00670	One carbon pool by folate	0.0028	0.0013	2.26	0.102032	0.286407	TraesCS2A03G1152000;TraesCS3D03G0836200;TraesCS5B03G0324200;TraesCS5D03G0326700
ko00945	Stilbenoid, diarylheptanoid and gingerol biosynthesis	0.0092	0.0064	1.45	0.119163	0.325451	TraesCS2B03G0442400;TraesCS3B03G0915800;TraesCS3D03G0866800;TraesCS4A03G1093500;TraesCS7A03G0154400;TraesCS7A03G0251800;TraesCS7A03G0252200;TraesCS7A03G0966600;TraesCS7B03G0803500;TraesCS7D03G0106200;TraesCS7D03G0206200;TraesCS7D03G0228400;TraesCS7D03G0925100
ko03015	mRNA surveillance pathway	0.0135	0.0102	1.33	0.13321	0.354242	TraesCS1B03G0706300;TraesCS2A03G0121000;TraesCS2A03G0446300;TraesCS2B03G0165900;TraesCS2D03G0116600;TraesCS2D03G0858500;TraesCS3D03G0954500LC;TraesCS4D03G0140900;TraesCS6A03G0472400;TraesCS6B03G0570700;TraesCS6B03G0583700;TraesCS6B03G1291100;TraesCS6D03G0411400;TraesCS6D03G0696600;TraesCS7A03G0878300;TraesCS7A03G1121700;TraesCS7B03G0735100;TraesCS7D03G0857900;TraesCS7D03G1068700
ko04146	Peroxisome	0.0113	0.0087	1.31	0.167743	0.434638	TraesCS1B03G0002000;TraesCS1B03G1036800;TraesCS3A03G1019800;TraesCS3A03G1020000;TraesCS3A03G1042500;TraesCS3B03G1166400;TraesCS3D03G0947100;TraesCS3D03G0969700;TraesCS4B03G0019500;TraesCS4B03G0938400;TraesCS4D03G0465300;TraesCS5A03G0659200;TraesCS6D03G0165100;TraesCS6D03G0876700;TraesCS7B03G0474100;TraesCS7D03G0627200
ko00860	Porphyrin and chlorophyll metabolism	0.0057	0.0039	1.47	0.18196	0.453154	TraesCS2A03G0366800;TraesCS2D03G0384100;TraesCS7A03G0297600;TraesCS7A03G1004800;TraesCS7B03G0844800;TraesCS7D03G0275400;TraesCS7D03G0959500;TraesCSU03G0191600
ko00941	Flavonoid biosynthesis	0.0149	0.012	1.24	0.184407	0.453154	TraesCS1A03G0852300;TraesCS1B03G0411500;TraesCS1B03G0984000;TraesCS1D03G0822500;TraesCS2B03G0442400;TraesCS3B03G0915800;TraesCS3D03G0645800;TraesCS4B03G0479700;TraesCS5D03G1074300;TraesCS5D03G1074400;TraesCS6B03G1024000;TraesCS7A03G0154400;TraesCS7A03G0251800;TraesCS7A03G0252200;TraesCS7A03G0331200;TraesCS7A03G0966600;TraesCS7A03G0998300;TraesCS7B03G0803500;TraesCS7D03G0206200;TraesCS7D03G0228400…
ko03060	Protein export	0.0092	0.007	1.32	0.188342	0.453154	TraesCS1A03G0672500;TraesCS1B03G0579400;TraesCS2B03G0116500;TraesCS4D03G0190100;TraesCS5A03G0424900;TraesCS5A03G0905100;TraesCS5B03G0419800;TraesCS5D03G0393200;TraesCS5D03G0867100;TraesCS6A03G0233900;TraesCS6D03G0168900;TraesCS7A03G0450300;TraesCS7B03G0412700
ko02010	ABC transporters	0.0149	0.0122	1.22	0.204643	0.480924	TraesCS1D03G0114000;TraesCS2A03G1129100;TraesCS2A03G1332800;TraesCS3A03G0712800;TraesCS3B03G0041100;TraesCS3B03G1294400;TraesCS4A03G0603900;TraesCS4B03G0218300;TraesCS4D03G0167000;TraesCS5A03G0430500;TraesCS5A03G1101500;TraesCS5B03G0424700;TraesCS5B03G0489300;TraesCS5B03G1170400;TraesCS6B03G0436800;TraesCS7A03G0331300;TraesCS7B03G0038500;TraesCS7B03G0671100;TraesCS7D03G0260400;TraesCS7D03G0318900…
ko00350	Tyrosine metabolism	0.0099	0.0078	1.27	0.221173	0.491689	TraesCS1A03G0121800;TraesCS1D03G0648800;TraesCS2B03G0328800;TraesCS2D03G0248600;TraesCS6A03G0644500;TraesCS6B03G0770600;TraesCS7A03G0134700;TraesCS7A03G0935300;TraesCS7A03G0935400;TraesCS7B03G0783700LC;TraesCS7D03G0120600;TraesCS7D03G0615300;TraesCS7D03G0902600;TraesCSU03G0334900LC
ko00563	Glycosylphosphatidylinositol (GPI)-anchor biosynthesis	0.0043	0.0029	1.47	0.225117	0.491689	TraesCS4B03G0279900;TraesCS4D03G0239100;TraesCS5B03G0788700;TraesCS6A03G0953800;TraesCS6B03G1163200;TraesCS6D03G0831300
ko00240	Pyrimidine metabolism	0.012	0.0098	1.23	0.228113	0.491689	TraesCS1A03G0910900;TraesCS1B03G1070700;TraesCS1B03G1147100;TraesCS1D03G0889800;TraesCS3A03G0645000;TraesCS3B03G0278900LC;TraesCS3B03G0724100;TraesCS4A03G0555200;TraesCS4D03G0218900;TraesCS4D03G0824900;TraesCS5A03G0427100;TraesCS5A03G0967900;TraesCS5A03G1278700;TraesCS5B03G1017900;TraesCS7A03G1061300;TraesCS7B03G0843200;TraesCS7D03G0957900
ko00920	Sulfur metabolism	0.0043	0.0029	1.46	0.228687	0.491689	TraesCS5B03G0160200;TraesCS5B03G0332800;TraesCS5B03G0967700;TraesCS5D03G0320100;TraesCS5D03G0877500;TraesCS6B03G0430700
ko00970	Aminoacyl-tRNA biosynthesis	0.0213	0.0185	1.15	0.239035	0.502114	TraesCS1B03G1044700;TraesCS1D03G0549900;TraesCS1D03G0972000;TraesCS2A03G0307400;TraesCS2A03G0720900;TraesCS2B03G0425100;TraesCS2B03G0636400;TraesCS2B03G0797500;TraesCS2B03G1338700;TraesCS2D03G0323100;TraesCS2D03G0665200;TraesCS3A03G0351000;TraesCS3A03G0382400;TraesCS3A03G0974400;TraesCS3B03G0366600;TraesCS3B03G0468400;TraesCS3D03G0369700;TraesCS4A03G0099500;TraesCS5B03G0112300;TraesCS5B03G1365700…
ko00053	Ascorbate and aldarate metabolism	0.012	0.0099	1.21	0.243473	0.502114	TraesCS2A03G0760500;TraesCS2B03G0522100;TraesCS2B03G0839500;TraesCS3B03G0049100LC;TraesCS3B03G0693500LC;TraesCS3D03G0468500LC;TraesCS4A03G0544700LC;TraesCS4B03G0801100;TraesCS4D03G0718400;TraesCS5B03G0328800;TraesCS6A03G0158800;TraesCS6B03G0225700;TraesCS6D03G0141200;TraesCS7B03G0469800;TraesCS7B03G0857000;TraesCSU03G0288300;Triticum_aestivum_newGene_212069
ko00950	Isoquinoline alkaloid biosynthesis	0.0085	0.0068	1.25	0.258284	0.522006	TraesCS1A03G0121800;TraesCS1D03G0648800;TraesCS2B03G0328800;TraesCS2D03G0248600;TraesCS7A03G0134700;TraesCS7A03G0935300;TraesCS7A03G0935400;TraesCS7B03G0783700LC;TraesCS7D03G0120600;TraesCS7D03G0615300;TraesCS7D03G0902600;TraesCSU03G0334900LC
ko00232	Caffeine metabolism	0.0007	0.0002	3.01	0.285469	0.564516	TraesCS6D03G0165100
ko00072	Synthesis and degradation of ketone bodies	0.0014	0.0008	1.84	0.296077	0.564516	TraesCS2B03G0102800;TraesCS4D03G0805800
ko04122	Sulfur relay system	0.0014	0.0008	1.84	0.296077	0.564516	TraesCS5B03G0160200;TraesCS6B03G0430700
ko04144	Endocytosis	0.0255	0.0233	1.1	0.309779	0.578614	TraesCS1A03G0339400;TraesCS1A03G0616800;TraesCS1A03G0720300;TraesCS1A03G0742600;TraesCS1B03G0429800;TraesCS1B03G0822000;TraesCS1B03G0847700;TraesCS1D03G0324800;TraesCS1D03G0351900;TraesCS1D03G0683500;TraesCS1D03G0710900;TraesCS2A03G0576800;TraesCS2B03G0669100;TraesCS2D03G0542100;TraesCS3A03G0351700;TraesCS4A03G0862200;TraesCS4A03G0886400LC;TraesCS4B03G0512400;TraesCS4B03G0986200;TraesCS4D03G02548…
ko00785	Lipoic acid metabolism	0.0007	0.0003	2.65	0.31679	0.578614	TraesCS2B03G0883100
ko00603	Glycosphingolipid biosynthesis - globo and isoglobo series	0.0014	0.0008	1.74	0.320648	0.578614	TraesCS4B03G0662200;TraesCS4D03G0584500
ko00260	Glycine, serine and threonine metabolism	0.0071	0.006	1.19	0.332632	0.589707	TraesCS2A03G1152000;TraesCS2B03G0100100;TraesCS3A03G0196100;TraesCS3A03G0642900;TraesCS3B03G0721900;TraesCS3B03G0985500;TraesCS3D03G0588200;TraesCS3D03G0836200;TraesCS4A03G0026400;TraesCS7D03G0615300
ko00250	Alanine, aspartate and glutamate metabolism	0.0064	0.0054	1.18	0.354102	0.616947	TraesCS1B03G0275700;TraesCS1B03G0776800;TraesCS3A03G0675900;TraesCS3B03G0772100;TraesCS3D03G0616600;TraesCS4A03G0026400;TraesCS5A03G0390300;TraesCS5A03G0427100;TraesCS5D03G0377900
ko00261	Monobactam biosynthesis	0.0014	0.0009	1.58	0.361079	0.618441	TraesCS5B03G0967700;TraesCS5D03G0877500
ko00770	Pantothenate and CoA biosynthesis	0.0035	0.0029	1.22	0.390736	0.658082	TraesCS3B03G0278900LC;TraesCS7B03G0496300;TraesCS7B03G0843200;TraesCS7D03G0369100;TraesCS7D03G0957900
ko03440	Homologous recombination	0.0135	0.0126	1.07	0.411616	0.673999	TraesCS1A03G0634700;TraesCS1B03G0532700;TraesCS1D03G0595000;TraesCS2A03G0439000;TraesCS2B03G1364600;TraesCS3A03G0218200;TraesCS3A03G0926200;TraesCS3B03G1051200;TraesCS3D03G0858900;TraesCS3D03G1060000;TraesCS3D03G1066600;TraesCS4A03G1000200;TraesCS4D03G0025500;TraesCS5B03G0691600LC;TraesCS5B03G1205000;TraesCS5D03G1087500;TraesCS6B03G0769100;TraesCS7D03G0222000;TraesCS7D03G0615600
ko00944	Flavone and flavonol biosynthesis	0.0028	0.0024	1.2	0.425732	0.673999	TraesCS2D03G0857400;TraesCS4A03G0981600;TraesCS4B03G0119300;TraesCS7A03G0998300
ko00790	Folate biosynthesis	0.005	0.0044	1.13	0.426845	0.673999	TraesCS2D03G1046900;TraesCS3D03G0568000;TraesCS5A03G1274300;TraesCS6B03G0652700;TraesCS6D03G0360700;TraesCS6D03G0470800;TraesCS7D03G1273000LC
ko04626	Plant-pathogen interaction	0.1021	0.1004	1.02	0.429033	0.673999	TraesCS1A03G0037900;TraesCS1A03G0065300;TraesCS1A03G0065900;TraesCS1A03G0796400;TraesCS1A03G1018200;TraesCS1B03G0235500;TraesCS1B03G0676400;TraesCS1B03G0878300;TraesCS1B03G0915800;TraesCS1D03G0046200;TraesCS1D03G0054900;TraesCS1D03G0166900;TraesCS1D03G0451000;TraesCS1D03G0504700;TraesCS1D03G0596200;TraesCS1D03G0705200;TraesCS1D03G0763300;TraesCS1D03G0886500;TraesCS1D03G0887600;TraesCS1D03G0998700…
ko00010	Glycolysis / Gluconeogenesis	0.017	0.0162	1.05	0.43725	0.673999	TraesCS1B03G1114100;TraesCS2A03G0397000;TraesCS2A03G1288600;TraesCS2B03G0522600;TraesCS2D03G0411500;TraesCS2D03G0974900;TraesCS3A03G0074600;TraesCS3A03G0615800;TraesCS3B03G0800300;TraesCS5A03G0183900;TraesCS5A03G1115600;TraesCS5B03G0055600LC;TraesCS5B03G0486200;TraesCS5B03G1183600;TraesCS5D03G0959300;TraesCS6A03G0644500;TraesCS6B03G0770600;TraesCS6D03G0162800LC;TraesCS6D03G0407100LC;TraesCS7A03G0…
ko04120	Ubiquitin mediated proteolysis	0.0269	0.0261	1.03	0.440206	0.673999	TraesCS1A03G0218600;TraesCS1D03G0920400;TraesCS2A03G0594000;TraesCS2A03G1077900;TraesCS2B03G0287700LC;TraesCS2B03G0704800;TraesCS2B03G1209800;TraesCS2D03G0570300;TraesCS2D03G1265100;TraesCS3A03G0056900;TraesCS3A03G0057000;TraesCS3A03G0058900;TraesCS3A03G0682300;TraesCS3A03G0889800;TraesCS3B03G0031800;TraesCS3B03G0471700LC;TraesCS3B03G1005000;TraesCS3B03G1352500;TraesCS3D03G0031200;TraesCS3D03G003…
ko03030	DNA replication	0.0092	0.0087	1.06	0.458489	0.691516	TraesCS1A03G0856100;TraesCS1B03G0991000;TraesCS1D03G0445800;TraesCS3A03G0512400;TraesCS3A03G0899000;TraesCS3B03G0553000;TraesCS3B03G1022500LC;TraesCS3D03G0472600;TraesCS3D03G0825200;TraesCS5B03G0691600LC;TraesCS6B03G0769100;TraesCS6B03G0862300;TraesCS6D03G0295500LC
ko00071	Fatty acid degradation	0.0043	0.0039	1.09	0.475165	0.706128	TraesCS1A03G0855800;TraesCS1B03G0990500;TraesCS2B03G0102800;TraesCS3D03G0751800;TraesCS6A03G0644500;TraesCS6B03G0770600
ko00450	Selenocompound metabolism	0.0028	0.0026	1.1	0.493601	0.722894	TraesCS1B03G0036800;TraesCS4A03G0099500;TraesCS5B03G0967700;TraesCS5D03G0877500
ko01040	Biosynthesis of unsaturated fatty acids	0.0043	0.0041	1.04	0.516853	0.746133	TraesCS2D03G0784100;TraesCS6A03G0745400;TraesCS6D03G0627300;TraesCS7B03G0350300;TraesCS7B03G0550300;Triticum_aestivum_newGene_219723
ko00942	Anthocyanin biosynthesis	0.0007	0.0006	1.22	0.563629	0.7947	TraesCS5D03G0353000
ko01212	Fatty acid metabolism	0.0092	0.0094	0.98	0.566224	0.7947	TraesCS1A03G0573800;TraesCS2A03G0134700;TraesCS2A03G0926800;TraesCS2B03G0102800;TraesCS2D03G0784100;TraesCS2D03G0866400;TraesCS4D03G0838100;TraesCS6A03G0745400;TraesCS6D03G0627300;TraesCS7B03G0350300;TraesCS7B03G0550300;TraesCS7B03G0705500;Triticum_aestivum_newGene_219723
ko00780	Biotin metabolism	0.0014	0.0014	1.01	0.589527	0.808421	TraesCS2A03G0926800;TraesCS2D03G0866400
ko00330	Arginine and proline metabolism	0.0071	0.0074	0.96	0.600497	0.808421	TraesCS1A03G0913000LC;TraesCS1B03G0644100;TraesCS1D03G0532400;TraesCS1D03G0675000;TraesCS3A03G1046200LC;TraesCS4A03G1039100;TraesCS5A03G0952400;TraesCS5B03G1001200;TraesCS5D03G0908300;TraesCS7A03G0155900
ko04141	Protein processing in endoplasmic reticulum	0.0319	0.033	0.97	0.613619	0.808421	TraesCS1A03G0339400;TraesCS1A03G0616800;TraesCS1A03G0791800;TraesCS1A03G0840000;TraesCS1B03G0429800;TraesCS1B03G0750100;TraesCS1B03G0909700;TraesCS1D03G0758000;TraesCS2A03G0288200;TraesCS2A03G0661400LC;TraesCS2B03G0835000;TraesCS2B03G1439700;TraesCS2D03G0717200;TraesCS2D03G0968700;TraesCS3A03G0070200;TraesCS3A03G0509800;TraesCS3A03G0748700LC;TraesCS3B03G0993000;TraesCS3D03G0079700;TraesCS3D03G053…
ko03013	RNA transport	0.0298	0.0311	0.96	0.634596	0.808421	TraesCS1A03G0402100;TraesCS1B03G0493200;TraesCS1D03G0370900;TraesCS2A03G0291300;TraesCS2A03G0381200;TraesCS2A03G0751200;TraesCS2A03G0868600;TraesCS2B03G0507600;TraesCS2B03G0828300;TraesCS2B03G0960000;TraesCS2B03G1271300;TraesCS2D03G0306500;TraesCS2D03G0645200;TraesCS2D03G0694400;TraesCS2D03G0809000;TraesCS2D03G0858500;TraesCS2D03G1141900LC;TraesCS3A03G0304000;TraesCS3A03G0636500;TraesCS3B03G03801…
ko00565	Ether lipid metabolism	0.0028	0.0031	0.92	0.637471	0.808421	TraesCS4A03G0862200;TraesCS7A03G0983600;TraesCS7B03G0821500;TraesCS7D03G0942600LC
ko00360	Phenylalanine metabolism	0.0092	0.01	0.92	0.651638	0.808421	TraesCS1A03G0121800;TraesCS1A03G0913000LC;TraesCS1D03G0648800;TraesCS2B03G0328800;TraesCS2D03G0248600;TraesCS7A03G0134700;TraesCS7A03G0935300;TraesCS7A03G0935400;TraesCS7B03G0783700LC;TraesCS7D03G0120600;TraesCS7D03G0615300;TraesCS7D03G0902600;TraesCSU03G0334900LC
ko00073	Cutin, suberine and wax biosynthesis	0.0078	0.0086	0.9	0.67545	0.808421	TraesCS1A03G0435900;TraesCS3B03G0018000;TraesCS3B03G0102000;TraesCS3D03G0014600;TraesCS3D03G0751800;TraesCS4A03G1162200;TraesCS4B03G0019500;TraesCS4B03G0938400;TraesCS7B03G0474100;TraesCS7B03G0956000;TraesCS7D03G0627200
ko03020	RNA polymerase	0.0184	0.0199	0.93	0.682049	0.808421	TraesCS1A03G0054500LC;TraesCS1A03G0233500;TraesCS1A03G0543600LC;TraesCS1B03G0680900LC;TraesCS2D03G0501000LC;TraesCS3A03G0080900LC;TraesCS3A03G0681000;TraesCS3A03G0898700LC;TraesCS3A03G1057700;TraesCS3B03G0231600LC;TraesCS3B03G0458900LC;TraesCS3B03G0779700;TraesCS3D03G0620600;TraesCS4A03G0612100LC;TraesCS5B03G0695600;TraesCS5B03G0710200LC;TraesCS6A03G0760000;TraesCS6B03G0903500;TraesCS6B03G0903600…
ko00564	Glycerophospholipid metabolism	0.012	0.0133	0.91	0.693608	0.808421	TraesCS1B03G0637700;TraesCS1B03G1005200;TraesCS1B03G1053700;TraesCS1B03G1087700;TraesCS1D03G0185800;TraesCS1D03G0838800;TraesCS2D03G0833700;TraesCS3A03G0786400;TraesCS3A03G1237000;TraesCS3B03G0823800;TraesCS3D03G0982100;TraesCS4A03G0862200;TraesCS4B03G0367500;TraesCS6A03G0010400;TraesCS7A03G0983600;TraesCS7B03G0821500;TraesCS7D03G0942600LC
ko00750	Vitamin B6 metabolism	0.0007	0.0008	0.85	0.695174	0.808421	TraesCS2A03G0613000
ko00650	Butanoate metabolism	0.0021	0.0025	0.84	0.698901	0.808421	TraesCS2B03G0102800;TraesCS4D03G0805800;TraesCS7D03G0985200
ko00051	Fructose and mannose metabolism	0.0057	0.0069	0.83	0.753695	0.808421	TraesCS1B03G1114100;TraesCS3B03G0800300;TraesCS5A03G0183900;TraesCS5B03G0055600LC;TraesCS5D03G0959300;TraesCS5D03G1104000;TraesCS6D03G0162800LC;TraesCS6D03G0407100LC
ko00410	beta-Alanine metabolism	0.0021	0.0029	0.74	0.773499	0.808421	TraesCS3B03G0831500;TraesCS5A03G0092400;TraesCS7D03G0615300
ko00040	Pentose and glucuronate interconversions	0.0177	0.0203	0.87	0.785115	0.808421	TraesCS2A03G0989900;TraesCS2D03G0034000;TraesCS2D03G0927700;TraesCS3A03G1146300;TraesCS3B03G0693500LC;TraesCS3D03G0468500LC;TraesCS3D03G1071700;TraesCS4A03G0544700LC;TraesCS4B03G1015200;TraesCS4D03G0303000;TraesCS5A03G0111200;TraesCS5A03G0655100;TraesCS6A03G0158800;TraesCS6B03G0225700;TraesCS6B03G0822800;TraesCS6B03G0875600LC;TraesCS6D03G0544700;TraesCS7A03G0812700;TraesCS7B03G0816700;TraesCS7B03…
ko01200	Carbon metabolism	0.0255	0.0291	0.88	0.812058	0.808421	TraesCS1B03G0275700;TraesCS1B03G1114100;TraesCS2A03G0397000;TraesCS2A03G1152000;TraesCS2A03G1288600;TraesCS2B03G0100100;TraesCS2B03G0102800;TraesCS2B03G0522600;TraesCS2B03G0932700;TraesCS2D03G0411500;TraesCS3A03G0074600;TraesCS3A03G0615800;TraesCS3A03G0642900;TraesCS3A03G0871600;TraesCS3B03G0721900;TraesCS3B03G0800300;TraesCS3B03G0820000;TraesCS3B03G0831500;TraesCS3B03G0985500;TraesCS3D03G0317900…
ko04130	SNARE interactions in vesicular transport	0.0021	0.0031	0.69	0.814288	0.808421	TraesCS1A03G0215300;TraesCS3A03G0368200;TraesCS7A03G0109200
ko00710	Carbon fixation in photosynthetic organisms	0.005	0.0067	0.74	0.835945	0.808421	TraesCS1B03G0275700;TraesCS3A03G0871600;TraesCS3B03G0820000;TraesCS3D03G0317900;TraesCS3D03G0657400;TraesCS5A03G1113500;TraesCS6D03G0162800LC
ko03010	Ribosome	0.0397	0.0447	0.89	0.837634	0.808421	TraesCS1A03G0004000;TraesCS1B03G0819100;TraesCS1B03G1225200;TraesCS1D03G0665400;TraesCS2A03G0192600;TraesCS2A03G0224200;TraesCS2A03G0357600;TraesCS2A03G0864600;TraesCS2B03G0257400;TraesCS2B03G0309800;TraesCS2B03G0477700;TraesCS2B03G0965200;TraesCS2B03G1079400LC;TraesCS2D03G0193300;TraesCS2D03G0231300;TraesCS2D03G0639100;TraesCS2D03G0813800;TraesCS3A03G0399600;TraesCS3A03G0618600LC;TraesCS3B03G105…
ko00290	Valine, leucine and isoleucine biosynthesis	0.0007	0.0013	0.55	0.840942	0.808421	TraesCS7B03G0496300
ko03430	Mismatch repair	0.0057	0.0076	0.74	0.846705	0.808421	TraesCS1A03G0856100;TraesCS1B03G0991000;TraesCS1D03G0445800;TraesCS5B03G0691600LC;TraesCS6B03G0449600;TraesCS6B03G0769100;TraesCS6B03G0862300;TraesCS6D03G0308700
ko00908	Zeatin biosynthesis	0.005	0.0069	0.72	0.852373	0.808421	TraesCS2A03G0652000;TraesCS2B03G0716800;TraesCS3A03G0763900;TraesCS3A03G1128900;TraesCS3B03G0385800;TraesCS5A03G0939800;Triticum_aestivum_newGene_218611
ko00400	Phenylalanine, tyrosine and tryptophan biosynthesis	0.005	0.0069	0.72	0.85856	0.808421	TraesCS1D03G0648800;TraesCS2B03G0328800;TraesCS2D03G0248600;TraesCS3A03G0196100;TraesCS4D03G0488400;TraesCS5A03G0456200;TraesCS5D03G1101600
ko00640	Propanoate metabolism	0.0028	0.0044	0.65	0.867745	0.808421	TraesCS2A03G0134700;TraesCS2B03G0102800;TraesCS3B03G0831500;TraesCS5A03G0092400
ko00592	alpha-Linolenic acid metabolism	0.0057	0.0079	0.72	0.869753	0.808421	TraesCS1A03G0560400;TraesCS1B03G0040200;TraesCS1B03G0653700;TraesCS1D03G0028400;TraesCS2D03G0833700;TraesCS4B03G0367500;TraesCS5D03G0439300;TraesCS7A03G0566700
ko00480	Glutathione metabolism	0.0099	0.0133	0.75	0.895726	0.808421	TraesCS2A03G0760500;TraesCS2B03G0839500;TraesCS2B03G0932700;TraesCS3A03G0664700;TraesCS3A03G1066700;TraesCS3B03G0759400;TraesCS5A03G1005400;TraesCS5B03G0328800;TraesCS5B03G1052000;TraesCS5B03G1381500;TraesCS6A03G0659700;TraesCS6B03G0431500;TraesCSU03G0288300;Triticum_aestivum_newGene_75419
ko00910	Nitrogen metabolism	0.0043	0.0065	0.65	0.897783	0.808421	TraesCS1A03G1081100;TraesCS3A03G0675900;TraesCS3B03G0772100;TraesCS3D03G0616600;TraesCS6A03G0380100LC;TraesCS7D03G1237600
ko00902	Monoterpenoid biosynthesis	0.0007	0.0016	0.43	0.902913	0.808421	TraesCS1A03G1000300
ko00270	Cysteine and methionine metabolism	0.0106	0.0143	0.75	0.903812	0.808421	TraesCS2B03G0328800;TraesCS2B03G1307900;TraesCS2D03G0248600;TraesCS4A03G0026400;TraesCS4A03G0052400;TraesCS4A03G0210700;TraesCS4B03G0304200;TraesCS4B03G0563200;TraesCS4B03G0736600;TraesCS4D03G0655400;TraesCS5A03G0133900;TraesCS5B03G0160200;TraesCS6A03G0034700;TraesCS6B03G0430700;TraesCS6B03G0431500
ko00960	Tropane, piperidine and pyridine alkaloid biosynthesis	0.0028	0.0048	0.59	0.906421	0.808421	TraesCS1D03G0648800;TraesCS2B03G0328800;TraesCS2D03G0248600;TraesCS7D03G0615300
ko00340	Histidine metabolism	0.0007	0.0018	0.4	0.922431	0.808421	TraesCS3B03G0049100LC
ko00062	Fatty acid elongation	0.0043	0.0069	0.61	0.9276	0.808421	TraesCS1A03G0573800;TraesCS2D03G0784100;TraesCS4D03G0701000;TraesCS4D03G0838100;TraesCS6A03G0441900;Triticum_aestivum_newGene_219723
ko00061	Fatty acid biosynthesis	0.0028	0.0053	0.53	0.942833	0.808421	TraesCS2A03G0134700;TraesCS2A03G0926800;TraesCS2D03G0866400;TraesCS7B03G0705500
ko00620	Pyruvate metabolism	0.0085	0.0128	0.67	0.947886	0.808421	TraesCS2A03G0134700;TraesCS2A03G0136900;TraesCS2A03G1288600;TraesCS2B03G0102800;TraesCS2D03G0136100;TraesCS3A03G0615800;TraesCS3B03G0820000;TraesCS3D03G0317900;TraesCS3D03G0657400;TraesCS5A03G1113500;TraesCS7B03G0436400;Triticum_aestivum_newGene_26437
ko00561	Glycerolipid metabolism	0.0071	0.011	0.64	0.948455	0.808421	TraesCS1B03G0637700;TraesCS1B03G0716000;TraesCS2B03G1004300;TraesCS2D03G0684600;TraesCS3A03G0691700;TraesCS3B03G0787300;TraesCS3D03G0628700;TraesCS4A03G0567000;TraesCS6A03G0010400;TraesCS6A03G0741800
ko04712	Circadian rhythm - plant	0.0071	0.0111	0.64	0.952256	0.808421	TraesCS3A03G0734000;TraesCS3D03G0655300;TraesCS4B03G0262800;TraesCS4D03G0491100;TraesCS4D03G0675600;TraesCS5A03G0723700;TraesCS5D03G0690500;TraesCS5D03G1074300;TraesCS5D03G1074400;TraesCS6D03G0533600
ko00590	Arachidonic acid metabolism	0.0007	0.0022	0.32	0.958632	0.808421	TraesCS1B03G1036800
ko00402	Benzoxazinoid biosynthesis	0.0021	0.0047	0.45	0.964398	0.808421	TraesCS2A03G0054300;TraesCS2D03G0055500;TraesCS5B03G1092400
ko00460	Cyanoamino acid metabolism	0.0064	0.011	0.58	0.973238	0.808421	TraesCS2A03G0274500;TraesCS2A03G1152000;TraesCS2B03G1022000;TraesCS3B03G1493000;TraesCS3D03G0836200;TraesCS3D03G1178600;TraesCS5D03G0688500;TraesCS7B03G0271800;TraesCS7D03G0446500
ko04016	MAPK signaling pathway - plant	0.0446	0.0576	0.77	0.987604	0.808421	TraesCS1A03G0037900;TraesCS1A03G0647900;TraesCS1A03G1014400;TraesCS1B03G0235500;TraesCS1B03G1045900;TraesCS1B03G1195500;TraesCS1D03G0046200;TraesCS1D03G0166900;TraesCS1D03G0451000;TraesCS1D03G0596200;TraesCS1D03G0705200;TraesCS1D03G0975200;TraesCS2A03G1192100;TraesCS2B03G0144900;TraesCS2B03G0753100;TraesCS2B03G1357100;TraesCS2D03G0101800;TraesCS2D03G0917300;TraesCS2D03G1101100;TraesCS2D03G1147100…
ko04075	Plant hormone signal transduction	0.0737	0.0902	0.82	0.989042	0.808421	TraesCS1A03G0420500;TraesCS1A03G0647900;TraesCS1B03G0299600LC;TraesCS1B03G0514800;TraesCS1B03G0754300;TraesCS1B03G0870100;TraesCS1D03G0283800;TraesCS1D03G0402200;TraesCS1D03G0625700;TraesCS1D03G0705200;TraesCS1D03G0797500;TraesCS1D03G0950100;TraesCS2A03G0180700LC;TraesCS2A03G0238300;TraesCS2A03G0282000;TraesCS2A03G0921500;TraesCS2B03G0144900;TraesCS2B03G0526100;TraesCS2B03G0753100;TraesCS2B03G101…
ko00020	Citrate cycle (TCA cycle)	0.0035	0.0084	0.42	0.992271	0.808421	TraesCS4B03G0869600;TraesCS5A03G1185000;TraesCS6D03G0479900;TraesCS7B03G0436400;Triticum_aestivum_newGene_26437
ko03018	RNA degradation	0.0149	0.024	0.62	0.993905	0.808421	TraesCS1A03G0691100;TraesCS1B03G1114100;TraesCS2A03G0812000;TraesCS2A03G0852900;TraesCS2B03G0108300;TraesCS2B03G0897500;TraesCS2D03G0752600;TraesCS3A03G0043200;TraesCS3B03G0056500;TraesCS3B03G0800300;TraesCS3D03G0045600;TraesCS4A03G0357200;TraesCS4A03G0878000;TraesCS5B03G0055600LC;TraesCS5B03G1258500;TraesCS5B03G1347500;TraesCS5D03G0959300;TraesCS5D03G1128200;TraesCS5D03G1218300;TraesCS6B03G00258…
ko00940	Phenylpropanoid biosynthesis	0.0248	0.038	0.65	0.997783	0.808421	TraesCS1A03G0523000;TraesCS1A03G1022100;TraesCS1B03G0317200;TraesCS1B03G0612700;TraesCS1D03G0184800;TraesCS2A03G0274500;TraesCS2A03G1251200;TraesCS2B03G0442400;TraesCS2B03G0933500;TraesCS2B03G1022000;TraesCS2B03G1431500;TraesCS3A03G0885500;TraesCS3B03G0704000;TraesCS3B03G0915800;TraesCS3D03G0574300;TraesCS3D03G0812700;TraesCS4B03G0609900;TraesCS4B03G0904100;TraesCS4D03G0540500;TraesCS4D03G0795800…
ko01230	Biosynthesis of amino acids	0.0227	0.0364	0.62	0.998798	0.808421	TraesCS1B03G0275700;TraesCS1B03G1114100;TraesCS1D03G0648800;TraesCS1D03G0675000;TraesCS2A03G1152000;TraesCS2A03G1288600;TraesCS2B03G0521100;TraesCS3A03G0196100;TraesCS3A03G0615800;TraesCS3A03G0675900;TraesCS3B03G0049100LC;TraesCS3B03G0772100;TraesCS3B03G0800300;TraesCS3D03G0616600;TraesCS3D03G0836200;TraesCS4A03G0237900;TraesCS4B03G0304200;TraesCS4B03G0528700;TraesCS4B03G0869600;TraesCS4D03G04688…
ko00904	Diterpenoid biosynthesis	0.005	0.0127	0.39	0.999036	0.808421	TraesCS2A03G1014800;TraesCS2D03G0056400;TraesCS3A03G0970500LC;TraesCS3B03G0336700;TraesCS5B03G0524200LC;Triticum_aestivum_newGene_159889;Triticum_aestivum_newGene_233409
ko00380	Tryptophan metabolism	0.0106	0.0217	0.49	0.999481	0.808421	TraesCS1A03G0121800;TraesCS1A03G0913000LC;TraesCS2B03G0102800;TraesCS3B03G0834800;TraesCS5A03G1012300;TraesCS5B03G1058900;TraesCS5D03G0957600;TraesCS5D03G0957800;TraesCS7A03G0134700;TraesCS7A03G0935300;TraesCS7A03G0935400;TraesCS7B03G0783700LC;TraesCS7D03G0120600;TraesCS7D03G0902600;TraesCSU03G0334900LC
ko00195	Photosynthesis	0.0128	0.0258	0.49	0.999788	0.808421	TraesCS1B03G0556800;TraesCS1D03G0467800;TraesCS2D03G1302500LC;TraesCS3A03G0178100LC;TraesCS3B03G0775700LC;TraesCS3D03G1103700LC;TraesCS4D03G0022900;TraesCS5A03G1079500;TraesCS5B03G0245800LC;TraesCS5B03G1143000;TraesCS5D03G0518000LC;TraesCS5D03G1014300LC;TraesCS5D03G1033100;TraesCS6B03G0675800;TraesCS6B03G1006200LC;TraesCS7B03G1231800LC;TraesCS7B03G1233700LC;TraesCSU03G0499200LC
ko03040	Spliceosome	0.0234	0.0439	0.53	0.999988	0.808421	TraesCS1A03G0339400;TraesCS1A03G0616800;TraesCS1A03G0691100;TraesCS1A03G0897100;TraesCS1B03G0022400;TraesCS1B03G0429800;TraesCS2A03G0364800;TraesCS2B03G0089100;TraesCS2B03G0489900;TraesCS2B03G1409000;TraesCS2D03G0381500;TraesCS4A03G0145200;TraesCS4A03G0348100;TraesCS4A03G0412400;TraesCS4A03G0737500;TraesCS4B03G0962500;TraesCS4D03G0038200;TraesCS4D03G0342900;TraesCS4D03G0831800;TraesCS5A03G0780600…
ko00909	Sesquiterpenoid and triterpenoid biosynthesis	0.0043	0.016	0.27	0.999993	0.808421	TraesCS4A03G0119200;TraesCS4B03G0643200;TraesCS4D03G0572600;TraesCS6B03G0128200LC;TraesCS6B03G0351200;Triticum_aestivum_newGene_182476
ko01210	2-Oxocarboxylic acid metabolism	0.0043	0.0211	0.2	1	0.808421	TraesCS1B03G0275700;TraesCS2B03G0521100;TraesCS4B03G0869600;TraesCS5A03G1185000;TraesCS6D03G0479900;TraesCS7B03G0496300
ko00130	Ubiquinone and other terpenoid-quinone biosynthesis	0.0078	0.0289	0.27	1	0.808421	TraesCS1B03G0267900;TraesCS2B03G0328800;TraesCS2B03G0442400;TraesCS2D03G0248600;TraesCS4D03G0716500LC;TraesCS6A03G0721400;TraesCS6B03G0855000;TraesCS6D03G0605000;TraesCS7A03G0966600;TraesCS7B03G0803500;TraesCS7D03G0925100
ko00220	Arginine biosynthesis	0.0014	0.0185	0.08	1	0.808421	TraesCS1B03G0275700;TraesCS2B03G0521100
ko00190	Oxidative phosphorylation	0.0092	0.0427	0.22	1	0.808421	TraesCS1A03G0370700;TraesCS1B03G0413600;TraesCS1D03G0721700;TraesCS2A03G0732900;TraesCS2D03G1162800;TraesCS3B03G1510300;TraesCS4A03G0008100;TraesCS4B03G0103300;TraesCS4B03G0788100;TraesCS4D03G0085800;TraesCS7D03G0951000;Triticum_aestivum_newGene_152362;Triticum_aestivum_newGene_170830

## Sheet: WY-0_vs_WY-3
ID	Description	GeneRatio	BgRatio	enrich_factor	pvalue	qvalue	geneID
ko02010	ABC transporters	0.0402	0.0122	3.3	0.00325321	0.112972	TraesCS4A03G0919200;TraesCS5A03G0937200;TraesCS5B03G0988000;TraesCS5D03G0896500;TraesCS7A03G0171500;TraesCS7A03G0869800;TraesCS7D03G0159200;Triticum_aestivum_newGene_124204
ko03440	Homologous recombination	0.0402	0.0126	3.2	0.00390266	0.112972	TraesCS2A03G0284800;TraesCS2D03G0298300;TraesCS3B03G1322300;TraesCS3D03G1060000;TraesCS4A03G0157100;TraesCS4B03G0381200LC;TraesCS6A03G0875700;TraesCS6B03G1048200
ko04145	Phagosome	0.0251	0.0062	4.05	0.00831585	0.160481	TraesCS1A03G0663000;TraesCS1B03G0753200;TraesCS1D03G0624600;TraesCS7B03G0720900;TraesCS7D03G0844900
ko00970	Aminoacyl-tRNA biosynthesis	0.0452	0.0185	2.45	0.0121435	0.175761	TraesCS1A03G0524500;TraesCS1B03G0613900;TraesCS1D03G0507200;TraesCS2A03G0720900;TraesCS2B03G0797500;TraesCS2D03G0665200;TraesCS5A03G0253500;TraesCS5B03G0269100;TraesCS5D03G0264700
ko03020	RNA polymerase	0.0452	0.0199	2.27	0.0188557	0.207042	TraesCS2D03G0501000LC;TraesCS3A03G0898700LC;TraesCS3B03G0231600LC;TraesCS4A03G0409000LC;TraesCS4A03G0612100LC;TraesCS4B03G0429000LC;TraesCS5B03G0710200LC;TraesCS6A03G0409200LC;TraesCS7B03G0517500LC
ko00592	alpha-Linolenic acid metabolism	0.0251	0.0079	3.18	0.0214571	0.207042	TraesCS2B03G0983100;TraesCS4A03G0185200;TraesCS5A03G0958000;TraesCS5B03G1007800;TraesCS5D03G0913400
ko04146	Peroxisome	0.0251	0.0087	2.9	0.0301453	0.218242	TraesCS3A03G0354300;TraesCS3A03G1019800;TraesCS3A03G1020000;TraesCS3B03G1166400;TraesCS3D03G0947100
ko00515	Mannose type O-glycan biosynthesis	0.0101	0.0016	6.46	0.0386721	0.218242	TraesCS3A03G0044600;TraesCS3B03G0053700
ko00940	Phenylpropanoid biosynthesis	0.0653	0.038	1.72	0.0413944	0.218242	TraesCS1B03G0390800;TraesCS1D03G0310800;TraesCS3D03G0569700LC;TraesCS4A03G0823900;TraesCS4A03G0824400;TraesCS5B03G0971500;TraesCS5B03G1319200;TraesCS5D03G1179500;TraesCS5D03G1179800;TraesCS6A03G0613700;TraesCS6B03G0759200;TraesCS6D03G0526600;TraesCS7D03G0284100
ko04626	Plant-pathogen interaction	0.1407	0.1004	1.4	0.0425475	0.218242	TraesCS1A03G1047800;TraesCS2A03G0851600;TraesCS2B03G0944400;TraesCS2D03G0794500;TraesCS2D03G1266600;TraesCS3A03G0026500;TraesCS3A03G0173000;TraesCS3B03G0218700;TraesCS3D03G0072200;TraesCS3D03G0155400;TraesCS4A03G0595200;TraesCS4A03G0781900;TraesCS4A03G1152300;TraesCS4D03G0270400;TraesCS4D03G0648300;TraesCS5A03G0609100;TraesCS5D03G0572200;TraesCS6A03G0203200;TraesCS6A03G0288300;TraesCS6A03G0835000…
ko00730	Thiamine metabolism	0.0101	0.0017	5.98	0.0444872	0.218242	TraesCS2A03G0821700;TraesCS2D03G0763100
ko00604	Glycosphingolipid biosynthesis - ganglio series	0.0101	0.0017	5.93	0.0452356	0.218242	TraesCS4B03G0743700;TraesCS4D03G0663100
ko03410	Base excision repair	0.0151	0.0043	3.48	0.0561527	0.250073	TraesCS4A03G0157100;TraesCS4A03G0885800;TraesCS5A03G0455000
ko00531	Glycosaminoglycan degradation	0.0101	0.0025	4.03	0.0888228	0.360912	TraesCS4B03G0743700;TraesCS4D03G0663100
ko03013	RNA transport	0.0503	0.0311	1.62	0.0935091	0.360912	TraesCS1D03G1026100;TraesCS2A03G1025300;TraesCS3A03G0350000;TraesCS3B03G0425600;TraesCS3B03G1479100;TraesCS3D03G0340500;TraesCS6A03G0857600;TraesCS6B03G1026600;TraesCS6D03G0726200;Triticum_aestivum_newGene_232899
ko03450	Non-homologous end-joining	0.005	0.0006	8.65	0.109378	0.3886	TraesCS4A03G0885800
ko00260	Glycine, serine and threonine metabolism	0.0151	0.006	2.53	0.116334	0.3886	TraesCS3A03G0642900;TraesCS3B03G0721900;TraesCS3D03G0588200
ko00565	Ether lipid metabolism	0.0101	0.0031	3.25	0.126665	0.3886	TraesCS3A03G0500800;TraesCS3D03G0441100
ko00906	Carotenoid biosynthesis	0.0101	0.0032	3.15	0.132947	0.3886	TraesCS5A03G0051400;TraesCS6D03G0881700
ko00945	Stilbenoid, diarylheptanoid and gingerol biosynthesis	0.0151	0.0064	2.37	0.134244	0.3886	TraesCS4A03G1093500;TraesCS7D03G0106200;TraesCS7D03G0284100
ko00500	Starch and sucrose metabolism	0.0452	0.03	1.51	0.146023	0.40257	TraesCS2A03G0457900;TraesCS2D03G0421300;TraesCS2D03G0465600;TraesCS3D03G0569700LC;TraesCS4A03G0539800;TraesCS4A03G0957800;TraesCS4B03G0240800;TraesCS6B03G0774400;TraesCS7A03G1230300
ko00511	Other glycan degradation	0.0151	0.0069	2.18	0.159726	0.420332	TraesCS3A03G0343200;TraesCS4B03G0743700;TraesCS4D03G0663100
ko04144	Endocytosis	0.0352	0.0233	1.51	0.183644	0.462261	TraesCS3A03G0859300;TraesCS3B03G0983900;TraesCS3D03G0787900;TraesCS6B03G0704000LC;TraesCS7B03G0272600;TraesCS7B03G0720900;TraesCS7D03G0844900
ko00562	Inositol phosphate metabolism	0.0151	0.0083	1.83	0.227455	0.483802	TraesCS3A03G0628400;TraesCS3B03G0714000;TraesCS3D03G0581400
ko00905	Brassinosteroid biosynthesis	0.005	0.0014	3.68	0.238509	0.483802	TraesCS2B03G1483900
ko00630	Glyoxylate and dicarboxylate metabolism	0.0151	0.0086	1.76	0.243951	0.483802	TraesCS3A03G0642900;TraesCS3B03G0721900;TraesCS3D03G0588200
ko04070	Phosphatidylinositol signaling system	0.0151	0.0087	1.74	0.248938	0.483802	TraesCS3A03G0628400;TraesCS3B03G0714000;TraesCS3D03G0581400
ko03030	DNA replication	0.0151	0.0087	1.73	0.251437	0.483802	TraesCS3D03G0472600;TraesCS4A03G0157100;TraesCS4A03G0885800
ko03040	Spliceosome	0.0553	0.0439	1.26	0.260168	0.483802	TraesCS1B03G0004700;TraesCS2A03G0522600;TraesCS2B03G0605900;TraesCS2D03G0491900;TraesCS3A03G0859300;TraesCS3A03G0979100;TraesCS3B03G0983900;TraesCS3D03G0787900;TraesCS5A03G1066100;TraesCS7A03G0446100;Triticum_aestivum_newGene_232899
ko04120	Ubiquitin mediated proteolysis	0.0352	0.0261	1.35	0.26337	0.483802	TraesCS1A03G0218100;TraesCS1D03G0038600;TraesCS2A03G1044300;TraesCS2D03G0538300;TraesCS2D03G1265100;TraesCS3A03G0197900;TraesCS6B03G1064400
ko00514	Other types of O-glycan biosynthesis	0.005	0.0015	3.27	0.264316	0.483802	TraesCS3D03G0043600
ko00564	Glycerophospholipid metabolism	0.0201	0.0133	1.51	0.273564	0.483802	TraesCS2B03G0983100;TraesCS3A03G0500800;TraesCS3D03G0441100;TraesCS4B03G0449300
ko00030	Pentose phosphate pathway	0.0101	0.0052	1.94	0.275767	0.483802	TraesCS4A03G0086700;TraesCS7A03G0219700
ko00760	Nicotinate and nicotinamide metabolism	0.005	0.0018	2.74	0.306858	0.522514	TraesCS6A03G0227300
ko00360	Phenylalanine metabolism	0.0151	0.01	1.51	0.319043	0.52774	TraesCS6A03G0613700;TraesCS6B03G0759200;TraesCS6D03G0526600
ko00600	Sphingolipid metabolism	0.0151	0.0106	1.42	0.353928	0.569182	TraesCS4B03G0545500LC;TraesCS4B03G0743700;TraesCS4D03G0663100
ko00230	Purine metabolism	0.0151	0.0118	1.27	0.4195	0.636869	TraesCS1A03G0879700;TraesCS1B03G1026900;TraesCS5D03G0289600LC
ko00380	Tryptophan metabolism	0.0251	0.0217	1.16	0.43453	0.636869	TraesCS1A03G0606600;TraesCS1D03G0581100;TraesCS3A03G0205700;TraesCS3B03G0248400;TraesCS3D03G0184300
ko00330	Arginine and proline metabolism	0.0101	0.0074	1.36	0.434601	0.636869	TraesCS4A03G1039100;TraesCS7A03G0155900
ko00770	Pantothenate and CoA biosynthesis	0.005	0.0029	1.73	0.440018	0.636869	TraesCS4D03G0250400
ko04130	SNARE interactions in vesicular transport	0.005	0.0031	1.62	0.460721	0.639081	TraesCS3D03G0593100
ko00904	Diterpenoid biosynthesis	0.0151	0.0127	1.19	0.463624	0.639081	TraesCS2A03G1015500;TraesCS2B03G1133900;TraesCS2D03G0955700
ko00513	Various types of N-glycan biosynthesis	0.005	0.0052	0.96	0.647183	0.845535	TraesCS3D03G0906400
ko03050	Proteasome	0.005	0.0054	0.94	0.657034	0.845535	TraesCS7A03G0307800
ko00250	Alanine, aspartate and glutamate metabolism	0.005	0.0054	0.93	0.660256	0.845535	TraesCS6A03G0227300
ko00510	N-Glycan biosynthesis	0.005	0.0056	0.9	0.671816	0.845535	TraesCS3D03G0906400
ko00941	Flavonoid biosynthesis	0.0101	0.012	0.84	0.690431	0.850475	TraesCS2A03G1127400;TraesCS7D03G0284100
ko00051	Fructose and mannose metabolism	0.005	0.0069	0.73	0.74651	0.85944	TraesCS4A03G0086700
ko00270	Cysteine and methionine metabolism	0.0101	0.0143	0.7	0.77788	0.85944	TraesCS4A03G0210700;TraesCS4B03G0563200
ko04141	Protein processing in endoplasmic reticulum	0.0251	0.033	0.76	0.788666	0.85944	TraesCS1A03G0218100;TraesCS3A03G0859300;TraesCS3B03G0983900;TraesCS3D03G0787900;TraesCS3D03G0906400
ko03010	Ribosome	0.0352	0.0447	0.79	0.789992	0.85944	TraesCS2A03G0612000;TraesCS3A03G0304900;TraesCS3B03G0378600;TraesCS3B03G1500000LC;TraesCS3D03G0296500;TraesCS4A03G0503200;TraesCS4B03G0075200
ko00052	Galactose metabolism	0.0101	0.0153	0.66	0.810924	0.85944	TraesCS4B03G0743700;TraesCS4D03G0663100
ko00073	Cutin, suberine and wax biosynthesis	0.005	0.0086	0.58	0.822514	0.85944	TraesCS3D03G0395100
ko01200	Carbon metabolism	0.0201	0.0291	0.69	0.833578	0.85944	TraesCS3A03G0642900;TraesCS3B03G0721900;TraesCS3D03G0588200;TraesCS7A03G0219700
ko03420	Nucleotide excision repair	0.005	0.0095	0.53	0.851287	0.85944	TraesCS4A03G0157100
ko00053	Ascorbate and aldarate metabolism	0.005	0.0099	0.51	0.863451	0.85944	TraesCS6B03G1090900
ko03015	mRNA surveillance pathway	0.005	0.0102	0.49	0.869363	0.85944	Triticum_aestivum_newGene_232899
ko00460	Cyanoamino acid metabolism	0.005	0.011	0.46	0.889527	0.85944	TraesCS3D03G0569700LC
ko00561	Glycerolipid metabolism	0.005	0.011	0.46	0.889876	0.85944	TraesCS4B03G0449300
ko04712	Circadian rhythm - plant	0.005	0.0111	0.45	0.892289	0.85944	TraesCS4A03G0619600
ko00040	Pentose and glucuronate interconversions	0.0101	0.0203	0.49	0.914316	0.85944	TraesCS3A03G1146300;TraesCS3D03G1071700
ko00480	Glutathione metabolism	0.005	0.0133	0.38	0.930439	0.85944	TraesCS7A03G0219700
ko03018	RNA degradation	0.0101	0.024	0.42	0.953565	0.85944	TraesCS3A03G0616900;TraesCS3A03G0751500
ko00010	Glycolysis / Gluconeogenesis	0.005	0.0162	0.31	0.961718	0.85944	TraesCS4A03G0086700
ko04016	MAPK signaling pathway - plant	0.0251	0.0576	0.44	0.990689	0.85944	TraesCS3A03G0026500;TraesCS6A03G0288300;TraesCS6A03G0890000;TraesCS6B03G0376000;TraesCS6D03G0666900
ko00190	Oxidative phosphorylation	0.0151	0.0427	0.35	0.991758	0.85944	TraesCS2A03G0207200LC;TraesCS4A03G0727000;TraesCS4B03G0068900
ko04075	Plant hormone signal transduction	0.0452	0.0902	0.5	0.994606	0.85944	TraesCS1A03G0201000;TraesCS1D03G0950100;TraesCS3A03G0026500;TraesCS4A03G0619600;TraesCS4B03G0346800LC;TraesCS6A03G0890000;TraesCS6B03G0914600;TraesCS6D03G0666900;Triticum_aestivum_newGene_190928

## Sheet: WY-0_vs_WY-5
ID	Description	GeneRatio	BgRatio	enrich_factor	pvalue	qvalue	geneID
ko04626	Plant-pathogen interaction	0.1688	0.1004	1.68	1.13535e-26	1.1712e-24	TraesCS1A03G0012700;TraesCS1A03G0037900;TraesCS1A03G0059400;TraesCS1A03G0065300;TraesCS1A03G0065900;TraesCS1A03G0067400;TraesCS1A03G0403400;TraesCS1A03G0637400;TraesCS1A03G0723900;TraesCS1A03G0796400;TraesCS1A03G0994200;TraesCS1A03G1009900;TraesCS1A03G1018300LC;TraesCS1A03G1061600;TraesCS1A03G1066900;TraesCS1B03G0042000;TraesCS1B03G0043700;TraesCS1B03G0045800;TraesCS1B03G0192600;TraesCS1B03G02914…
ko00604	Glycosphingolipid biosynthesis - ganglio series	0.009	0.0017	5.28	1.45621e-10	7.51099e-09	TraesCS1A03G0664400;TraesCS1A03G0876000;TraesCS1B03G1023100;TraesCS1D03G0625900;TraesCS2A03G0391700;TraesCS2B03G0528500;TraesCS2D03G0416500;TraesCS2D03G0909100;TraesCS4A03G0040800;TraesCS4A03G0151400;TraesCS4B03G0604800;TraesCS4B03G0630500;TraesCS4B03G0662200;TraesCS4B03G0743700;TraesCS4D03G0536300;TraesCS4D03G0663100;TraesCS5A03G0800200;TraesCS5B03G0833200;TraesCS5D03G0757600;TraesCS6B03G0573100…
ko00531	Glycosaminoglycan degradation	0.0094	0.0025	3.75	5.55661e-08	1.91069e-06	TraesCS1A03G0664400;TraesCS1A03G0876000;TraesCS1B03G1023100;TraesCS1D03G0251300;TraesCS1D03G0625900;TraesCS2A03G0391700;TraesCS2B03G0528500;TraesCS2D03G0416500;TraesCS2D03G0909100;TraesCS4A03G0040800;TraesCS4A03G0151400;TraesCS4B03G0604800;TraesCS4B03G0630500;TraesCS4B03G0662200;TraesCS4B03G0743700;TraesCS4D03G0536300;TraesCS4D03G0663100;TraesCS5A03G0800200;TraesCS5B03G0833200;TraesCS5D03G0757600…
ko00500	Starch and sucrose metabolism	0.0476	0.03	1.59	8.00936e-07	1.72188e-05	TraesCS1A03G0162800;TraesCS1A03G0361500;TraesCS1A03G0824700;TraesCS1A03G0837600;TraesCS1B03G0152200;TraesCS1B03G0948900;TraesCS1B03G0961400;TraesCS1B03G1004700;TraesCS1D03G0255400;TraesCS1D03G0477900;TraesCS1D03G0570700;TraesCS1D03G0793500;TraesCS1D03G0805800;TraesCS2A03G0274500;TraesCS2A03G0327100;TraesCS2A03G0457900;TraesCS2A03G0458100;TraesCS2A03G0486700;TraesCS2A03G0832700;TraesCS2A03G0904100…
ko04145	Phagosome	0.0151	0.0062	2.43	8.34584e-07	1.72188e-05	TraesCS1A03G0663000;TraesCS1B03G0753200;TraesCS1D03G0351900;TraesCS1D03G0624600;TraesCS2A03G0395000;TraesCS2B03G0537600;TraesCS2B03G1439700;TraesCS2B03G1568400;TraesCS2D03G0425900;TraesCS2D03G1162800;TraesCS2D03G1213000;TraesCS3A03G0351700;TraesCS3A03G0368200;TraesCS3A03G0797100;TraesCS3B03G0491300;TraesCS3B03G0918900;TraesCS3D03G0736600;TraesCS4A03G0241300;TraesCS4A03G0422000;TraesCS4A03G0897300…
ko00230	Purine metabolism	0.0232	0.0118	1.96	1.53361e-06	2.63673e-05	TraesCS1A03G0410700;TraesCS1A03G0513100;TraesCS1A03G0724800;TraesCS1A03G0879700;TraesCS1B03G0501900;TraesCS1B03G0776800;TraesCS1B03G0827000;TraesCS1B03G0980100;TraesCS1B03G1026900;TraesCS1B03G1147100;TraesCS1D03G0380400;TraesCS1D03G0498300;TraesCS1D03G0689300;TraesCS1D03G0853200;TraesCS2A03G0559600;TraesCS2A03G1288600;TraesCS2B03G0236700;TraesCS2B03G0642800;TraesCS2D03G0519500;TraesCS3A03G0615800…
ko04136	Autophagy - other	0.0081	0.0026	3.1	7.86929e-06	0.000115968	TraesCS2B03G0956500;TraesCS2B03G1561700;TraesCS2D03G1331100;TraesCS3A03G0573700;TraesCS3D03G0531700;TraesCS5D03G0356000;TraesCS5D03G0359500;TraesCS6A03G0111900;TraesCS6A03G0418100;TraesCS6A03G0653600;TraesCS6A03G0923200;TraesCS6B03G0155600;TraesCS6B03G0507000;TraesCS6B03G0570700;TraesCS6B03G1110400;TraesCS7A03G0486400;TraesCS7B03G0301500;TraesCS7D03G0469500;Triticum_aestivum_newGene_167653;Tritic…
ko00511	Other glycan degradation	0.0151	0.0069	2.18	1.01058e-05	0.000130311	TraesCS1A03G0664400;TraesCS1A03G0876000;TraesCS1B03G1023100;TraesCS1D03G0625900;TraesCS2A03G0391700;TraesCS2B03G0528500;TraesCS2D03G0416500;TraesCS2D03G0909100;TraesCS3A03G0051100;TraesCS3A03G0051200;TraesCS3A03G0326400;TraesCS3A03G0343200;TraesCS3D03G0036100;TraesCS4A03G0040800;TraesCS4A03G0151400;TraesCS4A03G0848200;TraesCS4B03G0201300;TraesCS4B03G0604800;TraesCS4B03G0630500;TraesCS4B03G0662200…
ko00730	Thiamine metabolism	0.0061	0.0017	3.63	1.60123e-05	0.000183533	TraesCS1A03G0602600;TraesCS1A03G0657000;TraesCS1B03G0745100;TraesCS1D03G0571800;TraesCS1D03G0614900;TraesCS2A03G0118900;TraesCS2B03G0162900;TraesCS3A03G1042100;TraesCS3A03G1091100;TraesCS3A03G1093300;TraesCS3B03G1202800;TraesCS3D03G0969500;TraesCS4B03G0050400;TraesCS5A03G1163900;TraesCSU03G0022100
ko00562	Inositol phosphate metabolism	0.0167	0.0083	2.02	2.10254e-05	0.000216894	TraesCS1B03G1018400;TraesCS2A03G0395000;TraesCS2B03G0228300;TraesCS2B03G0522100;TraesCS2B03G0537600;TraesCS2B03G1260400;TraesCS2B03G1265500;TraesCS2B03G1568400;TraesCS2D03G0425900;TraesCS3A03G0628400;TraesCS3A03G0859800;TraesCS3D03G0581400;TraesCS4A03G0226800;TraesCS4A03G0422000;TraesCS4A03G0509500;TraesCS4B03G0311300;TraesCS4D03G0254800;TraesCS4D03G0374600;TraesCS4D03G0482400;TraesCS5A03G0525500…
ko00600	Sphingolipid metabolism	0.0195	0.0106	1.84	4.79362e-05	0.000449545	TraesCS1A03G0598000LC;TraesCS1A03G0876000;TraesCS1B03G1023100;TraesCS2A03G0391700;TraesCS2B03G0445300LC;TraesCS2B03G0528500;TraesCS2B03G1288900LC;TraesCS2D03G0416500;TraesCS2D03G0909100;TraesCS3A03G1029800;TraesCS3B03G0264400LC;TraesCS3B03G0718800;TraesCS3B03G0890600;TraesCS3B03G1179900;TraesCS3D03G0584800;TraesCS3D03G0714500;TraesCS3D03G0958600;TraesCS4A03G0040800;TraesCS4A03G0151400;TraesCS4A03…
ko00563	Glycosylphosphatidylinositol (GPI)-anchor biosynthesis	0.0073	0.0029	2.53	0.000300997	0.00258752	TraesCS1A03G0146000;TraesCS1B03G0198100;TraesCS1D03G0132800;TraesCS2A03G0905000;TraesCS2B03G0318800;TraesCS2B03G0995300;TraesCS2B03G1216900;TraesCS2D03G0236900;TraesCS2D03G0844500;TraesCS4D03G0239100;TraesCS5B03G0175600;TraesCS5B03G0788700;TraesCS6A03G0463300;TraesCS6A03G0953800;TraesCS6B03G0573500;TraesCS6B03G1163200;TraesCS6D03G0387100;TraesCS6D03G0831300
ko00670	One carbon pool by folate	0.0041	0.0013	3.24	0.00101243	0.00803384	TraesCS1A03G0724800;TraesCS1B03G0827000;TraesCS1D03G0689300;TraesCS2A03G1152000;TraesCS3D03G0611600;TraesCS3D03G0836200;TraesCS4D03G0833600;TraesCS5A03G1103900;TraesCS5B03G0324200;TraesCS5D03G0326700
ko00310	Lysine degradation	0.0081	0.0038	2.12	0.00137617	0.0101402	TraesCS1B03G0370900;TraesCS2A03G0940700;TraesCS2B03G0020000;TraesCS2B03G0102800;TraesCS2B03G0828900;TraesCS2D03G0072500;TraesCS3A03G0610400;TraesCS3B03G0690800;TraesCS3D03G0560400;TraesCS4A03G0207700;TraesCS5A03G0456000;TraesCS5A03G0477300;TraesCS5A03G0500200;TraesCS5B03G0505900;TraesCS5D03G0467000;TraesCS7A03G0684200;TraesCS7A03G0890500;TraesCS7B03G0075600;TraesCS7B03G0548400;TraesCS7D03G0669400
ko00906	Carotenoid biosynthesis	0.0069	0.0032	2.17	0.00242047	0.0162714	TraesCS1A03G0178400;TraesCS2A03G0550000;TraesCS2B03G0617700;TraesCS2D03G0510700;TraesCS4B03G0788200;TraesCS5A03G0601100;TraesCS5A03G0856200;TraesCS5B03G0619900;TraesCS5D03G0566800;TraesCS6A03G0987200;TraesCS6B03G1210300;TraesCS6B03G1226900;TraesCS6D03G0872500;TraesCS7A03G0784600;TraesCS7A03G1236900;TraesCS7B03G1123600;TraesCS7D03G0749800
ko00100	Steroid biosynthesis	0.0077	0.0038	2.06	0.00252373	0.0162714	TraesCS1A03G0545200;TraesCS1B03G0634700;TraesCS1D03G0525100;TraesCS2B03G1430400;TraesCS2D03G1205000;TraesCS3D03G0180000;TraesCS4A03G0119200;TraesCS4A03G0336100;TraesCS4A03G0489700;TraesCS4B03G0382600;TraesCS4B03G0643200;TraesCS4B03G0861600;TraesCS4D03G0267100;TraesCS4D03G0363100;TraesCS4D03G0572600;TraesCS4D03G0763900;TraesCS5A03G1180800;TraesCS6D03G0769800;TraesCS7B03G1168000
ko04146	Peroxisome	0.0142	0.0087	1.65	0.00310125	0.0188188	TraesCS1B03G0002000;TraesCS1B03G1036800;TraesCS2A03G0249400;TraesCS2D03G0944200;TraesCS3A03G0611500;TraesCS3A03G1019800;TraesCS3A03G1020000;TraesCS3A03G1042500;TraesCS3B03G1166400;TraesCS3B03G1203200;TraesCS3D03G0947100;TraesCS3D03G0969700;TraesCS4A03G0764700;TraesCS4A03G0981000;TraesCS4A03G1080200;TraesCS4B03G0019500;TraesCS4B03G0938400;TraesCS4D03G0465300;TraesCS5A03G0393500;TraesCS5B03G0388300…
ko03050	Proteasome	0.0098	0.0054	1.82	0.00375413	0.0215149	TraesCS1A03G0574100;TraesCS1B03G0665800;TraesCS1B03G0988100;TraesCS1D03G0547700;TraesCS2A03G0974800;TraesCS2B03G0575400;TraesCS2B03G0849900LC;TraesCS2B03G1144900;TraesCS2D03G0459900;TraesCS3A03G1140000LC;TraesCS4A03G0143100;TraesCS4B03G0621900;TraesCS4B03G1019100LC;TraesCS4D03G0486300;TraesCS4D03G0551400;TraesCS5A03G0833100;TraesCS6A03G0275700;TraesCS6B03G0363500;TraesCS6B03G0712600;TraesCS7A03G0…
ko00280	Valine, leucine and isoleucine degradation	0.0081	0.0043	1.9	0.00498347	0.0270571	TraesCS2B03G0102800;TraesCS2B03G1260400;TraesCS2D03G0232600;TraesCS3A03G0000200;TraesCS3A03G0693700;TraesCS3B03G0790000;TraesCS3B03G0831500;TraesCS3D03G0631000;TraesCS3D03G0682400;TraesCS4A03G0026400;TraesCS4B03G0938300;TraesCS4D03G0805800;TraesCS5A03G0092400;TraesCS5A03G0456000;TraesCS5A03G1051000;TraesCS5B03G1107300;TraesCS5D03G0995500;TraesCS6A03G0080000;TraesCS6A03G0662200LC;TraesCS6B03G08149…
ko04070	Phosphatidylinositol signaling system	0.0138	0.0087	1.6	0.00559689	0.0288682	TraesCS1B03G0637700;TraesCS1B03G1018400;TraesCS1D03G0528300;TraesCS2A03G0395000;TraesCS2B03G0228300;TraesCS2B03G0522100;TraesCS2B03G0537600;TraesCS2B03G1265500;TraesCS2B03G1568400;TraesCS2D03G0425900;TraesCS3A03G0628400;TraesCS3A03G0859800;TraesCS3D03G0581400;TraesCS4A03G0226800;TraesCS4A03G0422000;TraesCS4A03G0727400;TraesCS4B03G0067400;TraesCS4B03G0311300;TraesCS4D03G0046400;TraesCS4D03G0254800…
ko00510	N-Glycan biosynthesis	0.0098	0.0056	1.75	0.00613462	0.030135	TraesCS1A03G0840000;TraesCS2A03G0829500;TraesCS2B03G0754700;TraesCS2B03G0918400;TraesCS2B03G1193800;TraesCS2D03G0628000;TraesCS2D03G0772100;TraesCS2D03G0899300;TraesCS2D03G0968700;TraesCS3A03G0316800;TraesCS3B03G0401100;TraesCS4A03G0132800;TraesCS4A03G0223800;TraesCS4B03G0330700;TraesCS4B03G0664700;TraesCS4D03G0589300;TraesCS5A03G0358200;TraesCS5A03G0723400;TraesCS7A03G0458800;TraesCS7B03G0270000…
ko00943	Isoflavonoid biosynthesis	0.0045	0.0019	2.32	0.00822546	0.0385692	TraesCS4D03G0102000;TraesCS5A03G0948600;TraesCS5A03G0948700;TraesCS5B03G0998000;TraesCS5B03G0998600;TraesCS5B03G0998700;TraesCS5B03G0998800;TraesCS5D03G0205100;TraesCS5D03G0904500;TraesCS5D03G0904600;TraesCS5D03G0904700
ko04144	Endocytosis	0.0305	0.0233	1.31	0.0113043	0.0490478	TraesCS1A03G0016400;TraesCS1A03G0339400;TraesCS1A03G0616800;TraesCS1A03G0720300;TraesCS1A03G0742600;TraesCS1B03G0016200;TraesCS1B03G0038600;TraesCS1B03G0429800;TraesCS1B03G0689100;TraesCS1B03G0822000;TraesCS1B03G0847700;TraesCS1D03G0008100;TraesCS1D03G0055200;TraesCS1D03G0324800;TraesCS1D03G0351900;TraesCS1D03G0683500;TraesCS1D03G0710900;TraesCS2A03G0576800;TraesCS2B03G0669100;TraesCS2B03G1265500…
ko03410	Base excision repair	0.0077	0.0043	1.78	0.0114111	0.0490478	TraesCS1A03G0091000;TraesCS1A03G0329000;TraesCS1A03G0701700;TraesCS1A03G0856700;TraesCS1B03G0109900;TraesCS1B03G0798800;TraesCS1D03G0080900;TraesCS1D03G0445800;TraesCS1D03G0666100;TraesCS1D03G0828900;TraesCS2B03G1206400;TraesCS3A03G0045600;TraesCS3A03G0258700;TraesCS3B03G0326700;TraesCS3D03G0251000;TraesCS3D03G0729100;TraesCS4A03G0616100;TraesCS5B03G0448700;TraesCS5D03G0420200
ko00430	Taurine and hypotaurine metabolism	0.002	0.0006	3.5	0.0133105	0.0549234	TraesCS2A03G0800600;TraesCS2B03G0886100;TraesCS2D03G0740600;TraesCS3B03G0210000;TraesCS3D03G0150100
ko00603	Glycosphingolipid biosynthesis - globo and isoglobo series	0.0024	0.0008	2.99	0.0146842	0.0582614	TraesCS1A03G0664400;TraesCS1D03G0625900;TraesCS4B03G0662200;TraesCS6A03G0593400;TraesCS6B03G0724600;TraesCS6D03G0495100
ko00760	Nicotinate and nicotinamide metabolism	0.0041	0.0018	2.21	0.0153578	0.0586771	TraesCS3A03G0645000;TraesCS3B03G0278900LC;TraesCS3B03G0724100;TraesCS3D03G0150200;TraesCS4A03G0981000;TraesCS5A03G0967900;TraesCS5B03G1017900;TraesCS5D03G0307100;TraesCS6D03G0853700;TraesCS7B03G0474200
ko03008	Ribosome biogenesis in eukaryotes	0.0146	0.0103	1.42	0.0228814	0.0843	TraesCS1A03G0171600;TraesCS1A03G0174700;TraesCS1A03G0385800;TraesCS1A03G0839200;TraesCS1B03G0962700;TraesCS1B03G0980100;TraesCS1D03G0169000;TraesCS1D03G0808400;TraesCS2A03G0200300;TraesCS2A03G0751200;TraesCS2B03G0272700;TraesCS2B03G0828300;TraesCS2D03G0694400;TraesCS3A03G0944600;TraesCS3A03G0951100;TraesCS3B03G0535200;TraesCS3B03G1077000;TraesCS3D03G0877700;TraesCS3D03G0885000;TraesCS4A03G0145200…
ko00450	Selenocompound metabolism	0.0049	0.0026	1.9	0.0258064	0.0917976	TraesCS1B03G0036800;TraesCS4A03G0099500;TraesCS4B03G0417700;TraesCS4D03G0371000;TraesCS5A03G0177000;TraesCS5A03G0918100;TraesCS5B03G0967700;TraesCS5D03G0877500;TraesCS7A03G0325900;TraesCS7A03G0971500;TraesCS7B03G0808300;TraesCS7D03G0931200
ko00515	Mannose type O-glycan biosynthesis	0.0033	0.0016	2.09	0.0378696	0.125005	TraesCS1B03G0748200;TraesCS3A03G0043800;TraesCS3A03G0044600;TraesCS3B03G0053700;TraesCS6A03G0809100;TraesCS6D03G0684400;TraesCS7A03G0547900;TraesCS7D03G0953000
ko00052	Galactose metabolism	0.0199	0.0153	1.3	0.0388992	0.125005	TraesCS1A03G0847500;TraesCS1A03G0876000;TraesCS1B03G1023100;TraesCS1B03G1114100;TraesCS2A03G0391700;TraesCS2A03G0802500;TraesCS2A03G1298700;TraesCS2B03G0528500;TraesCS2B03G0888200;TraesCS2B03G1448200;TraesCS2D03G0198000LC;TraesCS2D03G0416500;TraesCS2D03G0742400;TraesCS2D03G0909100;TraesCS2D03G1223000;TraesCS2D03G1262100;TraesCS3A03G0247900;TraesCS3A03G0442000;TraesCS3B03G0470700LC;TraesCS3B03G080…
ko00196	Photosynthesis - antenna proteins	0.0033	0.0016	2.07	0.0398271	0.125005	TraesCS1A03G0986900;TraesCS1B03G1169100;TraesCS1D03G0954200;TraesCS4A03G0603000;TraesCS4B03G0203200;TraesCS4D03G0168000;TraesCS5B03G0884400;TraesCS7D03G0623200
ko04122	Sulfur relay system	0.002	0.0008	2.64	0.0399889	0.125005	TraesCS5A03G0546500;TraesCS5B03G0160200;TraesCS5B03G0556000;TraesCS5D03G0509600;TraesCS6B03G0430700
ko00030	Pentose phosphate pathway	0.0077	0.0052	1.49	0.05578	0.16924	TraesCS1A03G0847500;TraesCS1B03G1114100;TraesCS2A03G0397000;TraesCS2B03G0522600;TraesCS2B03G0932700;TraesCS2D03G0411500;TraesCS3A03G0074600;TraesCS3A03G0624100;TraesCS3B03G0800300;TraesCS3B03G1018200;TraesCS3D03G0819500;TraesCS5A03G0183900;TraesCS5D03G0208000;TraesCS5D03G0959300;TraesCS6B03G0269500;TraesCS6D03G0162800LC;TraesCS6D03G0407100LC;TraesCS7A03G0219700;Triticum_aestivum_newGene_168543
ko03022	Basal transcription factors	0.0065	0.0043	1.5	0.0708475	0.208814	TraesCS1A03G0209900;TraesCS1A03G0260600;TraesCS1A03G0634500;TraesCS1D03G0203400;TraesCS2B03G0933800;TraesCS3A03G0666000;TraesCS3D03G0608500;TraesCS4A03G0082900;TraesCS4A03G0842100;TraesCS4D03G0692200;TraesCS5A03G0536600;TraesCS5B03G0548200;TraesCS5B03G1301800;TraesCS5D03G0500300;TraesCS5D03G1163700;Triticum_aestivum_newGene_219199
ko00520	Amino sugar and nucleotide sugar metabolism	0.0224	0.0183	1.22	0.0766088	0.219522	TraesCS1A03G0664400;TraesCS1B03G0716000;TraesCS1D03G0255400;TraesCS1D03G0625900;TraesCS2A03G1214800;TraesCS2B03G1388400;TraesCS2B03G1400100;TraesCS2D03G0028200;TraesCS2D03G0198000LC;TraesCS2D03G0844600;TraesCS2D03G0964900;TraesCS3A03G0074600;TraesCS3A03G0666600;TraesCS3A03G0742300;TraesCS3B03G0352800;TraesCS3B03G0470700LC;TraesCS3B03G0848000;TraesCS3B03G1010400;TraesCS3D03G0468500LC;TraesCS3D03G0…
ko00514	Other types of O-glycan biosynthesis	0.0028	0.0015	1.85	0.0850601	0.237152	TraesCS3D03G0043600;TraesCS4A03G0435800;TraesCS4B03G0444500;TraesCS4D03G0353900;TraesCS7B03G0122300;TraesCS7D03G0326500;Triticum_aestivum_newGene_167780
ko00062	Fatty acid elongation	0.0094	0.0069	1.35	0.0928807	0.250755	TraesCS1A03G0573800;TraesCS1A03G0994200;TraesCS1A03G1009900;TraesCS1A03G1066900;TraesCS1B03G1176600;TraesCS1B03G1191600LC;TraesCS1D03G0959800;TraesCS1D03G0971500;TraesCS2B03G1342300;TraesCS2D03G0784100;TraesCS3D03G0147000;TraesCS4A03G0059100;TraesCS4B03G0020300;TraesCS4B03G0728500;TraesCS4D03G0701000;TraesCS4D03G0838100;TraesCS5A03G0752900;TraesCS5B03G0701900;TraesCS5B03G0786800;TraesCS5B03G07869…
ko00513	Various types of N-glycan biosynthesis	0.0073	0.0052	1.4	0.0948008	0.250755	TraesCS1A03G0664400;TraesCS1A03G0840000;TraesCS1D03G0625900;TraesCS2B03G0754700;TraesCS2B03G1193800;TraesCS2D03G0628000;TraesCS2D03G0968700;TraesCS3A03G0316800;TraesCS3B03G0401100;TraesCS4A03G0999300;TraesCS4B03G0662200;TraesCS5A03G0358200;TraesCS5D03G0329800;TraesCS6B03G0764900;TraesCS7A03G0458800;TraesCS7B03G0270000;TraesCS7B03G0528900;TraesCS7D03G0445300
ko00290	Valine, leucine and isoleucine biosynthesis	0.0024	0.0013	1.9	0.0972674	0.250847	TraesCS1A03G0330400;TraesCS4B03G0938300;TraesCS5A03G1051000;TraesCS5B03G1107300;TraesCS5D03G0995500;TraesCS7B03G0496300
ko03420	Nucleotide excision repair	0.0122	0.0095	1.28	0.100829	0.25369	TraesCS1A03G0073300;TraesCS1A03G0206300;TraesCS1A03G0209900;TraesCS1A03G0329000;TraesCS1A03G0634500;TraesCS1B03G0083100;TraesCS1B03G0583300;TraesCS1D03G0203400;TraesCS1D03G0445800;TraesCS1D03G0474900;TraesCS3A03G0182200;TraesCS3A03G0258700;TraesCS3A03G0666000;TraesCS3B03G0162900LC;TraesCS3B03G0222900;TraesCS3B03G0326700;TraesCS3B03G1005000;TraesCS3D03G0251000;TraesCS3D03G0608500;TraesCS3D03G08054…
ko00770	Pantothenate and CoA biosynthesis	0.0045	0.0029	1.54	0.104243	0.256036	TraesCS1A03G0330400;TraesCS3B03G0278900LC;TraesCS4B03G0938300;TraesCS4D03G0250400;TraesCS5A03G1051000;TraesCS5B03G1107300;TraesCS5D03G0995500;TraesCS7A03G0526200;TraesCS7B03G0345800;TraesCS7B03G0496300;TraesCS7D03G0369100
ko00965	Betalain biosynthesis	0.0049	0.0033	1.48	0.115046	0.275997	TraesCS1A03G0121800;TraesCS5A03G0397100;TraesCS5B03G0392700;TraesCS5B03G0594900;TraesCS5D03G0372000;TraesCS7A03G0134700;TraesCS7A03G0935300;TraesCS7A03G0935400;TraesCS7D03G0120600;TraesCS7D03G0902600;TraesCS7D03G0902700;TraesCSU03G0334900LC
ko03060	Protein export	0.009	0.007	1.29	0.138936	0.320625	TraesCS1A03G0672500;TraesCS1B03G0579400;TraesCS2B03G0116500;TraesCS3B03G0491300;TraesCS3D03G0178900;TraesCS4A03G0241300;TraesCS4A03G0527700;TraesCS4B03G0511000LC;TraesCS4B03G0511100LC;TraesCS4B03G0511200;TraesCS4B03G0527200;TraesCS4D03G0190100;TraesCS4D03G0466100;TraesCS5A03G0424900;TraesCS5A03G0905100;TraesCS5B03G0419800;TraesCS5D03G0393200;TraesCS5D03G0867100;TraesCS6A03G0233900;TraesCS6D03G016…
ko04141	Protein processing in endoplasmic reticulum	0.037	0.033	1.12	0.139865	0.320625	TraesCS1A03G0218100;TraesCS1A03G0339400;TraesCS1A03G0588800;TraesCS1A03G0616800;TraesCS1A03G0791800;TraesCS1A03G0840000;TraesCS1B03G0429800;TraesCS1B03G0750100;TraesCS1D03G0055200;TraesCS1D03G0092800;TraesCS1D03G1009900;TraesCS2A03G0026200;TraesCS2A03G0661400LC;TraesCS2A03G0680800;TraesCS2B03G0033400;TraesCS2B03G0256700LC;TraesCS2B03G0614400;TraesCS2B03G0715200;TraesCS2B03G0835000;TraesCS2B03G143…
ko00750	Vitamin B6 metabolism	0.0016	0.0008	1.96	0.147615	0.327776	TraesCS2A03G0613000;TraesCS3B03G0756500;TraesCS5A03G1233500;TraesCS5A03G1235300
ko02010	ABC transporters	0.0146	0.0122	1.2	0.149339	0.327776	TraesCS1D03G0114000;TraesCS1D03G0189600;TraesCS1D03G0552900;TraesCS2A03G1129100;TraesCS2A03G1211600;TraesCS2A03G1332800;TraesCS2B03G1381600;TraesCS2D03G1299900;TraesCS3A03G0659300;TraesCS3A03G0660000;TraesCS3A03G0712800;TraesCS3B03G0041100;TraesCS3B03G0748100;TraesCS3B03G1294400;TraesCS3D03G0524400;TraesCS3D03G0602100;TraesCS4A03G0284300;TraesCS4B03G0218300;TraesCS5A03G0430500;TraesCS5A03G1101500…
ko00630	Glyoxylate and dicarboxylate metabolism	0.0106	0.0086	1.23	0.16113	0.346288	TraesCS1B03G0215500;TraesCS1B03G0988300;TraesCS1D03G0151100;TraesCS2A03G0068200;TraesCS2A03G0727500;TraesCS2A03G1152000;TraesCS2A03G1313500;TraesCS2B03G0100100;TraesCS2B03G0102800;TraesCS2B03G0803300;TraesCS2B03G1515500;TraesCS2D03G0670500;TraesCS2D03G1278500;TraesCS3A03G0223800;TraesCS3A03G0224000;TraesCS3A03G0642900;TraesCS3B03G0275700;TraesCS3B03G0721900;TraesCS3B03G0985500;TraesCS3D03G0588200…
ko00261	Monobactam biosynthesis	0.0016	0.0009	1.82	0.177435	0.373547	TraesCS3B03G1175700;TraesCS5A03G0918100;TraesCS5B03G0967700;TraesCS5D03G0877500
ko00590	Arachidonic acid metabolism	0.0033	0.0022	1.46	0.184235	0.380105	TraesCS1B03G1036800;TraesCS2A03G0800600;TraesCS2B03G0886100;TraesCS2D03G0740600;TraesCS3B03G0210000;TraesCS3D03G0150100;TraesCS7A03G0352200;TraesCS7B03G0147000
ko00900	Terpenoid backbone biosynthesis	0.0057	0.0044	1.29	0.203894	0.412418	TraesCS1A03G0657000;TraesCS1A03G0663200;TraesCS1B03G0745100;TraesCS1D03G0614900;TraesCS2B03G0102800;TraesCS3B03G0960100;TraesCS3B03G1079400;TraesCS3D03G0550100;TraesCS3D03G0768100;TraesCS4D03G0115700;TraesCS4D03G0805800;TraesCS5A03G0456000;TraesCS7A03G0571800;Triticum_aestivum_newGene_108990
ko00970	Aminoacyl-tRNA biosynthesis	0.0207	0.0185	1.12	0.213114	0.422776	TraesCS1A03G0524500;TraesCS1B03G0613900;TraesCS1B03G1044700;TraesCS1D03G0507200;TraesCS1D03G0549900;TraesCS1D03G0972000;TraesCS2A03G0307400;TraesCS2A03G0720900;TraesCS2B03G0425100;TraesCS2B03G0636400;TraesCS2B03G0797500;TraesCS2B03G1338700;TraesCS2D03G0323100;TraesCS2D03G0665200;TraesCS3A03G0351000;TraesCS3A03G0382400;TraesCS3A03G0974400;TraesCS3B03G0366600;TraesCS3B03G0468400;TraesCS3B03G1367100…
ko00071	Fatty acid degradation	0.0049	0.0039	1.25	0.256628	0.499494	TraesCS1A03G0855800;TraesCS1B03G0990500;TraesCS2B03G0102800;TraesCS2D03G0232600;TraesCS3A03G0611500;TraesCS3D03G0751800;TraesCS4D03G0673200;TraesCS5A03G0456000;TraesCS6A03G0644500;TraesCS6B03G0387800;TraesCS6B03G0770600;TraesCS7D03G0501700
ko04120	Ubiquitin mediated proteolysis	0.0281	0.0261	1.08	0.277839	0.530765	TraesCS1A03G0218100;TraesCS1A03G0218600;TraesCS1D03G0390500;TraesCS2A03G0128200;TraesCS2A03G0178000;TraesCS2A03G0594000;TraesCS2A03G0708800;TraesCS2A03G1077900;TraesCS2B03G0172000;TraesCS2B03G0243400;TraesCS2B03G0639100LC;TraesCS2B03G0704800;TraesCS2B03G0787700;TraesCS2B03G0930600;TraesCS2B03G1209800;TraesCS2D03G0124400LC;TraesCS2D03G0172300;TraesCS2D03G0570300;TraesCS2D03G0656200;TraesCS2D03G078…
ko00920	Sulfur metabolism	0.0037	0.0029	1.26	0.286957	0.538217	TraesCS4B03G0417700;TraesCS4D03G0371000;TraesCS5A03G0918100;TraesCS5B03G0160200;TraesCS5B03G0332800;TraesCS5B03G0967700;TraesCS5D03G0320100;TraesCS5D03G0877500;TraesCS6B03G0430700
ko00072	Synthesis and degradation of ketone bodies	0.0012	0.0008	1.59	0.293297	0.540284	TraesCS2B03G0102800;TraesCS4D03G0805800;TraesCS5A03G0456000
ko03440	Homologous recombination	0.0138	0.0126	1.1	0.306673	0.555012	TraesCS1A03G0073300;TraesCS1A03G0206300;TraesCS1A03G0634700;TraesCS1A03G0817000;TraesCS1B03G0083100;TraesCS1B03G0532700;TraesCS1D03G0595000;TraesCS2A03G0439000;TraesCS2A03G1225300;TraesCS2D03G0194000;TraesCS3A03G0218200;TraesCS3A03G0926200;TraesCS3B03G0162900LC;TraesCS3B03G1051200;TraesCS3D03G0419200;TraesCS3D03G0858900;TraesCS3D03G1060000;TraesCS3D03G1066600;TraesCS4A03G0241400;TraesCS4A03G10002…
ko00941	Flavonoid biosynthesis	0.013	0.012	1.09	0.340342	0.595093	TraesCS1A03G0267500;TraesCS1B03G0411500;TraesCS1B03G1273800;TraesCS2A03G1127300;TraesCS2B03G0442400;TraesCS2B03G0483900;TraesCS2D03G0379100;TraesCS2D03G0388700;TraesCS2D03G1032200;TraesCS3A03G0590800;TraesCS3B03G0915800;TraesCS3D03G0645800;TraesCS4A03G0290300;TraesCS4B03G0479700;TraesCS5D03G1074300;TraesCS5D03G1074400;TraesCS6A03G0855700;TraesCS6B03G1024000;TraesCS6D03G0050900;TraesCS7A03G0154400…
ko00591	Linoleic acid metabolism	0.0028	0.0023	1.23	0.340357	0.595093	TraesCS1A03G0560400;TraesCS1B03G0653700;TraesCS4A03G0985800;TraesCS5B03G0957600;TraesCS5D03G0868300;TraesCS6B03G1118700;TraesCS7A03G0566700
ko03013	RNA transport	0.0325	0.0311	1.05	0.350518	0.602645	TraesCS1A03G0402100;TraesCS1A03G0840900;TraesCS1B03G0493200;TraesCS1B03G0966800LC;TraesCS1D03G0092800;TraesCS1D03G0370900;TraesCS2A03G0291300;TraesCS2A03G0381200;TraesCS2A03G0467700;TraesCS2A03G0568500;TraesCS2A03G0751200;TraesCS2A03G0868600;TraesCS2A03G1188900;TraesCS2B03G0507600;TraesCS2B03G0566600;TraesCS2B03G0589500;TraesCS2B03G0617500;TraesCS2B03G0828300;TraesCS2B03G0960000;TraesCS2B03G12713…
ko00905	Brassinosteroid biosynthesis	0.0016	0.0014	1.19	0.434031	0.733995	TraesCS2B03G1483900;TraesCS5A03G0368600;TraesCS5B03G0369000;TraesCS5D03G0351000
ko00232	Caffeine metabolism	0.0004	0.0002	1.73	0.445953	0.740527	TraesCS6D03G0165100
ko00010	Glycolysis / Gluconeogenesis	0.0167	0.0162	1.03	0.452251	0.740527	TraesCS1A03G0712400;TraesCS1A03G0847500;TraesCS1B03G0813000;TraesCS1B03G1114100;TraesCS1D03G0352300;TraesCS1D03G0675900;TraesCS2A03G0397000;TraesCS2A03G0559600;TraesCS2A03G0727500;TraesCS2A03G0802500;TraesCS2A03G1288600;TraesCS2B03G0522600;TraesCS2B03G0642800;TraesCS2B03G0803300;TraesCS2B03G0888200;TraesCS2D03G0411500;TraesCS2D03G0519500;TraesCS2D03G0670500;TraesCS2D03G0742400;TraesCS2D03G0974900…
ko00860	Porphyrin and chlorophyll metabolism	0.0041	0.0039	1.05	0.478919	0.761318	TraesCS1B03G0679300;TraesCS2A03G0366800;TraesCS2D03G0384100;TraesCS3D03G0342600;TraesCS7A03G0154300;TraesCS7A03G0297600;TraesCS7A03G1004800;TraesCS7B03G0844800;TraesCS7D03G0275400;TraesCS7D03G0959500
ko03030	DNA replication	0.009	0.0087	1.03	0.479708	0.761318	TraesCS1A03G0073300;TraesCS1A03G0206300;TraesCS1A03G0329000;TraesCS1B03G0083100;TraesCS1D03G0445800;TraesCS3A03G0258700;TraesCS3A03G0512400;TraesCS3A03G0899000;TraesCS3B03G0162900LC;TraesCS3B03G0326700;TraesCS3B03G0553000;TraesCS3B03G1022500LC;TraesCS3D03G0251000;TraesCS3D03G0472600;TraesCS3D03G0825200;TraesCS5B03G0510500LC;TraesCS5B03G0691600LC;TraesCS6B03G0769100;TraesCS6D03G0295500LC;TraesCS6D…
ko00785	Lipoic acid metabolism	0.0004	0.0003	1.52	0.487908	0.7626	TraesCS2B03G0883100
ko00260	Glycine, serine and threonine metabolism	0.0061	0.006	1.03	0.497369	0.765785	TraesCS2A03G0068200;TraesCS2A03G1152000;TraesCS2B03G0100100;TraesCS2B03G1018400;TraesCS3A03G0196100;TraesCS3A03G0642900;TraesCS3B03G0721900;TraesCS3B03G0756500;TraesCS3B03G0985500;TraesCS3B03G1175700;TraesCS3D03G0588200;TraesCS3D03G0836200;TraesCS4A03G0026400;TraesCS7D03G0615300;TraesCS7D03G0984400
ko00640	Propanoate metabolism	0.0045	0.0044	1.02	0.514288	0.780189	TraesCS2A03G0134700;TraesCS2A03G0727500;TraesCS2B03G0102800;TraesCS2B03G0803300;TraesCS2B03G1260400;TraesCS2D03G0670500;TraesCS3B03G0831500;TraesCS5A03G0092400;TraesCS5A03G0456000;TraesCS6A03G0080000;TraesCS7D03G0501700
ko03015	mRNA surveillance pathway	0.0102	0.0102	1	0.526364	0.786936	TraesCS1B03G0706300;TraesCS2A03G0121000;TraesCS2A03G0446300;TraesCS2B03G0165900;TraesCS2B03G0568200;TraesCS2B03G1001600;TraesCS2D03G0116600;TraesCS2D03G0453700;TraesCS2D03G0858500;TraesCS4A03G0649500LC;TraesCS4B03G0152100;TraesCS4D03G0128000LC;TraesCS4D03G0140900;TraesCS5B03G1314700;TraesCS6A03G0579600;TraesCS6B03G0570700;TraesCS6B03G1291100;TraesCS6D03G0696600;TraesCS7A03G0563600;TraesCS7A03G112…
ko01212	Fatty acid metabolism	0.0094	0.0094	1	0.536666	0.787465	TraesCS1A03G0573800;TraesCS2A03G0134700;TraesCS2A03G0926800;TraesCS2B03G0102800;TraesCS2D03G0232600;TraesCS2D03G0784100;TraesCS2D03G0866400;TraesCS3A03G0611500;TraesCS3D03G0147000;TraesCS3D03G0682400;TraesCS4D03G0838100;TraesCS5A03G0456000;TraesCS5B03G0701900;TraesCS6A03G0745400;TraesCS6B03G0387800;TraesCS6D03G0341000;TraesCS6D03G0627300;TraesCS7B03G0350300;TraesCS7B03G0550300;TraesCS7B03G0705500…
ko00073	Cutin, suberine and wax biosynthesis	0.0085	0.0086	0.99	0.551292	0.787465	TraesCS1B03G1107600;TraesCS2B03G0010600;TraesCS2B03G1024900;TraesCS2D03G0837000;TraesCS3B03G0018000;TraesCS3B03G0102000;TraesCS3D03G0014600;TraesCS3D03G0751800;TraesCS4A03G0764700;TraesCS4B03G0019500;TraesCS4B03G0938400;TraesCS4D03G0673200;TraesCS5B03G0814400;TraesCS5D03G0286100LC;TraesCS6D03G0851800;TraesCS7A03G1217600;TraesCS7B03G0474100;TraesCS7B03G0956000;TraesCS7D03G0627200;TraesCSU03G010380…
ko00250	Alanine, aspartate and glutamate metabolism	0.0053	0.0054	0.98	0.570154	0.787465	TraesCS1B03G0275700;TraesCS1B03G0664300LC;TraesCS1B03G0776800;TraesCS3A03G0675900;TraesCS3B03G0772100;TraesCS3B03G1028000;TraesCS3D03G0616600;TraesCS4A03G0026400;TraesCS4A03G0712500;TraesCS5A03G0390300;TraesCS5A03G0427100;TraesCS5D03G0377900;TraesCS7A03G0945000
ko03430	Mismatch repair	0.0073	0.0076	0.96	0.60769	0.787465	TraesCS1A03G0073300;TraesCS1A03G0206300;TraesCS1B03G0083100;TraesCS1B03G0420400;TraesCS1D03G0445800;TraesCS2B03G1489700;TraesCS3B03G0162900LC;TraesCS5B03G0510500LC;TraesCS5B03G0691600LC;TraesCS6A03G0559000;TraesCS6B03G0449600;TraesCS6B03G0683800;TraesCS6B03G0769100;TraesCS6D03G0308700;TraesCS6D03G0474100;TraesCS6D03G0530600;TraesCS7D03G0901800;TraesCSU03G0007300
ko00565	Ether lipid metabolism	0.0028	0.0031	0.92	0.640455	0.787465	TraesCS1B03G0689100;TraesCS5B03G0585800;TraesCS5D03G0538500;TraesCS7A03G0983600;TraesCS7B03G0821500;TraesCS7D03G0942600LC;Triticum_aestivum_newGene_99305
ko04130	SNARE interactions in vesicular transport	0.0028	0.0031	0.92	0.640455	0.787465	TraesCS1A03G0215300;TraesCS2B03G0531900;TraesCS3A03G0368200;TraesCS3D03G1143200;TraesCS6A03G1001000;TraesCS6B03G1227900;TraesCS7A03G0109200
ko00053	Ascorbate and aldarate metabolism	0.0094	0.0099	0.94	0.64581	0.787465	TraesCS2A03G0760500;TraesCS2B03G0522100;TraesCS2B03G0839500;TraesCS2D03G0198000LC;TraesCS3B03G0470700LC;TraesCS3D03G0468500LC;TraesCS4A03G0544700LC;TraesCS4D03G0718400;TraesCS5B03G0328800;TraesCS5B03G0508700;TraesCS5D03G0472000;TraesCS6A03G0158800;TraesCS6A03G0855000LC;TraesCS6B03G0225700;TraesCS7A03G1322900;TraesCS7B03G0469800;TraesCS7B03G0857000;TraesCS7D03G0558500;TraesCS7D03G0641900LC;TraesCS…
ko00780	Biotin metabolism	0.0012	0.0014	0.87	0.672563	0.787465	TraesCS2A03G0926800;TraesCS2D03G0866400;TraesCS6D03G0341000
ko01040	Biosynthesis of unsaturated fatty acids	0.0037	0.0041	0.9	0.676116	0.787465	TraesCS2D03G0784100;TraesCS3D03G0147000;TraesCS5B03G0701900;TraesCS6A03G0745400;TraesCS6D03G0627300;TraesCS7B03G0350300;TraesCS7B03G0550300;TraesCS7D03G0501700;Triticum_aestivum_newGene_32935
ko00740	Riboflavin metabolism	0.002	0.0023	0.87	0.685543	0.787465	TraesCS2B03G1090300;TraesCS3B03G0278900LC;TraesCS6B03G0652700;TraesCS6D03G0470800;Triticum_aestivum_newGene_142438
ko00944	Flavone and flavonol biosynthesis	0.002	0.0024	0.86	0.691158	0.787465	TraesCS1B03G1273800;TraesCS2A03G0917300;TraesCS4D03G0102000;TraesCS7A03G0998300;TraesCS7B03G0834400
ko00480	Glutathione metabolism	0.0122	0.0133	0.92	0.708213	0.787465	TraesCS1B03G0240900;TraesCS1B03G0306900;TraesCS2A03G0760500;TraesCS2A03G0800600;TraesCS2B03G0839500;TraesCS2B03G0886100;TraesCS2B03G0932700;TraesCS2B03G1436700;TraesCS2D03G0740600;TraesCS2D03G0886500;TraesCS3A03G0664700;TraesCS3B03G0210000;TraesCS3B03G0759400;TraesCS3D03G0150100;TraesCS3D03G0279900;TraesCS3D03G0608100;TraesCS4A03G0949900LC;TraesCS5A03G0900200;TraesCS5A03G1005400;TraesCS5B03G03288…
ko00564	Glycerophospholipid metabolism	0.0122	0.0133	0.92	0.71055	0.787465	TraesCS1A03G0866100;TraesCS1A03G0873200;TraesCS1B03G0637700;TraesCS1B03G0689100;TraesCS1B03G1005200;TraesCS1B03G1015900;TraesCS1B03G1053700;TraesCS1B03G1087700;TraesCS1D03G0185800;TraesCS1D03G0528300;TraesCS1D03G0838800;TraesCS1D03G0847100;TraesCS2D03G0833700;TraesCS3A03G0786400;TraesCS3A03G1237000;TraesCS3B03G0823800;TraesCS3B03G0913800;TraesCS3D03G0726700;TraesCS3D03G0982100;TraesCS4B03G0131800…
ko00592	alpha-Linolenic acid metabolism	0.0069	0.0079	0.88	0.744769	0.787465	TraesCS1A03G0560400;TraesCS1B03G0653700;TraesCS1D03G0028400;TraesCS2D03G0833700;TraesCS4A03G0185200;TraesCS4B03G0367500;TraesCS6B03G0387800;TraesCS6B03G0994700;TraesCS6D03G0385700;TraesCS6D03G0707800;TraesCS7A03G0410900;TraesCS7A03G0566700;TraesCS7A03G1307900;TraesCS7D03G0396500;TraesCS7D03G0396700LC;TraesCS7D03G0397000;TraesCS7D03G0501700
ko00561	Glycerolipid metabolism	0.0098	0.011	0.89	0.753709	0.787465	TraesCS1A03G0712400;TraesCS1B03G0637700;TraesCS1B03G0716000;TraesCS1B03G0762200;TraesCS1B03G0813000;TraesCS1D03G0528300;TraesCS1D03G0675900;TraesCS2B03G1004300;TraesCS2D03G0684600;TraesCS3A03G0691700;TraesCS3A03G1164200;TraesCS3B03G0787300;TraesCS3B03G1392500;TraesCS3D03G0628700;TraesCS3D03G0652900;TraesCS3D03G0949400;TraesCS3D03G1110800;TraesCS4B03G0449300;TraesCS6A03G0010400;TraesCS6A03G0593400…
ko00966	Glucosinolate biosynthesis	0.0016	0.0021	0.79	0.753899	0.787465	TraesCS4B03G0938300;TraesCS5A03G1051000;TraesCS5B03G1107300;TraesCS5D03G0995500
ko00942	Anthocyanin biosynthesis	0.0004	0.0006	0.7	0.767028	0.787465	TraesCS5D03G0353000
ko03450	Non-homologous end-joining	0.0004	0.0006	0.7	0.767028	0.787465	TraesCS2A03G1225300
ko00902	Monoterpenoid biosynthesis	0.0012	0.0016	0.75	0.769954	0.787465	TraesCS1A03G1000300;TraesCS2B03G0994300;TraesCS2D03G0842700
ko00300	Lysine biosynthesis	0.0008	0.0012	0.68	0.796771	0.787465	TraesCS3B03G1175700;TraesCS6D03G0673700
ko00901	Indole alkaloid biosynthesis	0.0008	0.0013	0.65	0.819519	0.787465	TraesCS1B03G0632700;TraesCS5D03G0479100
ko00240	Pyrimidine metabolism	0.0081	0.0098	0.83	0.832456	0.787465	TraesCS1A03G0910900;TraesCS1B03G1070700;TraesCS1B03G1147100;TraesCS1D03G0889800;TraesCS2A03G0663100;TraesCS2B03G0747100;TraesCS2D03G0618100;TraesCS3A03G0645000;TraesCS3B03G0278900LC;TraesCS3B03G0724100;TraesCS4A03G0555200;TraesCS4B03G0939500;TraesCS4D03G0218900;TraesCS4D03G0824900;TraesCS5A03G0427100;TraesCS5A03G0967900;TraesCS5A03G1278700;TraesCS5B03G1017900;TraesCS7A03G1061300;TraesCS7B03G04742…
ko00410	beta-Alanine metabolism	0.002	0.0029	0.71	0.838424	0.787465	TraesCS2B03G1260400;TraesCS3B03G0831500;TraesCS5A03G0092400;TraesCS7D03G0501700;TraesCS7D03G0615300
ko00620	Pyruvate metabolism	0.0106	0.0128	0.83	0.859188	0.787465	TraesCS1B03G0988300;TraesCS2A03G0134700;TraesCS2A03G0136900;TraesCS2A03G0559600;TraesCS2A03G0727500;TraesCS2A03G1288600;TraesCS2B03G0102800;TraesCS2B03G0642800;TraesCS2B03G0803300;TraesCS2D03G0136100;TraesCS2D03G0519500;TraesCS2D03G0670500;TraesCS3A03G0615800;TraesCS3B03G0820000;TraesCS3D03G0317900;TraesCS3D03G0657400;TraesCS4A03G0297000;TraesCS4B03G0470100;TraesCS4D03G0422700;TraesCS4D03G0437700…
ko00945	Stilbenoid, diarylheptanoid and gingerol biosynthesis	0.0049	0.0064	0.77	0.859535	0.787465	TraesCS2B03G0442400;TraesCS3B03G0915800;TraesCS3D03G0866800;TraesCS4A03G1093500;TraesCS6D03G0050900;TraesCS7A03G0154400;TraesCS7A03G0251800;TraesCS7A03G0252200;TraesCS7A03G0966600;TraesCS7B03G0803500;TraesCS7D03G0228400;TraesCS7D03G0925100
ko00040	Pentose and glucuronate interconversions	0.0175	0.0203	0.86	0.863451	0.787465	TraesCS1A03G0308800;TraesCS1A03G0712400;TraesCS1B03G0813000;TraesCS1D03G0675900;TraesCS2A03G0040600;TraesCS2A03G0170200;TraesCS2D03G0034000;TraesCS2D03G0198000LC;TraesCS3A03G1146300;TraesCS3B03G0470700LC;TraesCS3B03G0671800;TraesCS3D03G0468500LC;TraesCS3D03G1071700;TraesCS4A03G0544700LC;TraesCS4A03G1190400LC;TraesCS4B03G1004900;TraesCS4B03G1015200;TraesCS4D03G0303000;TraesCS5A03G0111200;TraesCS5A…
ko00051	Fructose and mannose metabolism	0.0053	0.0069	0.77	0.864015	0.787465	TraesCS1A03G0847500;TraesCS1B03G1114100;TraesCS1D03G0255400;TraesCS2D03G0028200;TraesCS3B03G0800300;TraesCS3B03G1018200;TraesCS3D03G0819500;TraesCS5A03G0183900;TraesCS5D03G0208000;TraesCS5D03G0959300;TraesCS5D03G1104000;TraesCS6D03G0162800LC;TraesCS6D03G0407100LC
ko00650	Butanoate metabolism	0.0016	0.0025	0.64	0.875269	0.787465	TraesCS2B03G0102800;TraesCS4D03G0805800;TraesCS5A03G0456000;TraesCS7D03G0985200
ko00402	Benzoxazinoid biosynthesis	0.0033	0.0047	0.69	0.899487	0.787465	TraesCS1D03G0064800;TraesCS2A03G0054300;TraesCS2D03G0055500;TraesCS3B03G1265600;TraesCS4D03G0593500;TraesCS5A03G1040500;TraesCS5B03G1092400;TraesCS5D03G1096100
ko00710	Carbon fixation in photosynthetic organisms	0.0049	0.0067	0.73	0.90044	0.787465	TraesCS1B03G0275700;TraesCS1B03G0988300;TraesCS1D03G0352300;TraesCS3A03G0871600;TraesCS3B03G0820000;TraesCS3B03G1018200;TraesCS3D03G0317900;TraesCS3D03G0657400;TraesCS3D03G0819500;TraesCS5A03G1113500;TraesCS6D03G0162800LC;TraesCS7D03G0651600
ko00460	Cyanoamino acid metabolism	0.0085	0.011	0.78	0.904837	0.787465	TraesCS1D03G0570700;TraesCS2A03G0274500;TraesCS2A03G0800600;TraesCS2A03G1152000;TraesCS2B03G0886100;TraesCS2B03G1022000;TraesCS2D03G0740600;TraesCS3B03G0210000;TraesCS3B03G0476500;TraesCS3B03G1225000;TraesCS3B03G1493000;TraesCS3D03G0150100;TraesCS3D03G0836200;TraesCS4A03G0958100;TraesCS5B03G0757800;TraesCS5D03G0688500;TraesCS7A03G1091300;TraesCS7B03G0271800;TraesCS7B03G0284800;TraesCS7D03G0446500…
ko00950	Isoquinoline alkaloid biosynthesis	0.0049	0.0068	0.72	0.911187	0.787465	TraesCS1A03G0121800;TraesCS1D03G0648800;TraesCS2D03G0248600;TraesCS3B03G0902600;TraesCS7A03G0134700;TraesCS7A03G0935300;TraesCS7A03G0935400;TraesCS7D03G0120600;TraesCS7D03G0615300;TraesCS7D03G0902600;TraesCS7D03G0902700;TraesCSU03G0334900LC
ko00350	Tyrosine metabolism	0.0057	0.0078	0.73	0.916131	0.787465	TraesCS1A03G0121800;TraesCS1D03G0648800;TraesCS2D03G0248600;TraesCS3B03G0902600;TraesCS6A03G0644500;TraesCS6B03G0770600;TraesCS7A03G0134700;TraesCS7A03G0935300;TraesCS7A03G0935400;TraesCS7D03G0120600;TraesCS7D03G0615300;TraesCS7D03G0902600;TraesCS7D03G0902700;TraesCSU03G0334900LC
ko00790	Folate biosynthesis	0.0028	0.0044	0.65	0.917765	0.787465	TraesCS2D03G1046900;TraesCS3D03G0568000;TraesCS5A03G1274300;TraesCS6B03G0652700;TraesCS6D03G0360700;TraesCS6D03G0470800;TraesCS7D03G1273000LC
ko00330	Arginine and proline metabolism	0.0053	0.0074	0.71	0.920971	0.787465	TraesCS1A03G0913000LC;TraesCS1D03G0532400;TraesCS1D03G0675000;TraesCS2B03G0337100LC;TraesCS3B03G0543400LC;TraesCS3B03G1292800LC;TraesCS4A03G0698900;TraesCS4A03G1039100;TraesCS4B03G0097100;TraesCS4D03G0070300;TraesCS5D03G1205800;TraesCS7A03G0155900;TraesCS7A03G0615600
ko00360	Phenylalanine metabolism	0.0073	0.01	0.73	0.932304	0.787465	TraesCS1A03G0121800;TraesCS1A03G0913000LC;TraesCS1D03G0648800;TraesCS2B03G0337100LC;TraesCS2D03G0248600;TraesCS3B03G0543400LC;TraesCS3B03G1292800LC;TraesCS4A03G0698900;TraesCS4B03G0097100;TraesCS4D03G0070300;TraesCS7A03G0134700;TraesCS7A03G0935300;TraesCS7A03G0935400;TraesCS7D03G0120600;TraesCS7D03G0615300;TraesCS7D03G0902600;TraesCS7D03G0902700;TraesCSU03G0334900LC
ko00061	Fatty acid biosynthesis	0.0033	0.0053	0.61	0.950897	0.787465	TraesCS2A03G0134700;TraesCS2A03G0926800;TraesCS2D03G0866400;TraesCS3A03G0611500;TraesCS3D03G0682400;TraesCS6D03G0341000;TraesCS7B03G0705500;TraesCS7D03G0193600
ko03020	RNA polymerase	0.0155	0.0199	0.78	0.957771	0.787465	TraesCS1A03G0054500LC;TraesCS1A03G0233500;TraesCS1A03G0543600LC;TraesCS1B03G0249300;TraesCS1B03G0680900LC;TraesCS2D03G0501000LC;TraesCS3A03G0080900LC;TraesCS3A03G0681000;TraesCS3A03G0898700LC;TraesCS3A03G1057700;TraesCS3B03G0291000LC;TraesCS3B03G0458900LC;TraesCS3B03G0779700;TraesCS3D03G0620600;TraesCS4A03G0409000LC;TraesCS4A03G0612100LC;TraesCS4B03G0429000LC;TraesCS4B03G0753600LC;TraesCS4D03G013…
ko01200	Carbon metabolism	0.0236	0.0291	0.81	0.960348	0.787465	TraesCS1A03G0847500;TraesCS1B03G0275700;TraesCS1B03G0988300;TraesCS1B03G1114100;TraesCS1D03G0352300;TraesCS2A03G0068200;TraesCS2A03G0397000;TraesCS2A03G0559600;TraesCS2A03G0727500;TraesCS2A03G1152000;TraesCS2A03G1288600;TraesCS2B03G0100100;TraesCS2B03G0102800;TraesCS2B03G0522600;TraesCS2B03G0642800;TraesCS2B03G0803300;TraesCS2B03G0932700;TraesCS2B03G1260400;TraesCS2D03G0072500;TraesCS2D03G0411500…
ko00270	Cysteine and methionine metabolism	0.0102	0.0143	0.71	0.971446	0.787465	TraesCS1B03G0240900;TraesCS1B03G0988300;TraesCS1D03G0311400LC;TraesCS2B03G1307900;TraesCS2D03G0248600;TraesCS3B03G1175700;TraesCS4A03G0026400;TraesCS4A03G0210700;TraesCS4B03G0304200;TraesCS4B03G0417700;TraesCS4B03G0563200;TraesCS4B03G0938300;TraesCS4D03G0371000;TraesCS5A03G0133900;TraesCS5A03G0594900;TraesCS5A03G1051000;TraesCS5B03G0160200;TraesCS5B03G1107300;TraesCS5D03G0995500;TraesCS6A03G00347…
ko00910	Nitrogen metabolism	0.0037	0.0065	0.56	0.979906	0.787465	TraesCS1A03G1081100;TraesCS1B03G0505400LC;TraesCS3A03G0675900;TraesCS3B03G0772100;TraesCS3D03G0616600;TraesCS5A03G0614600;TraesCS5D03G0563400;TraesCS6A03G0380100LC;TraesCS7D03G1237600
ko00908	Zeatin biosynthesis	0.0037	0.0069	0.53	0.987928	0.787465	TraesCS2A03G0652000;TraesCS2B03G0716800;TraesCS3A03G0298400;TraesCS3A03G0763900;TraesCS3A03G1128900;TraesCS3B03G0385800;TraesCS5A03G0939800;TraesCS7D03G0955900;TraesCS7D03G1080100
ko00340	Histidine metabolism	0.0004	0.0018	0.23	0.988795	0.787465	TraesCS1A03G0820700
ko00020	Citrate cycle (TCA cycle)	0.0041	0.0084	0.48	0.997119	0.787465	TraesCS1B03G0988300;TraesCS2D03G0072500;TraesCS4A03G0297000;TraesCS4B03G0470100;TraesCS4B03G0869600;TraesCS4D03G0422700;TraesCS5A03G1185000;TraesCS6D03G0479900;TraesCS7B03G0436400;TraesCS7B03G0830100
ko00960	Tropane, piperidine and pyridine alkaloid biosynthesis	0.0012	0.0048	0.26	0.999456	0.787465	TraesCS1D03G0648800;TraesCS2D03G0248600;TraesCS7D03G0615300
ko00400	Phenylalanine, tyrosine and tryptophan biosynthesis	0.0024	0.0069	0.35	0.999459	0.787465	TraesCS1D03G0648800;TraesCS2A03G0160300;TraesCS2D03G0248600;TraesCS3A03G0196100;TraesCS4D03G0488400;TraesCS5D03G1101600
ko03010	Ribosome	0.0313	0.0447	0.7	0.999752	0.787465	TraesCS1A03G0004000;TraesCS1A03G0886300;TraesCS1A03G0994600;TraesCS1B03G0819100;TraesCS1B03G1036500;TraesCS1D03G0665400;TraesCS1D03G0861400;TraesCS2A03G0192600;TraesCS2A03G0224200;TraesCS2A03G0357600;TraesCS2A03G0864600;TraesCS2B03G0257400;TraesCS2B03G0309800;TraesCS2B03G0477700;TraesCS2B03G0965200;TraesCS2D03G0193300;TraesCS2D03G0231300;TraesCS2D03G0639100;TraesCS2D03G0813800;TraesCS2D03G1294200…
ko04075	Plant hormone signal transduction	0.0712	0.0902	0.79	0.999768	0.787465	TraesCS1A03G0201000;TraesCS1A03G0232900;TraesCS1A03G0290300;TraesCS1A03G0517900;TraesCS1A03G0647900;TraesCS1B03G0299600LC;TraesCS1B03G0345000;TraesCS1B03G0374000;TraesCS1B03G0607400;TraesCS1B03G0652600;TraesCS1B03G0754300;TraesCS1B03G0870100;TraesCS1B03G0910400;TraesCS1D03G0250400;TraesCS1D03G0283800;TraesCS1D03G0503100;TraesCS1D03G0625700;TraesCS1D03G0705200;TraesCS1D03G0797500;TraesCS1D03G09501…
ko03040	Spliceosome	0.0301	0.0439	0.69	0.999864	0.787465	TraesCS1A03G0232100;TraesCS1A03G0339400;TraesCS1A03G0616800;TraesCS1A03G0691100;TraesCS1A03G0897100;TraesCS1A03G0980800;TraesCS1B03G0022400;TraesCS1B03G0352100;TraesCS1B03G0429800;TraesCS1B03G0521700;TraesCS1D03G0055200;TraesCS2A03G0341000;TraesCS2A03G0364800;TraesCS2A03G0368400;TraesCS2B03G0089100;TraesCS2B03G0458300;TraesCS2B03G0489900;TraesCS2B03G1396800;TraesCS2B03G1409000;TraesCS2D03G0357600…
ko04712	Circadian rhythm - plant	0.0045	0.0111	0.4	0.999901	0.787465	TraesCS1B03G0652600;TraesCS3D03G0655300;TraesCS4A03G0683800;TraesCS4B03G0262800;TraesCS4D03G0491100;TraesCS4D03G0675600;TraesCS5D03G1074300;TraesCS5D03G1074400;TraesCS6A03G0360400;TraesCS6B03G0778600;Triticum_aestivum_newGene_228794
ko04016	MAPK signaling pathway - plant	0.0411	0.0576	0.71	0.999929	0.787465	TraesCS1A03G0037900;TraesCS1A03G0232900;TraesCS1A03G0517900;TraesCS1A03G0637400;TraesCS1A03G0647900;TraesCS1A03G0892400;TraesCS1A03G1014400;TraesCS1B03G0345000;TraesCS1B03G0607400;TraesCS1B03G1045200;TraesCS1B03G1195500;TraesCS1D03G0046200;TraesCS1D03G0250400;TraesCS1D03G0451000;TraesCS1D03G0503100;TraesCS1D03G0596200;TraesCS1D03G0705200;TraesCS1D03G0867600;TraesCS1D03G0867800;TraesCS1D03G0867900…
ko00380	Tryptophan metabolism	0.0118	0.0217	0.54	0.999932	0.787465	TraesCS1A03G0121800;TraesCS1A03G0277400;TraesCS1A03G0606600;TraesCS1A03G0913000LC;TraesCS1B03G0363500;TraesCS1D03G0273200;TraesCS2B03G0102800;TraesCS2B03G0337100LC;TraesCS2D03G0072500;TraesCS3B03G0255800;TraesCS3B03G0543400LC;TraesCS3B03G0834800;TraesCS3B03G1292800LC;TraesCS3D03G0193300;TraesCS4A03G0698900;TraesCS4B03G0097100;TraesCS4D03G0070300;TraesCS5A03G0456000;TraesCS5A03G1012300;TraesCS5B03…
ko00904	Diterpenoid biosynthesis	0.0053	0.0127	0.42	0.999942	0.787465	TraesCS1A03G0294800;TraesCS2A03G0055900;TraesCS2A03G1014800;TraesCS2B03G0509100;TraesCS2B03G0653800LC;TraesCS2D03G0041800;TraesCS2D03G0056300;TraesCS2D03G0056400;TraesCS3B03G0336700;TraesCS5B03G0524200LC;TraesCS6D03G0633100LC;Triticum_aestivum_newGene_215246;Triticum_aestivum_newGene_233409
ko03018	RNA degradation	0.0134	0.024	0.56	0.999943	0.787465	TraesCS1A03G0691100;TraesCS1A03G0847500;TraesCS1B03G1114100;TraesCS2A03G0812000;TraesCS2A03G0852900;TraesCS2B03G0108300;TraesCS2B03G0897500;TraesCS2D03G0333700;TraesCS2D03G0752600;TraesCS3A03G0043200;TraesCS3B03G0056500;TraesCS3B03G0800300;TraesCS3D03G0045600;TraesCS3D03G0745500;TraesCS3D03G1116200;TraesCS4A03G0357200;TraesCS4A03G0878000;TraesCS4B03G0433900;TraesCS5B03G1258500;TraesCS5B03G1347500…
ko01230	Biosynthesis of amino acids	0.0228	0.0364	0.63	0.999964	0.787465	TraesCS1A03G0330400;TraesCS1A03G0847500;TraesCS1B03G0275700;TraesCS1B03G0664300LC;TraesCS1B03G1114100;TraesCS1D03G0352300;TraesCS1D03G0648800;TraesCS1D03G0675000;TraesCS2A03G0030500;TraesCS2A03G0160300;TraesCS2A03G0559600;TraesCS2A03G1152000;TraesCS2A03G1288600;TraesCS2B03G0044200;TraesCS2B03G0521100;TraesCS2B03G0642800;TraesCS2B03G1018400;TraesCS2D03G0029300;TraesCS2D03G0519500;TraesCS3A03G01961…
ko00940	Phenylpropanoid biosynthesis	0.022	0.038	0.58	0.999998	0.787465	TraesCS1A03G0523000;TraesCS1A03G1022100;TraesCS1A03G1060900;TraesCS1B03G0317200;TraesCS1B03G0612700;TraesCS1D03G0570700;TraesCS2A03G0274500;TraesCS2A03G1188800;TraesCS2A03G1251200;TraesCS2A03G1334100;TraesCS2A03G1334600;TraesCS2B03G0442400;TraesCS2B03G1022000;TraesCS2B03G1431500;TraesCS2B03G1538300;TraesCS2B03G1538800;TraesCS2B03G1541300;TraesCS2B03G1541400;TraesCS2D03G1302100;TraesCS2D03G1305300…
ko00195	Photosynthesis	0.011	0.0258	0.43	1	0.787465	TraesCS1B03G0313600LC;TraesCS1B03G0556800;TraesCS1D03G0467800;TraesCS2D03G0920400LC;TraesCS2D03G1232100LC;TraesCS2D03G1302500LC;TraesCS3A03G0178100LC;TraesCS3B03G0775700LC;TraesCS3D03G1103700LC;TraesCS4A03G0206400;TraesCS4D03G0073600LC;TraesCS5A03G1079500;TraesCS5B03G0245800LC;TraesCS5B03G1143000;TraesCS5D03G0153900LC;TraesCS5D03G0518000LC;TraesCS5D03G1014300LC;TraesCS5D03G1033100;TraesCS6B03G054…
ko01210	2-Oxocarboxylic acid metabolism	0.0073	0.0211	0.35	1	0.787465	TraesCS1A03G0330400;TraesCS1B03G0275700;TraesCS2B03G0521100;TraesCS3B03G1175700;TraesCS4A03G0619500;TraesCS4B03G0183900;TraesCS4B03G0869600;TraesCS4B03G0938300;TraesCS4D03G0151600;TraesCS5A03G1051000;TraesCS5A03G1185000;TraesCS5B03G1107300;TraesCS5D03G0995500;TraesCS6B03G0839500;TraesCS6D03G0479900;TraesCS6D03G0594100;TraesCS7B03G0496300;Triticum_aestivum_newGene_61431
ko00909	Sesquiterpenoid and triterpenoid biosynthesis	0.0041	0.016	0.25	1	0.787465	TraesCS4A03G0119200;TraesCS4B03G0643200;TraesCS4D03G0572600;TraesCS6B03G0128200LC;TraesCS6B03G0351200;TraesCS7A03G0541100;TraesCS7B03G0356700;TraesCS7D03G0392000;TraesCS7D03G0517700;Triticum_aestivum_newGene_182476
ko00220	Arginine biosynthesis	0.0049	0.0185	0.26	1	0.787465	TraesCS1B03G0275700;TraesCS1B03G0664300LC;TraesCS2A03G0030500;TraesCS2B03G0044200;TraesCS2B03G0521100;TraesCS2D03G0029300;TraesCS4A03G0619500;TraesCS4B03G0183900;TraesCS4D03G0151600;TraesCS6B03G0839500;TraesCS6D03G0594100;Triticum_aestivum_newGene_61431
ko00130	Ubiquinone and other terpenoid-quinone biosynthesis	0.0061	0.0289	0.21	1	0.787465	TraesCS1A03G0584500;TraesCS1B03G0267900;TraesCS1B03G0677200;TraesCS2B03G0442400;TraesCS2D03G0248600;TraesCS3D03G1179900;TraesCS4B03G0025600;TraesCS4D03G0716500LC;TraesCS5B03G0090800;TraesCS6A03G0721400;TraesCS6B03G0855000;TraesCS6D03G0605000;TraesCS7A03G0966600;TraesCS7B03G0803500;TraesCS7D03G0925100
ko00190	Oxidative phosphorylation	0.011	0.0427	0.26	1	0.787465	TraesCS1A03G0370700;TraesCS1B03G0161300;TraesCS1B03G0413600;TraesCS1B03G1112800;TraesCS1D03G0721700;TraesCS2A03G0732900;TraesCS2D03G1162800;TraesCS3A03G0569400;TraesCS3A03G0671500;TraesCS3B03G0454200;TraesCS3B03G0650900;TraesCS3B03G0767600;TraesCS3B03G1510300;TraesCS3D03G0527600;TraesCS3D03G0613600;TraesCS4A03G0008100;TraesCS4A03G0206400;TraesCS4A03G0727200;TraesCS4B03G0103300;TraesCS4B03G0788100…

## Sheet: WY-3_vs_WY-5
ID	Description	GeneRatio	BgRatio	enrich_factor	pvalue	qvalue	geneID
ko00604	Glycosphingolipid biosynthesis - ganglio series	0.0085	0.0017	5.02	6.95979e-09	7.25283e-07	TraesCS1A03G0664400;TraesCS1D03G0625900;TraesCS2A03G0391700;TraesCS2B03G0528500;TraesCS2D03G0416500;TraesCS2D03G0909100;TraesCS4A03G0040800;TraesCS4B03G0604800;TraesCS4B03G0630500;TraesCS4B03G0662200;TraesCS4B03G0743700;TraesCS4D03G0536300;TraesCS4D03G0663100;TraesCS5A03G0800200;TraesCS5B03G0833200;TraesCS5D03G0757600;TraesCS6B03G0573100;TraesCS7A03G0889100;TraesCS7D03G0848600
ko00500	Starch and sucrose metabolism	0.0502	0.03	1.67	1.08815e-07	5.66983e-06	TraesCS1A03G0162800;TraesCS1A03G0361500;TraesCS1A03G0639500;TraesCS1A03G0824700;TraesCS1A03G0837600;TraesCS1B03G0152200;TraesCS1B03G0948900;TraesCS1B03G0961400;TraesCS1B03G1004700;TraesCS1D03G0255400;TraesCS1D03G0570700;TraesCS1D03G0793500;TraesCS1D03G0805800;TraesCS2A03G0274500;TraesCS2A03G0327100;TraesCS2A03G0457900;TraesCS2A03G0458100;TraesCS2A03G0486700;TraesCS2A03G0832700;TraesCS2A03G0904100…
ko04145	Phagosome	0.0161	0.0062	2.6	2.36945e-07	7.72105e-06	TraesCS1A03G0663000;TraesCS1B03G0753200;TraesCS1D03G0351900;TraesCS1D03G0624600;TraesCS2A03G0395000;TraesCS2B03G0537600;TraesCS2B03G1439700;TraesCS2D03G0425900;TraesCS2D03G1162800;TraesCS2D03G1213000;TraesCS3A03G0351700;TraesCS3A03G0368200;TraesCS3A03G0797100;TraesCS3B03G0491300;TraesCS3B03G0918900;TraesCS3D03G0736600;TraesCS4A03G0241300;TraesCS4A03G0422000;TraesCS4A03G0897300;TraesCS4B03G0511000…
ko04626	Plant-pathogen interaction	0.1331	0.1004	1.33	2.96363e-07	7.72105e-06	TraesCS1A03G0012700;TraesCS1A03G0013000;TraesCS1A03G0037900;TraesCS1A03G0061000;TraesCS1A03G0065000;TraesCS1A03G0065300;TraesCS1A03G0065500;TraesCS1A03G0065600;TraesCS1A03G0065900;TraesCS1A03G0066200;TraesCS1A03G0067400;TraesCS1A03G0403400;TraesCS1A03G0723900;TraesCS1A03G0796400;TraesCS1A03G0994200;TraesCS1A03G1009900;TraesCS1A03G1018200;TraesCS1A03G1018300LC;TraesCS1A03G1040300;TraesCS1A03G10478…
ko00531	Glycosaminoglycan degradation	0.009	0.0025	3.59	8.65393e-07	1.80366e-05	TraesCS1A03G0664400;TraesCS1D03G0251300;TraesCS1D03G0625900;TraesCS2A03G0391700;TraesCS2B03G0528500;TraesCS2D03G0416500;TraesCS2D03G0909100;TraesCS4A03G0040800;TraesCS4B03G0604800;TraesCS4B03G0630500;TraesCS4B03G0662200;TraesCS4B03G0743700;TraesCS4D03G0536300;TraesCS4D03G0663100;TraesCS5A03G0800200;TraesCS5B03G0833200;TraesCS5D03G0757600;TraesCS6B03G0573100;TraesCS7A03G0889100;TraesCS7D03G0848600
ko04136	Autophagy - other	0.009	0.0026	3.42	1.88416e-06	3.27249e-05	TraesCS2B03G0956500;TraesCS2B03G1561700;TraesCS2D03G1331100;TraesCS3A03G0573700;TraesCS3D03G0531700;TraesCS5D03G0356000;TraesCS5D03G0359500;TraesCS6A03G0111900;TraesCS6A03G0418100;TraesCS6A03G0653600;TraesCS6A03G0923200;TraesCS6B03G0155600;TraesCS6B03G0507000;TraesCS6B03G0570700;TraesCS6B03G1110400;TraesCS7A03G0486400;TraesCS7B03G0301500;TraesCS7D03G0469500;Triticum_aestivum_newGene_167653;Tritic…
ko00511	Other glycan degradation	0.0161	0.0069	2.33	2.98625e-06	4.4457e-05	TraesCS1A03G0408100;TraesCS1A03G0664400;TraesCS1B03G0499300;TraesCS1D03G0376900;TraesCS1D03G0625900;TraesCS2A03G0391700;TraesCS2B03G0528500;TraesCS2D03G0416500;TraesCS2D03G0909100;TraesCS3A03G0051100;TraesCS3A03G0051200;TraesCS3A03G0326400;TraesCS3A03G0343200;TraesCS3D03G0036100;TraesCS4A03G0040800;TraesCS4A03G0848200;TraesCS4B03G0201300;TraesCS4B03G0604800;TraesCS4B03G0630500;TraesCS4B03G0662200…
ko00600	Sphingolipid metabolism	0.0215	0.0106	2.03	4.17552e-06	5.43917e-05	TraesCS1A03G0408100;TraesCS1B03G0499300;TraesCS1D03G0376900;TraesCS2A03G0391700;TraesCS2B03G0445300LC;TraesCS2B03G0528500;TraesCS2B03G1288900LC;TraesCS2D03G0416500;TraesCS2D03G0909100;TraesCS3A03G1029800;TraesCS3B03G0264400LC;TraesCS3B03G0718800;TraesCS3B03G0890600;TraesCS3B03G1179900;TraesCS3D03G0584800;TraesCS3D03G0714500;TraesCS3D03G0958600;TraesCS4A03G0040800;TraesCS4A03G1196400LC;TraesCS4B03…
ko00730	Thiamine metabolism	0.0067	0.0017	4	5.12717e-06	5.93672e-05	TraesCS1A03G0602600;TraesCS1A03G0657000;TraesCS1B03G0745100;TraesCS1D03G0571800;TraesCS1D03G0614900;TraesCS2A03G0118900;TraesCS2B03G0162900;TraesCS3A03G1042100;TraesCS3A03G1091100;TraesCS3A03G1093300;TraesCS3B03G1202800;TraesCS3D03G0969500;TraesCS4B03G0050400;TraesCS5A03G1163900;TraesCSU03G0022100
ko00230	Purine metabolism	0.0224	0.0118	1.89	1.68622e-05	0.000175722	TraesCS1A03G0410700;TraesCS1A03G0513100;TraesCS1A03G0879700;TraesCS1B03G0501900;TraesCS1B03G0776800;TraesCS1B03G0827000;TraesCS1B03G1026900;TraesCS1B03G1147100;TraesCS1D03G0380400;TraesCS1D03G0498300;TraesCS1D03G0689300;TraesCS1D03G0853200;TraesCS2A03G1288600;TraesCS2B03G0236700;TraesCS3A03G0615800;TraesCS3A03G0645000;TraesCS3B03G0278900LC;TraesCS3B03G0283900;TraesCS3B03G0724100;TraesCS3B03G10280…
ko00510	N-Glycan biosynthesis	0.013	0.0056	2.33	2.68455e-05	0.000238003	TraesCS1A03G0840000;TraesCS2A03G0829500;TraesCS2B03G0754700;TraesCS2B03G0918400;TraesCS2B03G1193800;TraesCS2D03G0628000;TraesCS2D03G0772100;TraesCS2D03G0899300;TraesCS2D03G0968700;TraesCS3A03G0316800;TraesCS3B03G0401100;TraesCS4A03G0132800;TraesCS4A03G0223800;TraesCS4A03G0280500;TraesCS4B03G0330700;TraesCS4B03G0486400;TraesCS4B03G0664700;TraesCS4D03G0589300;TraesCS5A03G0358200;TraesCS5A03G0723400…
ko00562	Inositol phosphate metabolism	0.017	0.0083	2.06	2.74064e-05	0.000238003	TraesCS1A03G0873800;TraesCS1B03G1018400;TraesCS2A03G0395000;TraesCS2B03G0228300;TraesCS2B03G0522100;TraesCS2B03G0537600;TraesCS2D03G0425900;TraesCS3A03G0628400;TraesCS3A03G0859800;TraesCS3D03G0581400;TraesCS4A03G0226800;TraesCS4A03G0422000;TraesCS4A03G0509500;TraesCS4B03G0303900;TraesCS4B03G0311300;TraesCS4D03G0246600;TraesCS4D03G0254800;TraesCS4D03G0482400;TraesCS5A03G0743600;TraesCS5A03G0815200…
ko00310	Lysine degradation	0.0099	0.0038	2.57	5.69734e-05	0.00045671	TraesCS1B03G0370900;TraesCS2A03G0940700;TraesCS2B03G0102800;TraesCS2B03G0625900;TraesCS2B03G0828900;TraesCS2D03G0072500;TraesCS3A03G0610400;TraesCS3B03G0690800;TraesCS3D03G0560400;TraesCS4A03G0207700;TraesCS4B03G0567500;TraesCS4D03G0500900;TraesCS5A03G0477300;TraesCS5A03G0500200;TraesCS5B03G0505900;TraesCS5D03G0467000;TraesCS7A03G0684200;TraesCS7A03G0890500;TraesCS7B03G0075600;TraesCS7B03G0548400…
ko00563	Glycosylphosphatidylinositol (GPI)-anchor biosynthesis	0.0081	0.0029	2.79	9.27981e-05	0.000690753	TraesCS1A03G0146000;TraesCS1B03G0198100;TraesCS1D03G0132800;TraesCS2A03G0905000;TraesCS2B03G0318800;TraesCS2B03G0995300;TraesCS2B03G1216900;TraesCS2D03G0236900;TraesCS2D03G0844500;TraesCS4B03G0279900;TraesCS4D03G0239100;TraesCS5B03G0788700;TraesCS6A03G0463300;TraesCS6A03G0953800;TraesCS6B03G0573500;TraesCS6B03G1163200;TraesCS6D03G0387100;TraesCS6D03G0831300
ko03050	Proteasome	0.0116	0.0054	2.18	0.00020605	0.00143151	TraesCS1A03G0574100;TraesCS1B03G0665800;TraesCS1B03G0988100;TraesCS1D03G0547700;TraesCS2B03G0575400;TraesCS2B03G0849900LC;TraesCS2B03G1144900;TraesCS2D03G0459900;TraesCS3A03G0446500;TraesCS3A03G1140000LC;TraesCS3B03G0524100;TraesCS4A03G0143100;TraesCS4B03G0552300;TraesCS4B03G0621900;TraesCS4B03G1019100LC;TraesCS4D03G0486300;TraesCS4D03G0551400;TraesCS5A03G0833100;TraesCS6A03G0275700;TraesCS6B03G0…
ko00906	Carotenoid biosynthesis	0.0081	0.0032	2.53	0.000316867	0.0020638	TraesCS1A03G0178400;TraesCS2A03G0550000;TraesCS2B03G0617700;TraesCS2B03G0704100;TraesCS2D03G0510700;TraesCS4B03G0788200;TraesCS5A03G0601100;TraesCS5A03G0856200;TraesCS5B03G0619900;TraesCS5D03G0407200;TraesCS5D03G0566800;TraesCS6A03G0987200;TraesCS6B03G1210300;TraesCS6B03G1226900;TraesCS6D03G0872500;TraesCS6D03G0881700;TraesCS7A03G1236900;TraesCS7B03G1123600
ko00100	Steroid biosynthesis	0.0081	0.0038	2.15	0.00208174	0.0127612	TraesCS1A03G0545200;TraesCS1B03G0634700;TraesCS1D03G0525100;TraesCS2B03G1430400;TraesCS3D03G0180000;TraesCS4A03G0119200;TraesCS4A03G0336100;TraesCS4A03G0489700;TraesCS4B03G0382600;TraesCS4B03G0643200;TraesCS4B03G0861600;TraesCS4D03G0267100;TraesCS4D03G0363100;TraesCS4D03G0572600;TraesCS4D03G0763900;TraesCS5A03G1180800;TraesCS6D03G0769800;TraesCS7B03G1168000
ko03008	Ribosome biogenesis in eukaryotes	0.0161	0.0103	1.57	0.00591105	0.0342218	TraesCS1A03G0171600;TraesCS1A03G0174700;TraesCS1A03G0385800;TraesCS1A03G0839200;TraesCS1B03G0962700;TraesCS1D03G0169000;TraesCS1D03G0808400;TraesCS2A03G0200300;TraesCS2A03G0751200;TraesCS2B03G0272700;TraesCS2B03G0828300;TraesCS2D03G0694400;TraesCS3A03G0944600;TraesCS3A03G0951100;TraesCS3B03G0535200;TraesCS3B03G1077000;TraesCS3D03G0877700;TraesCS3D03G0885000;TraesCS4A03G0145200;TraesCS5A03G1058900…
ko00670	One carbon pool by folate	0.0036	0.0013	2.85	0.00697897	0.038278	TraesCS1B03G0827000;TraesCS1D03G0689300;TraesCS2A03G1152000;TraesCS3D03G0611600;TraesCS3D03G0836200;TraesCS5A03G1103900;TraesCS5B03G0324200;TraesCS5D03G0326700
ko00430	Taurine and hypotaurine metabolism	0.0022	0.0006	3.86	0.00902909	0.0470463	TraesCS2A03G0800600;TraesCS2B03G0886100;TraesCS2D03G0740600;TraesCS3B03G0210000;TraesCS3D03G0150100
ko02010	ABC transporters	0.0179	0.0122	1.47	0.0108091	0.0536393	TraesCS1A03G0578500;TraesCS1D03G0114000;TraesCS2A03G1129100;TraesCS2A03G1211600;TraesCS2A03G1332800;TraesCS2B03G1381600;TraesCS3A03G0659300;TraesCS3A03G0659700;TraesCS3A03G0660000;TraesCS3A03G0712800;TraesCS3B03G0041100;TraesCS3B03G0748100;TraesCS3B03G0749000;TraesCS3B03G1294400;TraesCS3D03G0261500;TraesCS3D03G0524400;TraesCS3D03G0602100;TraesCS3D03G0602700;TraesCS4A03G0284300;TraesCS4B03G0218300…
ko00943	Isoflavonoid biosynthesis	0.0045	0.0019	2.32	0.0114941	0.0544456	TraesCS5A03G0948600;TraesCS5A03G0948700;TraesCS5A03G0948800;TraesCS5B03G0998000;TraesCS5B03G0998600;TraesCS5B03G0998700;TraesCS5B03G0998800;TraesCS5D03G0904500;TraesCS5D03G0904600;TraesCS5D03G0904700
ko00450	Selenocompound metabolism	0.0054	0.0026	2.09	0.013231	0.0599482	TraesCS1B03G0036800;TraesCS4A03G0099500;TraesCS4B03G0417700;TraesCS4D03G0371000;TraesCS5A03G0177000;TraesCS5A03G0918100;TraesCS5B03G0967700;TraesCS5D03G0877500;TraesCS7A03G0325900;TraesCS7A03G0971500;TraesCS7B03G0808300;TraesCS7D03G0931200
ko04144	Endocytosis	0.0305	0.0233	1.31	0.0157574	0.0684201	TraesCS1A03G0016400;TraesCS1A03G0339400;TraesCS1A03G0616800;TraesCS1A03G0720300;TraesCS1A03G0742600;TraesCS1B03G0016200;TraesCS1B03G0429800;TraesCS1B03G0822000;TraesCS1B03G0847700;TraesCS1D03G0008100;TraesCS1D03G0055200;TraesCS1D03G0324800;TraesCS1D03G0351900;TraesCS1D03G0683500;TraesCS1D03G0710900;TraesCS2A03G0576800;TraesCS2B03G0669100;TraesCS2D03G0542100;TraesCS3A03G0160300;TraesCS3A03G0351700…
ko00760	Nicotinate and nicotinamide metabolism	0.004	0.0018	2.19	0.0221637	0.0923876	TraesCS3A03G0645000;TraesCS3B03G0278900LC;TraesCS3B03G0283900;TraesCS3B03G0724100;TraesCS3D03G0150200;TraesCS5A03G0967900;TraesCS5B03G1017900;TraesCS6D03G0853700;TraesCS7B03G0474200
ko00196	Photosynthesis - antenna proteins	0.0036	0.0016	2.28	0.024452	0.0960428	TraesCS1A03G0986900;TraesCS1B03G1169100;TraesCS1D03G0954200;TraesCS4A03G0603000;TraesCS4B03G0203200;TraesCS4D03G0168000;TraesCS5B03G0884400;TraesCS7D03G0623200
ko00030	Pentose phosphate pathway	0.0085	0.0052	1.64	0.0248838	0.0960428	TraesCS1A03G0847500;TraesCS1B03G1114100;TraesCS2A03G0397000;TraesCS2B03G0522600;TraesCS2B03G0932700;TraesCS2D03G0411500;TraesCS3A03G0074600;TraesCS3A03G0624100;TraesCS3B03G0800300;TraesCS3B03G1018200;TraesCS3D03G0819500;TraesCS5A03G0183900;TraesCS5D03G0208000;TraesCS5D03G0959300;TraesCS6B03G0269500;TraesCS6D03G0162800LC;TraesCS6D03G0407100LC;TraesCS7A03G0219700;Triticum_aestivum_newGene_168543
ko04122	Sulfur relay system	0.0022	0.0008	2.91	0.0280531	0.104408	TraesCS5A03G0546500;TraesCS5B03G0160200;TraesCS5B03G0556000;TraesCS5D03G0509600;TraesCS6B03G0430700
ko00965	Betalain biosynthesis	0.0058	0.0033	1.77	0.0347813	0.122434	TraesCS1A03G0121800;TraesCS5A03G0397100;TraesCS5B03G0392700;TraesCS5B03G0594900;TraesCS5D03G0372000;TraesCS7A03G0134700;TraesCS7A03G0935300;TraesCS7A03G0935400;TraesCS7B03G0783700LC;TraesCS7D03G0120600;TraesCS7D03G0902600;TraesCS7D03G0902700;TraesCSU03G0334900LC
ko03022	Basal transcription factors	0.0072	0.0043	1.65	0.0352463	0.122434	TraesCS1A03G0209900;TraesCS1A03G0260600;TraesCS1A03G0634500;TraesCS1D03G0203400;TraesCS2B03G0933800;TraesCS3A03G0666000;TraesCS3D03G0608500;TraesCS4A03G0082900;TraesCS4A03G0842100;TraesCS4D03G0692200;TraesCS5A03G0536600;TraesCS5B03G0548200;TraesCS5B03G1301800;TraesCS5D03G0500300;TraesCS5D03G1163700;Triticum_aestivum_newGene_219199
ko00513	Various types of N-glycan biosynthesis	0.0081	0.0052	1.55	0.0465278	0.156409	TraesCS1A03G0664400;TraesCS1A03G0840000;TraesCS1D03G0625900;TraesCS2B03G0754700;TraesCS2B03G1193800;TraesCS2D03G0628000;TraesCS2D03G0968700;TraesCS3A03G0316800;TraesCS3B03G0401100;TraesCS4A03G0999300;TraesCS4B03G0662200;TraesCS5A03G0358200;TraesCS5D03G0329800;TraesCS6B03G0764900;TraesCS7A03G0458800;TraesCS7B03G0270000;TraesCS7B03G0528900;TraesCS7D03G0445300
ko04070	Phosphatidylinositol signaling system	0.0121	0.0087	1.4	0.0535901	0.17452	TraesCS1A03G0873800;TraesCS1B03G0637700;TraesCS1B03G1018400;TraesCS1D03G0528300;TraesCS2A03G0395000;TraesCS2B03G0228300;TraesCS2B03G0522100;TraesCS2B03G0537600;TraesCS2D03G0425900;TraesCS3A03G0628400;TraesCS3A03G0859800;TraesCS3D03G0581400;TraesCS4A03G0226800;TraesCS4A03G0422000;TraesCS4B03G0311300;TraesCS4D03G0254800;TraesCS4D03G0482400;TraesCS5A03G0815200;TraesCS5B03G0332800;TraesCS5D03G0320100…
ko00514	Other types of O-glycan biosynthesis	0.0031	0.0015	2.04	0.0568802	0.176991	TraesCS3D03G0043600;TraesCS4A03G0435800;TraesCS4B03G0444500;TraesCS4D03G0353900;TraesCS7B03G0122300;TraesCS7D03G0326500;Triticum_aestivum_newGene_167780
ko03420	Nucleotide excision repair	0.013	0.0095	1.37	0.0586227	0.176991	TraesCS1A03G0073300;TraesCS1A03G0206300;TraesCS1A03G0209900;TraesCS1A03G0329000;TraesCS1A03G0634500;TraesCS1B03G0083100;TraesCS1B03G0583300;TraesCS1D03G0203400;TraesCS1D03G0445800;TraesCS1D03G0474900;TraesCS3A03G0182200;TraesCS3A03G0258700;TraesCS3A03G0666000;TraesCS3B03G0222900;TraesCS3B03G0326700;TraesCS3B03G1005000;TraesCS3D03G0251000;TraesCS3D03G0608500;TraesCS3D03G0805400;TraesCS4B03G0969400…
ko00515	Mannose type O-glycan biosynthesis	0.0031	0.0016	2.02	0.0594441	0.176991	TraesCS1B03G0748200;TraesCS3A03G0043800;TraesCS3A03G0044600;TraesCS3B03G0053700;TraesCS6A03G0809100;TraesCS6D03G0684400;TraesCS7A03G0547900
ko03410	Base excision repair	0.0067	0.0043	1.55	0.0636602	0.18428	TraesCS1A03G0091000;TraesCS1A03G0329000;TraesCS1B03G0109900;TraesCS1D03G0080900;TraesCS1D03G0445800;TraesCS2B03G1206400;TraesCS3A03G0045600;TraesCS3A03G0258700;TraesCS3B03G0326700;TraesCS3D03G0251000;TraesCS3D03G0729100;TraesCS4A03G0616100;TraesCS5B03G0448700;TraesCS5D03G0420200;TraesCS7B03G0211000LC
ko03060	Protein export	0.0099	0.007	1.42	0.0663248	0.186804	TraesCS1A03G0672500;TraesCS1B03G0579400;TraesCS2B03G0116500;TraesCS3B03G0491300;TraesCS3D03G0178900;TraesCS4A03G0241300;TraesCS4A03G0527700;TraesCS4B03G0511000LC;TraesCS4B03G0511100LC;TraesCS4B03G0511200;TraesCS4B03G0527200;TraesCS4D03G0190100;TraesCS4D03G0466100;TraesCS5A03G0424900;TraesCS5A03G0905100;TraesCS5B03G0419800;TraesCS5D03G0393200;TraesCS5D03G0867100;TraesCS6A03G0233900;TraesCS6D03G016…
ko04141	Protein processing in endoplasmic reticulum	0.0385	0.033	1.17	0.0786174	0.212431	TraesCS1A03G0218100;TraesCS1A03G0339400;TraesCS1A03G0616800;TraesCS1A03G0791800;TraesCS1A03G0840000;TraesCS1B03G0429800;TraesCS1B03G0750100;TraesCS1B03G0909700;TraesCS1D03G0055200;TraesCS1D03G0092800;TraesCS1D03G1009900;TraesCS2A03G0026200;TraesCS2A03G0661400LC;TraesCS2A03G0680800;TraesCS2B03G0033400;TraesCS2B03G0256700LC;TraesCS2B03G0614400;TraesCS2B03G0715200;TraesCS2B03G0835000;TraesCS2B03G143…
ko04146	Peroxisome	0.0116	0.0087	1.35	0.0795005	0.212431	TraesCS1B03G0002000;TraesCS1B03G1036800;TraesCS2D03G0944200;TraesCS3A03G0611500;TraesCS3A03G1019800;TraesCS3A03G1020000;TraesCS3A03G1042500;TraesCS3B03G1166400;TraesCS3B03G1203200;TraesCS3D03G0947100;TraesCS3D03G0969700;TraesCS4A03G0764700;TraesCS4A03G1080200;TraesCS4B03G0019500;TraesCS4D03G0465300;TraesCS5D03G0286100LC;TraesCS6A03G0993700;TraesCS6B03G1216400;TraesCS6D03G0165100;TraesCS6D03G08767…
ko04120	Ubiquitin mediated proteolysis	0.0309	0.0261	1.19	0.0832492	0.216886	TraesCS1A03G0218100;TraesCS1A03G0218600;TraesCS1A03G0385200;TraesCS1B03G0462600;TraesCS1D03G0359800;TraesCS1D03G0390500;TraesCS2A03G0128200;TraesCS2A03G0594000;TraesCS2A03G0708800;TraesCS2A03G1044300;TraesCS2A03G1077900;TraesCS2B03G0172000;TraesCS2B03G0287700LC;TraesCS2B03G0639100LC;TraesCS2B03G0704800;TraesCS2B03G0787700;TraesCS2B03G0930600;TraesCS2B03G1209800;TraesCS2D03G0124400LC;TraesCS2D03G0…
ko00520	Amino sugar and nucleotide sugar metabolism	0.0224	0.0183	1.22	0.0865513	0.219989	TraesCS1A03G0664400;TraesCS1B03G0716000;TraesCS1D03G0255400;TraesCS1D03G0625900;TraesCS2A03G1214800;TraesCS2B03G0573400;TraesCS2B03G1388400;TraesCS2D03G0198000LC;TraesCS2D03G0844600;TraesCS2D03G0964900;TraesCS3A03G0074600;TraesCS3A03G0666600;TraesCS3A03G0742300;TraesCS3B03G0352800;TraesCS3B03G0470700LC;TraesCS3B03G0848000;TraesCS3B03G1010400;TraesCS3D03G0468500LC;TraesCS3D03G0684200;TraesCS4A03G0…
ko00280	Valine, leucine and isoleucine degradation	0.0063	0.0043	1.46	0.101796	0.249516	TraesCS2B03G0102800;TraesCS3A03G0000200;TraesCS3A03G0693700;TraesCS3B03G0790000;TraesCS3B03G0831500;TraesCS3D03G0631000;TraesCS3D03G0682400;TraesCS4A03G0026400;TraesCS4B03G0938300;TraesCS4D03G0805800;TraesCS5A03G0092400;TraesCS6A03G0080000;TraesCS6A03G0662200LC;TraesCS6B03G0814900
ko00052	Galactose metabolism	0.0188	0.0153	1.23	0.102957	0.249516	TraesCS1A03G0847500;TraesCS1B03G1114100;TraesCS2A03G0391700;TraesCS2A03G0802500;TraesCS2B03G0528500;TraesCS2B03G0888200;TraesCS2B03G1448200;TraesCS2D03G0198000LC;TraesCS2D03G0416500;TraesCS2D03G0742400;TraesCS2D03G0909100;TraesCS2D03G1223000;TraesCS3A03G0247900;TraesCS3A03G0442000;TraesCS3B03G0470700LC;TraesCS3B03G0800300;TraesCS3D03G0468500LC;TraesCS4A03G0040800;TraesCS4A03G0544700LC;TraesCS4B03…
ko00750	Vitamin B6 metabolism	0.0018	0.0008	2.15	0.114617	0.271461	TraesCS2A03G0613000;TraesCS3B03G0756500;TraesCS5A03G1233500;TraesCS5A03G1235300
ko00900	Terpenoid backbone biosynthesis	0.0063	0.0044	1.42	0.122803	0.28403	TraesCS1A03G0657000;TraesCS1A03G0663200;TraesCS1B03G0745100;TraesCS1D03G0614900;TraesCS2B03G0102800;TraesCS3A03G0836400;TraesCS3B03G0960100;TraesCS3D03G0550100;TraesCS3D03G0732500;TraesCS3D03G0768100;TraesCS4D03G0115700;TraesCS4D03G0805800;TraesCS7A03G0571800;Triticum_aestivum_newGene_108990
ko00590	Arachidonic acid metabolism	0.0036	0.0022	1.61	0.126982	0.28403	TraesCS1B03G1036800;TraesCS2A03G0800600;TraesCS2B03G0886100;TraesCS2D03G0740600;TraesCS3B03G0210000;TraesCS3D03G0150100;TraesCS7A03G0352200;TraesCS7B03G0147000
ko00300	Lysine biosynthesis	0.0022	0.0012	1.88	0.1281	0.28403	TraesCS3B03G1175700;TraesCS4A03G0237900;TraesCS4B03G0528700;TraesCS4D03G0468800;TraesCS6D03G0673700
ko00261	Monobactam biosynthesis	0.0018	0.0009	2	0.139126	0.30205	TraesCS3B03G1175700;TraesCS5A03G0918100;TraesCS5B03G0967700;TraesCS5D03G0877500
ko00062	Fatty acid elongation	0.009	0.0069	1.29	0.149239	0.317392	TraesCS1A03G0573800;TraesCS1A03G0994200;TraesCS1A03G1009900;TraesCS1A03G1066900;TraesCS1B03G1176600;TraesCS1B03G1191600LC;TraesCS1D03G0959800;TraesCS1D03G0971500;TraesCS2B03G1342300;TraesCS2D03G0784100;TraesCS4B03G0728500;TraesCS4B03G0780900;TraesCS4D03G0701000;TraesCS4D03G0838100;TraesCS5A03G0752900;TraesCS5B03G0786800;TraesCS5B03G0786900;TraesCS6A03G0441900;TraesCS7A03G0481300;Triticum_aestivum…
ko00970	Aminoacyl-tRNA biosynthesis	0.0215	0.0185	1.17	0.155812	0.324746	TraesCS1A03G0524500;TraesCS1B03G0613900;TraesCS1B03G1044700;TraesCS1D03G0507200;TraesCS1D03G0549900;TraesCS1D03G0972000;TraesCS2A03G0307400;TraesCS2A03G0720900;TraesCS2B03G0425100;TraesCS2B03G0636400;TraesCS2B03G0797500;TraesCS2B03G1338700;TraesCS2D03G0323100;TraesCS2D03G0665200;TraesCS3A03G0382400;TraesCS3A03G0974400;TraesCS3B03G0366600;TraesCS3B03G0468400;TraesCS3B03G1367100;TraesCS3D03G0369700…
ko00770	Pantothenate and CoA biosynthesis	0.004	0.0029	1.39	0.203034	0.40689	TraesCS1A03G0330400;TraesCS3B03G0278900LC;TraesCS3B03G0283900;TraesCS4B03G0938300;TraesCS4D03G0250400;TraesCS7A03G0526200;TraesCS7B03G0345800;TraesCS7B03G0496300;TraesCS7D03G0369100
ko00920	Sulfur metabolism	0.004	0.0029	1.39	0.203034	0.40689	TraesCS4B03G0417700;TraesCS4D03G0371000;TraesCS5A03G0918100;TraesCS5B03G0160200;TraesCS5B03G0332800;TraesCS5B03G0967700;TraesCS5D03G0320100;TraesCS5D03G0877500;TraesCS6B03G0430700
ko00860	Porphyrin and chlorophyll metabolism	0.0049	0.0039	1.28	0.247141	0.485938	TraesCS2A03G0366800;TraesCS2D03G0384100;TraesCS2D03G1334500;TraesCS3D03G0342600;TraesCS5B03G0468200;TraesCS7A03G0154300;TraesCS7A03G0297600;TraesCS7A03G1004800;TraesCS7B03G0844800;TraesCS7D03G0275400;TraesCS7D03G0959500
ko00591	Linoleic acid metabolism	0.0031	0.0023	1.36	0.257931	0.497761	TraesCS1A03G0560400;TraesCS1B03G0653700;TraesCS4A03G0985800;TraesCS5B03G0957600;TraesCS5D03G0868300;TraesCS6B03G1118700;TraesCS7A03G0566700
ko00603	Glycosphingolipid biosynthesis - globo and isoglobo series	0.0013	0.0008	1.65	0.274514	0.520132	TraesCS1A03G0664400;TraesCS1D03G0625900;TraesCS4B03G0662200
ko00630	Glyoxylate and dicarboxylate metabolism	0.0099	0.0086	1.15	0.281968	0.524715	TraesCS1B03G0215500;TraesCS1D03G0151100;TraesCS2A03G0068200;TraesCS2A03G0386900;TraesCS2A03G0727500;TraesCS2A03G1152000;TraesCS2A03G1313500;TraesCS2B03G0102800;TraesCS2B03G0803300;TraesCS2B03G1515500;TraesCS2D03G0670500;TraesCS2D03G1278500;TraesCS3A03G0224000;TraesCS3A03G0642900;TraesCS3B03G0275700;TraesCS3B03G0721900;TraesCS3B03G0985500;TraesCS3D03G0588200;TraesCS3D03G0836200;TraesCS4B03G0869600…
ko03030	DNA replication	0.0099	0.0087	1.13	0.307854	0.555269	TraesCS1A03G0073300;TraesCS1A03G0206300;TraesCS1A03G0329000;TraesCS1B03G0083100;TraesCS1D03G0445800;TraesCS3A03G0258700;TraesCS3A03G0512400;TraesCS3A03G0899000;TraesCS3B03G0326700;TraesCS3B03G0553000;TraesCS3B03G1022500LC;TraesCS3D03G0251000;TraesCS3D03G0472600;TraesCS3D03G0825200;TraesCS5B03G0510500LC;TraesCS5B03G0691600LC;TraesCS6A03G0341400LC;TraesCS6B03G0769100;TraesCS6B03G0862300;TraesCS6D03…
ko03440	Homologous recombination	0.0139	0.0126	1.11	0.309044	0.555269	TraesCS1A03G0073300;TraesCS1A03G0206300;TraesCS1A03G0634700;TraesCS1B03G0083100;TraesCS1B03G0532700;TraesCS1D03G0595000;TraesCS2A03G0439000;TraesCS2A03G1225300;TraesCS3A03G0218200;TraesCS3A03G0446500;TraesCS3A03G0926200;TraesCS3B03G0524100;TraesCS3B03G1051200;TraesCS3D03G0858900;TraesCS3D03G1060000;TraesCS3D03G1066600;TraesCS4A03G0241400;TraesCS4A03G1000200;TraesCS4B03G0381200LC;TraesCS4B03G05270…
ko00232	Caffeine metabolism	0.0004	0.0002	1.9	0.414466	0.720257	TraesCS6D03G0165100
ko00740	Riboflavin metabolism	0.0027	0.0023	1.15	0.423707	0.720257	TraesCS2B03G1090300;TraesCS3B03G0278900LC;TraesCS3B03G0283900;TraesCS6B03G0652700;TraesCS6D03G0470800;Triticum_aestivum_newGene_142438
ko00941	Flavonoid biosynthesis	0.0125	0.012	1.05	0.428855	0.720257	TraesCS1B03G0411500;TraesCS1B03G1273800;TraesCS2B03G0442400;TraesCS2B03G0483900;TraesCS2D03G0379100;TraesCS2D03G0388700;TraesCS2D03G1032200;TraesCS3A03G0590800;TraesCS3B03G0915800;TraesCS3D03G0645800;TraesCS4A03G0290300;TraesCS4B03G0479700;TraesCS5D03G1074300;TraesCS5D03G1074400;TraesCS6A03G0855700;TraesCS6B03G1024000;TraesCS6D03G0050900;TraesCS7A03G0154400;TraesCS7A03G0251800;TraesCS7A03G0252200…
ko00250	Alanine, aspartate and glutamate metabolism	0.0058	0.0054	1.08	0.430655	0.720257	TraesCS1B03G0275700;TraesCS1B03G0664300LC;TraesCS1B03G0776800;TraesCS3A03G0675900;TraesCS3B03G0772100;TraesCS3B03G1028000;TraesCS3D03G0616600;TraesCS4A03G0026400;TraesCS5A03G0390300;TraesCS5A03G0427100;TraesCS5B03G1075500;TraesCS5D03G0377900;TraesCS7A03G0945000
ko00240	Pyrimidine metabolism	0.0103	0.0098	1.05	0.435428	0.720257	TraesCS1A03G0910900;TraesCS1A03G1005700;TraesCS1B03G1070700;TraesCS1B03G1147100;TraesCS1B03G1187400;TraesCS1D03G0889800;TraesCS1D03G0968300;TraesCS2A03G0663100;TraesCS2B03G0747100;TraesCS2D03G0618100;TraesCS3A03G0645000;TraesCS3B03G0278900LC;TraesCS3B03G0283900;TraesCS3B03G0724100;TraesCS4A03G0555200;TraesCS4D03G0218900;TraesCS4D03G0824900;TraesCS5A03G0427100;TraesCS5A03G0967900;TraesCS5A03G12787…
ko00785	Lipoic acid metabolism	0.0004	0.0003	1.68	0.454802	0.740549	TraesCS2B03G0883100
ko00010	Glycolysis / Gluconeogenesis	0.0166	0.0162	1.02	0.472194	0.75704	TraesCS1A03G0712400;TraesCS1A03G0847500;TraesCS1B03G0813000;TraesCS1B03G1114100;TraesCS1D03G0352300;TraesCS1D03G0675900;TraesCS2A03G0397000;TraesCS2A03G0727500;TraesCS2A03G0802500;TraesCS2A03G1288600;TraesCS2B03G0522600;TraesCS2B03G0803300;TraesCS2B03G0888200;TraesCS2D03G0411500;TraesCS2D03G0670500;TraesCS2D03G0742400;TraesCS2D03G0974900;TraesCS3A03G0074600;TraesCS3A03G0615800;TraesCS3B03G0800300…
ko03013	RNA transport	0.0314	0.0311	1.01	0.485971	0.767323	TraesCS1A03G0402100;TraesCS1A03G0840900;TraesCS1B03G0493200;TraesCS1B03G0966800LC;TraesCS1D03G0092800;TraesCS1D03G0370900;TraesCS2A03G0291300;TraesCS2A03G0381200;TraesCS2A03G0467700;TraesCS2A03G0568500;TraesCS2A03G0751200;TraesCS2A03G0868600;TraesCS2B03G0566600;TraesCS2B03G0589500;TraesCS2B03G0617500;TraesCS2B03G0828300;TraesCS2B03G0960000;TraesCS2B03G1271300;TraesCS2D03G0306500;TraesCS2D03G05526…
ko00071	Fatty acid degradation	0.004	0.0039	1.03	0.509848	0.791036	TraesCS1A03G0855800;TraesCS1B03G0990500;TraesCS2B03G0102800;TraesCS3A03G0611500;TraesCS3D03G0751800;TraesCS6A03G0644500;TraesCS6B03G0387800;TraesCS6B03G0770600;TraesCS7D03G0501700
ko00072	Synthesis and degradation of ketone bodies	0.0009	0.0008	1.16	0.516171	0.791036	TraesCS2B03G0102800;TraesCS4D03G0805800
ko04130	SNARE interactions in vesicular transport	0.0031	0.0031	1.01	0.53864	0.801619	TraesCS2B03G0531900;TraesCS3A03G0368200;TraesCS3D03G0593100;TraesCS3D03G1143200;TraesCS6A03G1001000;TraesCS6B03G1227900;TraesCS7A03G0109200
ko03430	Mismatch repair	0.0076	0.0076	1	0.541107	0.801619	TraesCS1A03G0073300;TraesCS1A03G0206300;TraesCS1B03G0083100;TraesCS1B03G0420400;TraesCS1D03G0445800;TraesCS2B03G1489700;TraesCS5B03G0510500LC;TraesCS5B03G0691600LC;TraesCS6A03G0559000;TraesCS6B03G0449600;TraesCS6B03G0683800;TraesCS6B03G0769100;TraesCS6B03G0862300;TraesCS6D03G0308700;TraesCS6D03G0474100;TraesCS6D03G0530600;TraesCS7D03G0901800
ko00290	Valine, leucine and isoleucine biosynthesis	0.0013	0.0013	1.04	0.551772	0.801619	TraesCS1A03G0330400;TraesCS4B03G0938300;TraesCS7B03G0496300
ko00073	Cutin, suberine and wax biosynthesis	0.0085	0.0086	0.99	0.558102	0.801619	TraesCS1B03G1107600;TraesCS2B03G0010600;TraesCS2B03G1024900;TraesCS3B03G0018000;TraesCS3B03G0102000;TraesCS3D03G0014600;TraesCS3D03G0395100;TraesCS3D03G0751800;TraesCS4A03G0764700;TraesCS4B03G0019500;TraesCS5B03G0814400;TraesCS5D03G0286100LC;TraesCS6D03G0851800;TraesCS7A03G1217600;TraesCS7B03G0474100;TraesCS7B03G0956000;TraesCS7D03G0627200;TraesCSU03G0103800;Triticum_aestivum_newGene_118615
ko00260	Glycine, serine and threonine metabolism	0.0058	0.006	0.98	0.570582	0.801619	TraesCS2A03G0068200;TraesCS2A03G1152000;TraesCS2B03G1018400;TraesCS3A03G0196100;TraesCS3A03G0642900;TraesCS3B03G0721900;TraesCS3B03G0756500;TraesCS3B03G0985500;TraesCS3B03G1175700;TraesCS3D03G0588200;TraesCS3D03G0836200;TraesCS4A03G0026400;TraesCS7D03G0984400
ko00944	Flavone and flavonol biosynthesis	0.0022	0.0024	0.95	0.607419	0.801619	TraesCS1B03G1273800;TraesCS2A03G0917300;TraesCS2D03G0857400;TraesCS7A03G0998300;TraesCS7B03G0834400
ko00780	Biotin metabolism	0.0013	0.0014	0.96	0.607478	0.801619	TraesCS2A03G0926800;TraesCS2D03G0866400;TraesCS6D03G0341000
ko00640	Propanoate metabolism	0.004	0.0044	0.92	0.645915	0.801619	TraesCS2A03G0134700;TraesCS2A03G0727500;TraesCS2B03G0102800;TraesCS2B03G0803300;TraesCS2D03G0670500;TraesCS3B03G0831500;TraesCS5A03G0092400;TraesCS6A03G0080000;TraesCS7D03G0501700
ko03015	mRNA surveillance pathway	0.0094	0.0102	0.93	0.670664	0.801619	TraesCS1B03G0706300;TraesCS2A03G0121000;TraesCS2A03G0446300;TraesCS2B03G0165900;TraesCS2B03G0568200;TraesCS2D03G0116600;TraesCS2D03G0453700;TraesCS2D03G0858500;TraesCS4D03G0140900;TraesCS5B03G1314700;TraesCS6A03G0579600;TraesCS6B03G0570700;TraesCS6B03G1291100;TraesCS6D03G0696600;TraesCS7A03G0563600;TraesCS7A03G1121700;TraesCS7B03G0396800;TraesCS7B03G0739800;TraesCS7D03G0545900;TraesCS7D03G0861900…
ko00902	Monoterpenoid biosynthesis	0.0013	0.0016	0.82	0.710479	0.801619	TraesCS1A03G1000300;TraesCS2B03G0994300;TraesCS2D03G0842700
ko00460	Cyanoamino acid metabolism	0.0099	0.011	0.9	0.728354	0.801619	TraesCS1D03G0570700;TraesCS2A03G0274500;TraesCS2A03G0800600;TraesCS2A03G1152000;TraesCS2B03G0886100;TraesCS2B03G1022000;TraesCS2D03G0740600;TraesCS3B03G0210000;TraesCS3B03G1225000;TraesCS3B03G1493000;TraesCS3D03G0150100;TraesCS3D03G0569700LC;TraesCS3D03G0836200;TraesCS3D03G1178600;TraesCS4A03G0958100;TraesCS5B03G0757800;TraesCS5D03G0688500;TraesCS7A03G1091300;TraesCS7B03G0271800;TraesCS7B03G02848…
ko00942	Anthocyanin biosynthesis	0.0004	0.0006	0.77	0.73299	0.801619	TraesCS5D03G0353000
ko03450	Non-homologous end-joining	0.0004	0.0006	0.77	0.73299	0.801619	TraesCS2A03G1225300
ko00950	Isoquinoline alkaloid biosynthesis	0.0058	0.0068	0.85	0.754946	0.801619	TraesCS1A03G0121800;TraesCS1D03G0648800;TraesCS2B03G0328800;TraesCS2D03G0248600;TraesCS3B03G0902600;TraesCS7A03G0134700;TraesCS7A03G0935300;TraesCS7A03G0935400;TraesCS7B03G0783700LC;TraesCS7D03G0120600;TraesCS7D03G0902600;TraesCS7D03G0902700;TraesCSU03G0334900LC
ko00945	Stilbenoid, diarylheptanoid and gingerol biosynthesis	0.0054	0.0064	0.85	0.761488	0.801619	TraesCS2B03G0442400;TraesCS3B03G0915800;TraesCS3D03G0866800;TraesCS4A03G1093500;TraesCS6D03G0050900;TraesCS7A03G0154400;TraesCS7A03G0251800;TraesCS7A03G0252200;TraesCS7A03G0966600;TraesCS7B03G0803500;TraesCS7D03G0106200;TraesCS7D03G0925100
ko00350	Tyrosine metabolism	0.0067	0.0078	0.86	0.762139	0.801619	TraesCS1A03G0121800;TraesCS1D03G0648800;TraesCS2B03G0328800;TraesCS2D03G0248600;TraesCS3B03G0902600;TraesCS6A03G0644500;TraesCS6B03G0770600;TraesCS7A03G0134700;TraesCS7A03G0935300;TraesCS7A03G0935400;TraesCS7B03G0783700LC;TraesCS7D03G0120600;TraesCS7D03G0902600;TraesCS7D03G0902700;TraesCSU03G0334900LC
ko00592	alpha-Linolenic acid metabolism	0.0067	0.0079	0.85	0.772287	0.801619	TraesCS1A03G0560400;TraesCS1B03G0040200;TraesCS1B03G0653700;TraesCS1D03G0028400;TraesCS1D03G0244200;TraesCS2D03G0833700;TraesCS4B03G0367500;TraesCS6B03G0387800;TraesCS7A03G0410900;TraesCS7A03G0566700;TraesCS7A03G1307900;TraesCS7D03G0396500;TraesCS7D03G0396700LC;TraesCS7D03G0397000;TraesCS7D03G0501700
ko01212	Fatty acid metabolism	0.0081	0.0094	0.86	0.776191	0.801619	TraesCS1A03G0573800;TraesCS2A03G0134700;TraesCS2A03G0926800;TraesCS2B03G0102800;TraesCS2D03G0784100;TraesCS2D03G0866400;TraesCS3A03G0611500;TraesCS3D03G0682400;TraesCS4D03G0838100;TraesCS6A03G0745400;TraesCS6B03G0387800;TraesCS6D03G0341000;TraesCS6D03G0627300;TraesCS7B03G0350300;TraesCS7B03G0550300;TraesCS7B03G0705500;TraesCS7D03G0501700;Triticum_aestivum_newGene_219723
ko00480	Glutathione metabolism	0.0116	0.0133	0.88	0.77949	0.801619	TraesCS1B03G0240900;TraesCS1B03G0306900;TraesCS2A03G0760500;TraesCS2A03G0800600;TraesCS2B03G0839500;TraesCS2B03G0886100;TraesCS2B03G0932700;TraesCS2B03G1436700;TraesCS2D03G0740600;TraesCS3A03G0664700;TraesCS3B03G0210000;TraesCS3B03G0759400;TraesCS3D03G0150100;TraesCS3D03G0279900;TraesCS3D03G0608100;TraesCS4A03G0949900LC;TraesCS5A03G1005400;TraesCS5B03G0328800;TraesCS5B03G1052000;TraesCS5B03G13815…
ko01040	Biosynthesis of unsaturated fatty acids	0.0031	0.0041	0.77	0.80871	0.801619	TraesCS2D03G0784100;TraesCS6A03G0745400;TraesCS6D03G0627300;TraesCS7B03G0350300;TraesCS7B03G0550300;TraesCS7D03G0501700;Triticum_aestivum_newGene_219723
ko00051	Fructose and mannose metabolism	0.0054	0.0069	0.78	0.840908	0.801619	TraesCS1A03G0847500;TraesCS1B03G1114100;TraesCS1D03G0255400;TraesCS3B03G0800300;TraesCS3B03G1018200;TraesCS3D03G0819500;TraesCS5A03G0183900;TraesCS5D03G0208000;TraesCS5D03G0959300;TraesCS5D03G1104000;TraesCS6D03G0162800LC;TraesCS6D03G0407100LC
ko00330	Arginine and proline metabolism	0.0058	0.0074	0.79	0.845983	0.801619	TraesCS1A03G0913000LC;TraesCS1D03G0532400;TraesCS1D03G0675000;TraesCS2B03G0337100LC;TraesCS3A03G1046200LC;TraesCS3B03G0543400LC;TraesCS3B03G1292800LC;TraesCS4A03G1039100;TraesCS5A03G0952400;TraesCS5B03G1001200;TraesCS5D03G0908300;TraesCS5D03G1205800;TraesCS7A03G0155900
ko00053	Ascorbate and aldarate metabolism	0.0081	0.0099	0.81	0.846338	0.801619	TraesCS2A03G0760500;TraesCS2B03G0522100;TraesCS2B03G0839500;TraesCS2D03G0198000LC;TraesCS3B03G0470700LC;TraesCS3D03G0468500LC;TraesCS4A03G0544700LC;TraesCS4D03G0718400;TraesCS5B03G0328800;TraesCS6A03G0158800;TraesCS6A03G0855000LC;TraesCS6B03G0225700;TraesCS7A03G1322900;TraesCS7B03G0469800;TraesCS7B03G0857000;TraesCS7D03G0641900LC;TraesCS7D03G1246500;TraesCSU03G0288300
ko00561	Glycerolipid metabolism	0.009	0.011	0.81	0.853553	0.801619	TraesCS1A03G0712400;TraesCS1B03G0637700;TraesCS1B03G0716000;TraesCS1B03G0762200;TraesCS1B03G0813000;TraesCS1D03G0528300;TraesCS1D03G0675900;TraesCS2A03G0892000;TraesCS2D03G0684600;TraesCS3A03G0691700;TraesCS3A03G1164200;TraesCS3B03G0787300;TraesCS3B03G1392500;TraesCS3D03G0628700;TraesCS3D03G0652900;TraesCS3D03G1110800;TraesCS6A03G0010400;TraesCS6A03G0741800;TraesCS6D03G0856900LC;TraesCS7B03G03474…
ko00040	Pentose and glucuronate interconversions	0.0175	0.0203	0.86	0.854298	0.801619	TraesCS1A03G0712400;TraesCS1B03G0813000;TraesCS1D03G0675900;TraesCS2A03G0989900;TraesCS2D03G0034000;TraesCS2D03G0198000LC;TraesCS2D03G0927700;TraesCS3A03G1146300;TraesCS3B03G0470700LC;TraesCS3B03G0671800;TraesCS3D03G0468500LC;TraesCS3D03G1071700;TraesCS4A03G0544700LC;TraesCS4B03G1004900;TraesCS4B03G1015200;TraesCS4D03G0303000;TraesCS5A03G0111200;TraesCS5A03G0230700;TraesCS5A03G0655100;TraesCS5B03…
ko00790	Folate biosynthesis	0.0031	0.0044	0.71	0.862821	0.801619	TraesCS2D03G1046900;TraesCS3D03G0568000;TraesCS5A03G1274300;TraesCS6B03G0652700;TraesCS6D03G0360700;TraesCS6D03G0470800;TraesCS7D03G1273000LC
ko00710	Carbon fixation in photosynthetic organisms	0.0049	0.0067	0.73	0.885004	0.801619	TraesCS1B03G0275700;TraesCS1D03G0352300;TraesCS3A03G0871600;TraesCS3B03G0820000;TraesCS3B03G1018200;TraesCS3D03G0317900;TraesCS3D03G0657400;TraesCS3D03G0819500;TraesCS5A03G1113500;TraesCS6D03G0162800LC;TraesCS7D03G0651600
ko00402	Benzoxazinoid biosynthesis	0.0031	0.0047	0.66	0.907163	0.801619	TraesCS1D03G0064800;TraesCS2A03G0054300;TraesCS2D03G0055500;TraesCS3B03G1265600;TraesCS4D03G0593500;TraesCS5A03G1040500;TraesCS5B03G1092400
ko00620	Pyruvate metabolism	0.0099	0.0128	0.77	0.913722	0.801619	TraesCS2A03G0134700;TraesCS2A03G0136900;TraesCS2A03G0727500;TraesCS2A03G1288600;TraesCS2B03G0102800;TraesCS2B03G0803300;TraesCS2D03G0136100;TraesCS2D03G0670500;TraesCS3A03G0615800;TraesCS3B03G0820000;TraesCS3D03G0317900;TraesCS3D03G0657400;TraesCS4A03G0297000;TraesCS4B03G0470100;TraesCS4D03G0422700;TraesCS5A03G0738100;TraesCS5A03G1113500;TraesCS5B03G1138200;TraesCS7A03G1081000;TraesCS7B03G0436400…
ko00564	Glycerophospholipid metabolism	0.0103	0.0133	0.77	0.916174	0.801619	TraesCS1A03G0873200;TraesCS1B03G0637700;TraesCS1B03G1005200;TraesCS1B03G1015900;TraesCS1B03G1053700;TraesCS1B03G1087700;TraesCS1D03G0185800;TraesCS1D03G0244200;TraesCS1D03G0528300;TraesCS1D03G0838800;TraesCS1D03G0847100;TraesCS2D03G0833700;TraesCS3A03G0786400;TraesCS3A03G1237000;TraesCS3B03G0823800;TraesCS3D03G0726700;TraesCS3D03G0982100;TraesCS4B03G0367500;TraesCS6A03G0010400;TraesCS7A03G0983600…
ko00565	Ether lipid metabolism	0.0018	0.0031	0.58	0.917237	0.801619	TraesCS7A03G0983600;TraesCS7B03G0821500;TraesCS7D03G0942600LC;Triticum_aestivum_newGene_99305
ko00650	Butanoate metabolism	0.0013	0.0025	0.53	0.925836	0.801619	TraesCS2B03G0102800;TraesCS4D03G0805800;TraesCS7D03G0985200
ko00360	Phenylalanine metabolism	0.0072	0.01	0.72	0.934673	0.801619	TraesCS1A03G0121800;TraesCS1A03G0913000LC;TraesCS1D03G0648800;TraesCS2B03G0328800;TraesCS2B03G0337100LC;TraesCS2D03G0248600;TraesCS3B03G0543400LC;TraesCS3B03G1292800LC;TraesCS7A03G0134700;TraesCS7A03G0935300;TraesCS7A03G0935400;TraesCS7B03G0783700LC;TraesCS7D03G0120600;TraesCS7D03G0902600;TraesCS7D03G0902700;TraesCSU03G0334900LC
ko00270	Cysteine and methionine metabolism	0.0108	0.0143	0.75	0.940001	0.801619	TraesCS1B03G0240900;TraesCS2B03G0328800;TraesCS2B03G1307900;TraesCS2D03G0248600;TraesCS3B03G1175700;TraesCS4A03G0026400;TraesCS4A03G0052400;TraesCS4A03G0210700;TraesCS4B03G0304200;TraesCS4B03G0417700;TraesCS4B03G0563200;TraesCS4B03G0736600;TraesCS4B03G0938300;TraesCS4D03G0371000;TraesCS4D03G0655400;TraesCS5A03G0133900;TraesCS5B03G0160200;TraesCS5B03G0264000;TraesCS5D03G0259900;TraesCS6A03G0034700…
ko00061	Fatty acid biosynthesis	0.0031	0.0053	0.59	0.953344	0.801619	TraesCS2A03G0134700;TraesCS2A03G0926800;TraesCS2D03G0866400;TraesCS3A03G0611500;TraesCS3D03G0682400;TraesCS6D03G0341000;TraesCS7B03G0705500
ko00910	Nitrogen metabolism	0.004	0.0065	0.62	0.955144	0.801619	TraesCS1A03G1081100;TraesCS1B03G0505400LC;TraesCS3A03G0675900;TraesCS3B03G0772100;TraesCS3D03G0616600;TraesCS5A03G0614600;TraesCS5B03G1075500;TraesCS6A03G0380100LC;TraesCS7D03G1237600
ko00905	Brassinosteroid biosynthesis	0.0004	0.0014	0.33	0.955226	0.801619	TraesCS2B03G1483900
ko00410	beta-Alanine metabolism	0.0013	0.0029	0.47	0.956956	0.801619	TraesCS3B03G0831500;TraesCS5A03G0092400;TraesCS7D03G0501700
ko03020	RNA polymerase	0.0152	0.0199	0.77	0.958338	0.801619	TraesCS1A03G0054500LC;TraesCS1A03G0233500;TraesCS1A03G0543600LC;TraesCS1B03G0249300;TraesCS1B03G0680900LC;TraesCS2D03G0501000LC;TraesCS3A03G0080900LC;TraesCS3A03G0681000;TraesCS3A03G0898700LC;TraesCS3A03G1057700;TraesCS3B03G0231600LC;TraesCS3B03G0291000LC;TraesCS3B03G0458900LC;TraesCS3B03G0779700;TraesCS3D03G0620600;TraesCS4A03G0612100LC;TraesCS4B03G0429000LC;TraesCS5B03G0695600;TraesCS5B03G07102…
ko00908	Zeatin biosynthesis	0.004	0.0069	0.59	0.970807	0.801619	TraesCS2A03G0652000;TraesCS2B03G0716800;TraesCS2B03G1092500;TraesCS3A03G0298400;TraesCS3A03G0763900;TraesCS3A03G1128900;TraesCS3B03G0385800;TraesCS5A03G0939800;TraesCS7D03G1080100
ko01200	Carbon metabolism	0.0228	0.0291	0.79	0.971507	0.801619	TraesCS1A03G0847500;TraesCS1B03G0275700;TraesCS1B03G1114100;TraesCS1D03G0352300;TraesCS2A03G0068200;TraesCS2A03G0397000;TraesCS2A03G0727500;TraesCS2A03G1152000;TraesCS2A03G1288600;TraesCS2B03G0102800;TraesCS2B03G0522600;TraesCS2B03G0803300;TraesCS2B03G0932700;TraesCS2D03G0072500;TraesCS2D03G0411500;TraesCS2D03G0670500;TraesCS3A03G0074600;TraesCS3A03G0615800;TraesCS3A03G0642900;TraesCS3A03G0871600…
ko00340	Histidine metabolism	0.0004	0.0018	0.25	0.982939	0.801619	TraesCS1A03G0820700
ko00966	Glucosinolate biosynthesis	0.0004	0.0021	0.22	0.991035	0.801619	TraesCS4B03G0938300
ko04016	MAPK signaling pathway - plant	0.0461	0.0576	0.8	0.993562	0.801619	TraesCS1A03G0037900;TraesCS1A03G0232900;TraesCS1A03G0517900;TraesCS1A03G0647900;TraesCS1A03G0892400;TraesCS1A03G1014400;TraesCS1B03G0235500;TraesCS1B03G0345000;TraesCS1B03G0607400;TraesCS1B03G1045200;TraesCS1B03G1045900;TraesCS1B03G1195500;TraesCS1D03G0046200;TraesCS1D03G0166900;TraesCS1D03G0250400;TraesCS1D03G0451000;TraesCS1D03G0503100;TraesCS1D03G0596200;TraesCS1D03G0705200;TraesCS1D03G0867600…
ko04075	Plant hormone signal transduction	0.0757	0.0902	0.84	0.994245	0.801619	TraesCS1A03G0201000;TraesCS1A03G0232900;TraesCS1A03G0290300;TraesCS1A03G0420500;TraesCS1A03G0517900;TraesCS1A03G0647900;TraesCS1B03G0299600LC;TraesCS1B03G0345000;TraesCS1B03G0374000;TraesCS1B03G0514800;TraesCS1B03G0607400;TraesCS1B03G0754300;TraesCS1B03G0870100;TraesCS1B03G0910400;TraesCS1D03G0250400;TraesCS1D03G0283800;TraesCS1D03G0402200;TraesCS1D03G0503100;TraesCS1D03G0625700;TraesCS1D03G07052…
ko00400	Phenylalanine, tyrosine and tryptophan biosynthesis	0.0031	0.0069	0.45	0.995002	0.801619	TraesCS1D03G0648800;TraesCS2A03G0160300;TraesCS2B03G0328800;TraesCS2D03G0248600;TraesCS3A03G0196100;TraesCS4D03G0488400;TraesCS5D03G1101600
ko00020	Citrate cycle (TCA cycle)	0.004	0.0084	0.48	0.996105	0.801619	TraesCS2D03G0072500;TraesCS4A03G0297000;TraesCS4B03G0470100;TraesCS4B03G0869600;TraesCS4D03G0422700;TraesCS5A03G1185000;TraesCS6D03G0479900;TraesCS7B03G0436400;Triticum_aestivum_newGene_128713
ko03040	Spliceosome	0.0327	0.0439	0.74	0.997365	0.801619	TraesCS1A03G0339400;TraesCS1A03G0616800;TraesCS1A03G0691100;TraesCS1A03G0897100;TraesCS1A03G0906800;TraesCS1B03G0022400;TraesCS1B03G0352100;TraesCS1B03G0429800;TraesCS1B03G0521700;TraesCS1D03G0055200;TraesCS2A03G0341000;TraesCS2A03G0364800;TraesCS2B03G0089100;TraesCS2B03G0458300;TraesCS2B03G0489900;TraesCS2B03G1409000;TraesCS2D03G0357600;TraesCS2D03G1153400LC;TraesCS3A03G0160300;TraesCS3A03G02425…
ko00960	Tropane, piperidine and pyridine alkaloid biosynthesis	0.0013	0.0048	0.28	0.998607	0.801619	TraesCS1D03G0648800;TraesCS2B03G0328800;TraesCS2D03G0248600
ko04712	Circadian rhythm - plant	0.0054	0.0111	0.48	0.998698	0.801619	TraesCS3D03G0655300;TraesCS4A03G0683800;TraesCS4B03G0262800;TraesCS4D03G0491100;TraesCS4D03G0675600;TraesCS5A03G0723700;TraesCS5D03G1074300;TraesCS5D03G1074400;TraesCS6A03G0360400;TraesCS6B03G0778600;Triticum_aestivum_newGene_228794;Triticum_aestivum_newGene_99045
ko03018	RNA degradation	0.0148	0.024	0.62	0.999245	0.801619	TraesCS1A03G0564800;TraesCS1A03G0691100;TraesCS1A03G0847500;TraesCS1B03G0657700;TraesCS1B03G1114100;TraesCS2A03G0812000;TraesCS2A03G0852900;TraesCS2B03G0108300;TraesCS2B03G0897500;TraesCS2D03G0333700;TraesCS2D03G0752600;TraesCS3A03G0043200;TraesCS3B03G0056500;TraesCS3B03G0800300;TraesCS3D03G0045600;TraesCS3D03G1116200;TraesCS4A03G0357200;TraesCS4A03G0878000;TraesCS4B03G0433900;TraesCS5A03G0353800…
ko00904	Diterpenoid biosynthesis	0.0054	0.0127	0.42	0.999857	0.801619	TraesCS1A03G0294800;TraesCS2A03G0055900;TraesCS2A03G1014800;TraesCS2B03G0509100;TraesCS2B03G0653800LC;TraesCS2D03G0041800;TraesCS2D03G0056300;TraesCS2D03G0056400;TraesCS5B03G0524200LC;TraesCS6D03G0633100LC;Triticum_aestivum_newGene_215246;Triticum_aestivum_newGene_233409
ko03010	Ribosome	0.03	0.0447	0.67	0.999874	0.801619	TraesCS1A03G0004000;TraesCS1A03G0141300;TraesCS1B03G0819100;TraesCS1D03G0665400;TraesCS2A03G0192600;TraesCS2A03G0224200;TraesCS2A03G0357600;TraesCS2A03G0864600;TraesCS2B03G0257400;TraesCS2B03G0309800;TraesCS2B03G0477700;TraesCS2B03G0965200;TraesCS2D03G0193300;TraesCS2D03G0231300;TraesCS2D03G0639100;TraesCS2D03G0813800;TraesCS3A03G0399600;TraesCS3A03G0618600LC;TraesCS3B03G1059500;TraesCS3D03G01891…
ko01230	Biosynthesis of amino acids	0.022	0.0364	0.6	0.999972	0.801619	TraesCS1A03G0330400;TraesCS1A03G0847500;TraesCS1B03G0275700;TraesCS1B03G0664300LC;TraesCS1B03G1114100;TraesCS1D03G0352300;TraesCS1D03G0648800;TraesCS1D03G0675000;TraesCS2A03G0030500;TraesCS2A03G0160300;TraesCS2A03G1152000;TraesCS2A03G1288600;TraesCS2B03G0044200;TraesCS2B03G0521100;TraesCS2B03G1018400;TraesCS2D03G0029300;TraesCS3A03G0196100;TraesCS3A03G0615800;TraesCS3A03G0675900;TraesCS3B03G07565…
ko00380	Tryptophan metabolism	0.0094	0.0217	0.43	0.999998	0.801619	TraesCS1A03G0121800;TraesCS1A03G0606600;TraesCS1A03G0913000LC;TraesCS2B03G0102800;TraesCS2B03G0337100LC;TraesCS2D03G0072500;TraesCS3B03G0543400LC;TraesCS3B03G0834800;TraesCS3B03G1292800LC;TraesCS5A03G1012300;TraesCS5B03G1058900;TraesCS5D03G0957600;TraesCS5D03G0957800;TraesCS7A03G0134700;TraesCS7A03G0935300;TraesCS7A03G0935400;TraesCS7B03G0783700LC;TraesCS7D03G0120600;TraesCS7D03G0902600;TraesCS7D…
ko00909	Sesquiterpenoid and triterpenoid biosynthesis	0.0049	0.016	0.31	1	0.801619	TraesCS1A03G0046900;TraesCS4A03G0119200;TraesCS4B03G0643200;TraesCS4D03G0572600;TraesCS6B03G0128200LC;TraesCS6B03G0351200;TraesCS7A03G0541100;TraesCS7B03G0356700;TraesCS7D03G0392000;TraesCS7D03G0517700;Triticum_aestivum_newGene_182476
ko00940	Phenylpropanoid biosynthesis	0.0193	0.038	0.51	1	0.801619	TraesCS1A03G0523000;TraesCS1A03G1022100;TraesCS1A03G1060900;TraesCS1B03G0317200;TraesCS1B03G0612700;TraesCS1D03G0570700;TraesCS2A03G0274500;TraesCS2A03G1188800;TraesCS2A03G1251200;TraesCS2B03G0442400;TraesCS2B03G1022000;TraesCS2B03G1431500;TraesCS3A03G0885500;TraesCS3B03G0915800;TraesCS3D03G0569700LC;TraesCS3D03G0574300;TraesCS3D03G0812700;TraesCS4A03G0823900;TraesCS4B03G0609900;TraesCS4B03G09041…
ko00220	Arginine biosynthesis	0.0049	0.0185	0.27	1	0.801619	TraesCS1B03G0275700;TraesCS1B03G0664300LC;TraesCS2A03G0030500;TraesCS2B03G0044200;TraesCS2B03G0521100;TraesCS2D03G0029300;TraesCS4A03G0619500;TraesCS4B03G0183900;TraesCS4D03G0151600;TraesCS5B03G1075500;Triticum_aestivum_newGene_61431
ko00195	Photosynthesis	0.009	0.0258	0.35	1	0.801619	TraesCS1B03G0556800;TraesCS2D03G1232100LC;TraesCS2D03G1302500LC;TraesCS3A03G0178100LC;TraesCS3B03G0775700LC;TraesCS3D03G1103700LC;TraesCS5A03G1003500;TraesCS5A03G1079500;TraesCS5B03G0245800LC;TraesCS5B03G1143000;TraesCS5D03G0518000LC;TraesCS5D03G1014300LC;TraesCS5D03G1033100;TraesCS6B03G0549600;TraesCS6B03G0675800;TraesCS6B03G1006200LC;TraesCS7B03G1065800LC;TraesCS7B03G1231800LC;TraesCS7B03G12337…
ko01210	2-Oxocarboxylic acid metabolism	0.0058	0.0211	0.28	1	0.801619	TraesCS1A03G0330400;TraesCS1B03G0275700;TraesCS2B03G0521100;TraesCS3B03G1175700;TraesCS4A03G0619500;TraesCS4B03G0183900;TraesCS4B03G0869600;TraesCS4B03G0938300;TraesCS4D03G0151600;TraesCS5A03G1185000;TraesCS6D03G0479900;TraesCS7B03G0496300;Triticum_aestivum_newGene_61431
ko00130	Ubiquinone and other terpenoid-quinone biosynthesis	0.0081	0.0289	0.28	1	0.801619	TraesCS1A03G0584500;TraesCS1B03G0267900;TraesCS1B03G0677200;TraesCS2B03G0328800;TraesCS2B03G0442400;TraesCS2D03G0248600;TraesCS3D03G1179900;TraesCS4B03G0025600;TraesCS4D03G0716300;TraesCS4D03G0716500LC;TraesCS5B03G0090800;TraesCS5D03G1131600;TraesCS6A03G0721400;TraesCS6B03G0855000;TraesCS6D03G0605000;TraesCS7A03G0966600;TraesCS7B03G0803500;TraesCS7D03G0925100
ko00190	Oxidative phosphorylation	0.0116	0.0427	0.27	1	0.801619	TraesCS1A03G0370700;TraesCS1A03G0845600;TraesCS1B03G0161300;TraesCS1B03G0413600;TraesCS1B03G1112800;TraesCS1D03G0721700;TraesCS1D03G0813700;TraesCS2A03G0732900;TraesCS2D03G0150800;TraesCS2D03G1162800;TraesCS3A03G0671500;TraesCS3B03G0454200;TraesCS3B03G0767600;TraesCS3B03G1510300;TraesCS3D03G0613600;TraesCS4A03G0008100;TraesCS4A03G0727200;TraesCS4B03G0103300;TraesCS4B03G0788100;TraesCS4D03G0085800…
