# Supplementary material for: Transcriptomic analysis of two Chinese wheat landraces with contrasting Fusarium head blight resistance reveals miRNA-mediated defense mechanisms
Source: Front Plant Sci. 2025 Feb 28;16:1537605. doi: 10.3389/fpls.2025.1537605 (PMC11906714; doi:10.3389/fpls.2025.1537605)
Supplement: Supplementary file 10 [file DataSheet10.xlsx]

## Sheet: CS-0_vs_CS-3
ID	Description	GeneRatio	BgRatio	enrich_factor	pvalue	qvalue	geneID
ko04626	Plant-pathogen interaction	0.1964	0.1004	1.96	9.26809e-12	8.2925e-10	TraesCS1A03G0037900;TraesCS1A03G0038100;TraesCS1A03G0059400;TraesCS1A03G0403400;TraesCS1A03G0637400;TraesCS1A03G1040300;TraesCS1B03G0043500;TraesCS1B03G0235500;TraesCS1B03G1197600;TraesCS1B03G1223200;TraesCS1D03G0046200;TraesCS1D03G0048900;TraesCS1D03G0166900;TraesCS1D03G0372600LC;TraesCS1D03G0705200;TraesCS1D03G0887600;TraesCS2A03G0416900;TraesCS2A03G0874300;TraesCS2A03G0930000;TraesCS2B03G01449…
ko00500	Starch and sucrose metabolism	0.0818	0.03	2.73	2.0167e-09	9.02207e-08	TraesCS1A03G0176100;TraesCS1A03G0568300;TraesCS1A03G0837600;TraesCS1A03G0845300;TraesCS1A03G0880600;TraesCS1B03G0152200;TraesCS1D03G0793500;TraesCS1D03G0854000;TraesCS2A03G0274500;TraesCS2A03G1293500;TraesCS2B03G0533800;TraesCS2B03G0994500;TraesCS2B03G1026200;TraesCS2B03G1448200;TraesCS2D03G0069200;TraesCS2D03G0421300;TraesCS2D03G0843300;TraesCS2D03G1048800;TraesCS2D03G1223000;TraesCS3A03G0870500…
ko00196	Photosynthesis - antenna proteins	0.0182	0.0016	11.58	1.83874e-08	5.48395e-07	TraesCS1A03G0986900;TraesCS1B03G1169100;TraesCS1D03G0954200;TraesCS4A03G0603000;TraesCS4B03G0203200;TraesCS4D03G0168000;TraesCS5B03G1135900;TraesCS7A03G0528000;TraesCS7D03G0505500;TraesCS7D03G0623200
ko04145	Phagosome	0.0236	0.0062	3.81	4.88898e-05	0.00109359	TraesCS1A03G0663000;TraesCS1B03G0753200;TraesCS1D03G0624600;TraesCS2A03G1365200;TraesCS2D03G1332300;TraesCS4A03G0241300;TraesCS4A03G0897300;TraesCS4B03G0527200;TraesCS4D03G0466100;TraesCS5B03G1236400;TraesCS5D03G1112300LC;TraesCS7A03G0802800;TraesCS7B03G0640200
ko00511	Other glycan degradation	0.0236	0.0069	3.42	0.000143164	0.00218021	TraesCS1A03G0664400;TraesCS2B03G0528500;TraesCS3A03G0051100;TraesCS3A03G0051200;TraesCS3D03G0837100;TraesCS4A03G0848200;TraesCS5B03G1294400;TraesCS5D03G1160100;TraesCS7A03G0946300;TraesCS7B03G0458800;TraesCS7B03G0790900;TraesCS7D03G0753800;TraesCS7D03G0912000
ko00941	Flavonoid biosynthesis	0.0327	0.012	2.73	0.000146202	0.00218021	TraesCS1D03G0822500;TraesCS2A03G0052400;TraesCS2A03G1223400;TraesCS2B03G0080400;TraesCS2B03G0442400;TraesCS2B03G1400600;TraesCS2D03G0053600;TraesCS2D03G0079000;TraesCS2D03G1032200;TraesCS2D03G1182700;TraesCS5D03G1074300;TraesCS5D03G1074400;TraesCS7A03G0966600;TraesCS7A03G0998300;TraesCS7B03G0803500;TraesCS7B03G0834400;TraesCS7D03G0284100;TraesCS7D03G0925100
ko02010	ABC transporters	0.0309	0.0122	2.54	0.000512429	0.00654984	TraesCS1A03G0846100;TraesCS1B03G0972600;TraesCS1D03G0814300;TraesCS3A03G0659300;TraesCS3B03G0748100;TraesCS3B03G0749000;TraesCS3B03G1294400;TraesCS3D03G0524400;TraesCS3D03G0602100;TraesCS3D03G0602700;TraesCS3D03G0628400;TraesCS4A03G0822400;TraesCS5A03G0039100;TraesCS5B03G0489300;TraesCS5D03G0399400;TraesCS6B03G0366500;TraesCS7D03G0255700
ko00030	Pentose phosphate pathway	0.0182	0.0052	3.51	0.000673218	0.00752941	TraesCS2B03G0522600;TraesCS2B03G0932700;TraesCS2D03G0411500;TraesCS3B03G1018200;TraesCS3D03G0226000;TraesCS3D03G0819500;TraesCS4A03G0191300;TraesCS4B03G0583700;TraesCS4D03G0517700;TraesCS5D03G0959300
ko00630	Glyoxylate and dicarboxylate metabolism	0.0236	0.0086	2.76	0.00108206	0.0107573	TraesCS1D03G0358700;TraesCS2A03G0603800;TraesCS2B03G0102800;TraesCS2B03G0944700;TraesCS2D03G0580700;TraesCS2D03G0794800;TraesCS2D03G1232800LC;TraesCS3A03G0642900;TraesCS3B03G0721900;TraesCS3D03G0588200;TraesCS5B03G0442000;TraesCS6A03G0782800;TraesCS6A03G0982200
ko00940	Phenylpropanoid biosynthesis	0.0636	0.038	1.68	0.00233826	0.0198117	TraesCS1A03G0089500;TraesCS1A03G1060900;TraesCS1B03G0317200;TraesCS1D03G0310800;TraesCS2A03G0274500;TraesCS2A03G1251200;TraesCS2A03G1334100;TraesCS2B03G0442400;TraesCS2B03G1431500;TraesCS2B03G1538300;TraesCS2B03G1538800;TraesCS2D03G0069200;TraesCS3A03G0755200;TraesCS3A03G1065800;TraesCS3A03G1203000;TraesCS3B03G0476500;TraesCS3B03G1445400;TraesCS3D03G0695400;TraesCS3D03G0695800;TraesCS3D03G0966900…
ko00730	Thiamine metabolism	0.0091	0.0017	5.41	0.00243568	0.0198117	TraesCS1D03G0614900;TraesCS3A03G1042100;TraesCS3B03G1202800;TraesCS3D03G0969500;TraesCS4B03G0050400
ko00660	C5-Branched dibasic acid metabolism	0.0055	0.0005	10.22	0.00314209	0.0234279	TraesCS6A03G0664500;TraesCS6B03G0812300;TraesCS6D03G0553100
ko00460	Cyanoamino acid metabolism	0.0236	0.011	2.15	0.00867818	0.0597284	TraesCS2A03G0274500;TraesCS2D03G0069200;TraesCS2D03G0740600;TraesCS3A03G1065800;TraesCS3B03G0476500;TraesCS3B03G1493000;TraesCS3D03G0966900;TraesCS3D03G0988400;TraesCS6B03G0979900;TraesCS7A03G1091300;TraesCS7B03G0271800;TraesCSU03G0305100;Triticum_aestivum_newGene_221944
ko00740	Riboflavin metabolism	0.0091	0.0023	3.89	0.00977668	0.0624825	TraesCS2A03G0889800;TraesCS2D03G0804700;TraesCS4D03G0454600;TraesCS6B03G0652700;TraesCS6D03G0470800
ko00515	Mannose type O-glycan biosynthesis	0.0073	0.0016	4.68	0.0108706	0.0648421	TraesCS1B03G0748200;TraesCS3A03G0044600;TraesCS3B03G0053700;TraesCS7D03G0953000
ko01200	Carbon metabolism	0.0473	0.0291	1.62	0.0116292	0.0650316	TraesCS1A03G0845300;TraesCS2A03G0603800;TraesCS2B03G0102800;TraesCS2B03G0522600;TraesCS2B03G0932700;TraesCS2B03G0944700;TraesCS2D03G0411500;TraesCS2D03G0580700;TraesCS2D03G0794800;TraesCS2D03G1232800LC;TraesCS3A03G0642900;TraesCS3A03G0871600;TraesCS3B03G0721900;TraesCS3B03G1018200;TraesCS3D03G0226000;TraesCS3D03G0588200;TraesCS3D03G0819500;TraesCS4A03G0191300;TraesCS4B03G0583700;TraesCS4D03G04377…
ko00450	Selenocompound metabolism	0.0091	0.0026	3.53	0.0143251	0.0724376	TraesCS1B03G0036800;TraesCS1D03G0024600;TraesCS5D03G0877500;TraesCS7A03G0971500;TraesCS7B03G0808300
ko00604	Glycosphingolipid biosynthesis - ganglio series	0.0073	0.0017	4.29	0.0145727	0.0724376	TraesCS1A03G0664400;TraesCS2B03G0528500;TraesCS3D03G0837100;TraesCS7B03G0458800
ko00564	Glycerophospholipid metabolism	0.0255	0.0133	1.91	0.016794	0.0790852	TraesCS1B03G0637700;TraesCS1B03G1005200;TraesCS1B03G1087700;TraesCS1D03G0244200;TraesCS1D03G0528300;TraesCS1D03G0838800;TraesCS1D03G0847100;TraesCS2B03G0983100;TraesCS2B03G1030700;TraesCS3B03G0823800;TraesCS3D03G0365000LC;TraesCS3D03G0982100;TraesCS4A03G0862200;TraesCS7A03G0814900
ko00010	Glycolysis / Gluconeogenesis	0.0291	0.0162	1.79	0.0193307	0.0864792	TraesCS1A03G0845300;TraesCS2A03G0802500;TraesCS2B03G0522600;TraesCS2B03G0888200;TraesCS2D03G0411500;TraesCS2D03G0742400;TraesCS3B03G1018200;TraesCS3D03G0226000;TraesCS3D03G0819500;TraesCS4A03G0191300;TraesCS4B03G0583700;TraesCS4D03G0437700;TraesCS4D03G0517700;TraesCS5D03G0959300;TraesCS6A03G0982200;TraesCS6B03G0770600
ko00710	Carbon fixation in photosynthetic organisms	0.0145	0.0067	2.17	0.0335114	0.139711	TraesCS2D03G1232800LC;TraesCS3A03G0871600;TraesCS3B03G1018200;TraesCS3D03G0819500;TraesCS4A03G0191300;TraesCS4B03G0583700;TraesCS4D03G0517700;TraesCS5B03G0442000
ko00290	Valine, leucine and isoleucine biosynthesis	0.0055	0.0013	4.24	0.0343525	0.139711	TraesCS6A03G0664500;TraesCS6B03G0812300;TraesCS6D03G0553100
ko00965	Betalain biosynthesis	0.0091	0.0033	2.76	0.0364462	0.140075	TraesCS3B03G1037700;TraesCS5A03G0397100;TraesCS5B03G0392700;TraesCS5D03G0372000;TraesCS7A03G0935300
ko00051	Fructose and mannose metabolism	0.0145	0.0069	2.12	0.037573	0.140075	TraesCS1A03G0845300;TraesCS3B03G1018200;TraesCS3D03G0226000;TraesCS3D03G0819500;TraesCS4A03G0191300;TraesCS4B03G0583700;TraesCS4D03G0517700;TraesCS5D03G0959300
ko00942	Anthocyanin biosynthesis	0.0036	0.0006	6.26	0.0406442	0.145464	TraesCS5A03G0374700;TraesCS5D03G0353000
ko04712	Circadian rhythm - plant	0.02	0.0111	1.8	0.0458383	0.153522	TraesCS2A03G0052400;TraesCS2A03G1223400;TraesCS2B03G0080400;TraesCS2B03G1400600;TraesCS2D03G0053600;TraesCS2D03G1182700;TraesCS5A03G0778000;TraesCS5D03G1074300;TraesCS5D03G1074400;TraesCS6B03G0778600;TraesCS6D03G0649700
ko00052	Galactose metabolism	0.0255	0.0153	1.66	0.0465934	0.153522	TraesCS1A03G0845300;TraesCS2A03G0802500;TraesCS2A03G1293500;TraesCS2B03G0528500;TraesCS2B03G0888200;TraesCS2B03G1026200;TraesCS2B03G1448200;TraesCS2D03G0742400;TraesCS2D03G1223000;TraesCS3D03G0226000;TraesCS3D03G0837100;TraesCS5D03G0959300;TraesCS7B03G0458800;TraesCS7B03G0857000
ko00402	Benzoxazinoid biosynthesis	0.0109	0.0047	2.3	0.0484611	0.153522	TraesCS3A03G1085200;TraesCS3B03G1265600;TraesCS3D03G0118000;TraesCS3D03G1015300;TraesCS5B03G1092400;Triticum_aestivum_newGene_32553
ko00531	Glycosaminoglycan degradation	0.0073	0.0025	2.91	0.0497591	0.153522	TraesCS1A03G0664400;TraesCS2B03G0528500;TraesCS3D03G0837100;TraesCS7B03G0458800
ko04070	Phosphatidylinositol signaling system	0.0164	0.0087	1.89	0.0523902	0.156251	TraesCS1B03G0637700;TraesCS1D03G0528300;TraesCS2A03G1365200;TraesCS2D03G1332300;TraesCS3A03G0859800;TraesCS5A03G0815200;TraesCS5D03G0769900;TraesCS7A03G0802800;TraesCS7B03G0640200
ko00860	Porphyrin and chlorophyll metabolism	0.0091	0.0039	2.35	0.0634032	0.181976	TraesCS2A03G0366800;TraesCS2D03G0384100;TraesCS5B03G0468200;TraesCS7A03G0297600;TraesCS7D03G0275400
ko00072	Synthesis and degradation of ketone bodies	0.0036	0.0008	4.73	0.0671169	0.181976	TraesCS2B03G0102800;TraesCS4D03G0805800
ko04122	Sulfur relay system	0.0036	0.0008	4.73	0.0671169	0.181976	TraesCS5A03G0152300;TraesCS6A03G0333200
ko00750	Vitamin B6 metabolism	0.0036	0.0008	4.37	0.0769189	0.202418	TraesCS2A03G0613000;TraesCS3B03G0756500
ko00561	Glycerolipid metabolism	0.0182	0.011	1.65	0.0856578	0.218975	TraesCS1A03G0391700;TraesCS1B03G0637700;TraesCS1D03G0528300;TraesCS3A03G0691700;TraesCS3B03G0787300;TraesCS3D03G0628700;TraesCS3D03G0652900;TraesCS3D03G1110800;TraesCS4A03G0567000;TraesCS7A03G0814900
ko00280	Valine, leucine and isoleucine degradation	0.0091	0.0043	2.12	0.0893521	0.22039	TraesCS2B03G0102800;TraesCS4D03G0805800;TraesCS5A03G0092400;TraesCS5A03G0903000;TraesCS5B03G0952700
ko00943	Isoflavonoid biosynthesis	0.0055	0.0019	2.82	0.0911379	0.22039	TraesCS4A03G0981600;TraesCS5B03G0998800;TraesCS5D03G0904700
ko00790	Folate biosynthesis	0.0091	0.0044	2.07	0.0968569	0.228057	TraesCS2D03G1046900;TraesCS5A03G0152300;TraesCS6B03G0652700;TraesCS6D03G0470800;TraesCS7D03G1273000LC
ko00073	Cutin, suberine and wax biosynthesis	0.0145	0.0086	1.68	0.10678	0.244975	TraesCS2B03G0010600;TraesCS3B03G0018000;TraesCS3D03G0395100;TraesCS4B03G0886800;TraesCS6D03G0851800;TraesCS7A03G1217600;TraesCS7B03G0474100;TraesCSU03G0103800
ko00260	Glycine, serine and threonine metabolism	0.0109	0.006	1.83	0.112429	0.251486	TraesCS2B03G1018400;TraesCS3A03G0642900;TraesCS3B03G0721900;TraesCS3B03G0756500;TraesCS3D03G0588200;TraesCS4B03G0619700
ko00945	Stilbenoid, diarylheptanoid and gingerol biosynthesis	0.0109	0.0064	1.72	0.140603	0.300277	TraesCS2B03G0442400;TraesCS4A03G1093500;TraesCS7A03G0966600;TraesCS7B03G0803500;TraesCS7D03G0284100;TraesCS7D03G0925100
ko00944	Flavone and flavonol biosynthesis	0.0055	0.0024	2.32	0.140954	0.300277	TraesCS4A03G0981600;TraesCS7A03G0998300;TraesCS7B03G0834400
ko00650	Butanoate metabolism	0.0055	0.0025	2.14	0.165473	0.344314	TraesCS2B03G0102800;TraesCS4D03G0805800;TraesCS7D03G0985200
ko00562	Inositol phosphate metabolism	0.0127	0.0083	1.54	0.172867	0.351524	TraesCS2A03G1365200;TraesCS2D03G1332300;TraesCS3A03G0859800;TraesCS5A03G0815200;TraesCS5D03G0769900;TraesCS7A03G0802800;TraesCS7B03G0640200
ko00250	Alanine, aspartate and glutamate metabolism	0.0091	0.0054	1.68	0.178675	0.355261	TraesCS1D03G0358700;TraesCS3D03G0616600;TraesCS5A03G0390300;TraesCS5D03G0377900;TraesCS6A03G0782800
ko00480	Glutathione metabolism	0.0182	0.0133	1.37	0.199842	0.384478	TraesCS1B03G0574900;TraesCS2B03G0839500;TraesCS2B03G0932700;TraesCS2D03G0740600;TraesCS3D03G0279900;TraesCS4A03G0212800;TraesCS5B03G1052000;TraesCS7A03G0352200;TraesCS7D03G0069800;Triticum_aestivum_newGene_75419
ko04146	Peroxisome	0.0127	0.0087	1.47	0.201964	0.384478	TraesCS2A03G0603800;TraesCS2D03G0580700;TraesCS5A03G0155300;TraesCS5A03G0410900;TraesCS5B03G0175200;TraesCS5D03G0176300;TraesCS7B03G0474100
ko00230	Purine metabolism	0.0164	0.0118	1.38	0.208021	0.387759	TraesCS1A03G0513100;TraesCS1B03G1147100;TraesCS4D03G0437700;TraesCS4D03G0824900;TraesCS5B03G0268300;TraesCS5B03G1017900;TraesCS5D03G0877500;TraesCS7A03G1166100;TraesCS7D03G1112400
ko00920	Sulfur metabolism	0.0055	0.0029	1.88	0.21546	0.393429	TraesCS5D03G0877500;TraesCS6A03G0333200;TraesCS6B03G0584700
ko00900	Terpenoid backbone biosynthesis	0.0073	0.0044	1.64	0.227949	0.407909	TraesCS1D03G0614900;TraesCS2B03G0102800;TraesCS3D03G0550100;TraesCS4D03G0805800
ko00906	Carotenoid biosynthesis	0.0055	0.0032	1.71	0.256497	0.449994	TraesCS4B03G0788200;TraesCS5A03G0051400;TraesCS5D03G0407200
ko00760	Nicotinate and nicotinamide metabolism	0.0036	0.0018	1.98	0.268115	0.461331	TraesCS5B03G1017900;TraesCS5D03G0307100
ko00430	Taurine and hypotaurine metabolism	0.0018	0.0006	3.13	0.274603	0.463579	TraesCS2D03G0740600
ko00910	Nitrogen metabolism	0.0091	0.0065	1.4	0.288274	0.477646	TraesCS1D03G0358700;TraesCS3D03G0616600;TraesCS6A03G0782800;TraesCS7B03G1229300;TraesCS7D03G1237600
ko04075	Plant hormone signal transduction	0.0964	0.0902	1.07	0.327868	0.532946	TraesCS1A03G0290300;TraesCS1B03G0043500;TraesCS1B03G0374000;TraesCS1D03G0249800;TraesCS1D03G0283800;TraesCS1D03G0625700;TraesCS1D03G0705200;TraesCS2A03G0214700;TraesCS2A03G0379000;TraesCS2A03G0389800;TraesCS2A03G0771400;TraesCS2B03G0144900;TraesCS2B03G0281300;TraesCS2B03G0295500;TraesCS2B03G0504800;TraesCS2B03G0852800;TraesCS2D03G0101800;TraesCS2D03G0176500;TraesCS2D03G0220000;TraesCS2D03G0396900…
ko00400	Phenylalanine, tyrosine and tryptophan biosynthesis	0.0091	0.0069	1.31	0.333561	0.532946	TraesCS1B03G0235600;TraesCS1D03G0648800;TraesCS5B03G0832800;TraesCS5D03G0756700;Triticum_aestivum_newGene_64724
ko00590	Arachidonic acid metabolism	0.0036	0.0022	1.63	0.347335	0.545217	TraesCS2D03G0740600;TraesCS7A03G0352200
ko00603	Glycosphingolipid biosynthesis - globo and isoglobo series	0.0018	0.0008	2.23	0.363161	0.548019	TraesCS1A03G0664400
ko00071	Fatty acid degradation	0.0055	0.0039	1.4	0.364243	0.548019	TraesCS2B03G0102800;TraesCS5A03G0410900;TraesCS6B03G0770600
ko00600	Sphingolipid metabolism	0.0127	0.0106	1.2	0.367495	0.548019	TraesCS2B03G0528500;TraesCS3A03G1029800;TraesCS3D03G0837100;TraesCS3D03G0958600;TraesCS7B03G0458800;TraesCS7B03G0492200LC;TraesCS7D03G0753800
ko00261	Monobactam biosynthesis	0.0018	0.0009	2.03	0.390214	0.572358	TraesCS5D03G0877500
ko03430	Mismatch repair	0.0091	0.0076	1.19	0.41167	0.594091	TraesCS3B03G0809100;TraesCS3D03G0709800;TraesCS6A03G0355500;TraesCS6B03G0449600;TraesCS6B03G0450000
ko00350	Tyrosine metabolism	0.0091	0.0078	1.16	0.431923	0.603801	TraesCS1B03G0235600;TraesCS1D03G0648800;TraesCS4B03G0619700;TraesCS6B03G0770600;TraesCS7A03G0935300
ko00640	Propanoate metabolism	0.0055	0.0044	1.25	0.433499	0.603801	TraesCS2B03G0102800;TraesCS5A03G0092400;TraesCS6A03G0982200
ko00592	alpha-Linolenic acid metabolism	0.0091	0.0079	1.15	0.438644	0.603801	TraesCS1D03G0244200;TraesCS2B03G0983100;TraesCS6B03G0994700;TraesCS6D03G0707800;TraesCS7A03G0410900
ko00410	beta-Alanine metabolism	0.0036	0.0029	1.27	0.469838	0.631201	TraesCS4B03G0619700;TraesCS5A03G0092400
ko00563	Glycosylphosphatidylinositol (GPI)-anchor biosynthesis	0.0036	0.0029	1.26	0.472658	0.631201	TraesCS6B03G1163200;TraesCS6D03G0831300
ko00960	Tropane, piperidine and pyridine alkaloid biosynthesis	0.0055	0.0048	1.14	0.489011	0.643436	TraesCS1B03G0235600;TraesCS1D03G0648800;TraesCS4B03G0619700
ko00950	Isoquinoline alkaloid biosynthesis	0.0073	0.0068	1.07	0.51708	0.670508	TraesCS1B03G0235600;TraesCS1D03G0648800;TraesCS4B03G0619700;TraesCS7A03G0935300
ko01230	Biosynthesis of amino acids	0.0364	0.0364	1	0.531999	0.67186	TraesCS1D03G0358700;TraesCS1D03G0648800;TraesCS2B03G1018400;TraesCS3B03G0756500;TraesCS3D03G0226000;TraesCS3D03G0616600;TraesCS4A03G0619500;TraesCS4B03G0183900;TraesCS4D03G0151600;TraesCS4D03G0437700;TraesCS5B03G0832800;TraesCS5D03G0756700;TraesCS5D03G0959300;TraesCS6A03G0664500;TraesCS6A03G0782800;TraesCS6B03G0584700;TraesCS6B03G0812300;TraesCS6D03G0553100;TraesCS7D03G0536000;Triticum_aestivum_n…
ko03060	Protein export	0.0073	0.007	1.05	0.533141	0.67186	TraesCS3A03G0751200;TraesCS4A03G0241300;TraesCS4B03G0527200;TraesCS4D03G0466100
ko04016	MAPK signaling pathway - plant	0.0564	0.0576	0.98	0.577632	0.717818	TraesCS1A03G0037900;TraesCS1A03G0637400;TraesCS1A03G0892400;TraesCS1B03G0043500;TraesCS1B03G0235500;TraesCS1D03G0046200;TraesCS1D03G0166900;TraesCS1D03G0705200;TraesCS2B03G0144900;TraesCS2B03G0281300;TraesCS2D03G0101800;TraesCS3A03G0007900;TraesCS3A03G0026500;TraesCS3A03G0531600;TraesCS3A03G1118700;TraesCS3B03G0627000;TraesCS3D03G0031700;TraesCS3D03G0142800;TraesCS4A03G0503700;TraesCS4A03G0819500…
ko00100	Steroid biosynthesis	0.0036	0.0038	0.97	0.612814	0.751106	TraesCS3D03G0315100;TraesCS4D03G0267100
ko00360	Phenylalanine metabolism	0.0091	0.01	0.91	0.642197	0.776483	TraesCS1A03G0089500;TraesCS1B03G0235600;TraesCS1D03G0648800;TraesCS4B03G0619700;TraesCS7A03G0935300
ko00195	Photosynthesis	0.0236	0.0258	0.92	0.662802	0.784857	TraesCS1A03G0933800LC;TraesCS1A03G0934000LC;TraesCS1B03G1090500LC;TraesCS2B03G1228900LC;TraesCS2B03G1229100;TraesCS3A03G0284200LC;TraesCS3D03G0403500LC;TraesCS4A03G0206400;TraesCS5D03G1014100;TraesCS7B03G1065900LC;TraesCS7B03G1233700LC;TraesCSU03G0499200LC;TraesCSU03G0520400LC
ko03410	Base excision repair	0.0036	0.0043	0.84	0.689974	0.784857	TraesCS3D03G0729100;TraesCS4A03G0616100
ko00904	Diterpenoid biosynthesis	0.0109	0.0127	0.86	0.699252	0.784857	TraesCS2A03G0055900;TraesCS2D03G0041800;TraesCS2D03G0056300;TraesCS2D03G0056400;TraesCS3D03G0884400;Triticum_aestivum_newGene_233409
ko00591	Linoleic acid metabolism	0.0018	0.0023	0.79	0.721009	0.784857	TraesCS6B03G1118700
ko00908	Zeatin biosynthesis	0.0055	0.0069	0.79	0.729168	0.784857	TraesCS2A03G0056900;TraesCS3B03G0385800;TraesCS7D03G1080100
ko04144	Endocytosis	0.02	0.0233	0.86	0.734759	0.784857	TraesCS1A03G0016400;TraesCS2A03G0932300;TraesCS3A03G0160300;TraesCS3A03G0217500;TraesCS4A03G0862200;TraesCS4D03G0533300;TraesCS5A03G0815200;TraesCS5B03G1136500;TraesCS5D03G0769900;TraesCS7B03G0337700;Triticum_aestivum_newGene_168511
ko00062	Fatty acid elongation	0.0055	0.0069	0.79	0.736176	0.784857	TraesCS2B03G0929400;TraesCS4D03G0647400;TraesCS7B03G0703100
ko00330	Arginine and proline metabolism	0.0055	0.0074	0.74	0.775248	0.784857	TraesCS4A03G1039100;TraesCS7A03G0155900;TraesCSU03G0200100
ko00970	Aminoacyl-tRNA biosynthesis	0.0145	0.0185	0.79	0.796516	0.784857	TraesCS1A03G0611000;TraesCS1B03G0702700;TraesCS1B03G1192100;TraesCS1D03G0972000;TraesCS5A03G0925400;TraesCS5B03G0112300;TraesCS7A03G0971500;TraesCS7B03G0808300
ko00053	Ascorbate and aldarate metabolism	0.0073	0.0099	0.73	0.797177	0.784857	TraesCS2B03G0839500;TraesCS7B03G0469800;TraesCS7B03G0857000;TraesCS7D03G0851400
ko00770	Pantothenate and CoA biosynthesis	0.0018	0.0029	0.63	0.799523	0.784857	TraesCS6D03G0466000
ko00510	N-Glycan biosynthesis	0.0036	0.0056	0.65	0.812598	0.784857	TraesCS4B03G0330700;TraesCS5B03G0796800
ko00565	Ether lipid metabolism	0.0018	0.0031	0.59	0.819398	0.784857	TraesCS4A03G0862200
ko00520	Amino sugar and nucleotide sugar metabolism	0.0127	0.0183	0.69	0.878127	0.784857	TraesCS1A03G0664400;TraesCS1A03G0845300;TraesCS4A03G0503500;TraesCS5A03G0390300;TraesCS5D03G0377900;TraesCS6D03G0494400;TraesCS7B03G0857000
ko00310	Lysine degradation	0.0018	0.0038	0.47	0.880036	0.784857	TraesCS2B03G0102800
ko01212	Fatty acid metabolism	0.0055	0.0094	0.58	0.890727	0.784857	TraesCS2B03G0102800;TraesCS2B03G0929400;TraesCS5A03G0410900
ko01040	Biosynthesis of unsaturated fatty acids	0.0018	0.0041	0.45	0.89564	0.784857	TraesCS2B03G0929400
ko00240	Pyrimidine metabolism	0.0055	0.0098	0.56	0.907169	0.784857	TraesCS1B03G1147100;TraesCS4D03G0824900;TraesCS5B03G1017900
ko00220	Arginine biosynthesis	0.0109	0.0185	0.59	0.942225	0.784857	TraesCS1D03G0358700;TraesCS4A03G0619500;TraesCS4B03G0183900;TraesCS4D03G0151600;TraesCS6A03G0782800;TraesCS7D03G0536000
ko00513	Various types of N-glycan biosynthesis	0.0018	0.0052	0.35	0.944277	0.784857	TraesCS1A03G0664400
ko01210	2-Oxocarboxylic acid metabolism	0.0127	0.0211	0.6	0.945971	0.784857	TraesCS4A03G0619500;TraesCS4B03G0183900;TraesCS4D03G0151600;TraesCS6A03G0664500;TraesCS6B03G0812300;TraesCS6D03G0553100;TraesCS7D03G0536000
ko00061	Fatty acid biosynthesis	0.0018	0.0053	0.34	0.947118	0.784857	TraesCS5A03G0410900
ko03050	Proteasome	0.0018	0.0054	0.34	0.948483	0.784857	TraesCS4B03G0552300
ko03030	DNA replication	0.0036	0.0087	0.42	0.953305	0.784857	TraesCS2A03G0706600;TraesCS3B03G0809100
ko00270	Cysteine and methionine metabolism	0.0073	0.0143	0.51	0.95461	0.784857	TraesCS1B03G0235600;TraesCS3B03G0336200;TraesCS6A03G0333200;TraesCS6B03G0584700
ko03440	Homologous recombination	0.0055	0.0126	0.43	0.969502	0.784857	TraesCS2A03G0284800;TraesCS3D03G0419200;TraesCS4D03G0025500
ko00620	Pyruvate metabolism	0.0055	0.0128	0.43	0.971829	0.784857	TraesCS2B03G0102800;TraesCS4D03G0437700;TraesCS6A03G0982200
ko04141	Protein processing in endoplasmic reticulum	0.0182	0.033	0.55	0.987225	0.784857	TraesCS3A03G0160300;TraesCS3A03G0509800;TraesCS4A03G0241300;TraesCS4A03G0897300;TraesCS4B03G0527200;TraesCS4D03G0466100;TraesCS5B03G1136500;TraesCS5B03G1236400;TraesCS5D03G1112300LC;TraesCS6D03G0619500
ko00020	Citrate cycle (TCA cycle)	0.0018	0.0084	0.22	0.990537	0.784857	TraesCS7B03G0830100
ko03420	Nucleotide excision repair	0.0018	0.0095	0.19	0.994917	0.784857	TraesCS3B03G0809100
ko00040	Pentose and glucuronate interconversions	0.0073	0.0203	0.36	0.996097	0.784857	TraesCS3B03G0671800;TraesCS3B03G0910400;TraesCS5B03G0246800;TraesCS7B03G0857000
ko03015	mRNA surveillance pathway	0.0018	0.0102	0.18	0.996451	0.784857	TraesCS3D03G0954600
ko00380	Tryptophan metabolism	0.0073	0.0217	0.33	0.99785	0.784857	TraesCS1D03G0581100;TraesCS2B03G0102800;TraesCS3B03G0336200;TraesCS7A03G0935300
ko03020	RNA polymerase	0.0055	0.0199	0.27	0.99886	0.784857	TraesCS3A03G0080900LC;TraesCS5A03G1139200LC;TraesCS5D03G1093300
ko00130	Ubiquinone and other terpenoid-quinone biosynthesis	0.0091	0.0289	0.31	0.999642	0.784857	TraesCS1B03G0235600;TraesCS2B03G0442400;TraesCS7A03G0966600;TraesCS7B03G0803500;TraesCS7D03G0925100
ko04120	Ubiquitin mediated proteolysis	0.0055	0.0261	0.21	0.999942	0.784857	TraesCS3A03G0682300;TraesCS3B03G0780300;TraesCS7B03G0277000
ko00190	Oxidative phosphorylation	0.0145	0.0427	0.34	0.99995	0.784857	TraesCS1A03G0933800LC;TraesCS1B03G0161300;TraesCS2B03G1228900LC;TraesCS3B03G1510300;TraesCS4A03G0008100;TraesCS4A03G0206400;TraesCS4B03G0788100;TraesCS5D03G1014100
ko03018	RNA degradation	0.0036	0.024	0.15	0.999979	0.784857	TraesCS3D03G0226000;TraesCS5D03G0959300
ko03040	Spliceosome	0.0109	0.0439	0.25	0.999998	0.784857	TraesCS3A03G0160300;TraesCS3D03G0606600;TraesCS4A03G0187000;TraesCS4B03G0307700;TraesCS5B03G1136500;TraesCS6B03G0147100LC
ko03013	RNA transport	0.0018	0.0311	0.06	1	0.784857	TraesCS5D03G1071300LC

## Sheet: CS-0_vs_CS-5
ID	Description	GeneRatio	BgRatio	enrich_factor	pvalue	qvalue	geneID
ko00500	Starch and sucrose metabolism	0.0704	0.03	2.35	1.11604e-17	1.10429e-15	TraesCS1A03G0115500;TraesCS1A03G0176100;TraesCS1A03G0361500;TraesCS1A03G0555300;TraesCS1A03G0880600;TraesCS1B03G0152200;TraesCS1B03G0453900;TraesCS1B03G0647100;TraesCS1B03G0961400;TraesCS1B03G1004700;TraesCS1B03G1027600;TraesCS1D03G0145900;TraesCS1D03G0255400;TraesCS1D03G0352200;TraesCS1D03G0477900;TraesCS1D03G0535100;TraesCS1D03G0570700;TraesCS1D03G0805800;TraesCS1D03G0854000;TraesCS1D03G1014400…
ko04626	Plant-pathogen interaction	0.1584	0.1004	1.58	3.01955e-14	1.49388e-12	TraesCS1A03G0037900;TraesCS1A03G0038100;TraesCS1A03G0059400;TraesCS1A03G0065500;TraesCS1A03G0403400;TraesCS1A03G0637400;TraesCS1A03G0994200;TraesCS1A03G1009900;TraesCS1A03G1018200;TraesCS1A03G1018300LC;TraesCS1A03G1040300;TraesCS1A03G1047800;TraesCS1B03G0043500;TraesCS1B03G0235500;TraesCS1B03G0291400;TraesCS1B03G0915800;TraesCS1B03G1055900;TraesCS1B03G1176600;TraesCS1B03G1191600LC;TraesCS1B03G119…
ko00630	Glyoxylate and dicarboxylate metabolism	0.0194	0.0086	2.26	1.62617e-05	0.000536349	TraesCS1B03G0215500;TraesCS1B03G0988300;TraesCS1D03G0358700;TraesCS2A03G0386900;TraesCS2A03G0727500;TraesCS2A03G1152000;TraesCS2A03G1313500;TraesCS2B03G0085200;TraesCS2B03G0102800;TraesCS2B03G0803300;TraesCS2B03G1515500;TraesCS2D03G0580700;TraesCS2D03G0670500;TraesCS2D03G1101000;TraesCS2D03G1232800LC;TraesCS2D03G1278500;TraesCS3A03G0223800;TraesCS3A03G0224000;TraesCS3A03G0642900;TraesCS3A03G08612…
ko04146	Peroxisome	0.0188	0.0087	2.17	4.65734e-05	0.00100574	TraesCS1B03G0002000;TraesCS1B03G1036800;TraesCS2A03G0249400;TraesCS2D03G0580700;TraesCS2D03G0668600;TraesCS2D03G0944200;TraesCS3A03G0354300;TraesCS3A03G0611500;TraesCS3A03G1042500;TraesCS3B03G0307800;TraesCS3B03G0690600;TraesCS3B03G1203200;TraesCS3D03G0233400;TraesCS3D03G0969700;TraesCS3D03G1159700;TraesCS4A03G0764700;TraesCS4A03G0981000;TraesCS4B03G0019500;TraesCS5A03G0135000;TraesCS5A03G0155300…
ko00280	Valine, leucine and isoleucine degradation	0.0117	0.0043	2.74	5.61678e-05	0.00100574	TraesCS1A03G0511700;TraesCS1B03G0601000;TraesCS1B03G0962300;TraesCS1D03G0498000;TraesCS2B03G0102800;TraesCS2D03G0232600;TraesCS3A03G0000200;TraesCS3A03G0693700;TraesCS3B03G0004400;TraesCS3B03G0790000;TraesCS3B03G0831500;TraesCS3D03G0631000;TraesCS4D03G0805800;TraesCS5A03G0092400;TraesCS5A03G0903000;TraesCS5A03G1051000;TraesCS5B03G0952700;TraesCS5B03G1109300;TraesCS5D03G0865500;TraesCS6B03G0814900
ko00511	Other glycan degradation	0.0158	0.0069	2.29	7.12247e-05	0.00100574	TraesCS1A03G0408100;TraesCS1B03G0499300;TraesCS1D03G0376900;TraesCS1D03G0554300;TraesCS1D03G0625900;TraesCS2B03G0387700;TraesCS2B03G0528500;TraesCS3A03G0051100;TraesCS3A03G0051200;TraesCS3A03G0911100;TraesCS3D03G0036100;TraesCS3D03G0496500;TraesCS4A03G0848200;TraesCS4B03G0201300;TraesCS4D03G0663100;TraesCS5A03G0800200;TraesCS5B03G0833200;TraesCS5B03G1294400;TraesCS5D03G0757600;TraesCS5D03G1160100…
ko00196	Photosynthesis - antenna proteins	0.0065	0.0016	4.11	7.86181e-05	0.00100574	TraesCS1A03G0986900;TraesCS1B03G1169100;TraesCS1D03G0954200;TraesCS4A03G0603000;TraesCS4B03G0203200;TraesCS4D03G0168000;TraesCS5B03G0884400;TraesCS5B03G1135900;TraesCS7A03G0528000;TraesCS7D03G0505500;TraesCS7D03G0623200
ko02010	ABC transporters	0.0235	0.0122	1.93	8.13155e-05	0.00100574	TraesCS1A03G0846100;TraesCS1B03G0972600;TraesCS1D03G0552900;TraesCS1D03G0814300;TraesCS2A03G1129100;TraesCS2B03G1534200;TraesCS3A03G0659300;TraesCS3A03G0712800;TraesCS3A03G0970000;TraesCS3B03G0748100;TraesCS3D03G0261500;TraesCS3D03G0524400;TraesCS3D03G0602100;TraesCS3D03G0628400;TraesCS3D03G1159700;TraesCS4A03G0789300;TraesCS4A03G0822400;TraesCS4B03G0218300;TraesCS4D03G0420600LC;TraesCS5A03G00391…
ko00943	Isoflavonoid biosynthesis	0.007	0.0019	3.64	0.000121974	0.001341	TraesCS4A03G0981600;TraesCS4D03G0102000;TraesCS5A03G0948600;TraesCS5A03G0948700;TraesCS5B03G0998000;TraesCS5B03G0998600;TraesCS5B03G0998700;TraesCS5B03G0998800;TraesCS5D03G0205100;TraesCS5D03G0904500;TraesCS5D03G0904600;TraesCS5D03G0904700
ko00604	Glycosphingolipid biosynthesis - ganglio series	0.0065	0.0017	3.8	0.00015773	0.00156069	TraesCS1D03G0625900;TraesCS2B03G0528500;TraesCS3A03G0911100;TraesCS3D03G0496500;TraesCS4D03G0663100;TraesCS5A03G0800200;TraesCS5B03G0833200;TraesCS5D03G0757600;TraesCS6B03G0573100;TraesCS7B03G0458800;TraesCS7B03G0725500
ko00531	Glycosaminoglycan degradation	0.0076	0.0025	3.05	0.000377929	0.00339955	TraesCS1D03G0625900;TraesCS2B03G0528500;TraesCS3A03G0911100;TraesCS3A03G1041800;TraesCS3D03G0496500;TraesCS4D03G0663100;TraesCS5A03G0800200;TraesCS5B03G0833200;TraesCS5D03G0757600;TraesCS6A03G0936000;TraesCS6B03G0573100;TraesCS7B03G0458800;TraesCS7B03G0725500
ko00941	Flavonoid biosynthesis	0.0211	0.012	1.76	0.000904902	0.00746147	TraesCS1A03G0852300;TraesCS1D03G0822500;TraesCS2A03G0865300;TraesCS2A03G1127300;TraesCS2A03G1127400;TraesCS2B03G0442400;TraesCS2B03G0483900;TraesCS2B03G0962700;TraesCS2B03G1400600;TraesCS2D03G0079000;TraesCS2D03G0379100;TraesCS2D03G0812700;TraesCS2D03G1182700;TraesCS3B03G0915800;TraesCS3D03G0288200;TraesCS4A03G0290300;TraesCS4B03G0479700;TraesCS5A03G0818100;TraesCS5D03G0772700;TraesCS5D03G1074300…
ko00860	Porphyrin and chlorophyll metabolism	0.0094	0.0039	2.43	0.00108068	0.00822541	TraesCS1A03G0896600;TraesCS1D03G0874100;TraesCS2A03G0366800;TraesCS2A03G1367400;TraesCS2D03G0384100;TraesCS3A03G0445600;TraesCS3B03G0522800;TraesCS3D03G0342600;TraesCS3D03G0413900;TraesCS5A03G1099300;TraesCS5B03G0468200;TraesCS5D03G1056600;TraesCS7A03G0297600;TraesCS7B03G0844800;TraesCS7D03G0275400;TraesCSU03G0191600
ko00760	Nicotinate and nicotinamide metabolism	0.0059	0.0018	3.19	0.00123393	0.00872103	TraesCS1A03G0657600;TraesCS2B03G0434200;TraesCS4A03G0876300;TraesCS4A03G0981000;TraesCS5A03G0967900;TraesCS5B03G1017900;TraesCS5B03G1259800;TraesCS5D03G0307100;TraesCS6A03G0227300;TraesCS7B03G0474200
ko00515	Mannose type O-glycan biosynthesis	0.0053	0.0016	3.4	0.0013854	0.00913875	TraesCS1B03G0748200;TraesCS3A03G0044600;TraesCS3B03G0053700;TraesCS6A03G0237900;TraesCS6A03G0809100;TraesCS6D03G0195300;TraesCS6D03G0684400;TraesCS7A03G0547900;TraesCS7D03G0953000
ko00920	Sulfur metabolism	0.0076	0.0029	2.62	0.00154436	0.00955065	TraesCS1D03G0768400;TraesCS3B03G1129100;TraesCS4B03G0856000;TraesCS4D03G0371000;TraesCS4D03G0759800;TraesCS5A03G0918100;TraesCS5B03G0332800;TraesCS5B03G0967700;TraesCS5D03G0877500;TraesCS6A03G0333200;TraesCS6A03G0470800;TraesCS6B03G0430700;TraesCS6B03G0584700
ko00460	Cyanoamino acid metabolism	0.0182	0.011	1.65	0.00496441	0.028895	TraesCS1D03G0570700;TraesCS2A03G0274500;TraesCS2A03G1152000;TraesCS2D03G0069200;TraesCS2D03G1101000;TraesCS3A03G1038400;TraesCS3A03G1059400;TraesCS3A03G1065800;TraesCS3B03G0210000;TraesCS3B03G1224700;TraesCS3B03G1225000;TraesCS3B03G1493000;TraesCS3D03G0569700LC;TraesCS3D03G0721300;TraesCS3D03G0836200;TraesCS3D03G0987500;TraesCS3D03G0987700;TraesCS3D03G0988400;TraesCS3D03G0988700;TraesCS4A03G09581…
ko00562	Inositol phosphate metabolism	0.0141	0.0083	1.7	0.00877617	0.0482433	TraesCS2B03G0228300;TraesCS2B03G0537600;TraesCS2D03G0425900;TraesCS3A03G0445400;TraesCS3A03G0859800;TraesCS3B03G0522600;TraesCS3B03G0714000;TraesCS3D03G0413700;TraesCS4A03G0708400;TraesCS4B03G0311300;TraesCS4D03G0246600;TraesCS4D03G0254800;TraesCS5A03G0815200;TraesCS5B03G0332800;TraesCS5B03G0780600;TraesCS5B03G1068700;TraesCS5D03G0769900;TraesCS7A03G0375100;TraesCS7A03G0802800;TraesCS7B03G0640200…
ko04145	Phagosome	0.0111	0.0062	1.8	0.0110085	0.0573293	TraesCS2B03G0537600;TraesCS2D03G0425900;TraesCS2D03G1099700;TraesCS3A03G0368200;TraesCS3A03G0840500;TraesCS3B03G0443500;TraesCS3B03G0964400;TraesCS3D03G0771400;TraesCS4A03G0241300;TraesCS4B03G0527200;TraesCS4D03G0466100;TraesCS6A03G0237200;TraesCS7A03G0802800;TraesCS7B03G0640200;TraesCS7B03G0720900;TraesCS7D03G0680400;TraesCS7D03G0764100;TraesCS7D03G0844900;TraesCSU03G0110000
ko00710	Carbon fixation in photosynthetic organisms	0.0117	0.0067	1.75	0.0121286	0.0590531	TraesCS1A03G0778700;TraesCS1B03G0275700;TraesCS1B03G0892400;TraesCS1B03G0988300;TraesCS1D03G0352300;TraesCS1D03G0693300;TraesCS1D03G0745400;TraesCS2D03G1232800LC;TraesCS3A03G0871600;TraesCS3B03G0820000;TraesCS3B03G1018200;TraesCS3D03G0657400;TraesCS3D03G0819500;TraesCS4A03G0191300;TraesCS4B03G0583700;TraesCS4D03G0517700;TraesCS5A03G0481000;TraesCS5B03G0442000;TraesCS5D03G0935700;TraesCS6D03G01628…
ko00660	C5-Branched dibasic acid metabolism	0.0023	0.0005	4.39	0.0125331	0.0590531	TraesCS2B03G0441600;TraesCS6A03G0664500;TraesCS6B03G0812300;TraesCS6D03G0553100
ko04070	Phosphatidylinositol signaling system	0.0141	0.0087	1.62	0.0150186	0.0675479	TraesCS1B03G0637700;TraesCS1D03G0528300;TraesCS2B03G0228300;TraesCS2B03G0537600;TraesCS2D03G0425900;TraesCS3A03G0445400;TraesCS3A03G0859800;TraesCS3B03G0522600;TraesCS3B03G0714000;TraesCS3D03G0413700;TraesCS4A03G0708400;TraesCS4B03G0311300;TraesCS4D03G0046400;TraesCS4D03G0254800;TraesCS5A03G0815200;TraesCS5B03G0332800;TraesCS5D03G0769900;TraesCS7A03G0802800;TraesCS7B03G0089400;TraesCS7B03G0640200…
ko00290	Valine, leucine and isoleucine biosynthesis	0.0035	0.0013	2.73	0.0228315	0.0949533	TraesCS2B03G0441600;TraesCS5A03G1051000;TraesCS5B03G1109300;TraesCS6A03G0664500;TraesCS6B03G0812300;TraesCS6D03G0553100
ko00360	Phenylalanine metabolism	0.0152	0.01	1.53	0.0230312	0.0949533	TraesCS1A03G0089500;TraesCS1A03G0121800;TraesCS1A03G0913000LC;TraesCS1B03G0235600;TraesCS1B03G0779000;TraesCS1D03G0167300;TraesCS1D03G0648800;TraesCS2B03G0337100LC;TraesCS3B03G0543400LC;TraesCS4A03G0136900;TraesCS4A03G0698900;TraesCS4B03G0097100;TraesCS4B03G0619700;TraesCS4D03G0070300;TraesCS6A03G0613700;TraesCS6B03G0759200;TraesCS6D03G0526600;TraesCS6D03G0743300;TraesCS7A03G0134700;TraesCS7A03G0…
ko00730	Thiamine metabolism	0.0041	0.0017	2.44	0.0251945	0.0990007	TraesCS2B03G0162900;TraesCS2D03G1324000;TraesCS3A03G1042100;TraesCS3A03G1091100;TraesCS3B03G1202800;TraesCS3D03G0969500;TraesCS4B03G0050400
ko00410	beta-Alanine metabolism	0.0059	0.0029	2.04	0.0263067	0.0990007	TraesCS1A03G0511700;TraesCS1B03G0601000;TraesCS1D03G0498000;TraesCS2A03G1264100;TraesCS3B03G0831500;TraesCS4A03G0136900;TraesCS4B03G0619700;TraesCS5A03G0092400;TraesCS5D03G0664700;TraesCS7A03G0634500
ko00600	Sphingolipid metabolism	0.0158	0.0106	1.49	0.0273936	0.0990007	TraesCS1A03G0408100;TraesCS1A03G0486900;TraesCS1B03G0499300;TraesCS1D03G0376900;TraesCS2B03G0528500;TraesCS3A03G0911100;TraesCS3A03G1029800;TraesCS3B03G0718800;TraesCS3B03G1179900;TraesCS3D03G0496500;TraesCS3D03G0584800;TraesCS3D03G0958600;TraesCS4A03G1196400LC;TraesCS4B03G0201300;TraesCS4B03G0545500LC;TraesCS4D03G0663100;TraesCS5A03G0800200;TraesCS5B03G0833200;TraesCS5D03G0757600;TraesCS6B03G057…
ko00051	Fructose and mannose metabolism	0.0111	0.0069	1.62	0.0280151	0.0990007	TraesCS1D03G0255400;TraesCS1D03G0693300;TraesCS3A03G0090400;TraesCS3A03G0235600;TraesCS3A03G0697500;TraesCS3B03G0794800;TraesCS3B03G0800300;TraesCS3B03G1018200;TraesCS3D03G0226000;TraesCS3D03G0638600;TraesCS3D03G0819500;TraesCS4A03G0191300;TraesCS4B03G0583700;TraesCS4D03G0106400;TraesCS4D03G0517700;TraesCS5D03G0208000;TraesCS5D03G0959300;TraesCS5D03G1104000;TraesCS6D03G0162800LC
ko00940	Phenylpropanoid biosynthesis	0.0469	0.038	1.24	0.032234	0.106286	TraesCS1A03G0089500;TraesCS1A03G0191000;TraesCS1A03G0523000;TraesCS1A03G0770800;TraesCS1A03G0789400;TraesCS1A03G1022100;TraesCS1B03G0317200;TraesCS1B03G0612700;TraesCS1D03G0185100;TraesCS1D03G0570700;TraesCS2A03G0274500;TraesCS2A03G0647400;TraesCS2A03G0865300;TraesCS2A03G1145400;TraesCS2A03G1334100;TraesCS2B03G0442400;TraesCS2B03G0721900;TraesCS2B03G0962700;TraesCS2B03G1538300;TraesCS2B03G1538800…
ko00310	Lysine degradation	0.007	0.0038	1.84	0.0326713	0.106286	TraesCS1A03G0882700;TraesCS1B03G0370900;TraesCS1B03G1031700;TraesCS2A03G0013900;TraesCS2B03G0020000;TraesCS2B03G0102800;TraesCS2D03G0013000;TraesCS2D03G0072500;TraesCS4B03G0567500;TraesCS4D03G0500900;TraesCS5D03G0824100;TraesCS6B03G1065800
ko00030	Pentose phosphate pathway	0.0088	0.0052	1.7	0.0339478	0.106286	TraesCS1D03G0693300;TraesCS2B03G0932700;TraesCS3A03G0235600;TraesCS3B03G0800300;TraesCS3B03G1018200;TraesCS3D03G0226000;TraesCS3D03G0819500;TraesCS4A03G0191300;TraesCS4B03G0583700;TraesCS4D03G0517700;TraesCS5D03G0208000;TraesCS5D03G0935700;TraesCS5D03G0959300;TraesCS6D03G0162800LC;TraesCS7A03G0219700
ko00402	Benzoxazinoid biosynthesis	0.0082	0.0047	1.73	0.0343732	0.106286	TraesCS2A03G0054300;TraesCS2D03G0055500;TraesCS3A03G1085200;TraesCS3B03G1265600;TraesCS3D03G0118000;TraesCS3D03G1015300;TraesCS5A03G1040500;TraesCS5B03G0992300;TraesCS5B03G1092400;TraesCS5B03G1214900;TraesCS5D03G0984800;TraesCS6B03G0121100;TraesCS7A03G0476100;Triticum_aestivum_newGene_32553
ko03410	Base excision repair	0.0076	0.0043	1.76	0.0363087	0.106959	TraesCS1A03G0329000;TraesCS1B03G0109900;TraesCS1B03G0452400;TraesCS1D03G0080900;TraesCS1D03G0350400;TraesCS3A03G0045600;TraesCS3A03G0258700;TraesCS3B03G0326700;TraesCS4B03G0200200;TraesCS4D03G0186200;TraesCS5B03G0448700;TraesCS7A03G0725400;TraesCS7D03G0435200
ko00071	Fatty acid degradation	0.007	0.0039	1.8	0.0372433	0.106959	TraesCS2B03G0102800;TraesCS2D03G0232600;TraesCS3A03G0611500;TraesCS5A03G0410900;TraesCS5A03G0456300;TraesCS5B03G0408100;TraesCS5D03G0360300;TraesCS6A03G0644500;TraesCS6A03G1013200;TraesCS6B03G0387800;TraesCS6D03G0535200;TraesCS6D03G0891000
ko00590	Arachidonic acid metabolism	0.0047	0.0022	2.1	0.0378338	0.106959	TraesCS1B03G1036800;TraesCS3B03G0210000;TraesCS3B03G0847200;TraesCS5A03G0135000;TraesCS6A03G1013200;TraesCS6D03G0891000;TraesCS7A03G0352200;TraesCS7B03G0147000
ko01200	Carbon metabolism	0.0364	0.0291	1.25	0.0447872	0.123099	TraesCS1A03G0511700;TraesCS1A03G0778700;TraesCS1B03G0275700;TraesCS1B03G0601000;TraesCS1B03G0892400;TraesCS1B03G0988300;TraesCS1D03G0352300;TraesCS1D03G0498000;TraesCS1D03G0693300;TraesCS1D03G0745400;TraesCS2A03G0727500;TraesCS2A03G1152000;TraesCS2A03G1288600;TraesCS2B03G0085200;TraesCS2B03G0102800;TraesCS2B03G0803300;TraesCS2B03G0932700;TraesCS2D03G0072500;TraesCS2D03G0580700;TraesCS2D03G0670500…
ko00945	Stilbenoid, diarylheptanoid and gingerol biosynthesis	0.01	0.0064	1.57	0.0474648	0.124703	TraesCS2A03G0865300;TraesCS2B03G0442400;TraesCS2B03G0962700;TraesCS2D03G0812700;TraesCS3B03G0915800;TraesCS3D03G0288200;TraesCS4A03G1093500;TraesCS6D03G0589300;TraesCS7A03G0251800;TraesCS7A03G0252200;TraesCS7A03G0966600;TraesCS7B03G0803500;TraesCS7D03G0106200;TraesCS7D03G0206200;TraesCS7D03G0228400;TraesCS7D03G0284100;TraesCS7D03G0925100
ko00740	Riboflavin metabolism	0.0047	0.0023	2.01	0.0478914	0.124703	TraesCS2A03G0861500;TraesCS2A03G0889800;TraesCS2D03G0804700;TraesCS4A03G0255400;TraesCS4A03G1162600;TraesCS4D03G0454600;TraesCS6B03G0652700;TraesCS6D03G0470800
ko00480	Glutathione metabolism	0.0182	0.0133	1.37	0.0512887	0.129288	TraesCS1A03G0249300;TraesCS1A03G0249500;TraesCS1B03G0240900;TraesCS1B03G0306900;TraesCS1B03G0574900;TraesCS1B03G0731100;TraesCS2A03G1323500;TraesCS2B03G0839500;TraesCS2B03G0932700;TraesCS2B03G1436700;TraesCS2B03G1525800;TraesCS2D03G0886500;TraesCS2D03G1290000;TraesCS3A03G0664700;TraesCS3A03G1066700;TraesCS3B03G0210000;TraesCS3B03G0690600;TraesCS3B03G0759400;TraesCS3D03G0279900;TraesCS4A03G0212800…
ko00750	Vitamin B6 metabolism	0.0023	0.0008	2.82	0.0533367	0.129288	TraesCS1A03G0487400;TraesCS1B03G0584800;TraesCS6A03G0640400;TraesCS6D03G0532800
ko00592	alpha-Linolenic acid metabolism	0.0117	0.0079	1.49	0.053572	0.129288	TraesCS1B03G0653700;TraesCS1D03G0028400;TraesCS1D03G0244200;TraesCS2A03G1006200;TraesCS2B03G0983100;TraesCS2B03G1118000;TraesCS3B03G0737900;TraesCS3B03G0847200;TraesCS5A03G0958000;TraesCS5B03G1007800;TraesCS5D03G0913400;TraesCS6B03G0387800;TraesCS6B03G0994700;TraesCS6D03G0707800;TraesCS7A03G0410900;TraesCS7A03G0566700;TraesCS7B03G0836200;TraesCS7D03G0396500;TraesCS7D03G0396700LC;TraesCS7D03G03970…
ko03430	Mismatch repair	0.0111	0.0076	1.46	0.0679252	0.160024	TraesCS1A03G0349500;TraesCS1A03G0484900;TraesCS1B03G0083100;TraesCS1B03G0420400;TraesCS2B03G0957900;TraesCS2B03G0974600;TraesCS2B03G1489700;TraesCS2D03G0823900;TraesCS3A03G0259500;TraesCS3A03G0707300;TraesCS3B03G0162900LC;TraesCS3B03G0809100;TraesCS4D03G0186200;TraesCS6A03G0355500;TraesCS6A03G0559000;TraesCS6B03G0449600;TraesCS6B03G0450000;TraesCS6B03G0683800;TraesCS6D03G0308700
ko00450	Selenocompound metabolism	0.0047	0.0026	1.82	0.0748739	0.169836	TraesCS4A03G1109500;TraesCS4D03G0371000;TraesCS5A03G0918100;TraesCS5B03G0967700;TraesCS5D03G0877500;TraesCS7A03G0971500;TraesCS7B03G0808300;TraesCS7D03G0931200
ko00942	Anthocyanin biosynthesis	0.0018	0.0006	3.03	0.0760077	0.169836	TraesCS2D03G1078300;TraesCS5A03G0374700;TraesCS5D03G0353000
ko04144	Endocytosis	0.0287	0.0233	1.23	0.0787246	0.169836	TraesCS1A03G0016400;TraesCS1A03G0339400;TraesCS1A03G0706000;TraesCS1B03G0016200;TraesCS1B03G0806900;TraesCS1B03G0847700;TraesCS1D03G0008100;TraesCS1D03G0670100;TraesCS1D03G0710900;TraesCS2A03G1251400;TraesCS3A03G0160300;TraesCS3A03G0217500;TraesCS3B03G0260400;TraesCS3D03G0197900LC;TraesCS3D03G0594300;TraesCS4A03G0708400;TraesCS4B03G0311300;TraesCS4D03G0079300;TraesCS4D03G0254800;TraesCS4D03G05049…
ko00900	Terpenoid backbone biosynthesis	0.007	0.0044	1.59	0.0789559	0.169836	TraesCS1A03G0663200;TraesCS1D03G0624800;TraesCS2B03G0102800;TraesCS2B03G1534400;TraesCS2D03G1324000;TraesCS3B03G1079400;TraesCS3D03G0732500;TraesCS3D03G0768100;TraesCS4D03G0115700;TraesCS4D03G0805800;TraesCS7A03G0307100;Triticum_aestivum_newGene_108990
ko04136	Autophagy - other	0.0047	0.0026	1.79	0.0811815	0.170908	TraesCS3A03G0573700;TraesCS4B03G0613900;TraesCS6A03G0923200;TraesCS6B03G0507000;TraesCS7A03G0486400;TraesCS7B03G0301500;TraesCS7D03G0469500;Triticum_aestivum_newGene_2047
ko00906	Carotenoid biosynthesis	0.0053	0.0032	1.66	0.0970027	0.199962	TraesCS2A03G0593100;TraesCS2B03G0704100;TraesCS5A03G0856200;TraesCS5B03G0434100;TraesCS5D03G0407200;TraesCS6B03G1226900;TraesCS6D03G0872500;TraesCS6D03G0881700;TraesCS7A03G1236900
ko00564	Glycerophospholipid metabolism	0.017	0.0133	1.28	0.10878	0.219664	TraesCS1A03G0866100;TraesCS1B03G0637700;TraesCS1B03G1005200;TraesCS1B03G1015900;TraesCS1B03G1053700;TraesCS1B03G1087700;TraesCS1D03G0185800;TraesCS1D03G0244200;TraesCS1D03G0433700;TraesCS1D03G0528300;TraesCS1D03G0686400;TraesCS1D03G0838800;TraesCS1D03G0847100;TraesCS2A03G1006200;TraesCS2B03G0983100;TraesCS2B03G1030700;TraesCS2B03G1118000;TraesCS3B03G0465000;TraesCS3B03G0753200;TraesCS3B03G0823800…
ko00965	Betalain biosynthesis	0.0053	0.0033	1.6	0.113072	0.223764	TraesCS1A03G0121800;TraesCS5A03G0397100;TraesCS7A03G0134700;TraesCS7A03G0935300;TraesCS7A03G0935400;TraesCS7B03G0783700LC;TraesCS7D03G0120600;TraesCS7D03G0902600;TraesCSU03G0334900LC
ko00950	Isoquinoline alkaloid biosynthesis	0.0094	0.0068	1.38	0.12563	0.240751	TraesCS1A03G0121800;TraesCS1B03G0235600;TraesCS1B03G0779000;TraesCS1D03G0167300;TraesCS1D03G0648800;TraesCS4A03G0136900;TraesCS4B03G0619700;TraesCS6D03G0743300;TraesCS7A03G0134700;TraesCS7A03G0634500;TraesCS7A03G0935300;TraesCS7A03G0935400;TraesCS7B03G0783700LC;TraesCS7D03G0120600;TraesCS7D03G0902600;TraesCSU03G0334900LC
ko00350	Tyrosine metabolism	0.0106	0.0078	1.35	0.126522	0.240751	TraesCS1A03G0121800;TraesCS1B03G0235600;TraesCS1B03G0779000;TraesCS1D03G0167300;TraesCS1D03G0648800;TraesCS4A03G0136900;TraesCS4B03G0619700;TraesCS6A03G0644500;TraesCS6D03G0535200;TraesCS6D03G0743300;TraesCS7A03G0134700;TraesCS7A03G0634500;TraesCS7A03G0935300;TraesCS7A03G0935400;TraesCS7B03G0783700LC;TraesCS7D03G0120600;TraesCS7D03G0902600;TraesCSU03G0334900LC
ko00010	Glycolysis / Gluconeogenesis	0.0199	0.0162	1.23	0.130598	0.241473	TraesCS1A03G0778700;TraesCS1B03G0892400;TraesCS1D03G0352300;TraesCS1D03G0675900;TraesCS1D03G0693300;TraesCS1D03G0745400;TraesCS2A03G0727500;TraesCS2A03G0802500;TraesCS2A03G1288600;TraesCS2B03G0803300;TraesCS2B03G0888200;TraesCS2D03G0670500;TraesCS2D03G0742400;TraesCS3A03G0235600;TraesCS3A03G0453600;TraesCS3A03G0697500;TraesCS3B03G0794800;TraesCS3B03G0800300;TraesCS3B03G1018200;TraesCS3D03G0226000…
ko00640	Propanoate metabolism	0.0065	0.0044	1.47	0.131783	0.241473	TraesCS1A03G0511700;TraesCS1B03G0601000;TraesCS1D03G0498000;TraesCS2A03G0134700;TraesCS2A03G0727500;TraesCS2B03G0102800;TraesCS2B03G0803300;TraesCS2D03G0670500;TraesCS3B03G0831500;TraesCS5A03G0092400;TraesCS6A03G0982200
ko00052	Galactose metabolism	0.0188	0.0153	1.22	0.142294	0.253336	TraesCS2A03G0802500;TraesCS2A03G1298700;TraesCS2B03G0528500;TraesCS2B03G0888200;TraesCS2B03G1448200;TraesCS2D03G0742400;TraesCS2D03G0872500;TraesCS3A03G0235600;TraesCS3A03G0247900;TraesCS3A03G0442000;TraesCS3A03G0697500;TraesCS3A03G0911100;TraesCS3B03G0317200;TraesCS3B03G0794800;TraesCS3B03G0800300;TraesCS3D03G0226000;TraesCS3D03G0241700;TraesCS3D03G0496500;TraesCS3D03G0638600;TraesCS4B03G0144700…
ko04122	Sulfur relay system	0.0018	0.0008	2.29	0.143377	0.253336	TraesCS5A03G0152300;TraesCS6A03G0333200;TraesCS6B03G0430700
ko00510	N-Glycan biosynthesis	0.0076	0.0056	1.37	0.160488	0.278595	TraesCS2A03G0829500;TraesCS3A03G0316800;TraesCS3D03G1068000;TraesCS4A03G0132800;TraesCS4B03G0330700;TraesCS5A03G0358200;TraesCS5B03G0796800;TraesCS6A03G0726100;TraesCS6B03G0861300;TraesCS6D03G0797600;TraesCS7B03G0528900;TraesCS7D03G0681100;Triticum_aestivum_newGene_168209
ko03030	DNA replication	0.0111	0.0087	1.28	0.166849	0.280021	TraesCS1A03G0329000;TraesCS1B03G0083100;TraesCS1B03G0452400;TraesCS1B03G0687900;TraesCS1D03G0350400;TraesCS2A03G0706600;TraesCS2B03G0786000;TraesCS2D03G0653800;TraesCS3A03G0258700;TraesCS3A03G0512400;TraesCS3A03G0707300;TraesCS3A03G0899000;TraesCS3B03G0162900LC;TraesCS3B03G0326700;TraesCS3B03G0553000;TraesCS3B03G0809100;TraesCS3D03G0472600;TraesCS4D03G0186200;TraesCS7A03G0725400
ko00670	One carbon pool by folate	0.0023	0.0013	1.87	0.16697	0.280021	TraesCS2A03G1152000;TraesCS2D03G1101000;TraesCS3D03G0836200;TraesCS5A03G1103900
ko00100	Steroid biosynthesis	0.0053	0.0038	1.41	0.193661	0.317956	TraesCS3A03G0320700;TraesCS3B03G0847200;TraesCS3D03G0156100;TraesCS3D03G0180000;TraesCS3D03G0315100;TraesCS4A03G0633800;TraesCS4D03G0267100;TraesCS6D03G0769800;Triticum_aestivum_newGene_249707
ko00261	Monobactam biosynthesis	0.0018	0.0009	1.97	0.196016	0.317956	TraesCS5A03G0918100;TraesCS5B03G0967700;TraesCS5D03G0877500
ko00905	Brassinosteroid biosynthesis	0.0023	0.0014	1.72	0.204645	0.326598	TraesCS3A03G0282600;TraesCS3B03G0351600;TraesCS3D03G0271100;TraesCS5B03G0369000
ko00230	Purine metabolism	0.0141	0.0118	1.19	0.221398	0.344974	TraesCS1A03G0410700;TraesCS1A03G0879700;TraesCS1B03G1026900;TraesCS1D03G0853200;TraesCS2A03G1288600;TraesCS2B03G0236700;TraesCS3A03G0453600;TraesCS3B03G1028000;TraesCS4A03G0275900;TraesCS4B03G0939500;TraesCS4D03G0218900;TraesCS4D03G0437700;TraesCS5A03G0918100;TraesCS5A03G0967900;TraesCS5B03G0268300;TraesCS5B03G0967700;TraesCS5B03G1017900;TraesCS5D03G0877500;TraesCS6D03G0165100;TraesCS6D03G0204300…
ko00563	Glycosylphosphatidylinositol (GPI)-anchor biosynthesis	0.0041	0.0029	1.42	0.224777	0.344974	TraesCS2B03G1216900;TraesCS5A03G0460000;TraesCS5B03G0455100;TraesCS5D03G0425100;TraesCS6A03G0953800;TraesCS6B03G1163200;TraesCS6D03G0831300
ko00970	Aminoacyl-tRNA biosynthesis	0.0211	0.0185	1.14	0.226619	0.344974	TraesCS1A03G0611000;TraesCS1A03G0896600;TraesCS1B03G0613900;TraesCS1B03G0669100;TraesCS1B03G0702700;TraesCS1B03G1044700;TraesCS1D03G0549900;TraesCS1D03G0874100;TraesCS2A03G0307400;TraesCS2B03G0425100;TraesCS2B03G0797500;TraesCS2D03G0323100;TraesCS2D03G0665200;TraesCS2D03G1129200;TraesCS3A03G0382400;TraesCS3A03G0445600;TraesCS3A03G0974400;TraesCS3B03G0468400;TraesCS3B03G0522800;TraesCS3D03G0369700…
ko04016	MAPK signaling pathway - plant	0.0616	0.0576	1.07	0.253698	0.377291	TraesCS1A03G0037900;TraesCS1A03G0517900;TraesCS1A03G0637400;TraesCS1A03G0892400;TraesCS1A03G0892700;TraesCS1A03G1014400;TraesCS1B03G0043500;TraesCS1B03G0235500;TraesCS1B03G0607400;TraesCS1B03G1045200;TraesCS1B03G1045600;TraesCS1B03G1045900;TraesCS1B03G1055900;TraesCS1B03G1195500;TraesCS1D03G0046200;TraesCS1D03G0166900;TraesCS1D03G0503100;TraesCS1D03G0596200;TraesCS1D03G0604100;TraesCS1D03G0705200…
ko01212	Fatty acid metabolism	0.0111	0.0094	1.19	0.255474	0.377291	TraesCS2A03G0134700;TraesCS2B03G0102800;TraesCS2D03G0232600;TraesCS3A03G0071400;TraesCS3A03G0611500;TraesCS3B03G0108600;TraesCS4D03G0838100;TraesCS5A03G0410900;TraesCS5A03G0456300;TraesCS5B03G0408100;TraesCS5B03G0617400;TraesCS5D03G0360300;TraesCS6A03G0745400;TraesCS6B03G0387800;TraesCS6B03G0886500;TraesCS6D03G0627300;TraesCS6D03G0627400;TraesCS7B03G0705500;Triticum_aestivum_newGene_32935
ko03450	Non-homologous end-joining	0.0012	0.0006	2.02	0.260719	0.379374	TraesCS3B03G0489800LC;TraesCS7D03G0435200
ko00514	Other types of O-glycan biosynthesis	0.0023	0.0015	1.52	0.267984	0.384294	TraesCS3D03G0043600;TraesCS4A03G0435800;TraesCS4D03G0353900;TraesCS7A03G0337900
ko01230	Biosynthesis of amino acids	0.0393	0.0364	1.08	0.273726	0.386922	TraesCS1A03G0778700;TraesCS1B03G0275700;TraesCS1B03G0779000;TraesCS1B03G0892400;TraesCS1D03G0352300;TraesCS1D03G0358700;TraesCS1D03G0648800;TraesCS1D03G0675000;TraesCS1D03G0745400;TraesCS2A03G0030500;TraesCS2A03G0160300;TraesCS2A03G1152000;TraesCS2A03G1288600;TraesCS2B03G0441600;TraesCS2B03G1018400;TraesCS2D03G0029300;TraesCS2D03G1101000;TraesCS3A03G0235600;TraesCS3A03G0453600;TraesCS3A03G0675900…
ko00601	Glycosphingolipid biosynthesis - lacto and neolacto series	0.0006	0.0002	3.11	0.277972	0.387389	TraesCS5D03G0525800
ko00330	Arginine and proline metabolism	0.0088	0.0074	1.19	0.286046	0.393105	TraesCS1A03G0913000LC;TraesCS1D03G0675000;TraesCS2A03G1264100;TraesCS2B03G0337100LC;TraesCS3A03G0864700;TraesCS3A03G1046200LC;TraesCS3B03G0543400LC;TraesCS3B03G0987700;TraesCS3D03G0793300;TraesCS4A03G0698900;TraesCS4A03G1039100;TraesCS4B03G0097100;TraesCS4D03G0070300;TraesCS5B03G1001200;TraesCS7A03G0155900
ko00250	Alanine, aspartate and glutamate metabolism	0.0065	0.0054	1.19	0.317615	0.430002	TraesCS1B03G0275700;TraesCS1D03G0358700;TraesCS3A03G0675900;TraesCS3B03G0772100;TraesCS3B03G1028000;TraesCS3D03G0616600;TraesCS5A03G0390300;TraesCS5A03G0427100;TraesCS5D03G0377900;TraesCS6A03G0227300;TraesCS6A03G0782800
ko03022	Basal transcription factors	0.0053	0.0043	1.22	0.321586	0.430002	TraesCS1D03G0872000;TraesCS2B03G0933800;TraesCS3B03G1039900;TraesCS3D03G0841900;TraesCS4A03G0651200;TraesCS4A03G0842100;TraesCS4D03G0126000;TraesCS5B03G1301800;TraesCS5D03G1163700
ko00232	Caffeine metabolism	0.0006	0.0002	2.49	0.334439	0.441224	TraesCS6D03G0165100
ko00901	Indole alkaloid biosynthesis	0.0018	0.0013	1.4	0.362194	0.471554	TraesCS1B03G0632700;TraesCS5B03G0519900;TraesCS5D03G0479100
ko00072	Synthesis and degradation of ketone bodies	0.0012	0.0008	1.52	0.378917	0.48692	TraesCS2B03G0102800;TraesCS4D03G0805800
ko00270	Cysteine and methionine metabolism	0.0152	0.0143	1.07	0.391262	0.493043	TraesCS1B03G0235600;TraesCS1B03G0240900;TraesCS1B03G0988300;TraesCS1D03G0167300;TraesCS1D03G0229700;TraesCS1D03G0230600;TraesCS1D03G0311400LC;TraesCS2B03G1307900;TraesCS3B03G0336200;TraesCS4A03G0052400;TraesCS4B03G0856000;TraesCS4D03G0371000;TraesCS4D03G0655400;TraesCS4D03G0759800;TraesCS5A03G0594900;TraesCS5A03G1051000;TraesCS5B03G0264000;TraesCS5B03G1109300;TraesCS6A03G0034700;TraesCS6A03G03332…
ko03008	Ribosome biogenesis in eukaryotes	0.0111	0.0103	1.08	0.393648	0.493043	TraesCS1A03G0385800;TraesCS1B03G0467300;TraesCS1D03G0360000;TraesCS2A03G0200300;TraesCS2A03G0751200;TraesCS2B03G0272700;TraesCS2B03G0828300;TraesCS2D03G0694400;TraesCS3A03G0110600LC;TraesCS3A03G0944600;TraesCS3B03G0535200;TraesCS3B03G1077000;TraesCS3D03G0877700;TraesCS4A03G0145200;TraesCS4B03G0684000;TraesCS5B03G0067600;TraesCS5B03G0214300;TraesCS6A03G0406900;TraesCS7D03G1231800
ko00400	Phenylalanine, tyrosine and tryptophan biosynthesis	0.0076	0.0069	1.1	0.401597	0.496712	TraesCS1B03G0235600;TraesCS1B03G0779000;TraesCS1D03G0167300;TraesCS1D03G0648800;TraesCS2A03G0160300;TraesCS5A03G0243300;TraesCS5A03G0456200;TraesCS5B03G0260300;TraesCS5B03G0832800;TraesCS5D03G0256000;TraesCS5D03G0756700;TraesCS6D03G0743300;Triticum_aestivum_newGene_64724
ko00603	Glycosphingolipid biosynthesis - globo and isoglobo series	0.0012	0.0008	1.44	0.407371	0.497633	TraesCS1D03G0625900;TraesCS6B03G0724600
ko00061	Fatty acid biosynthesis	0.0059	0.0053	1.11	0.419202	0.50584	TraesCS2A03G0134700;TraesCS3A03G0071400;TraesCS3A03G0611500;TraesCS3B03G0108600;TraesCS5A03G0410900;TraesCS5A03G0456300;TraesCS5B03G0408100;TraesCS5B03G0617400;TraesCS5D03G0360300;TraesCS7B03G0705500
ko00260	Glycine, serine and threonine metabolism	0.0065	0.006	1.08	0.435661	0.519367	TraesCS2A03G1152000;TraesCS2B03G0085200;TraesCS2B03G1018400;TraesCS2D03G1101000;TraesCS3A03G0642900;TraesCS3A03G0861200LC;TraesCS3D03G0836200;TraesCS4A03G0136900;TraesCS4B03G0619700;TraesCS6B03G1298000;TraesCS7A03G0634500
ko00062	Fatty acid elongation	0.007	0.0069	1.01	0.52093	0.613627	TraesCS1A03G0994200;TraesCS1A03G1009900;TraesCS1B03G1176600;TraesCS1B03G1191600LC;TraesCS1D03G0959800;TraesCS4D03G0013700;TraesCS4D03G0838100;TraesCS5A03G0752900;TraesCS5B03G0786800;TraesCS6A03G0441900;TraesCS7B03G0703100;Triticum_aestivum_newGene_32935
ko00513	Various types of N-glycan biosynthesis	0.0053	0.0052	1.01	0.53153	0.618747	TraesCS1D03G0625900;TraesCS3A03G0316800;TraesCS3D03G0828000;TraesCS3D03G1068000;TraesCS5A03G0358200;TraesCS6B03G0764900;TraesCS6D03G0797600;TraesCS7B03G0528900;TraesCS7D03G0681100
ko00591	Linoleic acid metabolism	0.0023	0.0023	1.02	0.556607	0.640405	TraesCS1B03G0653700;TraesCS3B03G0847200;TraesCS4A03G0985800;TraesCS7A03G0566700
ko00960	Tropane, piperidine and pyridine alkaloid biosynthesis	0.0047	0.0048	0.98	0.568786	0.643804	TraesCS1B03G0235600;TraesCS1B03G0779000;TraesCS1D03G0167300;TraesCS1D03G0648800;TraesCS4A03G0136900;TraesCS4B03G0619700;TraesCS6D03G0743300;TraesCS7A03G0634500
ko00944	Flavone and flavonol biosynthesis	0.0023	0.0024	1	0.572575	0.643804	TraesCS4A03G0981600;TraesCS4D03G0102000;TraesCS7A03G0998300;TraesCS7B03G0834400
ko00561	Glycerolipid metabolism	0.0106	0.011	0.96	0.604392	0.670041	TraesCS1B03G0637700;TraesCS1D03G0433700;TraesCS1D03G0528300;TraesCS1D03G0675900;TraesCS1D03G0686400;TraesCS2D03G1154600;TraesCS3A03G0691700;TraesCS3B03G0787300;TraesCS3B03G0847200;TraesCS3D03G0628700;TraesCS3D03G0652900;TraesCS5A03G0429900;TraesCS5B03G0425700;TraesCS5D03G0399000;TraesCS6B03G0724600;TraesCS7A03G0055700LC;TraesCS7A03G0814900;TraesCS7D03G0055600
ko00565	Ether lipid metabolism	0.0029	0.0031	0.95	0.609452	0.670041	TraesCS3B03G0847200;TraesCS5A03G1298100;TraesCS5D03G0538500;TraesCS5D03G1145000;Triticum_aestivum_newGene_99305
ko00908	Zeatin biosynthesis	0.0065	0.0069	0.94	0.623746	0.671784	TraesCS2A03G0056900;TraesCS2B03G1092500;TraesCS3A03G0763900;TraesCS3A03G1128900;TraesCS3B03G0385800;TraesCS3B03G0876900;TraesCS7B03G0249500;TraesCS7B03G1227600;TraesCS7D03G0955900;TraesCS7D03G1080100;Triticum_aestivum_newGene_218611
ko00790	Folate biosynthesis	0.0041	0.0044	0.93	0.624616	0.671784	TraesCS1D03G0425400;TraesCS5A03G0152300;TraesCS5A03G1274300;TraesCS5A03G1294500LC;TraesCS5D03G0912400;TraesCS6B03G0652700;TraesCS6D03G0470800
ko00430	Taurine and hypotaurine metabolism	0.0006	0.0006	1.01	0.633742	0.674269	TraesCS3B03G0210000
ko03420	Nucleotide excision repair	0.0088	0.0095	0.92	0.65678	0.690907	TraesCS1A03G0329000;TraesCS1B03G0083100;TraesCS1B03G0452400;TraesCS1D03G0350400;TraesCS3A03G0258700;TraesCS3A03G0707300;TraesCS3B03G0162900LC;TraesCS3B03G0326700;TraesCS3B03G0809100;TraesCS4A03G0651200;TraesCS4B03G0969400;TraesCS4D03G0126000;TraesCS4D03G0186200;TraesCS7A03G0725400;TraesCS7B03G0314700
ko04120	Ubiquitin mediated proteolysis	0.0246	0.0261	0.95	0.666774	0.690907	TraesCS1A03G0218100;TraesCS1B03G0852700;TraesCS1B03G0856500;TraesCS1B03G0945300;TraesCS1B03G1119500;TraesCS2A03G0178000;TraesCS2A03G0743900;TraesCS2A03G1044300;TraesCS2B03G0243400;TraesCS2B03G0930600;TraesCS2D03G0172300;TraesCS2D03G0686600;TraesCS2D03G0782700;TraesCS2D03G0782800LC;TraesCS2D03G0984000;TraesCS3A03G0058800;TraesCS3A03G0682300;TraesCS3A03G0889800;TraesCS3B03G0181700;TraesCS3B03G04717…
ko00910	Nitrogen metabolism	0.0059	0.0065	0.9	0.67232	0.690907	TraesCS1A03G1081100;TraesCS1D03G0358700;TraesCS3A03G0675900;TraesCS3B03G0772100;TraesCS3D03G0616600;TraesCS5B03G0632300;TraesCS5D03G0563400;TraesCS6A03G0782800;TraesCS7B03G1229300;TraesCS7D03G1237600
ko00966	Glucosinolate biosynthesis	0.0018	0.0021	0.85	0.689498	0.690907	TraesCS2B03G0441600;TraesCS5A03G1051000;TraesCS5B03G1109300
ko00780	Biotin metabolism	0.0012	0.0014	0.84	0.692139	0.690907	TraesCS3A03G0071400;TraesCS3B03G0108600
ko03050	Proteasome	0.0047	0.0054	0.88	0.695025	0.690907	TraesCS1B03G0988100;TraesCS1D03G0638200;TraesCS2B03G1135200;TraesCS2B03G1144900;TraesCS4B03G0552300;TraesCS4D03G0486300;TraesCS7B03G0331700;TraesCS7D03G0496200
ko01040	Biosynthesis of unsaturated fatty acids	0.0035	0.0041	0.86	0.698257	0.690907	TraesCS5B03G0617400;TraesCS6A03G0745400;TraesCS6B03G0886500;TraesCS6D03G0627300;TraesCS6D03G0627400;Triticum_aestivum_newGene_32935
ko00073	Cutin, suberine and wax biosynthesis	0.0076	0.0086	0.88	0.713293	0.698797	TraesCS1A03G0622900;TraesCS1B03G0711100;TraesCS1B03G1107600;TraesCS1D03G0584500;TraesCS4A03G0764700;TraesCS4A03G1162200;TraesCS4B03G0019500;TraesCS4B03G0886800;TraesCS5B03G0814400;TraesCS6D03G0851800;TraesCS7A03G0942400;TraesCS7A03G1217600;TraesCS7B03G0474100
ko00770	Pantothenate and CoA biosynthesis	0.0023	0.0029	0.81	0.732524	0.710601	TraesCS2A03G1264100;TraesCS5A03G1051000;TraesCS5B03G1109300;TraesCS5D03G0664700
ko00650	Butanoate metabolism	0.0018	0.0025	0.69	0.811529	0.749601	TraesCS2B03G0102800;TraesCS4D03G0805800;TraesCS7D03G0985200
ko04712	Circadian rhythm - plant	0.0088	0.0111	0.79	0.852875	0.749601	TraesCS2B03G1400600;TraesCS2D03G1182700;TraesCS3D03G0308000;TraesCS4A03G0619600;TraesCS4B03G0684000;TraesCS4D03G0491100;TraesCS5A03G0778000;TraesCS5D03G1074300;TraesCS5D03G1074400;TraesCS6A03G0360400;TraesCS6A03G0696400;TraesCS6A03G0762800;TraesCS6B03G0778600;TraesCS6D03G0533600;Triticum_aestivum_newGene_191583
ko00520	Amino sugar and nucleotide sugar metabolism	0.0152	0.0183	0.83	0.854496	0.749601	TraesCS1D03G0255400;TraesCS1D03G0604100;TraesCS1D03G0625900;TraesCS2B03G1400100;TraesCS3A03G0090400;TraesCS3A03G0697500;TraesCS3B03G0794800;TraesCS3B03G1010400;TraesCS3D03G0273700;TraesCS3D03G0638600;TraesCS4A03G0204900;TraesCS4B03G0570100;TraesCS4B03G0679500;TraesCS4D03G0287600;TraesCS4D03G0504000;TraesCS5A03G0229300;TraesCS5A03G0292000LC;TraesCS5A03G0390300;TraesCS5D03G0377900;TraesCS6B03G09382…
ko00300	Lysine biosynthesis	0.0006	0.0012	0.49	0.873025	0.749601	TraesCS3B03G0956400LC
ko04130	SNARE interactions in vesicular transport	0.0018	0.0031	0.57	0.90013	0.749601	TraesCS3A03G0368200;TraesCS3B03G0443500;TraesCS7A03G0109200
ko03060	Protein export	0.0047	0.007	0.67	0.908032	0.749601	TraesCS1A03G0672500;TraesCS3A03G0751200;TraesCS3D03G0178900;TraesCS4A03G0241300;TraesCS4B03G0527200;TraesCS4D03G0190100;TraesCS4D03G0466100;TraesCS6B03G0297400
ko03440	Homologous recombination	0.0094	0.0126	0.75	0.908922	0.749601	TraesCS1B03G0083100;TraesCS1B03G0941800;TraesCS2B03G0503500;TraesCS2D03G0396200;TraesCS3A03G0218200;TraesCS3B03G0162900LC;TraesCS3D03G0419200;TraesCS3D03G1066600;TraesCS4B03G0381200LC;TraesCS4B03G0467900LC;TraesCS4D03G0025500;TraesCS4D03G0186200;TraesCS5B03G0558200;TraesCS5B03G0890400;TraesCS6A03G0875700;TraesCS7A03G0725400
ko00902	Monoterpenoid biosynthesis	0.0006	0.0016	0.36	0.940675	0.749601	TraesCS1A03G1000300
ko00020	Citrate cycle (TCA cycle)	0.0053	0.0084	0.63	0.950067	0.749601	TraesCS1B03G0988300;TraesCS2D03G0072500;TraesCS3B03G0690600;TraesCS4B03G0869600;TraesCS5A03G0978700;TraesCS5A03G1185000;TraesCS5B03G1027300;TraesCS5D03G0929900;TraesCS7B03G0830100
ko00340	Histidine metabolism	0.0006	0.0018	0.33	0.954797	0.749601	TraesCS5D03G0755300
ko00620	Pyruvate metabolism	0.0082	0.0128	0.64	0.97114	0.749601	TraesCS1B03G0988300;TraesCS2A03G0134700;TraesCS2A03G0727500;TraesCS2A03G1288600;TraesCS2B03G0102800;TraesCS2B03G0803300;TraesCS2D03G0670500;TraesCS3A03G0453600;TraesCS3B03G0820000;TraesCS3D03G0657400;TraesCS4A03G0275900;TraesCS4D03G0437700;TraesCS5A03G0481000;TraesCS6A03G0982200
ko00240	Pyrimidine metabolism	0.0059	0.0098	0.6	0.972175	0.749601	TraesCS1A03G0657600;TraesCS3D03G1092300;TraesCS4B03G0939500;TraesCS4D03G0218900;TraesCS5A03G0427100;TraesCS5A03G0967900;TraesCS5B03G1017900;TraesCS5D03G0664700;TraesCS6D03G0204300;TraesCS7B03G0474200
ko04075	Plant hormone signal transduction	0.0768	0.0902	0.85	0.979123	0.749601	TraesCS1A03G0290300;TraesCS1A03G0517900;TraesCS1B03G0043500;TraesCS1B03G0299600LC;TraesCS1B03G0374000;TraesCS1B03G0607400;TraesCS1B03G0747800;TraesCS1B03G0754300;TraesCS1D03G0283800;TraesCS1D03G0503100;TraesCS1D03G0625700;TraesCS1D03G0705200;TraesCS1D03G0950100;TraesCS2A03G0101400;TraesCS2A03G0214700;TraesCS2A03G0379000;TraesCS2A03G0381800;TraesCS2A03G0771400;TraesCS2A03G0861300;TraesCS2A03G11717…
ko00380	Tryptophan metabolism	0.0141	0.0217	0.65	0.991989	0.749601	TraesCS1A03G0121800;TraesCS1A03G0277400;TraesCS1A03G0913000LC;TraesCS1B03G1283900LC;TraesCS1D03G0581100;TraesCS2B03G0102800;TraesCS2B03G0337100LC;TraesCS2D03G0072500;TraesCS3B03G0336200;TraesCS3B03G0543400LC;TraesCS4A03G0698900;TraesCS4B03G0097100;TraesCS4D03G0070300;TraesCS5A03G1012300;TraesCS5B03G1058900;TraesCS5D03G0957600;TraesCS5D03G0957800;TraesCS7A03G0134700;TraesCS7A03G0935300;TraesCS7A03…
ko00053	Ascorbate and aldarate metabolism	0.0047	0.0099	0.47	0.995002	0.749601	TraesCS2B03G0839500;TraesCS5A03G0505600;TraesCS5D03G0472000;TraesCS6D03G0141200;TraesCS7B03G0469800;TraesCS7B03G0857000;TraesCS7D03G0851400;TraesCSU03G0288300
ko00040	Pentose and glucuronate interconversions	0.0123	0.0203	0.61	0.995755	0.749601	TraesCS1A03G0888000;TraesCS1D03G0675900;TraesCS2A03G0940200;TraesCS2B03G1036300;TraesCS2D03G0034000;TraesCS3B03G0671800;TraesCS3B03G0910400;TraesCS4A03G1190400LC;TraesCS4D03G0106400;TraesCS5B03G0123100;TraesCS5D03G0132500;TraesCS6D03G0383000;TraesCS6D03G0544700;TraesCS7A03G0040100;TraesCS7B03G0816700;TraesCS7B03G0857000;TraesCS7D03G0941200;TraesCS7D03G0941300;Triticum_aestivum_newGene_167649;Trit…
ko03015	mRNA surveillance pathway	0.0047	0.0102	0.46	0.996069	0.749601	TraesCS2A03G0198000;TraesCS2A03G0446300;TraesCS2A03G0840600;TraesCS2B03G0568200;TraesCS2D03G0453700;TraesCS3A03G1026100;TraesCS3B03G1174300;TraesCS3D03G0954600
ko00904	Diterpenoid biosynthesis	0.0065	0.0127	0.51	0.996173	0.749601	TraesCS2A03G0055900;TraesCS2B03G1133900;TraesCS2D03G0041800;TraesCS2D03G0056300;TraesCS2D03G0056400;TraesCS2D03G0955700;TraesCS3B03G0336700;TraesCS3D03G0884400;TraesCS5A03G0592300;TraesCS5B03G1356500;Triticum_aestivum_newGene_233409
ko04141	Protein processing in endoplasmic reticulum	0.0211	0.033	0.64	0.998767	0.749601	TraesCS1A03G0218100;TraesCS1A03G0339400;TraesCS1B03G0750100;TraesCS1B03G0856500;TraesCS2A03G0026200;TraesCS2A03G0288200;TraesCS2A03G0680800;TraesCS2B03G0033400;TraesCS2B03G0256700LC;TraesCS2D03G0024400;TraesCS2D03G0717200;TraesCS3A03G0070200;TraesCS3A03G0160300;TraesCS3A03G0509800;TraesCS3A03G0748700LC;TraesCS3B03G0584800;TraesCS3D03G0079600;TraesCS3D03G0079700;TraesCS4A03G0132800;TraesCS4A03G024…
ko01210	2-Oxocarboxylic acid metabolism	0.0117	0.0211	0.56	0.998852	0.749601	TraesCS1B03G0275700;TraesCS2B03G0441600;TraesCS3B03G0690600;TraesCS4A03G0619500;TraesCS4B03G0183900;TraesCS4B03G0869600;TraesCS4D03G0151600;TraesCS5A03G0978700;TraesCS5A03G1051000;TraesCS5A03G1185000;TraesCS5B03G1027300;TraesCS5B03G1109300;TraesCS5D03G0929900;TraesCS6A03G0664500;TraesCS6B03G0812300;TraesCS6B03G0839500;TraesCS6D03G0553100;TraesCS6D03G0594100;TraesCS7D03G0536000;Triticum_aestivum_n…
ko03020	RNA polymerase	0.0094	0.0199	0.47	0.999829	0.749601	TraesCS1A03G0543600LC;TraesCS3A03G0080900LC;TraesCS3A03G1057700;TraesCS4A03G0881300;TraesCS5A03G1139200LC;TraesCS5B03G0710200LC;TraesCS5B03G1210400;TraesCS5D03G1093300;TraesCS6A03G0760000;TraesCS6B03G0903500;TraesCS6D03G0131900;TraesCS7A03G0745600;TraesCS7B03G0573500;TraesCS7B03G0667400;TraesCS7D03G0709800;TraesCS7D03G0793400
ko03018	RNA degradation	0.0111	0.024	0.46	0.999967	0.749601	TraesCS1B03G0657700;TraesCS1B03G0718300;TraesCS2A03G0213300;TraesCS2A03G0812000;TraesCS2B03G0108300;TraesCS2B03G0294200;TraesCS2D03G0218200;TraesCS3A03G0235600;TraesCS3B03G0393900LC;TraesCS3B03G0800300;TraesCS3D03G0226000;TraesCS4D03G0645900;TraesCS5A03G0442100;TraesCS5A03G0661300;TraesCS5B03G0699800;TraesCS5D03G0632400;TraesCS5D03G0959300;TraesCS6A03G0503100LC;TraesCS6B03G1304700
ko00220	Arginine biosynthesis	0.007	0.0185	0.38	0.999984	0.749601	TraesCS1B03G0275700;TraesCS1D03G0358700;TraesCS2A03G0030500;TraesCS2D03G0029300;TraesCS4A03G0619500;TraesCS4B03G0183900;TraesCS4D03G0151600;TraesCS6A03G0782800;TraesCS6B03G0839500;TraesCS6D03G0594100;TraesCS7D03G0536000;Triticum_aestivum_newGene_61431
ko03013	RNA transport	0.0147	0.0311	0.47	0.999996	0.749601	TraesCS1A03G0160500;TraesCS1B03G0676600;TraesCS1D03G1026100;TraesCS2A03G0291300;TraesCS2A03G0751200;TraesCS2A03G0868600;TraesCS2B03G0566600;TraesCS2B03G0828300;TraesCS2B03G0960000;TraesCS2B03G1352900;TraesCS2D03G0306500;TraesCS2D03G0694400;TraesCS2D03G0809000;TraesCS3A03G0350000;TraesCS3B03G0425600;TraesCS3D03G0725400;TraesCS4A03G1013400;TraesCS4B03G0404700;TraesCS4B03G0551600;TraesCS4B03G0803500…
ko00130	Ubiquinone and other terpenoid-quinone biosynthesis	0.0106	0.0289	0.36	1	0.749601	TraesCS1A03G0584500;TraesCS1B03G0235600;TraesCS1B03G0267900;TraesCS1D03G0167300;TraesCS2B03G0442400;TraesCS3B03G0201800;TraesCS3D03G0288200;TraesCS5A03G0501300;TraesCS5B03G0090800;TraesCS5D03G0463800;TraesCS6A03G0721400;TraesCS6A03G0773400;TraesCS6B03G0920800;TraesCS6D03G0605000;TraesCS6D03G0743300;TraesCS7A03G0966600;TraesCS7B03G0803500;TraesCS7D03G0925100
ko03040	Spliceosome	0.0205	0.0439	0.47	1	0.749601	TraesCS1A03G0339400;TraesCS1A03G0980800;TraesCS1B03G0298000;TraesCS1B03G0718300;TraesCS2A03G0364800;TraesCS2B03G0089100;TraesCS2D03G0386400;TraesCS3A03G0160300;TraesCS3A03G0663200;TraesCS3D03G0570700;TraesCS3D03G0606600;TraesCS3D03G1124600;TraesCS3D03G1143500;TraesCS4A03G0145200;TraesCS4A03G0412400;TraesCS4A03G0796900;TraesCS4B03G0307700;TraesCS4D03G0342900;TraesCS4D03G0504900;TraesCS5A03G0660400…
ko00909	Sesquiterpenoid and triterpenoid biosynthesis	0.0012	0.016	0.07	1	0.749601	TraesCS1A03G0046900;TraesCS6B03G0351200
ko00195	Photosynthesis	0.0053	0.0258	0.2	1	0.749601	TraesCS2A03G0235700;TraesCS2B03G0324800;TraesCS2D03G0240900;TraesCS4D03G0539700;TraesCS5A03G1003500;TraesCS5A03G1079500;TraesCS5D03G0234500;TraesCS5D03G1033100;TraesCSU03G0499200LC
ko00190	Oxidative phosphorylation	0.01	0.0427	0.23	1	0.749601	TraesCS1A03G0845600;TraesCS1B03G0161300;TraesCS1D03G0655000;TraesCS2A03G0732900;TraesCS2D03G1099700;TraesCS3A03G0840500;TraesCS3B03G0964400;TraesCS3B03G1510300;TraesCS3D03G0771400;TraesCS4A03G0008100;TraesCS4A03G0727000;TraesCS4B03G0068900;TraesCS5A03G1270200;TraesCS7A03G0341300;TraesCS7B03G0126700;TraesCS7B03G0469000;TraesCS7D03G0329100
ko03010	Ribosome	0.01	0.0447	0.22	1	0.749601	TraesCS1A03G0994600;TraesCS1B03G1177500;TraesCS2A03G0224200;TraesCS2A03G0612000;TraesCS2B03G0257400;TraesCS2B03G0477700;TraesCS2D03G0193300;TraesCS3A03G0338600LC;TraesCS3B03G0415100LC;TraesCS3D03G0189100;TraesCS4A03G0625600;TraesCS4B03G0075200;TraesCS4B03G0177400;TraesCS4D03G0145700;TraesCS5A03G0978500;TraesCS7B03G0949000LC;TraesCSU03G0065800LC

## Sheet: CS-3_vs_CS-5
ID	Description	GeneRatio	BgRatio	enrich_factor	pvalue	qvalue	geneID
ko04626	Plant-pathogen interaction	0.164	0.1004	1.63	1.07606e-13	1.04208e-11	TraesCS1A03G0037900;TraesCS1A03G0038100;TraesCS1A03G0059400;TraesCS1A03G0065500;TraesCS1A03G0065900;TraesCS1A03G0403400;TraesCS1A03G0637400;TraesCS1A03G0994200;TraesCS1A03G1009900;TraesCS1A03G1018300LC;TraesCS1A03G1040300;TraesCS1A03G1047800;TraesCS1B03G0043500;TraesCS1B03G0235500;TraesCS1B03G1176600;TraesCS1B03G1182200;TraesCS1B03G1191600LC;TraesCS1B03G1223200;TraesCS1D03G0032300;TraesCS1D03G006…
ko00500	Starch and sucrose metabolism	0.0617	0.03	2.06	5.27742e-10	2.55538e-08	TraesCS1A03G0115500;TraesCS1A03G0555300;TraesCS1A03G0845300;TraesCS1B03G0152200;TraesCS1B03G0453900;TraesCS1B03G0647100;TraesCS1D03G0145900;TraesCS1D03G0255400;TraesCS1D03G0352200;TraesCS1D03G0477900;TraesCS1D03G0535100;TraesCS1D03G0570700;TraesCS1D03G0805800;TraesCS1D03G1014400;TraesCS2A03G0327100;TraesCS2A03G0457900;TraesCS2A03G0458100;TraesCS2A03G0731800;TraesCS2A03G1102300;TraesCS2B03G0533800…
ko02010	ABC transporters	0.0298	0.0122	2.44	2.33558e-07	7.53941e-06	TraesCS1A03G0846100;TraesCS1B03G0972600;TraesCS1D03G0552900;TraesCS1D03G0814300;TraesCS2A03G1129100;TraesCS3A03G0659300;TraesCS3B03G0336500;TraesCS3B03G0748100;TraesCS3B03G0749000;TraesCS3B03G1294400;TraesCS3D03G0260700;TraesCS3D03G0261500;TraesCS3D03G0524400;TraesCS3D03G0602100;TraesCS3D03G0602700;TraesCS3D03G0628400;TraesCS3D03G1159700;TraesCS4A03G0789300;TraesCS4A03G0822400;TraesCS5A03G0039100…
ko04145	Phagosome	0.0189	0.0062	3.04	7.18466e-07	1.73944e-05	TraesCS2B03G0537600;TraesCS2B03G1439700;TraesCS2D03G0425900;TraesCS2D03G1332300;TraesCS3A03G0368200;TraesCS3A03G0797100;TraesCS3B03G0443500;TraesCS4A03G0241300;TraesCS4A03G0897300;TraesCS4B03G0527200;TraesCS4D03G0466100;TraesCS5B03G1236400;TraesCS5D03G1112300LC;TraesCS6A03G0237000;TraesCS6A03G0237200;TraesCS6B03G0325500;TraesCS6B03G0326100;TraesCS6D03G0193400;TraesCS6D03G0193900;TraesCS7A03G08028…
ko00604	Glycosphingolipid biosynthesis - ganglio series	0.0087	0.0017	5.13	4.15388e-06	8.04541e-05	TraesCS1A03G0664400;TraesCS1D03G0625900;TraesCS2B03G0528500;TraesCS2D03G0416500;TraesCS2D03G0909100;TraesCS3A03G0911100;TraesCS3B03G1032200;TraesCS3D03G0496500;TraesCS3D03G0837100;TraesCS4B03G0630500;TraesCS4D03G0663100;TraesCS6B03G0573100
ko00943	Isoflavonoid biosynthesis	0.0087	0.0019	4.51	1.59328e-05	0.000257161	TraesCS4A03G0981600;TraesCS4D03G0102000;TraesCS5A03G0948600;TraesCS5A03G0948700;TraesCS5B03G0998000;TraesCS5B03G0998600;TraesCS5B03G0998700;TraesCS5B03G0998800;TraesCS5D03G0205100;TraesCS5D03G0904500;TraesCS5D03G0904600;TraesCS5D03G0904700
ko00531	Glycosaminoglycan degradation	0.0094	0.0025	3.78	4.71543e-05	0.00065236	TraesCS1A03G0664400;TraesCS1D03G0625900;TraesCS2B03G0528500;TraesCS2D03G0416500;TraesCS2D03G0909100;TraesCS3A03G0911100;TraesCS3B03G1032200;TraesCS3D03G0496500;TraesCS3D03G0837100;TraesCS4B03G0630500;TraesCS4D03G0663100;TraesCS6A03G0936000;TraesCS6B03G0573100
ko00196	Photosynthesis - antenna proteins	0.0073	0.0016	4.62	6.4789e-05	0.000784288	TraesCS1A03G0986900;TraesCS1B03G1169100;TraesCS1D03G0954200;TraesCS4A03G0603000;TraesCS4B03G0203200;TraesCS4D03G0168000;TraesCS5B03G0884400;TraesCS7A03G0528000;TraesCS7D03G0505500;TraesCS7D03G0623200
ko00511	Other glycan degradation	0.0167	0.0069	2.42	0.000114038	0.00122708	TraesCS1A03G0664400;TraesCS1D03G0625900;TraesCS2B03G0387700;TraesCS2B03G0528500;TraesCS2D03G0416500;TraesCS2D03G0909100;TraesCS3A03G0051100;TraesCS3A03G0051200;TraesCS3A03G0911100;TraesCS3B03G1032200;TraesCS3D03G0036100;TraesCS3D03G0496500;TraesCS3D03G0837100;TraesCS4B03G0201300;TraesCS4B03G0630500;TraesCS4D03G0096800;TraesCS4D03G0663100;TraesCS6B03G0573100;TraesCS7A03G0268700;TraesCS7A03G0789700…
ko00941	Flavonoid biosynthesis	0.0239	0.012	2	0.000171152	0.00165747	TraesCS1A03G0852300;TraesCS1D03G0822500;TraesCS2A03G0052400;TraesCS2A03G0865300;TraesCS2A03G1127300;TraesCS2A03G1127400;TraesCS2A03G1356600;TraesCS2B03G0442400;TraesCS2B03G0483900;TraesCS2B03G0962700;TraesCS2D03G0053600;TraesCS2D03G0379100;TraesCS2D03G0812700;TraesCS3B03G0915800;TraesCS3D03G0288200;TraesCS4A03G0290300;TraesCS4B03G0479700;TraesCS5A03G0818100;TraesCS5D03G0772700;TraesCS5D03G1074300…
ko00630	Glyoxylate and dicarboxylate metabolism	0.0181	0.0086	2.12	0.000441793	0.00388947	TraesCS1B03G0457500;TraesCS1B03G0988300;TraesCS1D03G0358700;TraesCS2A03G0386900;TraesCS2A03G0727500;TraesCS2A03G1313500;TraesCS2B03G0085200;TraesCS2B03G1515500;TraesCS2D03G1101000;TraesCS2D03G1278500;TraesCS3A03G0223800;TraesCS3A03G0224000;TraesCS3B03G0275700;TraesCS3B03G0922000;TraesCS3D03G0214500;TraesCS3D03G0836200;TraesCS4B03G0869600;TraesCS5A03G1185000;TraesCS5B03G0442000;TraesCS5B03G1027300…
ko00460	Cyanoamino acid metabolism	0.0203	0.011	1.85	0.00163832	0.0132215	TraesCS1D03G0570700;TraesCS2A03G1187800;TraesCS2B03G1350600LC;TraesCS2D03G0740600;TraesCS2D03G1101000;TraesCS3A03G1038400;TraesCS3A03G1059400;TraesCS3B03G0210000;TraesCS3B03G0476500;TraesCS3B03G1224700;TraesCS3B03G1225000;TraesCS3B03G1493000;TraesCS3D03G0569700LC;TraesCS3D03G0721300;TraesCS3D03G0836200;TraesCS3D03G0987500;TraesCS3D03G0987700;TraesCS3D03G0988400;TraesCS4A03G0958100;TraesCS5D03G068…
ko00402	Benzoxazinoid biosynthesis	0.0109	0.0047	2.3	0.00269531	0.0200784	TraesCS2A03G0054300;TraesCS2D03G0055500;TraesCS3A03G1085200;TraesCS3B03G1265600;TraesCS3D03G0118000;TraesCS3D03G1015300;TraesCS4D03G0593500;TraesCS5B03G0992300;TraesCS5B03G1092400;TraesCS5B03G1214900;TraesCS5D03G0984800;TraesCS5D03G1096100;TraesCS6B03G0121100;TraesCS7A03G0476100;Triticum_aestivum_newGene_32553
ko00860	Porphyrin and chlorophyll metabolism	0.0094	0.0039	2.44	0.0029771	0.0205935	TraesCS1A03G0896600;TraesCS2A03G0366800;TraesCS2D03G0384100;TraesCS3A03G0445600;TraesCS3B03G0522800;TraesCS3D03G0413900;TraesCS5A03G0115200;TraesCS5B03G0468200;TraesCS5D03G1056600;TraesCS7A03G0297600;TraesCS7B03G0844800;TraesCS7D03G0275400;TraesCS7D03G0307400
ko00450	Selenocompound metabolism	0.0073	0.0026	2.82	0.0031954	0.02063	TraesCS1D03G0024600;TraesCS4A03G1109500;TraesCS4B03G0417700;TraesCS4D03G0371000;TraesCS5A03G0918100;TraesCS5B03G0967700;TraesCS5D03G0877500;TraesCS7A03G0971500;TraesCS7B03G0808300;TraesCS7D03G0931200
ko00592	alpha-Linolenic acid metabolism	0.0152	0.0079	1.93	0.003619	0.0219045	TraesCS1B03G0653700;TraesCS1D03G0028400;TraesCS2A03G1006200;TraesCS2B03G1118000;TraesCS3A03G0644100;TraesCS3B03G0737900;TraesCS3B03G0847200;TraesCS4B03G0367500;TraesCS5A03G0958000;TraesCS5B03G1007800;TraesCS5D03G0439300;TraesCS5D03G0913400;TraesCS6B03G0387800;TraesCS6B03G0994700;TraesCS6D03G0707800;TraesCS6D03G0927000;TraesCS7A03G0410900;TraesCS7A03G0566700;TraesCS7D03G0396500;TraesCS7D03G0396700…
ko00590	Arachidonic acid metabolism	0.0065	0.0022	2.93	0.00390741	0.022259	TraesCS1B03G1036800;TraesCS2D03G0740600;TraesCS2D03G0802400;TraesCS3B03G0210000;TraesCS3B03G0847200;TraesCS5A03G0135000;TraesCS6A03G1013200;TraesCS6D03G0891000;TraesCS6D03G0927000
ko00360	Phenylalanine metabolism	0.0174	0.01	1.75	0.00668423	0.0343023	TraesCS1A03G0089500;TraesCS1A03G0121800;TraesCS1B03G0235600;TraesCS1B03G0779000;TraesCS1D03G0167300;TraesCS1D03G0648800;TraesCS2B03G0337100LC;TraesCS3B03G0543400LC;TraesCS4A03G0136900;TraesCS4A03G0698900;TraesCS4B03G0619700;TraesCS4D03G0070300;TraesCS6A03G0613700;TraesCS6B03G0759200;TraesCS6D03G0526000;TraesCS6D03G0526600;TraesCS7A03G0134700;TraesCS7A03G0935300;TraesCS7A03G0935400;TraesCS7B03G078…
ko00280	Valine, leucine and isoleucine degradation	0.0094	0.0043	2.2	0.00704102	0.0343023	TraesCS1B03G0601000;TraesCS1B03G0962300;TraesCS2D03G0232600;TraesCS3A03G0000200;TraesCS3A03G0693700;TraesCS3B03G0004400;TraesCS3B03G0790000;TraesCS3B03G0831500;TraesCS3D03G0631000;TraesCS5A03G0903000;TraesCS5B03G0952700;TraesCS5D03G0865500;TraesCS6A03G0823700
ko00920	Sulfur metabolism	0.0073	0.0029	2.5	0.00737636	0.0343023	TraesCS1D03G0768400;TraesCS3B03G1129100;TraesCS4B03G0417700;TraesCS4D03G0371000;TraesCS5A03G0918100;TraesCS5B03G0967700;TraesCS5D03G0877500;TraesCS6A03G0333200;TraesCS6A03G0470800;TraesCS6B03G0584700
ko00600	Sphingolipid metabolism	0.0181	0.0106	1.71	0.00743838	0.0343023	TraesCS1A03G0486900;TraesCS2B03G0528500;TraesCS2D03G0416500;TraesCS2D03G0909100;TraesCS3A03G0911100;TraesCS3A03G1029800;TraesCS3B03G1032200;TraesCS3B03G1179900;TraesCS3D03G0496500;TraesCS3D03G0837100;TraesCS3D03G0958600;TraesCS4A03G1196400LC;TraesCS4B03G0201300;TraesCS4B03G0545500LC;TraesCS4B03G0630500;TraesCS4B03G0825800;TraesCS4D03G0663100;TraesCS5A03G1157700;TraesCS6A03G0593400;TraesCS6B03G055…
ko00730	Thiamine metabolism	0.0051	0.0017	3.02	0.00878778	0.038683	TraesCS1B03G0745100;TraesCS2B03G0162900;TraesCS2D03G1324000;TraesCS3A03G1042100;TraesCS3A03G1091100;TraesCS3B03G1202800;TraesCS3D03G0969500
ko00562	Inositol phosphate metabolism	0.0145	0.0083	1.76	0.0117506	0.0494762	TraesCS2B03G0537600;TraesCS2D03G0425900;TraesCS2D03G1332300;TraesCS3A03G0859800;TraesCS3B03G0049100LC;TraesCS3B03G0714000;TraesCS4A03G0509500;TraesCS4D03G0061100;TraesCS4D03G0065900;TraesCS4D03G0246600;TraesCS5A03G0815200;TraesCS5D03G0769900;TraesCS7A03G0375100;TraesCS7A03G0802800;TraesCS7B03G0640200;TraesCS7B03G1341500;TraesCS7D03G0680400;TraesCS7D03G0764100;TraesCS7D03G1307600;Triticum_aestivum…
ko00052	Galactose metabolism	0.0232	0.0153	1.52	0.0145768	0.0588186	TraesCS1A03G0845300;TraesCS2A03G0802500;TraesCS2B03G0528500;TraesCS2B03G0888200;TraesCS2B03G1026200;TraesCS2D03G0416500;TraesCS2D03G0742400;TraesCS2D03G0872500;TraesCS2D03G0909100;TraesCS3A03G0235600;TraesCS3A03G0247900;TraesCS3A03G0442000;TraesCS3A03G0911100;TraesCS3B03G0317200;TraesCS3B03G0794800;TraesCS3B03G0800300;TraesCS3B03G1032200;TraesCS3D03G0226000;TraesCS3D03G0241700;TraesCS3D03G0496500…
ko04070	Phosphatidylinositol signaling system	0.0145	0.0087	1.67	0.0187549	0.0726504	TraesCS1B03G0637700;TraesCS1D03G0528300;TraesCS2B03G0537600;TraesCS2D03G0425900;TraesCS2D03G1332300;TraesCS3A03G0859800;TraesCS3B03G0049100LC;TraesCS3B03G0714000;TraesCS4D03G0061100;TraesCS4D03G0065900;TraesCS5A03G0815200;TraesCS5D03G0769900;TraesCS7A03G0802800;TraesCS7B03G0089400;TraesCS7B03G0640200;TraesCS7B03G1341500;TraesCS7D03G0680400;TraesCS7D03G0764100;TraesCS7D03G1307600;Triticum_aestivum…
ko00515	Mannose type O-glycan biosynthesis	0.0044	0.0016	2.8	0.0208013	0.0774784	TraesCS1B03G0748200;TraesCS3A03G0044600;TraesCS3B03G0053700;TraesCS6A03G0237900;TraesCS6D03G0195300;TraesCS7D03G0953000
ko04144	Endocytosis	0.0319	0.0233	1.37	0.0233724	0.0838307	TraesCS1A03G0016400;TraesCS1A03G0339400;TraesCS1A03G0616800;TraesCS1A03G0706000;TraesCS1B03G0016200;TraesCS1B03G0429800;TraesCS1B03G0806900;TraesCS1D03G0008100;TraesCS1D03G0670100;TraesCS1D03G0710900;TraesCS3A03G0160300;TraesCS3A03G0217500;TraesCS3B03G0260400;TraesCS3D03G0197900LC;TraesCS3D03G0594300;TraesCS4D03G0061100;TraesCS4D03G0065900;TraesCS4D03G0079300;TraesCS4D03G0504900;TraesCS4D03G05333…
ko00940	Phenylpropanoid biosynthesis	0.0486	0.038	1.28	0.0249987	0.0864615	TraesCS1A03G0089500;TraesCS1A03G0191000;TraesCS1A03G0523000;TraesCS1A03G0770800;TraesCS1A03G1022100;TraesCS1B03G0612700;TraesCS1D03G0185100;TraesCS1D03G0570700;TraesCS2A03G0865300;TraesCS2A03G1145400;TraesCS2A03G1334100;TraesCS2B03G0442400;TraesCS2B03G0962700;TraesCS2B03G1431500;TraesCS2B03G1538300;TraesCS2B03G1538800;TraesCS2D03G0812700;TraesCS2D03G1302100;TraesCS3A03G0755200;TraesCS3A03G0885500…
ko00603	Glycosphingolipid biosynthesis - globo and isoglobo series	0.0029	0.0008	3.55	0.0260125	0.0868658	TraesCS1A03G0664400;TraesCS1D03G0625900;TraesCS6A03G0593400;TraesCS6B03G0724600
ko00480	Glutathione metabolism	0.0196	0.0133	1.47	0.0311159	0.100444	TraesCS1A03G0249300;TraesCS1A03G0249500;TraesCS1B03G0240900;TraesCS1B03G0306900;TraesCS1B03G0574900;TraesCS1B03G0731100;TraesCS2B03G0839500;TraesCS2B03G0932700;TraesCS2B03G1436700;TraesCS2B03G1525800;TraesCS2D03G0740600;TraesCS2D03G1290000;TraesCS3A03G0664700;TraesCS3A03G1066700;TraesCS3B03G0210000;TraesCS3B03G0690600;TraesCS3B03G0759400;TraesCS3D03G0279900;TraesCS4A03G0212800;TraesCS4A03G0212900…
ko04146	Peroxisome	0.0138	0.0087	1.59	0.0332382	0.103834	TraesCS1B03G1036800;TraesCS2A03G0249400;TraesCS2D03G0668600;TraesCS3A03G0611500;TraesCS3B03G0307800;TraesCS3B03G0690600;TraesCS3B03G1203200;TraesCS3D03G0969700;TraesCS3D03G1159700;TraesCS4A03G0764700;TraesCS5A03G0135000;TraesCS5A03G0410900;TraesCS5A03G0456300;TraesCS5B03G0175200;TraesCS5B03G0408100;TraesCS5D03G0176300;TraesCS5D03G0360300;TraesCS6D03G0165100;TraesCS7A03G0942400
ko00660	C5-Branched dibasic acid metabolism	0.0022	0.0005	4.08	0.0367863	0.111327	TraesCS6A03G0664500;TraesCS6B03G0812300;TraesCS6D03G0553100
ko00310	Lysine degradation	0.0073	0.0038	1.89	0.0410256	0.120101	TraesCS1B03G1031700;TraesCS2A03G0013900;TraesCS2D03G0013000;TraesCS2D03G0072500;TraesCS4A03G0207700;TraesCS4B03G0567500;TraesCS4D03G0500900;TraesCS5D03G0824100;TraesCS6B03G1065800;Triticum_aestivum_newGene_42927
ko00760	Nicotinate and nicotinamide metabolism	0.0044	0.0018	2.37	0.0421661	0.120101	TraesCS1A03G0657600;TraesCS1D03G0611600;TraesCS2B03G0434200;TraesCS5B03G1017900;TraesCS5D03G0307100;TraesCS7B03G0474200
ko00942	Anthocyanin biosynthesis	0.0022	0.0006	3.75	0.0455649	0.123599	TraesCS2D03G1078300;TraesCS5A03G0374700;TraesCS5D03G0353000
ko00071	Fatty acid degradation	0.0073	0.0039	1.86	0.0459467	0.123599	TraesCS2D03G0232600;TraesCS3A03G0611500;TraesCS5A03G0410900;TraesCS5A03G0456300;TraesCS5B03G0408100;TraesCS5D03G0360300;TraesCS6A03G1013200;TraesCS6B03G0387800;TraesCS6D03G0535200;TraesCS6D03G0891000
ko00950	Isoquinoline alkaloid biosynthesis	0.0109	0.0068	1.6	0.0529451	0.137296	TraesCS1A03G0121800;TraesCS1B03G0235600;TraesCS1B03G0779000;TraesCS1D03G0167300;TraesCS1D03G0648800;TraesCS4A03G0136900;TraesCS4B03G0619700;TraesCS7A03G0134700;TraesCS7A03G0935300;TraesCS7A03G0935400;TraesCS7B03G0783700LC;TraesCS7D03G0120600;TraesCS7D03G0872300;TraesCS7D03G0902600;TraesCSU03G0334900LC
ko00330	Arginine and proline metabolism	0.0116	0.0074	1.57	0.0538737	0.137296	TraesCS1B03G0644100;TraesCS1D03G0675000;TraesCS2A03G1264100;TraesCS2B03G0337100LC;TraesCS3A03G0864700;TraesCS3A03G1046200LC;TraesCS3B03G0543400LC;TraesCS3B03G0987700;TraesCS3D03G0793300;TraesCS4A03G0698900;TraesCS4A03G1039100;TraesCS4D03G0070300;TraesCS5B03G1001200;TraesCS7A03G0155900;TraesCS7D03G0872300;TraesCSU03G0200100
ko00945	Stilbenoid, diarylheptanoid and gingerol biosynthesis	0.0102	0.0064	1.6	0.059881	0.148692	TraesCS2A03G0865300;TraesCS2B03G0442400;TraesCS2B03G0962700;TraesCS2D03G0812700;TraesCS3B03G0915800;TraesCS3D03G0288200;TraesCS6D03G0589300;TraesCS7A03G0251800;TraesCS7A03G0252200;TraesCS7A03G0966600;TraesCS7B03G0803500;TraesCS7D03G0206200;TraesCS7D03G0228400;TraesCS7D03G0925100
ko00250	Alanine, aspartate and glutamate metabolism	0.0087	0.0054	1.61	0.0732339	0.177303	TraesCS1B03G0275700;TraesCS1B03G0457500;TraesCS1D03G0358700;TraesCS2A03G1187800;TraesCS2B03G1350600LC;TraesCS3B03G0772100;TraesCS3D03G0616600;TraesCS5A03G0390300;TraesCS5A03G0427100;TraesCS5D03G0377900;TraesCS6A03G0782800;TraesCS7D03G0872300
ko00100	Steroid biosynthesis	0.0065	0.0038	1.74	0.0772691	0.182452	TraesCS1B03G1197500;TraesCS3A03G0320700;TraesCS3B03G0847200;TraesCS3D03G0180000;TraesCS3D03G0315100;TraesCS4A03G0119200;TraesCS4A03G0633800;TraesCS6D03G0769800;Triticum_aestivum_newGene_249707
ko00350	Tyrosine metabolism	0.0116	0.0078	1.48	0.0791288	0.182452	TraesCS1A03G0121800;TraesCS1B03G0235600;TraesCS1B03G0779000;TraesCS1D03G0167300;TraesCS1D03G0648800;TraesCS4A03G0136900;TraesCS4B03G0619700;TraesCS6D03G0535200;TraesCS7A03G0134700;TraesCS7A03G0935300;TraesCS7A03G0935400;TraesCS7B03G0783700LC;TraesCS7D03G0120600;TraesCS7D03G0872300;TraesCS7D03G0902600;TraesCSU03G0334900LC
ko00965	Betalain biosynthesis	0.0058	0.0033	1.76	0.0876548	0.19451	TraesCS1A03G0121800;TraesCS7A03G0134700;TraesCS7A03G0935300;TraesCS7A03G0935400;TraesCS7B03G0783700LC;TraesCS7D03G0120600;TraesCS7D03G0902600;TraesCSU03G0334900LC
ko00900	Terpenoid backbone biosynthesis	0.0073	0.0044	1.64	0.0883751	0.19451	TraesCS1A03G0663200;TraesCS1B03G0745100;TraesCS1D03G0624800;TraesCS2D03G1324000;TraesCS3B03G1079400;TraesCS3D03G0550100;TraesCS3D03G0732500;TraesCS4D03G0115700;TraesCS7A03G0571800;Triticum_aestivum_newGene_108990
ko00513	Various types of N-glycan biosynthesis	0.008	0.0052	1.53	0.109173	0.234946	TraesCS1A03G0664400;TraesCS1D03G0625900;TraesCS3A03G0902000;TraesCS3B03G0401100;TraesCS3B03G1335100;TraesCS3D03G0828000;TraesCS3D03G1068000;TraesCS6B03G0764900;TraesCS6D03G0797600;TraesCS7B03G0528900;TraesCS7D03G0681100
ko00261	Monobactam biosynthesis	0.0022	0.0009	2.43	0.12588	0.26501	TraesCS5A03G0918100;TraesCS5B03G0967700;TraesCS5D03G0877500
ko00073	Cutin, suberine and wax biosynthesis	0.0116	0.0086	1.34	0.145174	0.299127	TraesCS1A03G0622900;TraesCS1B03G0711100;TraesCS1B03G1107600;TraesCS1D03G0584500;TraesCS2D03G0837000;TraesCS3B03G0018000;TraesCS3D03G0014600;TraesCS3D03G0395100;TraesCS4A03G0764700;TraesCS4A03G1162200;TraesCS4B03G0886800;TraesCS5B03G0814400;TraesCS6B03G0809800;TraesCS7A03G0942400;TraesCS7A03G1217600;TraesCSU03G0103800
ko04016	MAPK signaling pathway - plant	0.0639	0.0576	1.11	0.172468	0.347962	TraesCS1A03G0037900;TraesCS1A03G0517900;TraesCS1A03G0637400;TraesCS1A03G0892400;TraesCS1A03G0892700;TraesCS1B03G0043500;TraesCS1B03G0235500;TraesCS1B03G0607400;TraesCS1B03G1045200;TraesCS1B03G1045900;TraesCS1D03G0166900;TraesCS1D03G0503100;TraesCS1D03G0596200;TraesCS1D03G0604100;TraesCS1D03G0705200;TraesCS1D03G0867600;TraesCS1D03G0867800;TraesCS1D03G0867900;TraesCS1D03G0956500;TraesCS2A03G1031600…
ko00561	Glycerolipid metabolism	0.0138	0.011	1.25	0.189218	0.369174	TraesCS1A03G0391700;TraesCS1B03G0637700;TraesCS1B03G0813000;TraesCS1D03G0433700;TraesCS1D03G0528300;TraesCS1D03G0686400;TraesCS2D03G0684600;TraesCS2D03G1154600;TraesCS3A03G0691700;TraesCS3B03G0847200;TraesCS5A03G0429900;TraesCS5B03G0425700;TraesCS5D03G0399000;TraesCS6A03G0593400;TraesCS6B03G0724600;TraesCS6B03G0785500;TraesCS6D03G0579500;TraesCS7A03G0055700LC;TraesCS7A03G0814900
ko00430	Taurine and hypotaurine metabolism	0.0015	0.0006	2.5	0.190606	0.369174	TraesCS2D03G0740600;TraesCS3B03G0210000
ko00970	Aminoacyl-tRNA biosynthesis	0.0218	0.0185	1.18	0.201828	0.383245	TraesCS1A03G0576900;TraesCS1A03G0611000;TraesCS1A03G0896600;TraesCS1B03G0669100;TraesCS1B03G0702700;TraesCS1B03G1044700;TraesCS1D03G0549900;TraesCS2A03G0307400;TraesCS2B03G0425100;TraesCS2D03G0323100;TraesCS2D03G0665200;TraesCS2D03G1129200;TraesCS3A03G0382400;TraesCS3A03G0445600;TraesCS3A03G0974400;TraesCS3B03G0468400;TraesCS3B03G0522800;TraesCS3D03G0369700;TraesCS3D03G0413900;TraesCS5A03G0925400…
ko00410	beta-Alanine metabolism	0.0044	0.0029	1.52	0.20662	0.384798	TraesCS1B03G0601000;TraesCS2A03G1264100;TraesCS3B03G0831500;TraesCS4A03G0136900;TraesCS4B03G0619700;TraesCS5D03G0664700
ko00591	Linoleic acid metabolism	0.0036	0.0023	1.57	0.214216	0.391418	TraesCS1B03G0653700;TraesCS3B03G0847200;TraesCS6B03G1118700;TraesCS6D03G0927000;TraesCS7A03G0566700
ko00601	Glycosphingolipid biosynthesis - lacto and neolacto series	0.0007	0.0002	3.85	0.230903	0.414096	TraesCS5D03G0525800
ko00051	Fructose and mannose metabolism	0.0087	0.0069	1.27	0.240972	0.419517	TraesCS1A03G0845300;TraesCS1D03G0255400;TraesCS2B03G1499000;TraesCS3A03G0090400;TraesCS3A03G0235600;TraesCS3B03G0794800;TraesCS3B03G0800300;TraesCS3D03G0226000;TraesCS4D03G0106400;TraesCS5D03G0208000;TraesCS6D03G0162800LC;TraesCS7A03G0211000
ko00510	N-Glycan biosynthesis	0.0073	0.0056	1.3	0.24259	0.419517	TraesCS2D03G0273800;TraesCS3B03G0401100;TraesCS3B03G1335100;TraesCS3D03G1068000;TraesCS6A03G0726100;TraesCS6B03G0861300;TraesCS6D03G0797600;TraesCS7B03G0528900;TraesCS7D03G0681100;Triticum_aestivum_newGene_168209
ko00670	One carbon pool by folate	0.0022	0.0013	1.73	0.250163	0.425022	TraesCS2D03G1101000;TraesCS3D03G0836200;TraesCS5A03G1103900
ko00565	Ether lipid metabolism	0.0044	0.0031	1.41	0.255637	0.426834	TraesCS3B03G0847200;TraesCS5A03G1298100;TraesCS6B03G0785500;TraesCS6D03G0579500;TraesCS6D03G0927000;Triticum_aestivum_newGene_99305
ko00290	Valine, leucine and isoleucine biosynthesis	0.0022	0.0013	1.69	0.261811	0.429734	TraesCS6A03G0664500;TraesCS6B03G0812300;TraesCS6D03G0553100
ko00906	Carotenoid biosynthesis	0.0044	0.0032	1.37	0.277548	0.444152	TraesCS2B03G0704100;TraesCS5B03G0434100;TraesCS5D03G0407200;TraesCS6B03G1226900;TraesCS6D03G0881700;TraesCS7A03G1236900
ko00232	Caffeine metabolism	0.0007	0.0002	3.08	0.279768	0.444152	TraesCS6D03G0165100
ko04122	Sulfur relay system	0.0015	0.0008	1.89	0.286646	0.447733	TraesCS5A03G0152300;TraesCS6A03G0333200
ko01212	Fatty acid metabolism	0.0109	0.0094	1.16	0.317042	0.484651	TraesCS2D03G0232600;TraesCS3A03G0071400;TraesCS3A03G0611500;TraesCS3B03G0108600;TraesCS5A03G0410900;TraesCS5A03G0456300;TraesCS5B03G0408100;TraesCS5D03G0360300;TraesCS6A03G0745400;TraesCS6B03G0387800;TraesCS6B03G0886500;TraesCS6D03G0627300;TraesCS6D03G0627400;TraesCS7B03G0705500;Triticum_aestivum_newGene_219723
ko03050	Proteasome	0.0065	0.0054	1.22	0.320291	0.484651	TraesCS1B03G0988100;TraesCS1D03G0638200;TraesCS2A03G1025100;TraesCS2B03G1135200;TraesCS2D03G0957600;TraesCS4B03G0552300;TraesCS4D03G0486300;TraesCS7B03G0331700;TraesCS7D03G0496200
ko03008	Ribosome biogenesis in eukaryotes	0.0116	0.0103	1.13	0.346534	0.516294	TraesCS1A03G0385800;TraesCS1B03G0467300;TraesCS1D03G0360000;TraesCS2A03G0751200;TraesCS2B03G0828300;TraesCS2D03G0204500;TraesCS2D03G0694400;TraesCS3A03G0110600LC;TraesCS3A03G0944600;TraesCS3B03G0535200;TraesCS3B03G1077000;TraesCS4A03G0145200;TraesCS5B03G0067600;TraesCS5B03G0214300;TraesCS7A03G0224800;Triticum_aestivum_newGene_219387
ko00400	Phenylalanine, tyrosine and tryptophan biosynthesis	0.008	0.0069	1.15	0.359114	0.522992	TraesCS1B03G0235600;TraesCS1B03G0779000;TraesCS1D03G0167300;TraesCS1D03G0648800;TraesCS2A03G0160300;TraesCS5A03G0243300;TraesCS5A03G0456200;TraesCS5B03G0832800;TraesCS5D03G0756700;TraesCS7D03G0872300;Triticum_aestivum_newGene_64724
ko00062	Fatty acid elongation	0.008	0.0069	1.15	0.361831	0.522992	TraesCS1A03G0994200;TraesCS1A03G1009900;TraesCS1B03G1176600;TraesCS1B03G1191600LC;TraesCS1D03G0959800;TraesCS1D03G0971500;TraesCS2B03G1342300;TraesCS4D03G0013700;TraesCS5B03G0786800;TraesCS7B03G0703100;Triticum_aestivum_newGene_219723
ko00230	Purine metabolism	0.0131	0.0118	1.1	0.369266	0.52589	TraesCS1A03G0410700;TraesCS1A03G0513100;TraesCS1A03G0879700;TraesCS1B03G1026900;TraesCS1B03G1147100;TraesCS1D03G0853200;TraesCS2A03G1288600;TraesCS2B03G0236700;TraesCS3A03G0453600;TraesCS4D03G0824900;TraesCS5A03G0918100;TraesCS5B03G0967700;TraesCS5B03G1017900;TraesCS5D03G0877500;TraesCS6A03G0720000;TraesCS6D03G0165100;TraesCS7B03G1033800;TraesCS7D03G1112400
ko00564	Glycerophospholipid metabolism	0.0145	0.0133	1.09	0.377313	0.529562	TraesCS1B03G0637700;TraesCS1B03G1015900;TraesCS1B03G1053700;TraesCS1D03G0185800;TraesCS1D03G0433700;TraesCS1D03G0528300;TraesCS1D03G0686400;TraesCS2A03G1006200;TraesCS2B03G1118000;TraesCS3A03G0644100;TraesCS3B03G0753200;TraesCS3B03G0847200;TraesCS3D03G0982100;TraesCS3D03G1122600;TraesCS4B03G0367500;TraesCS6B03G0785500;TraesCS6D03G0579500;TraesCS6D03G0927000;TraesCS7A03G0609400;TraesCS7A03G0814900
ko00030	Pentose phosphate pathway	0.0058	0.0052	1.12	0.422526	0.584547	TraesCS2B03G0932700;TraesCS3A03G0235600;TraesCS3B03G0800300;TraesCS3D03G0226000;TraesCS5D03G0208000;TraesCS6D03G0162800LC;TraesCS7A03G0211000;TraesCS7A03G0219700
ko00061	Fatty acid biosynthesis	0.0058	0.0053	1.09	0.448573	0.611842	TraesCS3A03G0071400;TraesCS3A03G0611500;TraesCS3B03G0108600;TraesCS5A03G0410900;TraesCS5A03G0456300;TraesCS5B03G0408100;TraesCS5D03G0360300;TraesCS7B03G0705500
ko01230	Biosynthesis of amino acids	0.037	0.0364	1.02	0.469145	0.631014	TraesCS1B03G0275700;TraesCS1B03G0457500;TraesCS1B03G0779000;TraesCS1D03G0352300;TraesCS1D03G0358700;TraesCS1D03G0648800;TraesCS1D03G0675000;TraesCS2A03G0160300;TraesCS2A03G1288600;TraesCS2D03G0029300;TraesCS2D03G1101000;TraesCS3A03G0235600;TraesCS3A03G0453600;TraesCS3A03G0864700;TraesCS3B03G0049100LC;TraesCS3B03G0690600;TraesCS3B03G0772100;TraesCS3B03G0800300;TraesCS3B03G0987700;TraesCS3D03G02260…
ko00960	Tropane, piperidine and pyridine alkaloid biosynthesis	0.0051	0.0048	1.06	0.48695	0.640303	TraesCS1B03G0235600;TraesCS1B03G0779000;TraesCS1D03G0167300;TraesCS1D03G0648800;TraesCS4A03G0136900;TraesCS4B03G0619700;TraesCS7D03G0872300
ko04136	Autophagy - other	0.0029	0.0026	1.11	0.489275	0.640303	TraesCS2D03G0513200;TraesCS7A03G0486400;TraesCS7B03G0301500;TraesCS7D03G0469500
ko00901	Indole alkaloid biosynthesis	0.0015	0.0013	1.16	0.518942	0.670072	TraesCS1B03G0632700;TraesCS5B03G0519900
ko00520	Amino sugar and nucleotide sugar metabolism	0.0181	0.0183	0.99	0.548553	0.694139	TraesCS1A03G0664400;TraesCS1A03G0845300;TraesCS1D03G0255400;TraesCS1D03G0604100;TraesCS1D03G0625900;TraesCS2B03G1400100;TraesCS2B03G1499000;TraesCS2D03G0964900;TraesCS3A03G0090400;TraesCS3A03G0666600;TraesCS3B03G0794800;TraesCS3B03G1010400;TraesCS3D03G0273700;TraesCS4A03G0503500;TraesCS4A03G1111000;TraesCS4B03G0570100;TraesCS4D03G0287600;TraesCS4D03G0504000;TraesCS5A03G0229300;TraesCS5A03G0390300…
ko03410	Base excision repair	0.0044	0.0043	1	0.551916	0.694139	TraesCS1A03G0329000;TraesCS1B03G0452400;TraesCS1D03G0350400;TraesCS3D03G0729100;TraesCS4B03G0200200;TraesCS7B03G0211000LC
ko00905	Brassinosteroid biosynthesis	0.0015	0.0014	1.06	0.564215	0.697959	TraesCS3D03G0271100;TraesCS5A03G0368600
ko00770	Pantothenate and CoA biosynthesis	0.0029	0.0029	1	0.569575	0.697959	TraesCS2A03G1264100;TraesCS5D03G0664700;TraesCS6D03G0466000;TraesCS7D03G0507200
ko00780	Biotin metabolism	0.0015	0.0014	1.04	0.576575	0.697959	TraesCS3A03G0071400;TraesCS3B03G0108600
ko04130	SNARE interactions in vesicular transport	0.0029	0.0031	0.94	0.618993	0.729395	TraesCS3A03G0368200;TraesCS3B03G0443500;TraesCS3B03G1441400;TraesCS7A03G0109200
ko00740	Riboflavin metabolism	0.0022	0.0023	0.93	0.628184	0.729395	TraesCS4A03G1162600;TraesCS6B03G0652700;TraesCS6D03G0470800
ko00514	Other types of O-glycan biosynthesis	0.0015	0.0015	0.94	0.628989	0.729395	TraesCS2D03G0273800;TraesCS3D03G0043600
ko00944	Flavone and flavonol biosynthesis	0.0022	0.0024	0.92	0.632671	0.729395	TraesCS2D03G0857400;TraesCS4A03G0981600;TraesCS4D03G0102000
ko00010	Glycolysis / Gluconeogenesis	0.0152	0.0162	0.94	0.64639	0.736444	TraesCS1A03G0845300;TraesCS1B03G0813000;TraesCS1D03G0352300;TraesCS2A03G0727500;TraesCS2A03G0802500;TraesCS2A03G1288600;TraesCS2B03G0888200;TraesCS2D03G0742400;TraesCS3A03G0235600;TraesCS3A03G0453600;TraesCS3B03G0794800;TraesCS3B03G0800300;TraesCS3D03G0226000;TraesCS5D03G0208000;TraesCS6D03G0162800LC;TraesCS6D03G0535200;TraesCS7A03G0211000;TraesCS7A03G0222300;TraesCS7A03G0405800;TraesCS7B03G02052…
ko03030	DNA replication	0.008	0.0087	0.92	0.656992	0.73982	TraesCS1A03G0329000;TraesCS1B03G0452400;TraesCS1B03G0687900;TraesCS1D03G0350400;TraesCS2B03G0786000;TraesCS3A03G0512400;TraesCS3A03G0899000;TraesCS3B03G0553000;TraesCS3B03G1022500LC;TraesCS3D03G0472600;TraesCS3D03G0650300
ko01040	Biosynthesis of unsaturated fatty acids	0.0036	0.0041	0.89	0.664962	0.740188	TraesCS6A03G0745400;TraesCS6B03G0886500;TraesCS6D03G0627300;TraesCS6D03G0627400;Triticum_aestivum_newGene_219723
ko00750	Vitamin B6 metabolism	0.0007	0.0008	0.87	0.68649	0.755467	TraesCS6D03G0532800
ko00710	Carbon fixation in photosynthetic organisms	0.0058	0.0067	0.87	0.706974	0.756579	TraesCS1B03G0275700;TraesCS1B03G0988300;TraesCS1D03G0352300;TraesCS3B03G0820000;TraesCS3D03G0657400;TraesCS5B03G0442000;TraesCS6D03G0162800LC;TraesCS7D03G0872300
ko00340	Histidine metabolism	0.0015	0.0018	0.81	0.709452	0.756579	TraesCS3B03G0049100LC;TraesCS5D03G0755300
ko00260	Glycine, serine and threonine metabolism	0.0051	0.006	0.85	0.714117	0.756579	TraesCS2B03G0085200;TraesCS2D03G1101000;TraesCS3D03G0836200;TraesCS4A03G0136900;TraesCS4B03G0619700;TraesCS6B03G1298000;TraesCS6D03G0329000
ko00790	Folate biosynthesis	0.0036	0.0044	0.83	0.726292	0.756579	TraesCS2D03G0802400;TraesCS5A03G0152300;TraesCS5D03G0912400;TraesCS6B03G0652700;TraesCS6D03G0470800
ko00908	Zeatin biosynthesis	0.0058	0.0069	0.85	0.730467	0.756579	TraesCS2A03G0056900;TraesCS2B03G1092500;TraesCS3A03G0763900;TraesCS3A03G1128900;TraesCS7B03G0249500;TraesCS7D03G0113500;TraesCS7D03G0955900;TraesCS7D03G1080100
ko00270	Cysteine and methionine metabolism	0.0123	0.0143	0.87	0.75997	0.756579	TraesCS1B03G0235600;TraesCS1B03G0240900;TraesCS1B03G0988300;TraesCS1D03G0167300;TraesCS1D03G0229700;TraesCS1D03G0230600;TraesCS3B03G0336200;TraesCS4A03G0052400;TraesCS4B03G0417700;TraesCS4D03G0371000;TraesCS5B03G0264000;TraesCS6A03G0034700;TraesCS6A03G0333200;TraesCS6A03G0470800;TraesCS6B03G0431500;TraesCS6B03G0584700;TraesCS7D03G0872300
ko00910	Nitrogen metabolism	0.0051	0.0065	0.78	0.79328	0.756579	TraesCS1B03G0457500;TraesCS1D03G0358700;TraesCS3B03G0772100;TraesCS3D03G0616600;TraesCS6A03G0782800;TraesCS7B03G1229300;TraesCS7D03G1237600
ko00240	Pyrimidine metabolism	0.008	0.0098	0.81	0.794824	0.756579	TraesCS1A03G0657600;TraesCS1B03G1147100;TraesCS1D03G0611600;TraesCS3B03G0577600LC;TraesCS3D03G1092300;TraesCS4D03G0824900;TraesCS5A03G0427100;TraesCS5B03G1017900;TraesCS5D03G0664700;TraesCS6B03G0865700;TraesCS7B03G0474200
ko01200	Carbon metabolism	0.0254	0.0291	0.87	0.81675	0.756579	TraesCS1A03G0845300;TraesCS1B03G0275700;TraesCS1B03G0601000;TraesCS1B03G0988300;TraesCS1D03G0352300;TraesCS2A03G0727500;TraesCS2A03G1288600;TraesCS2B03G0085200;TraesCS2B03G0932700;TraesCS2D03G0072500;TraesCS2D03G1101000;TraesCS3A03G0235600;TraesCS3A03G0453600;TraesCS3B03G0690600;TraesCS3B03G0794800;TraesCS3B03G0800300;TraesCS3B03G0820000;TraesCS3B03G0831500;TraesCS3D03G0226000;TraesCS3D03G0657400…
ko03430	Mismatch repair	0.0058	0.0076	0.76	0.828354	0.756579	TraesCS2D03G0823900;TraesCS3D03G0650300;TraesCS6A03G0355500;TraesCS6A03G0559000;TraesCS6B03G0449600;TraesCS6B03G0450000;TraesCS6B03G0683800;TraesCS6D03G0308700
ko03060	Protein export	0.0051	0.007	0.73	0.845332	0.756579	TraesCS1A03G0672500;TraesCS3D03G0178900;TraesCS4A03G0241300;TraesCS4B03G0527200;TraesCS4D03G0466100;TraesCS6A03G0233900;TraesCS7A03G0450300
ko00640	Propanoate metabolism	0.0029	0.0044	0.66	0.855562	0.756579	TraesCS1B03G0601000;TraesCS2A03G0727500;TraesCS3B03G0831500;TraesCS7A03G0222300
ko04141	Protein processing in endoplasmic reticulum	0.0283	0.033	0.86	0.856707	0.756579	TraesCS1A03G0339400;TraesCS1A03G0616800;TraesCS1B03G0429800;TraesCS1B03G0750100;TraesCS2A03G0026200;TraesCS2A03G0680800;TraesCS2A03G0830400;TraesCS2B03G0033400;TraesCS2B03G0256700LC;TraesCS2B03G1439700;TraesCS2D03G0717200;TraesCS3A03G0070200;TraesCS3A03G0160300;TraesCS3A03G0748700LC;TraesCS3B03G0584800;TraesCS3D03G0079600;TraesCS3D03G0079700;TraesCS3D03G0533900;TraesCS4A03G0241300;TraesCS4A03G089…
ko00902	Monoterpenoid biosynthesis	0.0007	0.0016	0.44	0.897408	0.756579	TraesCS1A03G1000300
ko04075	Plant hormone signal transduction	0.0798	0.0902	0.88	0.92272	0.756579	TraesCS1A03G0420500;TraesCS1A03G0517900;TraesCS1B03G0043500;TraesCS1B03G0299600LC;TraesCS1B03G0374000;TraesCS1B03G0514800;TraesCS1B03G0607400;TraesCS1B03G0747800;TraesCS1B03G0754300;TraesCS1D03G0283800;TraesCS1D03G0503100;TraesCS1D03G0625700;TraesCS1D03G0705200;TraesCS2A03G0379000;TraesCS2A03G0381800;TraesCS2A03G0861300;TraesCS2A03G1171700;TraesCS2A03G1171800;TraesCS2B03G0000200;TraesCS2B03G01449…
ko03440	Homologous recombination	0.0087	0.0126	0.69	0.929216	0.756579	TraesCS1B03G0723800;TraesCS1B03G0941800;TraesCS2D03G0396200;TraesCS2D03G1152900;TraesCS3A03G0218200;TraesCS3D03G1066600;TraesCS4B03G0381200LC;TraesCS4D03G0025500;TraesCS5A03G0547800;TraesCS5B03G0558200;TraesCS5D03G0811100;TraesCS6B03G1048200
ko04712	Circadian rhythm - plant	0.0073	0.0111	0.65	0.942812	0.756579	TraesCS2A03G0052400;TraesCS2A03G0793800;TraesCS2D03G0053600;TraesCS2D03G0729000;TraesCS3D03G0308000;TraesCS4A03G0619600;TraesCS5D03G1074300;TraesCS5D03G1074400;TraesCS6A03G0360400;Triticum_aestivum_newGene_219387
ko00020	Citrate cycle (TCA cycle)	0.0051	0.0084	0.6	0.944798	0.756579	TraesCS1B03G0988300;TraesCS2D03G0072500;TraesCS3B03G0690600;TraesCS4B03G0869600;TraesCS5A03G1185000;TraesCS5B03G1027300;TraesCS5D03G0929900
ko04120	Ubiquitin mediated proteolysis	0.0196	0.0261	0.75	0.951037	0.756579	TraesCS1B03G0852700;TraesCS2A03G0743900;TraesCS2A03G1044300;TraesCS2B03G0287700LC;TraesCS2D03G0172300;TraesCS2D03G0782700;TraesCS2D03G0782800LC;TraesCS2D03G0984000;TraesCS3A03G0682300;TraesCS3A03G0889800;TraesCS3B03G0181700;TraesCS3B03G0471700LC;TraesCS3B03G0780300;TraesCS3B03G0947600;TraesCS3D03G0759200;TraesCS4A03G1251100;TraesCS4B03G0059500;TraesCS4D03G0793000;TraesCS5B03G0524900;TraesCS5D03G0…
ko00650	Butanoate metabolism	0.0007	0.0025	0.29	0.971232	0.756579	TraesCS7D03G0985200
ko00563	Glycosylphosphatidylinositol (GPI)-anchor biosynthesis	0.0007	0.0029	0.25	0.982245	0.756579	TraesCS2B03G0318800
ko03022	Basal transcription factors	0.0015	0.0043	0.33	0.983203	0.756579	TraesCS1D03G0872000;TraesCS4A03G0651200
ko00380	Tryptophan metabolism	0.0138	0.0217	0.63	0.988107	0.756579	TraesCS1A03G0121800;TraesCS1B03G1283900LC;TraesCS2B03G0337100LC;TraesCS2D03G0072500;TraesCS3B03G0336200;TraesCS3B03G0543400LC;TraesCS4A03G0698900;TraesCS4D03G0070300;TraesCS5A03G1012300;TraesCS5B03G1058900;TraesCS5D03G0957600;TraesCS5D03G0957800;TraesCS7A03G0134700;TraesCS7A03G0935300;TraesCS7A03G0935400;TraesCS7B03G0783700LC;TraesCS7D03G0120600;TraesCS7D03G0902600;TraesCSU03G0334900LC
ko03018	RNA degradation	0.0152	0.024	0.63	0.99126	0.756579	TraesCS1A03G0691100;TraesCS1B03G0718300;TraesCS1D03G0590400;TraesCS2A03G0213300;TraesCS2B03G0108300;TraesCS2B03G0294200;TraesCS2B03G0897500;TraesCS2D03G0218200;TraesCS3A03G0235600;TraesCS3B03G0393900LC;TraesCS3B03G0800300;TraesCS3D03G0226000;TraesCS5A03G0661300;TraesCS5B03G0435500;TraesCS5B03G0699800;TraesCS5D03G0158400;TraesCS5D03G0632400;TraesCS6A03G0503100LC;TraesCS6B03G1304700;TraesCS7A03G021…
ko00053	Ascorbate and aldarate metabolism	0.0044	0.0099	0.44	0.993828	0.756579	TraesCS2B03G0839500;TraesCS3B03G0049100LC;TraesCS5A03G0505600;TraesCS5B03G0508700;TraesCS5D03G0472000;TraesCS7B03G0469800
ko00040	Pentose and glucuronate interconversions	0.0116	0.0203	0.57	0.995333	0.756579	TraesCS1A03G0476900;TraesCS1B03G0813000;TraesCS2A03G0940200;TraesCS2A03G0989900;TraesCS2B03G1036300;TraesCS2D03G0034000;TraesCS2D03G0881400;TraesCS2D03G0927700;TraesCS4D03G0106400;TraesCS4D03G0303000;TraesCS5A03G0230700;TraesCS5D03G0243300;TraesCS7A03G0040100;TraesCS7A03G0812700;Triticum_aestivum_newGene_168455;Triticum_aestivum_newGene_99333
ko00904	Diterpenoid biosynthesis	0.0058	0.0127	0.46	0.996425	0.756579	TraesCS2A03G0055900;TraesCS2D03G0041800;TraesCS2D03G0056300;TraesCS2D03G0056400;TraesCS3B03G0336700;TraesCS5A03G0592300;TraesCS5B03G1356500;Triticum_aestivum_newGene_233409
ko03420	Nucleotide excision repair	0.0036	0.0095	0.38	0.996894	0.756579	TraesCS1A03G0329000;TraesCS1B03G0452400;TraesCS1D03G0350400;TraesCS3D03G0650300;TraesCS4A03G0651200
ko01210	2-Oxocarboxylic acid metabolism	0.0116	0.0211	0.55	0.997352	0.756579	TraesCS1B03G0275700;TraesCS3B03G0690600;TraesCS4A03G0619500;TraesCS4B03G0183900;TraesCS4B03G0869600;TraesCS5A03G1185000;TraesCS5B03G1027300;TraesCS5D03G0929900;TraesCS6A03G0664500;TraesCS6B03G0812300;TraesCS6B03G0839500;TraesCS6D03G0553100;TraesCS6D03G0594100;TraesCS7D03G0536000;TraesCS7D03G0872300;Triticum_aestivum_newGene_61431
ko03020	RNA polymerase	0.0102	0.0199	0.51	0.998498	0.756579	TraesCS1A03G0543600LC;TraesCS3A03G0080900LC;TraesCS4A03G0881300;TraesCS5A03G1139200LC;TraesCS5B03G0710200LC;TraesCS5B03G1210400;TraesCS5D03G1093300;TraesCS6A03G0760000;TraesCS6D03G0131900;TraesCS7B03G0573500;TraesCS7B03G0667400;TraesCS7D03G0031200LC;TraesCS7D03G0709800;TraesCS7D03G0793400
ko00620	Pyruvate metabolism	0.0051	0.0128	0.4	0.998781	0.756579	TraesCS1B03G0988300;TraesCS2A03G0727500;TraesCS2A03G1288600;TraesCS3A03G0453600;TraesCS3B03G0820000;TraesCS3D03G0657400;TraesCS7A03G0222300
ko00220	Arginine biosynthesis	0.0087	0.0185	0.47	0.999135	0.756579	TraesCS1B03G0275700;TraesCS1B03G0457500;TraesCS1D03G0358700;TraesCS2D03G0029300;TraesCS4A03G0619500;TraesCS4B03G0183900;TraesCS6A03G0782800;TraesCS6B03G0839500;TraesCS6D03G0594100;TraesCS7D03G0536000;TraesCS7D03G0872300;Triticum_aestivum_newGene_61431
ko03040	Spliceosome	0.0269	0.0439	0.61	0.999677	0.756579	TraesCS1A03G0339400;TraesCS1A03G0616800;TraesCS1A03G0691100;TraesCS1A03G0980800;TraesCS1B03G0004700;TraesCS1B03G0429800;TraesCS1B03G0718300;TraesCS1D03G0215900;TraesCS1D03G0590400;TraesCS2A03G0364800;TraesCS2B03G0089100;TraesCS3A03G0160300;TraesCS3A03G0671800LC;TraesCS3D03G0570700;TraesCS3D03G1124600;TraesCS4A03G0145200;TraesCS4A03G0187000;TraesCS4A03G0364100;TraesCS4A03G0412400;TraesCS4A03G07375…
ko03015	mRNA surveillance pathway	0.0022	0.0102	0.21	0.999921	0.756579	TraesCS3A03G1026100;TraesCS3B03G1174300;TraesCS3D03G0954500LC
ko00909	Sesquiterpenoid and triterpenoid biosynthesis	0.0036	0.016	0.23	0.999998	0.756579	TraesCS1A03G0046900;TraesCS4A03G0119200;TraesCS6B03G0351200;TraesCS7A03G0541100;TraesCS7D03G0392000
ko03013	RNA transport	0.0123	0.0311	0.4	0.999998	0.756579	TraesCS1B03G0676600;TraesCS1D03G1026100;TraesCS2A03G0751200;TraesCS2A03G0868600;TraesCS2B03G0566600;TraesCS2B03G0828300;TraesCS2B03G0960000;TraesCS2D03G0306500;TraesCS2D03G0694400;TraesCS2D03G0809000;TraesCS4B03G0550600;TraesCS4B03G0551600;TraesCS4B03G0803500;TraesCS4D03G0720300;TraesCS5A03G0963000;TraesCS5D03G1071300LC;Triticum_aestivum_newGene_167988
ko00130	Ubiquinone and other terpenoid-quinone biosynthesis	0.0102	0.0289	0.35	1	0.756579	TraesCS1A03G0584500;TraesCS1B03G0235600;TraesCS1B03G0267900;TraesCS1B03G0677200;TraesCS1D03G0167300;TraesCS2B03G0442400;TraesCS3D03G0288200;TraesCS5A03G0501300;TraesCS5D03G0463800;TraesCS6A03G0773400;TraesCS6D03G0605000;TraesCS7A03G0966600;TraesCS7B03G0803500;TraesCS7D03G0925100
ko00195	Photosynthesis	0.0044	0.0258	0.17	1	0.756579	TraesCS2A03G0235700;TraesCS2B03G0324800;TraesCS2D03G0240900;TraesCS4D03G0539700;TraesCS5A03G1079500;TraesCS7B03G1066000
ko00190	Oxidative phosphorylation	0.0087	0.0427	0.2	1	0.756579	TraesCS2A03G0732900;TraesCS3B03G1510300;TraesCS4A03G0008100;TraesCS4A03G0727000;TraesCS4B03G0068900;TraesCS4B03G0788100;TraesCS5A03G1270200;TraesCS7A03G0869600LC;TraesCS7B03G0469000;TraesCS7B03G1066000;TraesCS7D03G0624900;TraesCS7D03G0951000
ko03010	Ribosome	0.0087	0.0447	0.19	1	0.756579	TraesCS1D03G0665400;TraesCS2A03G0224200;TraesCS2B03G0257400;TraesCS2D03G0193300;TraesCS3A03G0338600LC;TraesCS3A03G0399600;TraesCS3B03G0415100LC;TraesCS3D03G0189100;TraesCS4A03G0625600;TraesCS4D03G0145700;TraesCS5A03G0978500;TraesCSU03G0065800LC

## Sheet: WY-0_vs_WY-3
ID	Description	GeneRatio	BgRatio	enrich_factor	pvalue	qvalue	geneID
ko04626	Plant-pathogen interaction	0.2615	0.1004	2.6	9.93096e-12	6.48126e-10	TraesCS1A03G0037900;TraesCS1A03G0403400;TraesCS1A03G1040300;TraesCS1B03G0235500;TraesCS1B03G0610000;TraesCS2A03G0874300;TraesCS2B03G0144900;TraesCS2B03G0156900;TraesCS2B03G0532000;TraesCS2D03G0051000;TraesCS2D03G0945600;TraesCS2D03G1093400;TraesCS2D03G1154600;TraesCS2D03G1201300;TraesCS2D03G1326300;TraesCS3A03G1030100;TraesCS3B03G0201700;TraesCS3D03G0142800;TraesCS3D03G0589900;TraesCS3D03G0958900…
ko00941	Flavonoid biosynthesis	0.0734	0.012	6.13	1.16532e-08	3.80262e-07	TraesCS1B03G1273800;TraesCS2A03G0052000;TraesCS2A03G0052400;TraesCS2A03G1223400;TraesCS2A03G1356600;TraesCS2B03G0080200;TraesCS2B03G0080400;TraesCS2B03G1400600;TraesCS2D03G0053400;TraesCS2D03G0053600;TraesCS2D03G0079000;TraesCS2D03G1182700;TraesCS3D03G0544800;TraesCS7A03G0998300;TraesCS7B03G0834400;TraesCS7D03G0206200
ko00196	Photosynthesis - antenna proteins	0.0321	0.0016	20.45	6.11208e-08	1.32964e-06	TraesCS4A03G0603000;TraesCS4B03G0203200;TraesCS4D03G0168000;TraesCS5B03G1135900;TraesCS7A03G0528000;TraesCS7D03G0505500;TraesCS7D03G0623200
ko04712	Circadian rhythm - plant	0.0505	0.0111	4.54	3.82355e-05	0.000623842	TraesCS2A03G0052000;TraesCS2A03G0052400;TraesCS2A03G1223400;TraesCS2B03G0080200;TraesCS2B03G0080400;TraesCS2B03G1400600;TraesCS2D03G0053400;TraesCS2D03G0053600;TraesCS2D03G1182700;TraesCS6A03G0762800;Triticum_aestivum_newGene_191583
ko00030	Pentose phosphate pathway	0.0275	0.0052	5.31	0.00102712	0.0134066	TraesCS2A03G0397000;TraesCS2B03G0522600;TraesCS2B03G0932700;TraesCS2D03G0411500;TraesCS3D03G0226000;TraesCS5D03G0959300
ko00195	Photosynthesis	0.0642	0.0258	2.49	0.0017155	0.0186598	TraesCS1A03G0933800LC;TraesCS1D03G0493700;TraesCS2B03G0174500LC;TraesCS2B03G1228900LC;TraesCS3A03G0178100LC;TraesCS5B03G0133500LC;TraesCS5B03G1143000;TraesCS5D03G0153900LC;TraesCS6B03G0544100LC;TraesCS6B03G0549600;TraesCS7A03G0697100LC;TraesCS7B03G1066000;TraesCS7B03G1066100;TraesCS7B03G1233700LC
ko01200	Carbon metabolism	0.0642	0.0291	2.21	0.00501171	0.0467257	TraesCS1A03G0778700;TraesCS1B03G0892400;TraesCS1D03G0745400;TraesCS2A03G0397000;TraesCS2B03G0522600;TraesCS2B03G0932700;TraesCS2D03G0411500;TraesCS2D03G0794800;TraesCS3D03G0226000;TraesCS4A03G1008200;TraesCS5A03G0092400;TraesCS5B03G0442000;TraesCS5D03G0959300;TraesCS6A03G0470800
ko00500	Starch and sucrose metabolism	0.0642	0.03	2.14	0.00647801	0.0528469	TraesCS1A03G0837600;TraesCS1D03G0544300;TraesCS1D03G1014400;TraesCS2A03G0933700;TraesCS2B03G0994500;TraesCS2B03G1026200;TraesCS2D03G0843300;TraesCS3B03G0993400;TraesCS4A03G0539800;TraesCS5D03G0151600;TraesCS7A03G1091300;TraesCS7B03G0271800;TraesCS7D03G0362500;TraesCSU03G0240900
ko00010	Glycolysis / Gluconeogenesis	0.0413	0.0162	2.54	0.00979308	0.0710141	TraesCS1A03G0778700;TraesCS1B03G0892400;TraesCS1D03G0745400;TraesCS2A03G0397000;TraesCS2B03G0522600;TraesCS2D03G0411500;TraesCS3D03G0226000;TraesCS4A03G1008200;TraesCS5D03G0959300
ko00944	Flavone and flavonol biosynthesis	0.0138	0.0024	5.84	0.015093	0.098502	TraesCS1B03G1273800;TraesCS7A03G0998300;TraesCS7B03G0834400
ko00902	Monoterpenoid biosynthesis	0.0092	0.0016	5.62	0.0497561	0.295203	TraesCS1A03G1000300;TraesCS2A03G1200700
ko00710	Carbon fixation in photosynthetic organisms	0.0183	0.0067	2.74	0.0599885	0.326253	TraesCS1A03G0778700;TraesCS1B03G0892400;TraesCS1D03G0745400;TraesCS5B03G0442000
ko00250	Alanine, aspartate and glutamate metabolism	0.0138	0.0054	2.55	0.114912	0.540832	TraesCS2B03G1350600LC;TraesCS4B03G0507200;TraesCS5D03G0377900
ko00940	Phenylpropanoid biosynthesis	0.055	0.038	1.45	0.128666	0.540832	TraesCS1B03G0258000;TraesCS2A03G0298400;TraesCS2A03G1334100;TraesCS2A03G1334600;TraesCS2B03G1538300;TraesCS3A03G1203000;TraesCS4A03G0484800;TraesCS5A03G0661900;TraesCS5B03G0701600;TraesCS7A03G1091300;TraesCS7B03G0271800;TraesCS7D03G0206200
ko02010	ABC transporters	0.0229	0.0122	1.88	0.129137	0.540832	TraesCS3A03G0660000;TraesCS3A03G0970000;TraesCS3D03G0803200;TraesCS5A03G0430500;TraesCS6A03G0277300LC
ko00920	Sulfur metabolism	0.0092	0.0029	3.16	0.132591	0.540832	TraesCS5B03G0332800;TraesCS6A03G0470800
ko00908	Zeatin biosynthesis	0.0138	0.0069	2.01	0.189483	0.69528	TraesCS3A03G0298400;TraesCS3A03G1128900;TraesCS7B03G1227600
ko00310	Lysine degradation	0.0092	0.0038	2.39	0.203719	0.69528	TraesCS1B03G0370900;TraesCS4D03G0500900
ko00071	Fatty acid degradation	0.0092	0.0039	2.35	0.209951	0.69528	TraesCS4A03G1008200;TraesCS4D03G0673200
ko00460	Cyanoamino acid metabolism	0.0183	0.011	1.67	0.219578	0.69528	TraesCS2B03G1350600LC;TraesCS7A03G1091300;TraesCS7B03G0271800;TraesCS7B03G0284800
ko01040	Biosynthesis of unsaturated fatty acids	0.0092	0.0041	2.25	0.223723	0.69528	TraesCS5B03G0617400;TraesCS6B03G0886500
ko00052	Galactose metabolism	0.0229	0.0153	1.5	0.243775	0.723162	TraesCS2A03G0933700;TraesCS2B03G1026200;TraesCS3D03G0226000;TraesCS4A03G0151400;TraesCS5D03G0959300
ko00730	Thiamine metabolism	0.0046	0.0017	2.73	0.307345	0.842222	TraesCS4B03G0050400
ko00604	Glycosphingolipid biosynthesis - ganglio series	0.0046	0.0017	2.7	0.30972	0.842222	TraesCS4A03G0151400
ko00240	Pyrimidine metabolism	0.0138	0.0098	1.4	0.361277	0.893125	TraesCS1A03G1005700;TraesCS1B03G1187400;TraesCS7A03G1061300
ko00590	Arachidonic acid metabolism	0.0046	0.0022	2.06	0.385826	0.893125	TraesCS7B03G0147000
ko00945	Stilbenoid, diarylheptanoid and gingerol biosynthesis	0.0092	0.0064	1.44	0.404123	0.893125	TraesCS7D03G0106200;TraesCS7D03G0206200
ko00531	Glycosaminoglycan degradation	0.0046	0.0025	1.84	0.420686	0.893125	TraesCS4A03G0151400
ko00561	Glycerolipid metabolism	0.0138	0.011	1.25	0.430966	0.893125	TraesCS1D03G0433700;TraesCS2A03G0892000;TraesCS2D03G1154600
ko00051	Fructose and mannose metabolism	0.0092	0.0069	1.34	0.441677	0.893125	TraesCS3D03G0226000;TraesCS5D03G0959300
ko00062	Fatty acid elongation	0.0092	0.0069	1.32	0.447429	0.893125	TraesCS4A03G0059100;TraesCS4B03G0728500
ko00410	beta-Alanine metabolism	0.0046	0.0029	1.6	0.466572	0.893125	TraesCS5A03G0092400
ko00230	Purine metabolism	0.0138	0.0118	1.16	0.477945	0.893125	TraesCS1D03G0498300;TraesCS4B03G0507200;TraesCS7A03G1061300
ko00904	Diterpenoid biosynthesis	0.0138	0.0127	1.08	0.523891	0.893125	TraesCS2D03G0056400;Triticum_aestivum_newGene_215246;Triticum_aestivum_newGene_233409
ko00562	Inositol phosphate metabolism	0.0092	0.0083	1.11	0.538745	0.893125	TraesCS2D03G1332300;TraesCS5B03G0332800
ko01230	Biosynthesis of amino acids	0.0367	0.0364	1.01	0.539628	0.893125	TraesCS1A03G0778700;TraesCS1B03G0892400;TraesCS1D03G0745400;TraesCS3D03G0226000;TraesCS4A03G0619500;TraesCS4D03G0151600;TraesCS5D03G0959300;TraesCS6A03G0470800
ko00480	Glutathione metabolism	0.0138	0.0133	1.04	0.55487	0.893125	TraesCS2B03G0932700;TraesCS7B03G0147000;TraesCS7D03G0069800
ko00564	Glycerophospholipid metabolism	0.0138	0.0133	1.03	0.555669	0.893125	TraesCS1B03G1053700;TraesCS1D03G0433700;TraesCS3D03G0365000LC
ko00630	Glyoxylate and dicarboxylate metabolism	0.0092	0.0086	1.07	0.558912	0.893125	TraesCS2D03G0794800;TraesCS5B03G0442000
ko04070	Phosphatidylinositol signaling system	0.0092	0.0087	1.06	0.564839	0.893125	TraesCS2D03G1332300;TraesCS5B03G0332800
ko00970	Aminoacyl-tRNA biosynthesis	0.0183	0.0185	0.99	0.573069	0.893125	TraesCS1A03G0576900;TraesCS1A03G0611000;TraesCS3B03G0366600;TraesCS5B03G0112300
ko04144	Endocytosis	0.0229	0.0233	0.99	0.574769	0.893125	TraesCS1D03G0008100;TraesCS3A03G0160300;TraesCS5A03G0675100;TraesCS5B03G1136500;TraesCS7A03G1295400
ko01212	Fatty acid metabolism	0.0092	0.0094	0.98	0.608373	0.893975	TraesCS5B03G0617400;TraesCS6B03G0886500
ko00280	Valine, leucine and isoleucine degradation	0.0046	0.0043	1.07	0.608653	0.893975	TraesCS5A03G0092400
ko00640	Propanoate metabolism	0.0046	0.0044	1.05	0.616657	0.893975	TraesCS5A03G0092400
ko00061	Fatty acid biosynthesis	0.0046	0.0053	0.86	0.687181	0.893975	TraesCS5B03G0617400
ko03050	Proteasome	0.0046	0.0054	0.86	0.690399	0.893975	TraesCS4B03G0552300
ko04145	Phagosome	0.0046	0.0062	0.74	0.743011	0.893975	TraesCS2D03G1332300
ko00520	Amino sugar and nucleotide sugar metabolism	0.0138	0.0183	0.75	0.764361	0.893975	TraesCS1A03G0764500;TraesCS4B03G0679500;TraesCS5D03G0377900
ko00511	Other glycan degradation	0.0046	0.0069	0.66	0.779983	0.893975	TraesCS4A03G0151400
ko03020	RNA polymerase	0.0138	0.0199	0.69	0.810643	0.893975	TraesCS5A03G1139200LC;TraesCS5D03G1093300;Triticum_aestivum_newGene_100496
ko03430	Mismatch repair	0.0046	0.0076	0.6	0.812955	0.893975	TraesCS2B03G1489700
ko00350	Tyrosine metabolism	0.0046	0.0078	0.59	0.820553	0.893975	TraesCS4A03G1008200
ko00190	Oxidative phosphorylation	0.0321	0.0427	0.75	0.826185	0.893975	TraesCS1A03G0933800LC;TraesCS1D03G0493700;TraesCS2B03G1228900LC;TraesCS3B03G0454200;TraesCS5B03G0133500LC;TraesCS7B03G1066000;TraesCS7B03G1066100
ko00073	Cutin, suberine and wax biosynthesis	0.0046	0.0086	0.53	0.849563	0.893975	TraesCS4D03G0673200
ko00130	Ubiquinone and other terpenoid-quinone biosynthesis	0.0183	0.0289	0.63	0.878419	0.893975	TraesCS1B03G0267900;TraesCS2A03G0298400;TraesCS5D03G0463800;TraesCS6A03G0773400
ko03015	mRNA surveillance pathway	0.0046	0.0102	0.45	0.892471	0.893975	TraesCS3B03G1174300
ko04075	Plant hormone signal transduction	0.0688	0.0902	0.76	0.893325	0.893975	TraesCS1D03G0625700;TraesCS2B03G0144900;TraesCS3A03G0371100;TraesCS3A03G0856400;TraesCS3B03G0755900;TraesCS3D03G0358000;TraesCS5A03G0931000;TraesCS5B03G0493200;TraesCS5B03G0980200;TraesCS5D03G0007600;TraesCS6A03G0762800;TraesCS6A03G0816100;TraesCS6B03G0166200;TraesCS6D03G0251100;TraesCS7D03G0992500
ko00600	Sphingolipid metabolism	0.0046	0.0106	0.43	0.902752	0.893975	TraesCS4A03G0151400
ko00220	Arginine biosynthesis	0.0092	0.0185	0.5	0.913642	0.893975	TraesCS4A03G0619500;TraesCS4D03G0151600
ko04120	Ubiquitin mediated proteolysis	0.0138	0.0261	0.53	0.925075	0.893975	TraesCS3A03G0682300;TraesCS3B03G0780300;TraesCS3B03G0780600
ko04141	Protein processing in endoplasmic reticulum	0.0183	0.033	0.56	0.931284	0.893975	TraesCS3A03G0160300;TraesCS5A03G0675100;TraesCS5B03G1136500;TraesCS6D03G0619500
ko03440	Homologous recombination	0.0046	0.0126	0.37	0.936752	0.893975	TraesCS4D03G0025500
ko00040	Pentose and glucuronate interconversions	0.0092	0.0203	0.45	0.937612	0.893975	TraesCS3B03G0671800;TraesCS5D03G0132500
ko04016	MAPK signaling pathway - plant	0.0367	0.0576	0.64	0.938324	0.893975	TraesCS1A03G0037900;TraesCS1B03G0235500;TraesCS2B03G0144900;TraesCS3A03G0842900;TraesCS3D03G0142800;TraesCS4A03G0819500;TraesCS5B03G0493200;TraesCS5D03G0749000
ko01210	2-Oxocarboxylic acid metabolism	0.0092	0.0211	0.43	0.94594	0.893975	TraesCS4A03G0619500;TraesCS4D03G0151600
ko00270	Cysteine and methionine metabolism	0.0046	0.0143	0.32	0.956547	0.893975	TraesCS6A03G0470800
ko03018	RNA degradation	0.0092	0.024	0.38	0.968466	0.893975	TraesCS3D03G0226000;TraesCS5D03G0959300
ko00909	Sesquiterpenoid and triterpenoid biosynthesis	0.0046	0.016	0.29	0.970579	0.893975	Triticum_aestivum_newGene_182476
ko00380	Tryptophan metabolism	0.0046	0.0217	0.21	0.991727	0.893975	TraesCS1A03G0606600
ko03040	Spliceosome	0.0138	0.0439	0.31	0.99663	0.893975	TraesCS3A03G0160300;TraesCS5A03G0675100;TraesCS5B03G1136500
ko03013	RNA transport	0.0046	0.0311	0.15	0.998986	0.893975	TraesCS3A03G0636500
ko03010	Ribosome	0.0046	0.0447	0.1	0.999954	0.893975	TraesCS7A03G1091400

## Sheet: WY-0_vs_WY-5
ID	Description	GeneRatio	BgRatio	enrich_factor	pvalue	qvalue	geneID
ko04626	Plant-pathogen interaction	0.1667	0.1004	1.66	4.55973e-10	3.64541e-08	TraesCS1A03G0038100;TraesCS1A03G0059400;TraesCS1A03G0065300;TraesCS1A03G0067400;TraesCS1A03G0403400;TraesCS1A03G0637400;TraesCS1A03G0796400;TraesCS1A03G1047800;TraesCS1A03G1066900;TraesCS1B03G0043500;TraesCS1B03G0235500;TraesCS1B03G0291400;TraesCS1B03G0878300;TraesCS1B03G0915800;TraesCS1B03G1223200;TraesCS1D03G0032300;TraesCS1D03G0046200;TraesCS1D03G0166900;TraesCS1D03G0372600LC;TraesCS1D03G05962…
ko00500	Starch and sucrose metabolism	0.07	0.03	2.33	8.05382e-10	3.64541e-08	TraesCS1A03G0555300;TraesCS1A03G0824700;TraesCS1A03G0837600;TraesCS1A03G1024400;TraesCS1B03G0152200;TraesCS1B03G0961400;TraesCS1B03G1004700;TraesCS1B03G1027600;TraesCS1D03G0793500;TraesCS1D03G0805800;TraesCS1D03G0854000;TraesCS1D03G1014400;TraesCS2A03G0457900;TraesCS2A03G0832700;TraesCS2A03G1102300;TraesCS2A03G1298700;TraesCS2B03G0533800;TraesCS2B03G0922900;TraesCS2D03G0389500;TraesCS2D03G0465800…
ko00196	Photosynthesis - antenna proteins	0.0111	0.0016	7.08	1.66507e-06	5.02443e-05	TraesCS1A03G0986900;TraesCS1B03G1169100;TraesCS1D03G0954200;TraesCS4A03G0603000;TraesCS4B03G0203200;TraesCS4D03G0168000;TraesCS5B03G0884400;TraesCS7A03G0528000;TraesCS7D03G0505500;TraesCS7D03G0623200
ko04145	Phagosome	0.0211	0.0062	3.4	4.79239e-06	0.000108459	TraesCS1A03G0803600;TraesCS1B03G0753200;TraesCS2B03G0537600;TraesCS2B03G1568400;TraesCS2D03G0425900;TraesCS3B03G0964400;TraesCS3D03G0588900;TraesCS3D03G0771400;TraesCS4A03G0241300;TraesCS4A03G0422000;TraesCS4B03G0527200;TraesCS4D03G0466100;TraesCS5D03G0393200;TraesCS7A03G0719400;TraesCS7A03G0802800;TraesCS7B03G0509900;TraesCS7B03G0720900;TraesCS7D03G0680400;TraesCS7D03G0844900
ko02010	ABC transporters	0.0311	0.0122	2.55	8.43085e-06	0.000152643	TraesCS1A03G0846100;TraesCS1B03G0972600;TraesCS1D03G0552900;TraesCS1D03G0814300;TraesCS2A03G1129100;TraesCS2D03G1299900;TraesCS3A03G0659300;TraesCS3D03G0261500;TraesCS3D03G0524400;TraesCS3D03G0628400;TraesCS3D03G1159700;TraesCS4A03G0822400;TraesCS5A03G0039100;TraesCS5A03G0937200;TraesCS5B03G0424700;TraesCS5B03G0489300;TraesCS5B03G0988000;TraesCS5D03G0399400;TraesCS5D03G0896500;TraesCS5D03G1201400…
ko01200	Carbon metabolism	0.0556	0.0291	1.91	1.3873e-05	0.000209312	TraesCS1A03G0729000;TraesCS1A03G0778700;TraesCS1A03G0847500;TraesCS1B03G0275700;TraesCS1B03G0601000;TraesCS1B03G0988300;TraesCS1D03G0693300;TraesCS2A03G0603800;TraesCS2A03G0830700;TraesCS2B03G0932700;TraesCS2D03G0072500;TraesCS2D03G0420100;TraesCS2D03G0580700;TraesCS2D03G1232800LC;TraesCS3A03G0235600;TraesCS3A03G0642900;TraesCS3A03G0697500;TraesCS3A03G0871600;TraesCS3B03G0690600;TraesCS3B03G07219…
ko00604	Glycosphingolipid biosynthesis - ganglio series	0.0089	0.0017	5.24	0.000156685	0.00182379	TraesCS4A03G0040800;TraesCS4A03G0151400;TraesCS4B03G0662200;TraesCS4D03G0663100;TraesCS5A03G0800200;TraesCS5B03G0833200;TraesCS5D03G0757600;TraesCS7B03G0458800
ko00280	Valine, leucine and isoleucine degradation	0.0144	0.0043	3.37	0.000161172	0.00182379	TraesCS1B03G0601000;TraesCS3B03G0790000;TraesCS3B03G0831500;TraesCS3D03G0631000;TraesCS3D03G0682400;TraesCS5A03G0092400;TraesCS5A03G0903000;TraesCS5B03G0952700;TraesCS5D03G0865500;TraesCS6A03G0080000;TraesCS6A03G0823700;TraesCS6B03G0814900;TraesCS7A03G1123700
ko00710	Carbon fixation in photosynthetic organisms	0.0178	0.0067	2.65	0.000458217	0.00460896	TraesCS1A03G0729000;TraesCS1A03G0778700;TraesCS1B03G0275700;TraesCS1B03G0988300;TraesCS1D03G0693300;TraesCS2D03G1232800LC;TraesCS3A03G0871600;TraesCS3B03G0820000;TraesCS3B03G1018200;TraesCS3D03G0657400;TraesCS3D03G0819500;TraesCS4A03G0191300;TraesCS4B03G0583700;TraesCS5B03G0442000;TraesCS7D03G0651600;TraesCS7D03G0872300
ko00630	Glyoxylate and dicarboxylate metabolism	0.02	0.0086	2.33	0.000927803	0.00839906	TraesCS1B03G0988300;TraesCS1D03G0358700;TraesCS2A03G0603800;TraesCS2D03G0580700;TraesCS2D03G1232800LC;TraesCS3A03G0223800;TraesCS3A03G0224000;TraesCS3A03G0642900;TraesCS3B03G0721900;TraesCS3D03G0214500;TraesCS3D03G0588200;TraesCS4B03G0869600;TraesCS5A03G0978700;TraesCS5A03G1185000;TraesCS5B03G0442000;TraesCS5B03G1027300;TraesCS5D03G0929900;TraesCS6A03G0982200
ko00531	Glycosaminoglycan degradation	0.0089	0.0025	3.56	0.00201679	0.0165975	TraesCS4A03G0040800;TraesCS4A03G0151400;TraesCS4B03G0662200;TraesCS4D03G0663100;TraesCS5A03G0800200;TraesCS5B03G0833200;TraesCS5D03G0757600;TraesCS7B03G0458800
ko00906	Carotenoid biosynthesis	0.01	0.0032	3.14	0.00257255	0.01793	TraesCS1A03G0998200;TraesCS2A03G0593100;TraesCS2B03G0617700;TraesCS4B03G0788200;TraesCS5A03G0051400;TraesCS5B03G0434100;TraesCS5D03G0407200;TraesCS6B03G1210300;TraesCS7B03G1123600
ko04070	Phosphatidylinositol signaling system	0.0189	0.0087	2.18	0.00257484	0.01793	TraesCS1B03G0637700;TraesCS1D03G0528300;TraesCS2B03G0537600;TraesCS2B03G1568400;TraesCS2D03G0425900;TraesCS3A03G0459900;TraesCS4A03G0226800;TraesCS4A03G0422000;TraesCS4B03G0311300;TraesCS4D03G0046400;TraesCS4D03G0482400;TraesCS5A03G0815200;TraesCS7A03G0719400;TraesCS7A03G0802800;TraesCS7B03G0509900;TraesCS7B03G1341500;TraesCS7D03G0680400
ko00030	Pentose phosphate pathway	0.0133	0.0052	2.57	0.00287219	0.018572	TraesCS1A03G0729000;TraesCS1A03G0847500;TraesCS1D03G0693300;TraesCS2B03G0932700;TraesCS3A03G0235600;TraesCS3B03G0800300;TraesCS3B03G1018200;TraesCS3D03G0226000;TraesCS3D03G0819500;TraesCS4A03G0191300;TraesCS4B03G0583700;TraesCS7A03G0219700
ko00250	Alanine, aspartate and glutamate metabolism	0.0133	0.0054	2.47	0.00399837	0.0237659	TraesCS1B03G0275700;TraesCS1D03G0358700;TraesCS3A03G0675900;TraesCS3B03G0772100;TraesCS3D03G0616600;TraesCS4A03G0712500;TraesCS5A03G0390300;TraesCS5A03G0427100;TraesCS5A03G1024000;TraesCS5B03G1075500;TraesCS5D03G0377900;TraesCS7D03G0872300
ko00051	Fructose and mannose metabolism	0.0156	0.0069	2.27	0.00420048	0.0237659	TraesCS1A03G0729000;TraesCS1A03G0847500;TraesCS1D03G0693300;TraesCS3A03G0235600;TraesCS3A03G0697500;TraesCS3B03G0794800;TraesCS3B03G0800300;TraesCS3B03G1018200;TraesCS3D03G0226000;TraesCS3D03G0638600;TraesCS3D03G0819500;TraesCS4A03G0191300;TraesCS4B03G0583700;TraesCS4D03G0106400
ko04146	Peroxisome	0.0178	0.0087	2.05	0.00588498	0.031338	TraesCS2A03G0249400;TraesCS2A03G0603800;TraesCS2A03G1320500;TraesCS2D03G0580700;TraesCS2D03G0668600;TraesCS3A03G0611500;TraesCS3B03G0690600;TraesCS3D03G0947300;TraesCS3D03G1159700;TraesCS5A03G0155300;TraesCS5A03G0393500;TraesCS5A03G0410900;TraesCS5B03G0175200;TraesCS5D03G0176300;TraesCS5D03G0375900;TraesCS7B03G0474100
ko00941	Flavonoid biosynthesis	0.0222	0.012	1.85	0.00686275	0.0345144	TraesCS1A03G0267500;TraesCS1B03G1273800;TraesCS2A03G0052000;TraesCS2A03G0052400;TraesCS2A03G1223400;TraesCS2B03G0080400;TraesCS2B03G1400600;TraesCS2B03G1558000;TraesCS2D03G0053400;TraesCS2D03G0053600;TraesCS2D03G0079000;TraesCS2D03G0388700;TraesCS2D03G1182700;TraesCS4B03G0479700;TraesCS5D03G1074300;TraesCS5D03G1074400;TraesCS6A03G0855700;TraesCS7A03G0092900;TraesCS7B03G0682500;TraesCS7D03G0084000
ko00562	Inositol phosphate metabolism	0.0167	0.0083	2.02	0.00876567	0.0417644	TraesCS2B03G0537600;TraesCS2B03G1568400;TraesCS2D03G0425900;TraesCS4A03G0226800;TraesCS4A03G0422000;TraesCS4B03G0311300;TraesCS4D03G0482400;TraesCS5A03G0815200;TraesCS5B03G1068700;TraesCS5D03G0707600;TraesCS7A03G0719400;TraesCS7A03G0802800;TraesCS7B03G0509900;TraesCS7B03G1341500;TraesCS7D03G0680400
ko00195	Photosynthesis	0.0389	0.0258	1.51	0.0117085	0.0529963	TraesCS1A03G0934000LC;TraesCS1B03G0556800;TraesCS1B03G1090500LC;TraesCS1B03G1112500;TraesCS1D03G0466000;TraesCS1D03G0493700;TraesCS2A03G0235700;TraesCS2B03G1228900LC;TraesCS2B03G1229100;TraesCS2D03G0240900;TraesCS2D03G0920400LC;TraesCS3A03G0178100LC;TraesCS3A03G0284200LC;TraesCS3B03G0775700LC;TraesCS3D03G0403500LC;TraesCS4A03G0206400;TraesCS4D03G0073600LC;TraesCS4D03G0400500LC;TraesCS5A03G1079500…
ko00410	beta-Alanine metabolism	0.0078	0.0029	2.71	0.015835	0.0682612	TraesCS1B03G0601000;TraesCS2A03G1264100;TraesCS3B03G0831500;TraesCS5A03G0092400;TraesCS5D03G0664700;TraesCS7A03G0634500;TraesCS7A03G1123700
ko00730	Thiamine metabolism	0.0056	0.0017	3.31	0.0182138	0.0727975	TraesCS2A03G0821700;TraesCS2B03G0162900;TraesCS3A03G1042100;TraesCS3A03G1093300;TraesCS4B03G0050400
ko00790	Folate biosynthesis	0.01	0.0044	2.27	0.0190556	0.0727975	TraesCS2A03G0863200;TraesCS2D03G1046900;TraesCS5A03G0152300;TraesCS5D03G0912400;TraesCS6A03G0826700;TraesCS6B03G0652700;TraesCS6D03G0470800;TraesCS7D03G1273000LC;Triticum_aestivum_newGene_201813
ko00564	Glycerophospholipid metabolism	0.0222	0.0133	1.67	0.0192998	0.0727975	TraesCS1A03G0866100;TraesCS1B03G0637700;TraesCS1B03G1005200;TraesCS1B03G1015900;TraesCS1B03G1053700;TraesCS1B03G1087700;TraesCS1D03G0185800;TraesCS1D03G0433700;TraesCS1D03G0528300;TraesCS1D03G0686400;TraesCS1D03G0838800;TraesCS2A03G1006200;TraesCS2D03G0833700;TraesCS3B03G0847200;TraesCS3B03G1251800;TraesCS5B03G0585800;TraesCS5D03G0538500;TraesCS6D03G0579500;TraesCS7A03G0814900;TraesCS7A03G0983600
ko00511	Other glycan degradation	0.0133	0.0069	1.93	0.0241355	0.0828824	TraesCS1B03G0397800;TraesCS3A03G0051100;TraesCS3A03G0326400;TraesCS3D03G0036100;TraesCS4A03G0040800;TraesCS4A03G0151400;TraesCS4B03G0662200;TraesCS4D03G0663100;TraesCS5A03G0800200;TraesCS5B03G0833200;TraesCS5D03G0757600;TraesCS7B03G0458800
ko00860	Porphyrin and chlorophyll metabolism	0.0089	0.0039	2.3	0.0246607	0.0828824	TraesCS1A03G0896600;TraesCS1B03G0549100;TraesCS2A03G0366800;TraesCS3B03G0522800;TraesCS3D03G0342600;TraesCS7A03G0297600;TraesCS7B03G0844800;TraesCS7D03G0275400
ko04712	Circadian rhythm - plant	0.0189	0.0111	1.7	0.0255396	0.0828824	TraesCS2A03G0052000;TraesCS2A03G0052400;TraesCS2A03G1223400;TraesCS2B03G0080400;TraesCS2B03G1400600;TraesCS2D03G0053400;TraesCS2D03G0053600;TraesCS2D03G1182700;TraesCS4A03G0312700;TraesCS4A03G0683800;TraesCS4D03G0491100;TraesCS5D03G1074300;TraesCS5D03G1074400;TraesCS6A03G0360400;TraesCS6A03G0762800;TraesCS6B03G0778600;TraesCS7A03G0272100
ko00760	Nicotinate and nicotinamide metabolism	0.0056	0.0018	3.02	0.0256357	0.0828824	TraesCS4A03G0876300;TraesCS5B03G1017900;TraesCS5D03G0307100;TraesCS5D03G1129400;TraesCS7B03G0474200
ko04144	Endocytosis	0.0333	0.0233	1.43	0.0336133	0.104927	TraesCS1A03G0016400;TraesCS1A03G0706000;TraesCS1B03G0016200;TraesCS1B03G0822000;TraesCS1D03G0008100;TraesCS1D03G0670100;TraesCS1D03G0710900;TraesCS2A03G0932300;TraesCS2A03G1251400;TraesCS3A03G0217500;TraesCS3B03G0820500;TraesCS3D03G0594300;TraesCS4B03G0311300;TraesCS5A03G0815200;TraesCS5A03G1127700;TraesCS5B03G0585800;TraesCS5B03G1136500;TraesCS5B03G1195500;TraesCS5D03G0538500;TraesCS5D03G1081100…
ko00261	Monobactam biosynthesis	0.0033	0.0009	3.72	0.0469117	0.141558	TraesCS5B03G0967700;TraesCS5D03G0877500;TraesCS5D03G1172300
ko00920	Sulfur metabolism	0.0067	0.0029	2.29	0.0485948	0.141907	TraesCS1D03G0768400;TraesCS3B03G1129100;TraesCS5B03G0967700;TraesCS5D03G0877500;TraesCS6A03G0470800;TraesCS6B03G0584700
ko00592	alpha-Linolenic acid metabolism	0.0133	0.0079	1.69	0.0563566	0.15943	TraesCS1B03G0653700;TraesCS1D03G0028400;TraesCS2A03G1006200;TraesCS2D03G0833700;TraesCS3B03G0847200;TraesCS3B03G1251800;TraesCS6B03G0387800;TraesCS6B03G0994700;TraesCS6D03G0063100;TraesCS6D03G0707800;TraesCS7D03G0396500;TraesCS7D03G0397000
ko00565	Ether lipid metabolism	0.0067	0.0031	2.16	0.0620837	0.169341	TraesCS3B03G0847200;TraesCS5A03G1298100;TraesCS5B03G0585800;TraesCS5D03G0538500;TraesCS6D03G0579500;TraesCS7A03G0983600
ko00010	Glycolysis / Gluconeogenesis	0.0233	0.0162	1.44	0.0648429	0.169341	TraesCS1A03G0729000;TraesCS1A03G0778700;TraesCS1A03G0847500;TraesCS1D03G0693300;TraesCS2A03G0802500;TraesCS2B03G0888200;TraesCS2D03G0742400;TraesCS3A03G0235600;TraesCS3A03G0697500;TraesCS3B03G0794800;TraesCS3B03G0800300;TraesCS3B03G1018200;TraesCS3D03G0226000;TraesCS3D03G0638600;TraesCS3D03G0819500;TraesCS4A03G0191300;TraesCS4B03G0583700;TraesCS4D03G0437700;TraesCS6A03G0982200;TraesCS6B03G0770600…
ko00052	Galactose metabolism	0.0222	0.0153	1.45	0.0654719	0.169341	TraesCS1A03G0847500;TraesCS2A03G0802500;TraesCS2A03G1298700;TraesCS2B03G0888200;TraesCS2D03G0742400;TraesCS3A03G0235600;TraesCS3A03G0697500;TraesCS3B03G0794800;TraesCS3B03G0800300;TraesCS3D03G0226000;TraesCS3D03G0638600;TraesCS4A03G0040800;TraesCS4A03G0151400;TraesCS4B03G0144700;TraesCS4D03G0663100;TraesCS5A03G0800200;TraesCS5B03G0833200;TraesCS5D03G0757600;TraesCS7B03G0458800;TraesCS7B03G0857000
ko00910	Nitrogen metabolism	0.0111	0.0065	1.71	0.0719675	0.180971	TraesCS1A03G1081100;TraesCS1D03G0358700;TraesCS3A03G0675900;TraesCS3B03G0772100;TraesCS3D03G0616600;TraesCS5A03G1024000;TraesCS5B03G1075500;TraesCS5D03G0563400;TraesCS7B03G1229300;TraesCS7D03G1237600
ko00450	Selenocompound metabolism	0.0056	0.0026	2.16	0.0841625	0.205917	TraesCS1A03G0033900;TraesCS1B03G0036800;TraesCS5B03G0967700;TraesCS5D03G0877500;TraesCS7B03G0808300
ko00300	Lysine biosynthesis	0.0033	0.0012	2.79	0.093004	0.221561	TraesCS3B03G0956400LC;TraesCS4B03G0528700;TraesCS5D03G1172300
ko00640	Propanoate metabolism	0.0078	0.0044	1.78	0.10288	0.238803	TraesCS1B03G0601000;TraesCS2D03G0420100;TraesCS3B03G0831500;TraesCS5A03G0092400;TraesCS6A03G0080000;TraesCS6A03G0982200;TraesCS7A03G1123700
ko00360	Phenylalanine metabolism	0.0144	0.01	1.45	0.119711	0.270924	TraesCS1B03G0779000;TraesCS1D03G0167300;TraesCS1D03G0648800;TraesCS2B03G0337100LC;TraesCS3B03G0543400LC;TraesCS4A03G0698900;TraesCS4B03G0097100;TraesCS4D03G0070300;TraesCS6A03G0613700;TraesCS6B03G0759200;TraesCS6D03G0743300;TraesCS7A03G0634500;TraesCS7D03G0872300
ko00020	Citrate cycle (TCA cycle)	0.0122	0.0084	1.45	0.140621	0.307408	TraesCS1B03G0988300;TraesCS2A03G0830700;TraesCS2D03G0072500;TraesCS2D03G0420100;TraesCS3B03G0690600;TraesCS4B03G0869600;TraesCS5A03G0978700;TraesCS5A03G1185000;TraesCS5B03G1027300;TraesCS5D03G0929900;Triticum_aestivum_newGene_128713
ko00590	Arachidonic acid metabolism	0.0044	0.0022	1.99	0.142623	0.307408	TraesCS2A03G0863200;TraesCS2B03G0886100;TraesCS3B03G0847200;TraesCS7A03G0352200
ko01230	Biosynthesis of amino acids	0.0433	0.0364	1.19	0.150611	0.317076	TraesCS1A03G0778700;TraesCS1A03G0847500;TraesCS1B03G0275700;TraesCS1B03G0779000;TraesCS1D03G0358700;TraesCS1D03G0648800;TraesCS1D03G0675000;TraesCS2A03G0030500;TraesCS2A03G0830700;TraesCS2D03G0029300;TraesCS3A03G0235600;TraesCS3A03G0675900;TraesCS3B03G0690600;TraesCS3B03G0756500;TraesCS3B03G0772100;TraesCS3B03G0800300;TraesCS3B03G0956400LC;TraesCS3D03G0226000;TraesCS3D03G0616600;TraesCS4A03G06195…
ko00740	Riboflavin metabolism	0.0044	0.0023	1.9	0.161034	0.327726	TraesCS2A03G0861500;TraesCS4D03G0454600;TraesCS6B03G0652700;TraesCS6D03G0470800
ko00944	Flavone and flavonol biosynthesis	0.0044	0.0024	1.89	0.163733	0.327726	TraesCS1B03G1273800;TraesCS4D03G0102000;TraesCS7A03G0092900;TraesCS7D03G0084000
ko03030	DNA replication	0.0122	0.0087	1.4	0.166531	0.327726	TraesCS1D03G0350400;TraesCS2A03G0706600;TraesCS3A03G0258700;TraesCS3A03G0512400;TraesCS3A03G0899000;TraesCS3B03G0162900LC;TraesCS3B03G0372500;TraesCS3B03G0553000;TraesCS3D03G0472600;TraesCS4D03G0186200;TraesCS7A03G0725400
ko00750	Vitamin B6 metabolism	0.0022	0.0008	2.67	0.172334	0.331932	TraesCS2A03G0613000;TraesCS3B03G0756500
ko00513	Various types of N-glycan biosynthesis	0.0078	0.0052	1.49	0.192573	0.363186	TraesCS3D03G1068000;TraesCS4B03G0662200;TraesCS5A03G0358200;TraesCS6B03G0764900;TraesCS6D03G0797600;TraesCS7B03G0528900;TraesCS7D03G0681100
ko03410	Base excision repair	0.0067	0.0043	1.54	0.197971	0.365746	TraesCS1D03G0350400;TraesCS3A03G0258700;TraesCS3B03G0372500;TraesCS4D03G0186200;TraesCS7A03G0725400;TraesCS7D03G1202700LC
ko04136	Autophagy - other	0.0044	0.0026	1.69	0.211865	0.383588	TraesCS3A03G0573700;TraesCS3B03G0772400;TraesCS4D03G0544200;TraesCS7D03G0469500
ko00480	Glutathione metabolism	0.0167	0.0133	1.25	0.221478	0.393129	TraesCS1B03G0240900;TraesCS1B03G0574900;TraesCS2B03G0886100;TraesCS2B03G0932700;TraesCS2B03G1436700;TraesCS3A03G0664700;TraesCS3B03G0690600;TraesCS3D03G0279900;TraesCS3D03G0608100;TraesCS4A03G0212800;TraesCS4A03G0212900;TraesCS6B03G0431500;TraesCS7A03G0219700;TraesCS7A03G0352200;TraesCS7D03G0069800
ko00100	Steroid biosynthesis	0.0056	0.0038	1.48	0.250637	0.436332	TraesCS1A03G1015700;TraesCS1D03G0525100;TraesCS3B03G0847200;TraesCS3D03G0180000;TraesCS7B03G1168000
ko00960	Tropane, piperidine and pyridine alkaloid biosynthesis	0.0067	0.0048	1.4	0.261605	0.446833	TraesCS1B03G0779000;TraesCS1D03G0167300;TraesCS1D03G0648800;TraesCS6D03G0743300;TraesCS7A03G0634500;TraesCS7D03G0872300
ko00230	Purine metabolism	0.0144	0.0118	1.22	0.272449	0.456736	TraesCS2B03G0236700;TraesCS4A03G0712500;TraesCS4B03G0939500;TraesCS4D03G0437700;TraesCS5A03G1278700;TraesCS5B03G0268300;TraesCS5B03G0967700;TraesCS5B03G1017900;TraesCS5D03G0877500;TraesCS7A03G1061300;TraesCS7A03G1166100;TraesCS7B03G1033800;TraesCS7D03G1112400
ko00400	Phenylalanine, tyrosine and tryptophan biosynthesis	0.0089	0.0069	1.28	0.287433	0.467933	TraesCS1B03G0779000;TraesCS1D03G0167300;TraesCS1D03G0648800;TraesCS5A03G0456200;TraesCS5B03G0832800;TraesCS5D03G0756700;TraesCS6D03G0743300;TraesCS7D03G0872300
ko00062	Fatty acid elongation	0.0089	0.0069	1.28	0.289466	0.467933	TraesCS1A03G1066900;TraesCS2D03G0784100;TraesCS4A03G0059100;TraesCS5A03G0752900;TraesCS5B03G0499000;TraesCS5B03G0786800;TraesCS5D03G0462500;TraesCS7A03G0254500
ko00270	Cysteine and methionine metabolism	0.0167	0.0143	1.17	0.306182	0.486272	TraesCS1B03G0240900;TraesCS1B03G0988300;TraesCS1D03G0167300;TraesCS3B03G0336200;TraesCS4A03G0052400;TraesCS5A03G0594900;TraesCS5D03G1172300;TraesCS6A03G0034700;TraesCS6A03G0470800;TraesCS6A03G0840800;TraesCS6B03G0431500;TraesCS6B03G0584700;TraesCS6D03G0743300;TraesCS7B03G1210600;TraesCS7D03G0872300
ko00330	Arginine and proline metabolism	0.0089	0.0074	1.2	0.351799	0.549088	TraesCS1D03G0675000;TraesCS2A03G1264100;TraesCS2B03G0337100LC;TraesCS3B03G0543400LC;TraesCS4A03G0698900;TraesCS4B03G0097100;TraesCS4D03G0070300;TraesCS7D03G0872300
ko00600	Sphingolipid metabolism	0.0122	0.0106	1.15	0.36061	0.5533	TraesCS3A03G1029800;TraesCS3B03G1179900;TraesCS3D03G0958600;TraesCS4A03G0040800;TraesCS4A03G0151400;TraesCS4A03G1196400LC;TraesCS4D03G0663100;TraesCS5A03G0800200;TraesCS5B03G0833200;TraesCS5D03G0757600;TraesCS7B03G0458800
ko00510	N-Glycan biosynthesis	0.0067	0.0056	1.2	0.387062	0.569715	TraesCS3D03G1068000;TraesCS5A03G0358200;TraesCS6D03G0797600;TraesCS7B03G0528900;TraesCS7D03G0681100;Triticum_aestivum_newGene_168209
ko00514	Other types of O-glycan biosynthesis	0.0022	0.0015	1.44	0.404028	0.569715	TraesCS4A03G0435800;TraesCS7A03G0337900
ko00515	Mannose type O-glycan biosynthesis	0.0022	0.0016	1.43	0.408954	0.569715	TraesCS1B03G0748200;TraesCS1B03G1010700
ko00350	Tyrosine metabolism	0.0089	0.0078	1.13	0.409143	0.569715	TraesCS1B03G0779000;TraesCS1D03G0167300;TraesCS1D03G0648800;TraesCS2D03G1045900;TraesCS6B03G0770600;TraesCS6D03G0743300;TraesCS7A03G0634500;TraesCS7D03G0872300
ko00430	Taurine and hypotaurine metabolism	0.0011	0.0006	1.91	0.409503	0.569715	TraesCS2B03G0886100
ko00942	Anthocyanin biosynthesis	0.0011	0.0006	1.91	0.409503	0.569715	TraesCS5A03G0374700
ko00950	Isoquinoline alkaloid biosynthesis	0.0078	0.0068	1.14	0.415362	0.569715	TraesCS1B03G0779000;TraesCS1D03G0167300;TraesCS1D03G0648800;TraesCS2D03G1045900;TraesCS6D03G0743300;TraesCS7A03G0634500;TraesCS7D03G0872300
ko00260	Glycine, serine and threonine metabolism	0.0067	0.006	1.12	0.446921	0.603151	TraesCS3A03G0642900;TraesCS3B03G0721900;TraesCS3B03G0756500;TraesCS3D03G0588200;TraesCS5D03G1172300;TraesCS7A03G0634500
ko00310	Lysine degradation	0.0044	0.0038	1.16	0.453064	0.603151	TraesCS2D03G0072500;TraesCS3D03G0560400;TraesCS5D03G0824100;TraesCS7B03G0075600
ko00071	Fatty acid degradation	0.0044	0.0039	1.14	0.468481	0.614635	TraesCS3A03G0611500;TraesCS5A03G0410900;TraesCS6B03G0387800;TraesCS6B03G0770600
ko04122	Sulfur relay system	0.0011	0.0008	1.44	0.502275	0.649559	TraesCS5A03G0152300
ko00603	Glycosphingolipid biosynthesis - globo and isoglobo series	0.0011	0.0008	1.36	0.523097	0.666959	TraesCS4B03G0662200
ko03430	Mismatch repair	0.0078	0.0076	1.02	0.534119	0.671553	TraesCS1B03G0420400;TraesCS3B03G0162900LC;TraesCS3B03G0372500;TraesCS3B03G0881900;TraesCS4D03G0186200;TraesCS5A03G0535400;TraesCS6B03G0449600
ko00900	Terpenoid backbone biosynthesis	0.0044	0.0044	1	0.565479	0.690022	TraesCS1D03G0624800;TraesCS2B03G1534400;TraesCS4D03G0115700;Triticum_aestivum_newGene_108990
ko04075	Plant hormone signal transduction	0.0889	0.0902	0.99	0.573366	0.690022	TraesCS1A03G0750700;TraesCS1A03G1021900;TraesCS1B03G0043500;TraesCS1B03G0299600LC;TraesCS1B03G0374000;TraesCS1B03G0754300;TraesCS1D03G0625700;TraesCS1D03G0705200;TraesCS2A03G0205300;TraesCS2A03G0379000;TraesCS2A03G0381800;TraesCS2A03G0771400;TraesCS2A03G0861300;TraesCS2B03G0144900;TraesCS2B03G0295500;TraesCS2B03G0508700;TraesCS2B03G0526100;TraesCS2B03G1012000;TraesCS2B03G1331900;TraesCS2B03G13399…
ko03440	Homologous recombination	0.0122	0.0126	0.97	0.578141	0.690022	TraesCS1D03G0595000;TraesCS2D03G0396200;TraesCS3B03G0162900LC;TraesCS3B03G0372500;TraesCS3B03G1051200;TraesCS3D03G0419200;TraesCS3D03G1066600;TraesCS4D03G0025500;TraesCS4D03G0186200;TraesCS7A03G0725400;TraesCS7D03G0615600
ko00520	Amino sugar and nucleotide sugar metabolism	0.0178	0.0183	0.97	0.583636	0.690022	TraesCS1A03G1024400;TraesCS2D03G0964900;TraesCS3A03G0697500;TraesCS3A03G0742300;TraesCS3B03G0794800;TraesCS3D03G0638600;TraesCS3D03G0684200;TraesCS4B03G0662200;TraesCS5A03G0390300;TraesCS5D03G0377900;TraesCS6A03G0158800;TraesCS6B03G0938200;TraesCS6D03G0670000;TraesCS7A03G0248400LC;TraesCS7B03G0857000;TraesCS7D03G0584000
ko00904	Diterpenoid biosynthesis	0.0122	0.0127	0.96	0.591288	0.690022	TraesCS1A03G0294800;TraesCS2A03G0055900;TraesCS2D03G0041800;TraesCS2D03G0056300;TraesCS2D03G0056400;TraesCS2D03G0955700;TraesCS3B03G0336700;TraesCS4B03G0388800LC;TraesCS5A03G0592300;Triticum_aestivum_newGene_215246;Triticum_aestivum_newGene_233409
ko00970	Aminoacyl-tRNA biosynthesis	0.0178	0.0185	0.96	0.594542	0.690022	TraesCS1A03G0611000;TraesCS1A03G0896600;TraesCS2A03G0720900;TraesCS2B03G0797500;TraesCS2D03G0323100;TraesCS3A03G0351000;TraesCS3A03G0382400;TraesCS3A03G0974400;TraesCS3B03G0366600;TraesCS3B03G0522800;TraesCS3D03G0369700;TraesCS5B03G0112300;TraesCS7A03G0551200;TraesCS7B03G0808300;TraesCS7D03G1198100;Triticum_aestivum_newGene_203522
ko00591	Linoleic acid metabolism	0.0022	0.0023	0.96	0.616884	0.70689	TraesCS1B03G0653700;TraesCS3B03G0847200
ko00240	Pyrimidine metabolism	0.0089	0.0098	0.91	0.65886	0.736933	TraesCS1A03G1005700;TraesCS4B03G0939500;TraesCS5A03G0427100;TraesCS5A03G1278700;TraesCS5B03G1017900;TraesCS5D03G0664700;TraesCS7A03G1061300;TraesCS7B03G0474200
ko00561	Glycerolipid metabolism	0.01	0.011	0.91	0.659383	0.736933	TraesCS1B03G0637700;TraesCS1D03G0433700;TraesCS1D03G0528300;TraesCS1D03G0686400;TraesCS2D03G1154600;TraesCS3B03G0847200;TraesCS6B03G1143600;TraesCS6D03G0579500;TraesCS7A03G0814900
ko00061	Fatty acid biosynthesis	0.0044	0.0053	0.84	0.704901	0.773729	TraesCS3A03G0611500;TraesCS3D03G0682400;TraesCS5A03G0410900;TraesCS5B03G0617400
ko00905	Brassinosteroid biosynthesis	0.0011	0.0014	0.81	0.710373	0.773729	TraesCS3D03G0218600
ko04141	Protein processing in endoplasmic reticulum	0.03	0.033	0.91	0.71961	0.773729	TraesCS1B03G0389200;TraesCS1B03G0750100;TraesCS1D03G0092800;TraesCS2B03G0256700LC;TraesCS2B03G0715200;TraesCS3A03G0509800;TraesCS3B03G0584800;TraesCS4A03G0241300;TraesCS4B03G0527200;TraesCS4D03G0466100;TraesCS5A03G0647900;TraesCS5A03G1127700;TraesCS5B03G0672800;TraesCS5B03G1136500;TraesCS5B03G1195500;TraesCS5D03G0393200;TraesCS5D03G0614200;TraesCS5D03G1081100;TraesCS6A03G0000500;TraesCS6A03G09516…
ko04016	MAPK signaling pathway - plant	0.0533	0.0576	0.93	0.731893	0.773729	TraesCS1A03G0637400;TraesCS1A03G1014400;TraesCS1B03G0043500;TraesCS1B03G0235500;TraesCS1B03G1195500;TraesCS1D03G0046200;TraesCS1D03G0166900;TraesCS1D03G0596200;TraesCS1D03G0705200;TraesCS1D03G0867600;TraesCS1D03G0975200;TraesCS2A03G0205300;TraesCS2B03G0144900;TraesCS2B03G1331900;TraesCS2D03G0101100;TraesCS2D03G0101800;TraesCS2D03G1123700;TraesCS2D03G1147100;TraesCS3A03G0007900;TraesCS3A03G0026500…
ko00770	Pantothenate and CoA biosynthesis	0.0022	0.0029	0.76	0.738057	0.773729	TraesCS2A03G1264100;TraesCS5D03G0664700
ko03420	Nucleotide excision repair	0.0078	0.0095	0.82	0.753811	0.773729	TraesCS1D03G0350400;TraesCS3A03G0258700;TraesCS3B03G0162900LC;TraesCS3B03G0372500;TraesCS4B03G0969400;TraesCS4D03G0186200;TraesCS7A03G0725400
ko00902	Monoterpenoid biosynthesis	0.0011	0.0016	0.68	0.772702	0.773729	TraesCS1A03G1000300
ko00460	Cyanoamino acid metabolism	0.0089	0.011	0.81	0.773374	0.773729	TraesCS2B03G0886100;TraesCS3A03G1038400;TraesCS3D03G0569700LC;TraesCS3D03G0721300;TraesCS5D03G0687800;TraesCS6B03G0979900;TraesCS7B03G0271800;TraesCS7D03G0446500
ko01210	2-Oxocarboxylic acid metabolism	0.0178	0.0211	0.84	0.790386	0.773729	TraesCS1B03G0275700;TraesCS2A03G0830700;TraesCS3B03G0690600;TraesCS4A03G0619500;TraesCS4B03G0183900;TraesCS4B03G0869600;TraesCS4D03G0151600;TraesCS5A03G0978700;TraesCS5A03G1185000;TraesCS5B03G1027300;TraesCS5D03G0929900;TraesCS5D03G1172300;TraesCS6B03G0839500;TraesCS6D03G0594100;TraesCS7D03G0536000;TraesCS7D03G0872300
ko00943	Isoflavonoid biosynthesis	0.0011	0.0019	0.58	0.826645	0.773729	TraesCS4D03G0102000
ko00940	Phenylpropanoid biosynthesis	0.0322	0.038	0.85	0.841277	0.773729	TraesCS1A03G0770800;TraesCS1A03G1022100;TraesCS1B03G0317200;TraesCS1D03G0185100;TraesCS2A03G0298400;TraesCS2A03G0647400;TraesCS2A03G1145400;TraesCS2B03G0721900;TraesCS2B03G1541300;TraesCS2B03G1541400;TraesCS2D03G1305500;TraesCS3A03G1038400;TraesCS3D03G0569700LC;TraesCS3D03G0695800;TraesCS3D03G0812700;TraesCS4A03G0165400;TraesCS4A03G0484800;TraesCS4A03G0824400;TraesCS5B03G0640500;TraesCS5B03G13192…
ko01212	Fatty acid metabolism	0.0067	0.0094	0.71	0.84983	0.773729	TraesCS2D03G0784100;TraesCS3A03G0611500;TraesCS3D03G0682400;TraesCS5A03G0410900;TraesCS5B03G0617400;TraesCS6B03G0387800
ko00220	Arginine biosynthesis	0.0144	0.0185	0.78	0.852143	0.773729	TraesCS1B03G0275700;TraesCS1D03G0358700;TraesCS2A03G0030500;TraesCS2D03G0029300;TraesCS4A03G0619500;TraesCS4B03G0183900;TraesCS4D03G0151600;TraesCS5A03G1024000;TraesCS5B03G1075500;TraesCS6B03G0839500;TraesCS6D03G0594100;TraesCS7D03G0536000;TraesCS7D03G0872300
ko00908	Zeatin biosynthesis	0.0044	0.0069	0.65	0.866549	0.773729	TraesCS2A03G0056900;TraesCS7B03G0249500;TraesCS7B03G1227600;TraesCS7D03G0955900
ko03060	Protein export	0.0044	0.007	0.64	0.873284	0.773729	TraesCS4A03G0241300;TraesCS4B03G0527200;TraesCS4D03G0466100;TraesCS5D03G0393200
ko01040	Biosynthesis of unsaturated fatty acids	0.0022	0.0041	0.54	0.883717	0.773729	TraesCS2D03G0784100;TraesCS5B03G0617400
ko00073	Cutin, suberine and wax biosynthesis	0.0056	0.0086	0.64	0.889364	0.773729	TraesCS1B03G1107600;TraesCS2D03G0870900;TraesCS5B03G0814400;TraesCS7B03G0474100;TraesCS7B03G0956000
ko00563	Glycosylphosphatidylinositol (GPI)-anchor biosynthesis	0.0011	0.0029	0.38	0.927398	0.773729	TraesCS5B03G0455100
ko00620	Pyruvate metabolism	0.0078	0.0128	0.61	0.941349	0.773729	TraesCS1B03G0988300;TraesCS3B03G0820000;TraesCS3D03G0657400;TraesCS4D03G0437700;TraesCS6A03G0982200;TraesCS7D03G0651600;Triticum_aestivum_newGene_128713
ko00053	Ascorbate and aldarate metabolism	0.0056	0.0099	0.56	0.945247	0.773729	TraesCS5D03G0472000;TraesCS6A03G0158800;TraesCS7B03G0469800;TraesCS7B03G0857000;TraesCS7D03G0851400
ko00965	Betalain biosynthesis	0.0011	0.0033	0.34	0.949913	0.773729	TraesCS5B03G0594900
ko03015	mRNA surveillance pathway	0.0056	0.0102	0.55	0.951635	0.773729	TraesCS2A03G0198000;TraesCS2D03G0198700;TraesCS3B03G1174300;TraesCS4D03G0140900;TraesCS7D03G1068700
ko00040	Pentose and glucuronate interconversions	0.0133	0.0203	0.66	0.954811	0.773729	TraesCS2A03G0940200;TraesCS2B03G1036300;TraesCS2D03G0881400;TraesCS4B03G1004900;TraesCS4D03G0106400;TraesCS5D03G0132500;TraesCS5D03G1020400;TraesCS6A03G0158800;TraesCS6D03G0383000;TraesCS7B03G0857000;TraesCS7D03G0941200;TraesCS7D03G0941300
ko00380	Tryptophan metabolism	0.0144	0.0217	0.67	0.95504	0.773729	TraesCS2B03G0337100LC;TraesCS2D03G0072500;TraesCS3A03G0205700;TraesCS3B03G0336200;TraesCS3B03G0543400LC;TraesCS3B03G0834800;TraesCS4A03G0698900;TraesCS4B03G0097100;TraesCS4D03G0070300;TraesCS5A03G1096800;TraesCS5B03G1058900;TraesCS5D03G0957600;TraesCS5D03G0957800
ko03020	RNA polymerase	0.0111	0.0199	0.56	0.985114	0.773729	TraesCS1A03G0543600LC;TraesCS3A03G0080900LC;TraesCS3B03G0291000LC;TraesCS5A03G1139200LC;TraesCS5B03G1209700;TraesCS5B03G1210400;TraesCS5D03G1093300;TraesCS6A03G0399800LC;TraesCS6D03G0642700;Triticum_aestivum_newGene_100496
ko00402	Benzoxazinoid biosynthesis	0.0011	0.0047	0.23	0.98655	0.773729	TraesCS3D03G0118000
ko03050	Proteasome	0.0011	0.0054	0.21	0.992302	0.773729	TraesCS7D03G0496200
ko03018	RNA degradation	0.0111	0.024	0.46	0.998369	0.773729	TraesCS1A03G0847500;TraesCS3A03G0235600;TraesCS3B03G0800300;TraesCS3D03G0226000;TraesCS5A03G0661300;TraesCS5B03G0699800;TraesCS5D03G0632400;TraesCS6A03G0503100LC;TraesCS6B03G1304700;TraesCS6D03G0932400
ko04120	Ubiquitin mediated proteolysis	0.0122	0.0261	0.47	0.998716	0.773729	TraesCS2B03G0704800;TraesCS2D03G0782800LC;TraesCS3A03G0682300;TraesCS3A03G0926600;TraesCS3B03G0780300;TraesCS4A03G1251100;TraesCS6A03G0000500;TraesCS6B03G0968000;TraesCS7A03G0042000;TraesCS7A03G0542400;Triticum_aestivum_newGene_2026
ko03008	Ribosome biogenesis in eukaryotes	0.0022	0.0103	0.22	0.999107	0.773729	TraesCS5B03G0067600;TraesCS5B03G0646900
ko00190	Oxidative phosphorylation	0.02	0.0427	0.47	0.99994	0.773729	TraesCS1A03G0845600;TraesCS1B03G1112500;TraesCS1B03G1112800;TraesCS1D03G0493700;TraesCS1D03G0813700;TraesCS2B03G1228900LC;TraesCS3A03G0380700LC;TraesCS3B03G0454200;TraesCS3B03G0964400;TraesCS3B03G1510300;TraesCS3D03G0588900;TraesCS3D03G0613600;TraesCS3D03G0771400;TraesCS4A03G0206400;TraesCS4D03G0400500LC;TraesCS5B03G0133500LC;TraesCS6D03G0334900;TraesCS7A03G0341300
ko03013	RNA transport	0.0111	0.0311	0.36	0.999978	0.773729	TraesCS1D03G0092800;TraesCS1D03G0149900;TraesCS2A03G0381200;TraesCS2D03G0306500;TraesCS3A03G0509000;TraesCS4B03G0454300;TraesCS4B03G0594500;TraesCS4D03G0720300;TraesCS5D03G0437200;TraesCS6B03G0211200
ko00909	Sesquiterpenoid and triterpenoid biosynthesis	0.0022	0.016	0.14	0.999993	0.773729	TraesCS7D03G1208600;Triticum_aestivum_newGene_182476
ko03040	Spliceosome	0.0178	0.0439	0.4	0.999995	0.773729	TraesCS1B03G0022400;TraesCS3A03G0663200;TraesCS3B03G0757200;TraesCS3D03G0570700;TraesCS3D03G1143500;TraesCS4A03G0796900;TraesCS4B03G0307700;TraesCS5A03G1127700;TraesCS5B03G1136500;TraesCS5B03G1195500;TraesCS5D03G0437200;TraesCS5D03G1081100;TraesCS6A03G0116900;TraesCS6A03G0910400;TraesCS6B03G1093300;Triticum_aestivum_newGene_167960
ko00130	Ubiquinone and other terpenoid-quinone biosynthesis	0.0078	0.0289	0.27	0.999998	0.773729	TraesCS1B03G0267900;TraesCS1B03G0677200;TraesCS1D03G0167300;TraesCS2A03G0298400;TraesCS4B03G0025600;TraesCS6A03G0773400;TraesCS6D03G0743300
ko03010	Ribosome	0.0044	0.0447	0.1	1	0.773729	TraesCS1B03G1225200;TraesCS4A03G0625600;TraesCS4B03G0177400;TraesCS4D03G0145700

## Sheet: WY-3_vs_WY-5
ID	Description	GeneRatio	BgRatio	enrich_factor	pvalue	qvalue	geneID
ko00943	Isoflavonoid biosynthesis	0.0185	0.0019	9.6	2.50553e-08	2.42641e-06	TraesCS4A03G0981600;TraesCS5A03G0948600;TraesCS5A03G0948700;TraesCS5B03G0998000;TraesCS5B03G0998600;TraesCS5B03G0998700;TraesCS5B03G0998800;TraesCS5D03G0205100;TraesCS5D03G0904500;TraesCS5D03G0904600;TraesCS5D03G0904700
ko00360	Phenylalanine metabolism	0.0354	0.01	3.55	8.08668e-07	3.91566e-05	TraesCS1A03G0089500;TraesCS1A03G0121800;TraesCS1A03G0913000LC;TraesCS1B03G0779000;TraesCS1D03G0167300;TraesCS1D03G0648800;TraesCS2B03G0337100LC;TraesCS3B03G0543400LC;TraesCS3B03G1292800LC;TraesCS4D03G0070300;TraesCS6A03G0613700;TraesCS6B03G0759200;TraesCS6D03G0526600;TraesCS6D03G0743300;TraesCS7A03G0134700;TraesCS7A03G0935300;TraesCS7A03G0935400;TraesCS7D03G0120600;TraesCS7D03G0872300;TraesCS7D03…
ko04145	Phagosome	0.0253	0.0062	4.08	5.8887e-06	0.000190091	TraesCS2B03G0537600;TraesCS2B03G1568400;TraesCS2D03G0425900;TraesCS3A03G0368200;TraesCS3D03G0588900;TraesCS4A03G0241300;TraesCS4B03G0527200;TraesCS4D03G0466100;TraesCS5D03G0393200;TraesCS7A03G0802800;TraesCS7B03G0509900;TraesCS7B03G0720900;TraesCS7D03G0680400;TraesCS7D03G0844900;TraesCSU03G0110000
ko00500	Starch and sucrose metabolism	0.0641	0.03	2.14	1.30544e-05	0.000316054	TraesCS1A03G0555300;TraesCS1A03G0824700;TraesCS1A03G1024400;TraesCS1B03G0152200;TraesCS1B03G0659600;TraesCS1B03G1027600;TraesCS1D03G0255400;TraesCS1D03G0477900;TraesCS1D03G0544300;TraesCS1D03G0570700;TraesCS1D03G0793500;TraesCS1D03G0805800;TraesCS1D03G0854000;TraesCS1D03G1014400;TraesCS2A03G0832700;TraesCS2B03G0533800;TraesCS2B03G1026200;TraesCS2D03G0389500;TraesCS2D03G0465800;TraesCS2D03G0775900…
ko02010	ABC transporters	0.0354	0.0122	2.91	1.73368e-05	0.000335786	TraesCS1A03G0846100;TraesCS1B03G0972600;TraesCS1D03G0552900;TraesCS1D03G0814300;TraesCS3A03G0659300;TraesCS3B03G0748100;TraesCS3D03G0524400;TraesCS3D03G0602100;TraesCS3D03G0628400;TraesCS3D03G1159700;TraesCS4A03G0822400;TraesCS5A03G0039100;TraesCS5A03G0937200;TraesCS5B03G0424700;TraesCS5B03G0489300;TraesCS5D03G0399400;TraesCS5D03G0896500;TraesCS7B03G0743400;TraesCS7D03G0255700;TraesCS7D03G0260400…
ko04626	Plant-pathogen interaction	0.1484	0.1004	1.48	0.0001384	0.00223383	TraesCS1A03G0013000;TraesCS1A03G0038100;TraesCS1A03G0065300;TraesCS1A03G0065900;TraesCS1A03G0067400;TraesCS1A03G1009900;TraesCS1A03G1040300;TraesCS1A03G1047800;TraesCS1A03G1066900;TraesCS1B03G0038200;TraesCS1B03G0043500;TraesCS1B03G0291400;TraesCS1D03G0032300;TraesCS1D03G0372600LC;TraesCS1D03G0705200;TraesCS1D03G0721400;TraesCS1D03G0887600;TraesCS2A03G0416900;TraesCS2A03G0874300;TraesCS2A03G08817…
ko00950	Isoquinoline alkaloid biosynthesis	0.0219	0.0068	3.22	0.00025915	0.00333615	TraesCS1A03G0121800;TraesCS1B03G0779000;TraesCS1D03G0167300;TraesCS1D03G0648800;TraesCS3B03G0902600;TraesCS6D03G0743300;TraesCS7A03G0134700;TraesCS7A03G0935300;TraesCS7A03G0935400;TraesCS7D03G0120600;TraesCS7D03G0872300;TraesCS7D03G0902600;TraesCSU03G0334900LC
ko00280	Valine, leucine and isoleucine degradation	0.0169	0.0043	3.93	0.000275595	0.00333615	TraesCS1B03G0601000;TraesCS3B03G0790000;TraesCS3B03G0831500;TraesCS3D03G0631000;TraesCS3D03G0682400;TraesCS5A03G0903000;TraesCS5B03G0952700;TraesCS5D03G0865500;TraesCS6A03G0080000;TraesCS6B03G0814900
ko00592	alpha-Linolenic acid metabolism	0.0236	0.0079	2.99	0.000320405	0.00344764	TraesCS1B03G0653700;TraesCS1D03G0028400;TraesCS1D03G0244200;TraesCS2A03G1006200;TraesCS3B03G0847200;TraesCS5A03G0958000;TraesCS6B03G0387800;TraesCS6B03G0994700;TraesCS6D03G0707800;TraesCS7A03G0410900;TraesCS7A03G0566700;TraesCS7D03G0396500;TraesCS7D03G0396700LC;TraesCS7D03G0397000
ko00590	Arachidonic acid metabolism	0.0118	0.0022	5.29	0.000394677	0.00382214	TraesCS1B03G1036800;TraesCS2A03G0863200;TraesCS2B03G0886100;TraesCS3B03G0210000;TraesCS3B03G0847200;TraesCS6A03G1013200;TraesCS6D03G0891000
ko00350	Tyrosine metabolism	0.0219	0.0078	2.8	0.0009476	0.00834251	TraesCS1A03G0121800;TraesCS1B03G0779000;TraesCS1D03G0167300;TraesCS1D03G0648800;TraesCS3B03G0902600;TraesCS6D03G0743300;TraesCS7A03G0134700;TraesCS7A03G0935300;TraesCS7A03G0935400;TraesCS7D03G0120600;TraesCS7D03G0872300;TraesCS7D03G0902600;TraesCSU03G0334900LC
ko00480	Glutathione metabolism	0.0287	0.0133	2.16	0.0028469	0.022975	TraesCS1A03G0249300;TraesCS1B03G0240900;TraesCS1B03G0574900;TraesCS2A03G1323500;TraesCS2B03G0886100;TraesCS2B03G1436700;TraesCS2B03G1525800;TraesCS2D03G1290000;TraesCS3A03G0664700;TraesCS3B03G0210000;TraesCS3B03G0690600;TraesCS3B03G0759400;TraesCS3D03G0279900;TraesCS4A03G0212800;TraesCS5A03G1005400;TraesCS5B03G1052000;TraesCS6A03G0329800
ko00965	Betalain biosynthesis	0.0118	0.0033	3.58	0.00374695	0.0279125	TraesCS1A03G0121800;TraesCS7A03G0134700;TraesCS7A03G0935300;TraesCS7A03G0935400;TraesCS7D03G0120600;TraesCS7D03G0902600;TraesCSU03G0334900LC
ko00330	Arginine and proline metabolism	0.0185	0.0074	2.5	0.0052251	0.0361436	TraesCS1A03G0913000LC;TraesCS1B03G0644100;TraesCS1D03G0675000;TraesCS2B03G0337100LC;TraesCS3A03G0864700;TraesCS3B03G0543400LC;TraesCS3B03G0987700;TraesCS3B03G1292800LC;TraesCS3D03G0793300;TraesCS4D03G0070300;TraesCS7D03G0872300
ko00940	Phenylpropanoid biosynthesis	0.0573	0.038	1.51	0.0123623	0.0798125	TraesCS1A03G0089500;TraesCS1A03G0191000;TraesCS1A03G0770800;TraesCS1A03G1022100;TraesCS1D03G0185100;TraesCS1D03G0570700;TraesCS2B03G0442400;TraesCS2B03G1541300;TraesCS2B03G1541400;TraesCS2D03G1305500;TraesCS3A03G0755200;TraesCS3A03G0885500;TraesCS3A03G1038400;TraesCS3A03G1041000;TraesCS3B03G1446200LC;TraesCS3D03G0695400;TraesCS3D03G0695800;TraesCS3D03G0812700;TraesCS3D03G0896700;TraesCS4A03G01654…
ko00941	Flavonoid biosynthesis	0.0236	0.012	1.97	0.0134112	0.0811733	TraesCS1A03G0267500;TraesCS1A03G0852300;TraesCS1D03G0822500;TraesCS2A03G1127400;TraesCS2B03G0442400;TraesCS2D03G0379100;TraesCS3D03G0544800;TraesCS4B03G0479700;TraesCS5D03G1074300;TraesCS5D03G1074400;TraesCS6A03G0855700;TraesCS6B03G1024000;TraesCS6D03G0589300;TraesCS7B03G0682500
ko00402	Benzoxazinoid biosynthesis	0.0118	0.0047	2.49	0.0239901	0.135887	TraesCS2A03G0054300;TraesCS2D03G0055500;TraesCS3A03G1085200;TraesCS3D03G0118000;TraesCS3D03G1015300;TraesCS6B03G0121100;Triticum_aestivum_newGene_32553
ko00100	Steroid biosynthesis	0.0101	0.0038	2.7	0.0252572	0.135887	TraesCS1A03G1015700;TraesCS1B03G0634700;TraesCS1D03G0525100;TraesCS3A03G0320700;TraesCS3B03G0847200;TraesCS3D03G0315100
ko00920	Sulfur metabolism	0.0084	0.0029	2.9	0.0301691	0.153771	TraesCS1D03G0768400;TraesCS3B03G1129100;TraesCS5B03G0967700;TraesCS5D03G0877500;TraesCS6B03G0584700
ko00630	Glyoxylate and dicarboxylate metabolism	0.0169	0.0086	1.97	0.0336377	0.162877	TraesCS1B03G0988300;TraesCS2B03G0085200;TraesCS3A03G0224000;TraesCS3D03G0214500;TraesCS4B03G0869600;TraesCS5A03G0978700;TraesCS5A03G1185000;TraesCS5B03G1027300;TraesCS5D03G0929900;TraesCS6A03G0982200
ko00430	Taurine and hypotaurine metabolism	0.0034	0.0006	5.8	0.0465302	0.203631	TraesCS2B03G0886100;TraesCS3B03G0210000
ko00942	Anthocyanin biosynthesis	0.0034	0.0006	5.8	0.0465302	0.203631	TraesCS5A03G0374700;TraesCS5D03G0353000
ko00790	Folate biosynthesis	0.0101	0.0044	2.3	0.0483624	0.203631	TraesCS2A03G0863200;TraesCS2D03G1046900;TraesCS5A03G0152300;TraesCS6B03G0652700;TraesCS6D03G0470800;Triticum_aestivum_newGene_201813
ko00511	Other glycan degradation	0.0135	0.0069	1.95	0.0556288	0.224467	TraesCS1B03G0397800;TraesCS3A03G0051100;TraesCS3A03G0051200;TraesCS3A03G0326400;TraesCS3D03G0036100;TraesCS4A03G0040800;TraesCS4D03G0663100;TraesCS7B03G0725500
ko01200	Carbon metabolism	0.0405	0.0291	1.39	0.0679498	0.263216	TraesCS1A03G0847500;TraesCS1B03G0275700;TraesCS1B03G0601000;TraesCS1B03G0988300;TraesCS1B03G1114100;TraesCS2B03G0085200;TraesCS2D03G0628500;TraesCS3A03G0697500;TraesCS3B03G0690600;TraesCS3B03G0800300;TraesCS3B03G0820000;TraesCS3B03G0831500;TraesCS3D03G0657400;TraesCS4B03G0869600;TraesCS5A03G0978700;TraesCS5A03G1024000;TraesCS5A03G1185000;TraesCS5B03G1027300;TraesCS5B03G1075500;TraesCS5D03G0929900…
ko04070	Phosphatidylinositol signaling system	0.0152	0.0087	1.75	0.0758031	0.26825	TraesCS1B03G0637700;TraesCS1D03G0528300;TraesCS2B03G0537600;TraesCS2B03G1568400;TraesCS2D03G0425900;TraesCS5A03G0815200;TraesCS7A03G0802800;TraesCS7B03G0509900;TraesCS7D03G0680400
ko00052	Galactose metabolism	0.0236	0.0153	1.54	0.0758596	0.26825	TraesCS1A03G0847500;TraesCS1B03G1114100;TraesCS2B03G0888200;TraesCS2B03G1026200;TraesCS2D03G0742400;TraesCS3A03G0247900;TraesCS3A03G0697500;TraesCS3B03G0800300;TraesCS4A03G0040800;TraesCS4D03G0663100;TraesCS5A03G0764700;TraesCS7B03G0365800;TraesCS7B03G0725500;TraesCS7B03G0857000
ko00730	Thiamine metabolism	0.0051	0.0017	3.01	0.0786162	0.26825	TraesCS2B03G0162900;TraesCS3A03G1042100;TraesCS4B03G0050400
ko00604	Glycosphingolipid biosynthesis - ganglio series	0.0051	0.0017	2.98	0.0803293	0.26825	TraesCS4A03G0040800;TraesCS4D03G0663100;TraesCS7B03G0725500
ko00760	Nicotinate and nicotinamide metabolism	0.0051	0.0018	2.75	0.0964541	0.301302	TraesCS4A03G0876300;TraesCS5B03G1017900;TraesCS7B03G0474200
ko00261	Monobactam biosynthesis	0.0034	0.0009	3.77	0.0989194	0.301302	TraesCS5B03G0967700;TraesCS5D03G0877500
ko00380	Tryptophan metabolism	0.0304	0.0217	1.4	0.0995608	0.301302	TraesCS1A03G0121800;TraesCS1A03G0913000LC;TraesCS1B03G1283900LC;TraesCS2B03G0337100LC;TraesCS3B03G0336200;TraesCS3B03G0543400LC;TraesCS3B03G1292800LC;TraesCS4D03G0070300;TraesCS5A03G1012300;TraesCS5B03G1058900;TraesCS5D03G0957600;TraesCS5D03G0957800;TraesCS7A03G0134700;TraesCS7A03G0935300;TraesCS7A03G0935400;TraesCS7D03G0120600;TraesCS7D03G0902600;TraesCSU03G0334900LC
ko04144	Endocytosis	0.032	0.0233	1.38	0.102988	0.30223	TraesCS1A03G0016400;TraesCS1A03G0706000;TraesCS1B03G0038600;TraesCS1B03G0806900;TraesCS1D03G0710900;TraesCS3A03G0217500;TraesCS3B03G0260400;TraesCS3D03G0197900LC;TraesCS3D03G0594300;TraesCS4D03G0079300;TraesCS4D03G0504900;TraesCS5A03G0815200;TraesCS6A03G0711400;TraesCS6B03G0850800;TraesCS7A03G0924100;TraesCS7B03G0272600;TraesCS7B03G0337700;TraesCS7B03G0720900;TraesCS7D03G0844900
ko00601	Glycosphingolipid biosynthesis - lacto and neolacto series	0.0017	0.0002	8.95	0.106202	0.302496	TraesCS5D03G0525800
ko00565	Ether lipid metabolism	0.0067	0.0031	2.18	0.113108	0.312079	TraesCS3B03G0847200;TraesCS5A03G1298100;TraesCS6D03G0579500;TraesCS7A03G0983600
ko00400	Phenylalanine, tyrosine and tryptophan biosynthesis	0.0118	0.0069	1.7	0.12037	0.312079	TraesCS1B03G0779000;TraesCS1D03G0167300;TraesCS1D03G0648800;TraesCS5A03G0456200;TraesCS5D03G0756700;TraesCS6D03G0743300;TraesCS7D03G0872300
ko00562	Inositol phosphate metabolism	0.0135	0.0083	1.63	0.121081	0.312079	TraesCS2B03G0537600;TraesCS2B03G1568400;TraesCS2D03G0425900;TraesCS5A03G0815200;TraesCS5B03G1068700;TraesCS7A03G0802800;TraesCS7B03G0509900;TraesCS7D03G0680400
ko00906	Carotenoid biosynthesis	0.0067	0.0032	2.12	0.122457	0.312079	TraesCS2A03G0593100;TraesCS2B03G0704100;TraesCS5A03G0051400;TraesCS5D03G0407200
ko00020	Citrate cycle (TCA cycle)	0.0135	0.0084	1.61	0.129616	0.321855	TraesCS1B03G0988300;TraesCS3B03G0690600;TraesCS4B03G0869600;TraesCS5A03G0978700;TraesCS5A03G1185000;TraesCS5B03G1027300;TraesCS5D03G0929900;Triticum_aestivum_newGene_128713
ko00520	Amino sugar and nucleotide sugar metabolism	0.0253	0.0183	1.38	0.133388	0.322939	TraesCS1A03G1024400;TraesCS1D03G0255400;TraesCS1D03G0604100;TraesCS2B03G1388400;TraesCS2D03G0964900;TraesCS3A03G0697500;TraesCS3A03G0742300;TraesCS3B03G0848000;TraesCS3D03G0684200;TraesCS4D03G0504000;TraesCS5A03G0764700;TraesCS6B03G0938200;TraesCS6D03G0670000;TraesCS7B03G0857000;TraesCS7D03G0584000
ko04146	Peroxisome	0.0135	0.0087	1.56	0.145532	0.343746	TraesCS1B03G1036800;TraesCS2D03G0668600;TraesCS3B03G0690600;TraesCS3D03G0969700;TraesCS3D03G1159700;TraesCS4A03G0764700;TraesCS5A03G0456300;TraesCS5D03G0176300
ko00960	Tropane, piperidine and pyridine alkaloid biosynthesis	0.0084	0.0048	1.77	0.155843	0.348061	TraesCS1B03G0779000;TraesCS1D03G0167300;TraesCS1D03G0648800;TraesCS6D03G0743300;TraesCS7D03G0872300
ko04075	Plant hormone signal transduction	0.1029	0.0902	1.14	0.156868	0.348061	TraesCS1A03G0232900;TraesCS1B03G0043500;TraesCS1B03G0299600LC;TraesCS1D03G0625700;TraesCS1D03G0705200;TraesCS2A03G0379000;TraesCS2A03G0381800;TraesCS2A03G0389800;TraesCS2A03G0861300;TraesCS2A03G1171700;TraesCS2A03G1171800;TraesCS2B03G0144900;TraesCS2B03G0295500;TraesCS2B03G0504800;TraesCS2B03G0508700;TraesCS2B03G0526100;TraesCS2B03G1331900;TraesCS2D03G0006900;TraesCS2D03G0101100;TraesCS2D03G01018…
ko00591	Linoleic acid metabolism	0.0051	0.0023	2.19	0.158141	0.348061	TraesCS1B03G0653700;TraesCS3B03G0847200;TraesCS7A03G0566700
ko00564	Glycerophospholipid metabolism	0.0185	0.0133	1.39	0.170745	0.367452	TraesCS1B03G0637700;TraesCS1B03G1005200;TraesCS1B03G1053700;TraesCS1B03G1087700;TraesCS1D03G0244200;TraesCS1D03G0528300;TraesCS1D03G0838800;TraesCS2A03G1006200;TraesCS3B03G0847200;TraesCS6D03G0579500;TraesCS7A03G0983600
ko00531	Glycosaminoglycan degradation	0.0051	0.0025	2.03	0.185522	0.376372	TraesCS4A03G0040800;TraesCS4D03G0663100;TraesCS7B03G0725500
ko01230	Biosynthesis of amino acids	0.0438	0.0364	1.21	0.190486	0.376372	TraesCS1A03G0847500;TraesCS1B03G0275700;TraesCS1B03G0779000;TraesCS1B03G1114100;TraesCS1D03G0648800;TraesCS1D03G0675000;TraesCS2D03G0029300;TraesCS2D03G0628500;TraesCS3A03G0864700;TraesCS3B03G0690600;TraesCS3B03G0800300;TraesCS3B03G0987700;TraesCS3D03G0616600;TraesCS3D03G0793300;TraesCS4B03G0869600;TraesCS5A03G0456200;TraesCS5A03G0978700;TraesCS5A03G1185000;TraesCS5B03G1027300;TraesCS5D03G0756700…
ko00310	Lysine degradation	0.0067	0.0038	1.76	0.19403	0.376372	TraesCS4D03G0500900;TraesCS5D03G0824100;TraesCS6B03G1065800;TraesCS7B03G0075600
ko00860	Porphyrin and chlorophyll metabolism	0.0067	0.0039	1.75	0.197811	0.376372	TraesCS2D03G0384100;TraesCS3D03G0342600;TraesCS7A03G0297600;TraesCS7D03G0275400
ko00780	Biotin metabolism	0.0034	0.0014	2.41	0.201241	0.376372	TraesCS3A03G0071400;TraesCS3B03G0108600
ko00071	Fatty acid degradation	0.0067	0.0039	1.73	0.203525	0.376372	TraesCS5A03G0456300;TraesCS6A03G1013200;TraesCS6B03G0387800;TraesCS6D03G0891000
ko04136	Autophagy - other	0.0051	0.0026	1.93	0.204415	0.376372	TraesCS3A03G0573700;TraesCS4D03G0544200;TraesCS7D03G0469500
ko00460	Cyanoamino acid metabolism	0.0152	0.011	1.38	0.208791	0.376372	TraesCS1D03G0570700;TraesCS2B03G0886100;TraesCS3A03G1038400;TraesCS3B03G0210000;TraesCS5A03G0940900LC;TraesCS5D03G0687800;TraesCS6B03G0979900;TraesCSU03G0305100;Triticum_aestivum_newGene_221944
ko00710	Carbon fixation in photosynthetic organisms	0.0101	0.0067	1.51	0.209868	0.376372	TraesCS1B03G0275700;TraesCS1B03G0988300;TraesCS2D03G0628500;TraesCS3B03G0820000;TraesCS3D03G0657400;TraesCS7D03G0872300
ko00250	Alanine, aspartate and glutamate metabolism	0.0084	0.0054	1.56	0.218916	0.385459	TraesCS1B03G0275700;TraesCS3D03G0616600;TraesCS5A03G1024000;TraesCS5B03G1075500;TraesCS7D03G0872300
ko00051	Fructose and mannose metabolism	0.0101	0.0069	1.47	0.22458	0.388372	TraesCS1A03G0847500;TraesCS1B03G1114100;TraesCS1D03G0255400;TraesCS3A03G0697500;TraesCS3B03G0800300;TraesCS5D03G1104000
ko00062	Fatty acid elongation	0.0101	0.0069	1.46	0.23206	0.394266	TraesCS1A03G1009900;TraesCS1A03G1066900;TraesCS4D03G0838100;TraesCS5A03G0752900;TraesCS5B03G0786800;TraesCS7B03G0703100
ko00410	beta-Alanine metabolism	0.0051	0.0029	1.76	0.243368	0.406349	TraesCS1B03G0601000;TraesCS3B03G0831500;TraesCS5D03G0664700
ko00902	Monoterpenoid biosynthesis	0.0034	0.0016	2.07	0.252562	0.414553	TraesCS1A03G1000300;TraesCS2D03G0842700
ko00640	Propanoate metabolism	0.0067	0.0044	1.54	0.262958	0.424423	TraesCS1B03G0601000;TraesCS3B03G0831500;TraesCS6A03G0080000;TraesCS6A03G0982200
ko00910	Nitrogen metabolism	0.0084	0.0065	1.3	0.342651	0.543985	TraesCS3D03G0616600;TraesCS5A03G1024000;TraesCS5B03G1075500;TraesCS7B03G1229300;TraesCS7D03G1237600
ko04122	Sulfur relay system	0.0017	0.0008	2.19	0.367828	0.567546	TraesCS5A03G0152300
ko00030	Pentose phosphate pathway	0.0067	0.0052	1.3	0.369213	0.567546	TraesCS1A03G0847500;TraesCS1B03G1114100;TraesCS2D03G0628500;TraesCS3B03G0800300
ko00061	Fatty acid biosynthesis	0.0067	0.0053	1.27	0.385992	0.582641	TraesCS3A03G0071400;TraesCS3B03G0108600;TraesCS3D03G0682400;TraesCS5A03G0456300
ko00750	Vitamin B6 metabolism	0.0017	0.0008	2.03	0.391066	0.582641	TraesCS2A03G0613000
ko00230	Purine metabolism	0.0135	0.0118	1.14	0.404463	0.584834	TraesCS1D03G0498300;TraesCS2B03G0236700;TraesCS5A03G1278700;TraesCS5B03G0967700;TraesCS5B03G1017900;TraesCS5D03G0877500;TraesCS7B03G1033800;TraesCS7D03G1112400
ko00740	Riboflavin metabolism	0.0034	0.0023	1.44	0.404616	0.584834	TraesCS6B03G0652700;TraesCS6D03G0470800
ko00450	Selenocompound metabolism	0.0034	0.0026	1.31	0.45226	0.644086	TraesCS5B03G0967700;TraesCS5D03G0877500
ko01212	Fatty acid metabolism	0.0101	0.0094	1.08	0.48369	0.678864	TraesCS3A03G0071400;TraesCS3B03G0108600;TraesCS3D03G0682400;TraesCS4D03G0838100;TraesCS5A03G0456300;TraesCS6B03G0387800
ko04130	SNARE interactions in vesicular transport	0.0034	0.0031	1.09	0.548853	0.759315	TraesCS3A03G0368200;TraesCS7A03G0109200
ko00073	Cutin, suberine and wax biosynthesis	0.0084	0.0086	0.98	0.582295	0.765735	TraesCS1B03G1107600;TraesCS4A03G0764700;TraesCS5B03G0814400;TraesCS6D03G0851800;TraesCS7B03G0956000
ko03030	DNA replication	0.0084	0.0087	0.97	0.59028	0.765735	TraesCS1D03G0350400;TraesCS2A03G0706600;TraesCS3A03G0899000;TraesCS3B03G0553000;TraesCS3D03G0472600
ko03060	Protein export	0.0067	0.007	0.97	0.592329	0.765735	TraesCS4A03G0241300;TraesCS4B03G0527200;TraesCS4D03G0466100;TraesCS5D03G0393200
ko00515	Mannose type O-glycan biosynthesis	0.0017	0.0016	1.08	0.604227	0.765735	TraesCS1B03G0748200
ko00196	Photosynthesis - antenna proteins	0.0017	0.0016	1.07	0.607918	0.765735	TraesCS1A03G0986900
ko04016	MAPK signaling pathway - plant	0.0556	0.0576	0.97	0.608131	0.765735	TraesCS1A03G0232900;TraesCS1B03G0043500;TraesCS1D03G0604100;TraesCS1D03G0705200;TraesCS1D03G0867600;TraesCS2A03G1171700;TraesCS2A03G1171800;TraesCS2B03G0144900;TraesCS2B03G1331900;TraesCS2D03G0101100;TraesCS2D03G0101800;TraesCS2D03G1123700;TraesCS2D03G1123800;TraesCS2D03G1147100;TraesCS3A03G0026500;TraesCS3A03G0531600;TraesCS3A03G0842900;TraesCS3A03G1118700;TraesCS3D03G0022300;TraesCS3D03G1042600…
ko00270	Cysteine and methionine metabolism	0.0135	0.0143	0.95	0.610832	0.765735	TraesCS1B03G0240900;TraesCS1B03G0988300;TraesCS1D03G0167300;TraesCS3B03G0336200;TraesCS6A03G0840800;TraesCS6B03G0584700;TraesCS6D03G0743300;TraesCS7D03G0872300
ko03050	Proteasome	0.0051	0.0054	0.94	0.61675	0.765735	TraesCS1B03G0766600;TraesCS5A03G0833100;TraesCS7D03G0496200
ko00240	Pyrimidine metabolism	0.0084	0.0098	0.86	0.692598	0.842105	TraesCS5A03G1278700;TraesCS5B03G1017900;TraesCS5D03G0664700;TraesCS6D03G0228700;TraesCS7B03G0474200
ko01210	2-Oxocarboxylic acid metabolism	0.0185	0.0211	0.88	0.708953	0.842105	TraesCS1B03G0275700;TraesCS3B03G0690600;TraesCS4B03G0869600;TraesCS5A03G0978700;TraesCS5A03G1185000;TraesCS5B03G1027300;TraesCS5D03G0929900;TraesCS6B03G0839500;TraesCS6D03G0594100;TraesCS7D03G0536000;TraesCS7D03G0872300
ko00945	Stilbenoid, diarylheptanoid and gingerol biosynthesis	0.0051	0.0064	0.8	0.728718	0.842105	TraesCS2B03G0442400;TraesCS4A03G1093500;TraesCS6D03G0589300
ko00010	Glycolysis / Gluconeogenesis	0.0135	0.0162	0.83	0.747824	0.842105	TraesCS1A03G0847500;TraesCS1B03G1114100;TraesCS2B03G0888200;TraesCS2D03G0742400;TraesCS3A03G0697500;TraesCS3B03G0800300;TraesCS6A03G0982200;Triticum_aestivum_newGene_128713
ko00944	Flavone and flavonol biosynthesis	0.0017	0.0024	0.72	0.754628	0.842105	TraesCS4A03G0981600
ko00600	Sphingolipid metabolism	0.0084	0.0106	0.79	0.755245	0.842105	TraesCS3A03G1029800;TraesCS3D03G0958600;TraesCS4A03G0040800;TraesCS4D03G0663100;TraesCS7B03G0725500
ko00908	Zeatin biosynthesis	0.0051	0.0069	0.74	0.774249	0.842105	TraesCS2A03G0056900;TraesCS7B03G0249500;TraesCS7D03G0955900
ko00561	Glycerolipid metabolism	0.0084	0.011	0.77	0.782253	0.842105	TraesCS1B03G0637700;TraesCS1D03G0528300;TraesCS2D03G1154600;TraesCS3B03G0847200;TraesCS6D03G0579500
ko00513	Various types of N-glycan biosynthesis	0.0034	0.0052	0.65	0.816251	0.842105	TraesCS3D03G0828000;TraesCS5A03G0358200
ko00770	Pantothenate and CoA biosynthesis	0.0017	0.0029	0.58	0.823298	0.842105	TraesCS5D03G0664700
ko04141	Protein processing in endoplasmic reticulum	0.027	0.033	0.82	0.825343	0.842105	TraesCS1B03G0750100;TraesCS1D03G0092800;TraesCS2D03G0717200;TraesCS3A03G0070200;TraesCS3B03G0584800;TraesCS4A03G0241300;TraesCS4B03G0527200;TraesCS4D03G0466100;TraesCS4D03G0504900;TraesCS5D03G0393200;TraesCS6A03G0000500;TraesCS6B03G0268600;TraesCS6B03G1162300;TraesCS6D03G0687600;TraesCS6D03G0828600;TraesCS7A03G0555500
ko00220	Arginine biosynthesis	0.0135	0.0185	0.73	0.859647	0.842105	TraesCS1B03G0275700;TraesCS2D03G0029300;TraesCS5A03G1024000;TraesCS5B03G1075500;TraesCS6B03G0839500;TraesCS6D03G0594100;TraesCS7D03G0536000;TraesCS7D03G0872300
ko03440	Homologous recombination	0.0084	0.0126	0.67	0.867033	0.842105	TraesCS1A03G0817000;TraesCS1D03G0595000;TraesCS2D03G0396200;TraesCS3D03G1066600;TraesCS7D03G0615600
ko00620	Pyruvate metabolism	0.0084	0.0128	0.66	0.875127	0.842105	TraesCS1B03G0988300;TraesCS3B03G0820000;TraesCS3D03G0657400;TraesCS6A03G0982200;Triticum_aestivum_newGene_128713
ko04712	Circadian rhythm - plant	0.0067	0.0111	0.61	0.896781	0.842105	TraesCS4A03G0312700;TraesCS4D03G0491100;TraesCS5D03G1074300;TraesCS5D03G1074400
ko04120	Ubiquitin mediated proteolysis	0.0185	0.0261	0.71	0.905776	0.842105	TraesCS1B03G0852700;TraesCS2D03G0782800LC;TraesCS3A03G0197900;TraesCS3D03G0759200;TraesCS4A03G0146400LC;TraesCS4B03G0626300;TraesCS5B03G0524900;TraesCS5D03G0481900;TraesCS6A03G0000500;TraesCS6B03G0968000;TraesCS7A03G0862400
ko03410	Base excision repair	0.0017	0.0043	0.39	0.92481	0.842105	TraesCS1D03G0350400
ko00900	Terpenoid backbone biosynthesis	0.0017	0.0044	0.38	0.928932	0.842105	Triticum_aestivum_newGene_108990
ko00053	Ascorbate and aldarate metabolism	0.0051	0.0099	0.51	0.93494	0.842105	TraesCS5D03G0472000;TraesCS7B03G0857000;TraesCS7D03G0851400
ko03430	Mismatch repair	0.0034	0.0076	0.44	0.942075	0.842105	TraesCS6A03G0355500;TraesCS6B03G0450000
ko00904	Diterpenoid biosynthesis	0.0067	0.0127	0.53	0.943681	0.842105	TraesCS1A03G0294800;TraesCS2D03G0041800;TraesCS2D03G0955700;TraesCS4B03G0388800LC
ko00510	N-Glycan biosynthesis	0.0017	0.0056	0.3	0.964225	0.842105	TraesCS5A03G0358200
ko00260	Glycine, serine and threonine metabolism	0.0017	0.006	0.28	0.971457	0.842105	TraesCS2B03G0085200
ko03008	Ribosome biogenesis in eukaryotes	0.0034	0.0103	0.33	0.984743	0.842105	TraesCS1D03G0022000;TraesCS5B03G0067600
ko00040	Pentose and glucuronate interconversions	0.0084	0.0203	0.41	0.993301	0.842105	TraesCS2B03G1036300;TraesCS4B03G1004900;TraesCS7A03G0812700;TraesCS7B03G0857000;TraesCS7D03G0941200
ko03420	Nucleotide excision repair	0.0017	0.0095	0.18	0.996643	0.842105	TraesCS1D03G0350400
ko03020	RNA polymerase	0.0067	0.0199	0.34	0.997579	0.842105	TraesCS1A03G0543600LC;TraesCS3A03G0080900LC;TraesCS3B03G0291000LC;TraesCS6D03G0642700
ko03015	mRNA surveillance pathway	0.0017	0.0102	0.17	0.997721	0.842105	TraesCS2A03G0198000
ko03018	RNA degradation	0.0084	0.024	0.35	0.998679	0.842105	TraesCS1A03G0847500;TraesCS1B03G1114100;TraesCS3B03G0800300;TraesCS5B03G0699800;TraesCS5D03G0632400
ko00909	Sesquiterpenoid and triterpenoid biosynthesis	0.0034	0.016	0.21	0.999287	0.842105	TraesCS1A03G0046900;Triticum_aestivum_newGene_182476
ko03040	Spliceosome	0.0202	0.0439	0.46	0.999407	0.842105	TraesCS3A03G0663200;TraesCS3B03G0757200;TraesCS3D03G0570700;TraesCS4A03G0187000;TraesCS4A03G0348100;TraesCS4B03G0307700;TraesCS4D03G0504900;TraesCS5A03G0780600;TraesCS5B03G1356200;TraesCS5D03G0437200;TraesCS6B03G1093300;TraesCS7B03G0225500
ko00195	Photosynthesis	0.0067	0.0258	0.26	0.999861	0.842105	TraesCS1B03G1090500LC;TraesCS2D03G1232100LC;TraesCS4A03G0206400;TraesCS5A03G1003500
ko03013	RNA transport	0.0084	0.0311	0.27	0.999953	0.842105	TraesCS1D03G0092800;TraesCS2D03G0306500;TraesCS3A03G0509000;TraesCS4B03G0594500;TraesCS5D03G0437200
ko00130	Ubiquinone and other terpenoid-quinone biosynthesis	0.0067	0.0289	0.23	0.999972	0.842105	TraesCS1A03G0584500;TraesCS1D03G0167300;TraesCS2B03G0442400;TraesCS6D03G0743300
ko00970	Aminoacyl-tRNA biosynthesis	0.0017	0.0185	0.09	0.999985	0.842105	TraesCS2B03G0797500
ko00190	Oxidative phosphorylation	0.0118	0.0427	0.28	0.999997	0.842105	TraesCS1B03G1112800;TraesCS1D03G0813700;TraesCS3B03G1510300;TraesCS3D03G0588900;TraesCS4A03G0206400;TraesCS4A03G0727200;TraesCS6D03G0334900
ko03010	Ribosome	0.0067	0.0447	0.15	1	0.842105	TraesCS4A03G0625600;TraesCS4D03G0145700;TraesCS5A03G0706000;TraesCS5B03G0941800LC
